# Supplementary material for: Deep learning prediction of nocturnal hypertension for patients intolerant to ambulatory blood pressure monitoring
Source: Commun Med (Lond). 2026 May 8;6:396. doi: 10.1038/s43856-026-01639-x (PMC13369173; doi:10.1038/s43856-026-01639-x)
Supplement: Supplementary file 4 — Supplementary Data 1 [file 43856_2026_1639_MOESM4_ESM.csv]

1	2021-03-20	14.2	146.0	92.0	83.0	0	0
2	2021-03-20	14.28	149.0	92.0	101.0	1	0
3	2021-03-20	14.78	142.0	90.0	90.0	0	0
4	2021-03-20	15.28	139.0	88.0	95.0	0	0
5	2021-03-20	15.78	134.0	84.0	92.0	0	0
6	2021-03-20	16.28	138.0	96.0	89.0	0	2
7	2021-03-20	16.78	126.0	79.0	73.0	0	0
8	2021-03-20	17.28	105.0	66.0	81.0	0	0
9	2021-03-20	17.78	104.0	64.0	80.0	0	0
10	2021-03-20	18.28	121.0	67.0	87.0	0	0
11	2021-03-20	18.78	115.0	66.0	76.0	0	0
12	2021-03-20	19.28	114.0	65.0	76.0	0	0
13	2021-03-20	19.78	116.0	65.0	70.0	0	2
14	2021-03-20	20.28	131.0	80.0	75.0	0	1
15	2021-03-20	20.78	134.0	82.0	79.0	0	1
16	2021-03-20	21.35	141.0	94.0	101.0	0	0
17	2021-03-20	21.87	141.0	93.0	93.0	0	2
18	2021-03-20	22.37	110.0	61.0	70.0	1	1
19	2021-03-20	23.37	128.0	75.0	73.0	0	0
20	2021-03-21	0.37	139.0	79.0	88.0	1	0
21	2021-03-21	1.37	119.0	70.0	70.0	0	0
22	2021-03-21	2.37	140.0	73.0	67.0	0	0
23	2021-03-21	3.37	129.0	75.0	78.0	0	0
24	2021-03-21	4.37	123.0	74.0	68.0	0	0
25	2021-03-21	5.37	126.0	74.0	66.0	0	0
26	2021-03-21	6.37	126.0	73.0	73.0	0	0
27	2021-03-21	6.87	123.0	74.0	74.0	0	0
28	2021-03-21	7.37	116.0	75.0	65.0	0	0
29	2021-03-21	7.87	117.0	81.0	83.0	0	0
30	2021-03-21	8.37	134.0	86.0	69.0	0	1
31	2021-03-21	8.87	124.0	73.0	75.0	0	1
32	2021-03-21	9.37	135.0	91.0	73.0	0	1
33	2021-03-21	9.87	132.0	87.0	84.0	0	1
34	2021-03-21	10.37	131.0	78.0	82.0	1	0
35	2021-03-21	10.87	164.0	82.0	96.0	0	2
36	2021-03-21	11.37	155.0	87.0	81.0	1	2
37	2021-03-21	11.87	132.0	76.0	92.0	1	1
38	2021-03-21	12.37	157.0	120.0	88.0	1	0
39	2021-03-21	12.87	148.0	117.0	77.0	0	0
40	2021-03-21	13.37	127.0	74.0	80.0	0	0
41	2021-03-21	13.87	149.0	105.0	81.0	0	0
