# Supplementary material for: Deep learning prediction of nocturnal hypertension for patients intolerant to ambulatory blood pressure monitoring
Source: Commun Med (Lond). 2026 May 8;6:396. doi: 10.1038/s43856-026-01639-x (PMC13369173; doi:10.1038/s43856-026-01639-x)
Supplement: Supplementary file 5 — Supplementary Data 2 [file 43856_2026_1639_MOESM5_ESM.csv]

filename	p01	p10
1#2022-02-08.csv	0.500000	0.026316
10#2021-03-31.csv	0.625000	0.156250
100#2022-06-09.csv	1.000000	0.025641
1000#2022-08-18.csv	0.857143	0.181818
1001#2021-10-16.csv	0.555556	0.161290
1002#2022-02-06.csv	0.545455	0.187500
1003#2023-02-13.csv	0.714286	0.156250
1004#2023-01-26.csv	0.375000	0.250000
1005#2021-04-19.csv	0.421053	0.363636
1006#2021-11-01.csv	0.600000	0.083333
1007#2021-04-12.csv	0.833333	0.151515
1008#2021-04-26.csv	0.636364	0.250000
1009#2023-01-19.csv	0.666667	0.117647
101#2023-01-05.csv	0.533333	0.320000
1010#2022-05-18.csv	1.000000	0.000000
1011#2022-11-04.csv	0.400000	0.055556
1012#2021-11-25.csv	0.500000	0.192308
1013#2021-07-16.csv	1.000000	0.193548
1014#2022-11-12.csv	1.000000	0.147059
1015#2022-05-10.csv	0.714286	0.147059
1016#2022-04-03.csv	0.750000	0.206897
1017#2023-01-10.csv	0.666667	0.055556
1018#2022-11-29.csv	1.000000	0.081081
1019#2022-11-06.csv	0.500000	0.206897
102#2022-05-15.csv	0.600000	0.081081
1020#2022-03-11.csv	1.000000	0.025000
1021#2022-11-17.csv	0.857143	0.193548
1022#2021-12-07.csv	0.375000	0.093750
1023#2022-09-19.csv	0.600000	0.200000
1024#2022-04-28.csv	0.600000	0.187500
1025#2021-12-25.csv	0.444444	0.148148
1026#2021-04-18.csv	0.555556	0.166667
1027#2022-03-04.csv	1.000000	0.025000
1028#2022-11-18.csv	0.600000	0.085714
1029#2021-05-07.csv	0.800000	0.117647
103#2021-12-05.csv	0.500000	0.085714
1030#2021-03-18.csv	0.500000	0.133333
1031#2022-11-17.csv	1.000000	0.151515
1032#2021-06-10.csv	0.750000	0.085714
1033#2021-11-01.csv	1.000000	0.138889
1034#2022-09-17.csv	0.714286	0.151515
1035#2022-02-28.csv	0.777778	0.225806
1036#2021-05-11.csv	0.700000	0.233333
1037#2021-08-03.csv	0.833333	0.147059
1038#2021-04-18.csv	1.000000	0.171429
1039#2022-06-24.csv	1.000000	0.052632
104#2022-01-08.csv	1.000000	0.050000
1040#2022-05-16.csv	1.000000	0.025641
1041#2021-03-11.csv	0.857143	0.187500
1042#2022-02-11.csv	0.545455	0.222222
1043#2021-07-09.csv	0.428571	0.500000
1044#2022-09-27.csv	0.750000	0.083333
1045#2021-06-18.csv	1.000000	0.081081
1046#2021-10-05.csv	1.000000	0.025641
1047#2022-06-28.csv	0.500000	0.026316
1048#2021-03-25.csv	0.857143	0.193548
1049#2021-10-25.csv	0.666667	0.200000
105#2021-06-30.csv	1.000000	0.108108
1050#2022-09-20.csv	0.500000	0.161290
1051#2021-11-18.csv	0.777778	0.233333
1052#2022-10-26.csv	0.571429	0.129032
1053#2021-11-15.csv	0.750000	0.085714
1054#2021-03-15.csv	0.714286	0.161290
1055#2022-12-04.csv	1.000000	0.131579
1056#2022-10-09.csv	0.666667	0.052632
1057#2022-11-23.csv	1.000000	0.081081
1058#2022-06-02.csv	0.666667	0.054054
1059#2023-01-10.csv	0.666667	0.054054
106#2022-01-25.csv	0.833333	0.147059
1060#2022-10-18.csv	0.714286	0.156250
1061#2021-06-11.csv	0.666667	0.054054
1062#2023-02-22.csv	0.416667	0.185185
1063#2021-04-29.csv	1.000000	0.142857
1064#2021-08-19.csv	1.000000	0.108108
1065#2021-10-08.csv	0.600000	0.085714
1066#2022-05-26.csv	0.533333	0.307692
1067#2023-01-12.csv	1.000000	0.055556
1068#2022-05-26.csv	1.000000	0.081081
1069#2021-12-25.csv	0.666667	0.055556
107#2021-07-03.csv	0.526316	0.476190
1070#2022-11-14.csv	1.000000	0.051282
1071#2022-02-23.csv	1.000000	0.111111
1072#2022-08-20.csv	1.000000	0.212121
1073#2022-10-03.csv	1.000000	0.025641
1074#2021-07-09.csv	0.777778	0.218750
1075#2022-05-25.csv	1.000000	0.052632
1076#2023-02-08.csv	0.461538	0.206897
1077#2022-11-19.csv	0.666667	0.055556
1078#2021-09-04.csv	0.555556	0.151515
1079#2021-07-03.csv	0.727273	0.266667
108#2022-03-25.csv	1.000000	0.058824
1080#2022-10-13.csv	0.461538	0.230769
1081#2022-02-28.csv	1.000000	0.025641
1082#2021-11-18.csv	0.714286	0.142857
1083#2021-04-16.csv	0.500000	0.161290
1084#2022-10-19.csv	0.750000	0.085714
1085#2022-09-19.csv	0.700000	0.241379
1086#2021-07-18.csv	0.500000	0.391304
1087#2021-03-15.csv	0.400000	0.230769
1088#2022-11-19.csv	0.666667	0.121212
1089#2023-02-22.csv	1.000000	0.025641
109#2021-10-28.csv	1.000000	0.078947
1090#2022-03-23.csv	0.750000	0.193548
1091#2022-09-22.csv	1.000000	0.000000
1092#2022-07-22.csv	0.450000	0.428571
1093#2022-03-11.csv	1.000000	0.111111
1094#2021-12-07.csv	0.500000	0.320000
1095#2022-02-08.csv	0.857143	0.181818
1096#2023-02-21.csv	1.000000	0.000000
1097#2022-06-24.csv	0.857143	0.157895
1098#2021-04-24.csv	0.750000	0.085714
1099#2023-02-22.csv	0.750000	0.085714
11#2022-11-12.csv	1.000000	0.176471
110#2022-08-08.csv	0.454545	0.178571
1100#2022-03-12.csv	1.000000	0.000000
1101#2022-08-16.csv	1.000000	0.025641
1102#2022-05-04.csv	1.000000	0.050000
1103#2021-09-18.csv	0.352941	0.272727
1104#2022-12-03.csv	1.000000	0.000000
1105#2022-05-02.csv	0.555556	0.161290
1106#2021-07-16.csv	1.000000	0.081081
1107#2021-12-28.csv	0.375000	0.096774
1108#2021-12-13.csv	0.500000	0.090909
1109#2021-10-30.csv	0.150000	0.150000
111#2022-02-24.csv	0.666667	0.285714
1110#2021-12-03.csv	0.750000	0.083333
1111#2022-03-03.csv	0.150000	0.150000
1112#2021-07-20.csv	1.000000	0.181818
1113#2021-08-26.csv	1.000000	0.027027
1114#2022-11-24.csv	0.583333	0.250000
1115#2021-08-24.csv	1.000000	0.025000
1116#2022-11-14.csv	1.000000	0.114286
1117#2021-03-27.csv	1.000000	0.023810
1118#2021-03-17.csv	0.269231	0.466667
1119#2023-02-01.csv	0.500000	0.178571
112#2021-04-16.csv	0.857143	0.157895
1120#2022-01-19.csv	1.000000	0.181818
1121#2021-06-01.csv	1.000000	0.026316
1122#2022-07-13.csv	0.777778	0.212121
1123#2022-10-02.csv	0.714286	0.142857
1124#2021-09-25.csv	0.500000	0.052632
1125#2022-09-15.csv	1.000000	0.052632
1126#2021-09-24.csv	0.571429	0.133333
1127#2021-12-12.csv	0.857143	0.181818
1128#2023-03-15.csv	0.714286	0.156250
1129#2022-09-24.csv	0.333333	0.027027
113#2022-12-27.csv	1.000000	0.142857
1130#2021-06-29.csv	0.666667	0.200000
1131#2021-05-12.csv	0.428571	0.090909
1132#2021-10-27.csv	0.700000	0.233333
1133#2022-12-11.csv	1.000000	0.081081
1134#2021-09-23.csv	0.375000	0.260870
1135#2021-05-14.csv	0.333333	0.500000
1136#2022-06-25.csv	0.600000	0.090909
1137#2022-03-29.csv	0.666667	0.193548
1138#2023-02-09.csv	0.777778	0.225806
1139#2022-09-29.csv	1.000000	0.026316
114#2022-07-20.csv	0.875000	0.212121
1140#2021-03-18.csv	0.857143	0.187500
1141#2023-02-08.csv	0.600000	0.206897
1142#2022-11-12.csv	0.800000	0.114286
1143#2021-06-05.csv	1.000000	0.187500
1144#2021-04-17.csv	0.500000	0.026316
1145#2022-05-19.csv	1.000000	0.212121
1146#2022-04-14.csv	0.714286	0.156250
1147#2021-07-20.csv	0.466667	0.269231
1148#2023-02-21.csv	0.818182	0.290323
1149#2023-02-01.csv	1.000000	0.052632
115#2022-02-10.csv	1.000000	0.051282
1150#2022-08-11.csv	0.444444	0.129032
1151#2021-08-02.csv	0.900000	0.191489
1152#2021-05-21.csv	0.562500	0.391304
1153#2021-07-15.csv	1.000000	0.051282
1154#2022-12-02.csv	0.666667	0.187500
1155#2021-12-14.csv	1.000000	0.052632
1156#2022-08-09.csv	0.800000	0.111111
1157#2022-04-01.csv	0.800000	0.111111
1158#2022-10-02.csv	0.727273	0.275862
1159#2021-04-24.csv	0.909091	0.344828
116#2023-03-17.csv	0.750000	0.081081
1160#2022-05-10.csv	0.600000	0.206897
1161#2022-09-21.csv	1.000000	0.138889
1162#2021-05-06.csv	1.000000	0.081081
1163#2022-09-17.csv	0.714286	0.151515
1164#2023-02-04.csv	1.000000	0.052632
1165#2022-11-05.csv	0.529412	0.375000
1166#2022-11-23.csv	1.000000	0.026316
1167#2022-10-19.csv	0.294118	0.208333
1168#2022-01-02.csv	0.666667	0.052632
1169#2023-02-16.csv	0.500000	0.347826
117#2022-03-28.csv	0.857143	0.193548
1170#2023-02-16.csv	0.666667	0.296296
1171#2021-03-27.csv	0.666667	0.054054
1172#2021-10-02.csv	1.000000	0.051282
1173#2021-07-06.csv	0.538462	0.233333
1174#2021-09-03.csv	1.000000	0.187500
1175#2021-12-21.csv	0.333333	0.027027
1176#2021-07-14.csv	0.625000	0.172414
1177#2021-04-08.csv	1.000000	0.054054
1178#2021-09-13.csv	1.000000	0.025641
1179#2022-06-04.csv	1.000000	0.078947
118#2023-01-05.csv	0.500000	0.269231
1180#2022-02-07.csv	0.600000	0.081081
1181#2021-05-08.csv	0.300000	0.300000
1182#2022-03-25.csv	1.000000	0.052632
1183#2023-02-21.csv	0.600000	0.200000
1184#2022-10-15.csv	0.800000	0.114286
1185#2022-03-02.csv	0.800000	0.258065
1186#2022-12-09.csv	0.571429	0.121212
1187#2021-03-29.csv	1.000000	0.114286
1188#2021-12-21.csv	0.615385	0.296296
1189#2021-03-11.csv	0.857143	0.187500
119#2022-11-17.csv	0.533333	0.347826
1190#2021-11-09.csv	1.000000	0.078947
1191#2021-12-30.csv	0.777778	0.225806
1192#2022-12-16.csv	0.750000	0.193548
1193#2022-05-20.csv	0.333333	0.025641
1194#2021-08-23.csv	0.666667	0.193548
1195#2021-06-15.csv	1.000000	0.025641
1196#2022-10-18.csv	1.000000	0.024390
1197#2022-10-25.csv	0.800000	0.111111
1198#2021-06-04.csv	0.400000	0.240000
1199#2022-08-18.csv	1.000000	0.142857
12#2022-10-31.csv	0.461538	0.230769
120#2022-11-01.csv	0.454545	0.172414
1200#2021-06-08.csv	0.583333	0.259259
1201#2022-10-03.csv	1.000000	0.025641
1202#2022-05-24.csv	1.000000	0.108108
1203#2023-01-17.csv	0.500000	0.027027
1204#2021-07-03.csv	1.000000	0.078947
1205#2021-05-27.csv	1.000000	0.054054
1206#2021-12-06.csv	1.000000	0.111111
1207#2021-06-21.csv	0.857143	0.181818
1208#2021-04-07.csv	0.500000	0.222222
1209#2022-07-26.csv	0.545455	0.206897
121#2022-04-22.csv	1.000000	0.026316
1210#2022-08-17.csv	1.000000	0.054054
1211#2022-02-05.csv	1.000000	0.025641
1212#2021-12-13.csv	1.000000	0.083333
1213#2022-10-13.csv	0.555556	0.166667
1214#2021-06-15.csv	0.466667	0.280000
1215#2022-12-12.csv	0.500000	0.026316
1216#2022-05-14.csv	0.078947	1.000000
1217#2022-12-11.csv	0.833333	0.151515
1218#2022-11-04.csv	1.000000	0.025641
1219#2021-06-20.csv	1.000000	0.083333
122#2022-08-11.csv	1.000000	0.142857
1220#2022-10-18.csv	0.666667	0.114286
1221#2022-03-03.csv	0.357143	0.192308
1222#2023-03-08.csv	1.000000	0.085714
1223#2021-06-23.csv	0.833333	0.147059
1224#2021-05-06.csv	0.583333	0.259259
1225#2021-05-16.csv	0.666667	0.187500
1226#2022-03-09.csv	1.000000	0.176471
1227#2021-12-30.csv	1.000000	0.147059
1228#2021-07-22.csv	1.000000	0.218750
1229#2021-10-22.csv	0.800000	0.117647
123#2021-05-26.csv	0.428571	0.230769
1230#2022-11-07.csv	1.000000	0.085714
1231#2021-04-21.csv	0.307692	0.142857
1232#2021-07-04.csv	1.000000	0.258065
1233#2021-10-30.csv	0.583333	0.250000
1234#2023-02-04.csv	0.714286	0.147059
1235#2021-10-23.csv	0.857143	0.166667
1236#2021-04-13.csv	1.000000	0.114286
1237#2023-02-07.csv	0.833333	0.138889
1238#2021-07-22.csv	1.000000	0.081081
1239#2021-08-25.csv	0.750000	0.078947
124#2021-09-23.csv	1.000000	0.025641
1240#2023-02-16.csv	0.750000	0.085714
1241#2022-07-12.csv	0.666667	0.054054
1242#2021-08-04.csv	1.000000	0.055556
1243#2022-11-21.csv	0.346154	0.750000
1244#2022-11-20.csv	1.000000	0.078947
1245#2022-12-15.csv	0.750000	0.083333
1246#2022-01-07.csv	0.800000	0.275862
1247#2022-08-07.csv	0.750000	0.083333
1248#2021-04-10.csv	1.000000	0.050000
1249#2023-01-09.csv	0.833333	0.147059
125#2022-10-25.csv	0.833333	0.147059
1250#2021-12-17.csv	1.000000	0.108108
1251#2021-11-25.csv	0.700000	0.233333
1252#2023-02-03.csv	0.428571	0.088235
1253#2021-12-07.csv	0.714286	0.151515
1254#2021-03-18.csv	1.000000	0.111111
1255#2021-05-20.csv	0.714286	0.151515
1256#2022-10-15.csv	0.384615	0.192308
1257#2021-11-09.csv	0.750000	0.181818
1258#2021-06-26.csv	1.000000	0.111111
1259#2021-06-25.csv	0.875000	0.205882
126#2022-03-28.csv	1.000000	0.081081
1260#2022-05-13.csv	1.000000	0.142857
1261#2022-07-09.csv	1.000000	0.081081
1262#2023-01-26.csv	1.000000	0.181818
1263#2021-03-31.csv	0.833333	0.151515
1264#2021-12-02.csv	0.800000	0.111111
1265#2022-05-24.csv	0.384615	0.185185
1266#2023-01-18.csv	0.636364	0.233333
1267#2022-10-08.csv	0.285714	0.315789
1268#2022-01-17.csv	0.600000	0.083333
1269#2022-03-02.csv	0.384615	0.178571
127#2022-06-16.csv	0.750000	0.176471
1270#2021-07-05.csv	1.000000	0.051282
1271#2022-05-19.csv	1.000000	0.138889
1272#2022-01-01.csv	1.000000	0.135135
1273#2021-09-18.csv	0.666667	0.125000
1274#2022-08-20.csv	1.000000	0.083333
1275#2021-04-03.csv	0.461538	0.250000
1276#2022-09-26.csv	0.500000	0.088235
1277#2022-11-15.csv	0.714286	0.142857
1278#2021-03-21.csv	1.000000	0.051282
1279#2022-06-11.csv	0.666667	0.187500
128#2022-09-22.csv	1.000000	0.055556
1280#2022-11-17.csv	0.888889	0.258065
1281#2022-02-24.csv	1.000000	0.081081
1282#2022-01-06.csv	0.833333	0.142857
1283#2022-11-20.csv	1.000000	0.081081
1284#2021-12-29.csv	1.000000	0.117647
1285#2021-12-08.csv	0.555556	0.156250
1286#2023-03-17.csv	0.600000	0.193548
1287#2023-02-07.csv	1.000000	0.108108
1288#2023-01-31.csv	0.857143	0.176471
1289#2022-05-26.csv	1.000000	0.025000
129#2021-12-27.csv	1.000000	0.055556
1290#2022-11-15.csv	0.500000	0.025641
1291#2022-03-10.csv	1.000000	0.051282
1292#2023-02-16.csv	0.571429	0.125000
1293#2022-02-02.csv	0.388889	0.333333
1294#2022-10-14.csv	0.875000	0.200000
1295#2022-02-06.csv	0.500000	0.025641
1296#2023-02-08.csv	1.000000	0.111111
1297#2022-12-08.csv	0.666667	0.285714
1298#2021-05-18.csv	0.750000	0.193548
1299#2023-02-01.csv	0.800000	0.111111
13#2021-04-10.csv	1.000000	0.026316
130#2021-06-24.csv	0.562500	0.360000
1300#2021-04-16.csv	1.000000	0.142857
1301#2021-04-26.csv	0.666667	0.193548
1302#2021-08-10.csv	0.857143	0.187500
1303#2023-01-25.csv	1.000000	0.025000
1304#2021-12-08.csv	0.400000	0.055556
1305#2022-01-19.csv	0.500000	0.025641
1306#2021-08-28.csv	0.500000	0.025641
1307#2022-08-03.csv	0.500000	0.027027
1308#2022-05-12.csv	0.375000	0.240000
1309#2021-12-08.csv	1.000000	0.052632
131#2021-08-09.csv	0.833333	0.147059
1310#2022-09-27.csv	0.800000	0.275862
1311#2021-09-28.csv	0.750000	0.181818
1312#2022-09-16.csv	0.666667	0.200000
1313#2021-12-14.csv	0.777778	0.218750
1314#2022-03-16.csv	1.000000	0.052632
1315#2022-01-22.csv	0.625000	0.166667
1316#2023-02-22.csv	0.833333	0.147059
1317#2021-09-22.csv	0.200000	0.312500
1318#2022-10-02.csv	0.857143	0.181818
1319#2022-05-20.csv	1.000000	0.000000
132#2021-11-24.csv	0.571429	0.125000
1320#2021-12-14.csv	1.000000	0.026316
1321#2022-12-15.csv	0.333333	0.025641
1322#2021-12-22.csv	0.777778	0.225806
1323#2023-02-09.csv	0.666667	0.121212
1324#2021-03-30.csv	0.416667	0.185185
1325#2021-07-02.csv	1.000000	0.052632
1326#2021-12-27.csv	1.000000	0.111111
1327#2022-03-04.csv	1.000000	0.076923
1328#2021-10-30.csv	0.625000	0.156250
1329#2021-04-07.csv	0.750000	0.081081
133#2021-11-13.csv	0.444444	0.129032
1330#2022-09-19.csv	0.642857	0.333333
1331#2023-01-31.csv	0.571429	0.117647
1332#2022-02-24.csv	0.500000	0.172414
1333#2022-10-25.csv	1.000000	0.083333
1334#2021-06-25.csv	1.000000	0.025641
1335#2021-05-07.csv	0.250000	0.181818
1336#2022-08-09.csv	0.750000	0.078947
1337#2021-05-18.csv	0.777778	0.225806
1338#2022-10-23.csv	0.666667	0.193548
1339#2021-04-14.csv	0.625000	0.151515
134#2022-07-20.csv	1.000000	0.000000
1340#2021-06-08.csv	1.000000	0.025641
1341#2022-06-09.csv	1.000000	0.147059
1342#2022-11-18.csv	1.000000	0.052632
1343#2022-03-28.csv	0.833333	0.147059
1344#2021-07-13.csv	1.000000	0.051282
1345#2021-05-10.csv	0.600000	0.081081
1346#2021-09-18.csv	1.000000	0.025641
1347#2022-10-15.csv	0.545455	0.214286
1348#2021-10-22.csv	0.250000	0.315789
1349#2021-03-19.csv	0.600000	0.200000
135#2022-09-01.csv	0.833333	0.147059
1350#2021-04-06.csv	1.000000	0.147059
1351#2021-03-24.csv	0.388889	0.368421
1352#2022-08-18.csv	0.833333	0.161290
1353#2022-08-08.csv	0.857143	0.176471
1354#2022-07-19.csv	0.800000	0.117647
1355#2021-12-16.csv	1.000000	0.054054
1356#2022-10-08.csv	0.700000	0.233333
1357#2022-03-26.csv	0.500000	0.026316
1358#2021-04-17.csv	0.625000	0.416667
1359#2022-09-24.csv	0.666667	0.121212
136#2022-04-09.csv	0.444444	0.133333
1360#2023-02-06.csv	0.833333	0.151515
1361#2021-10-11.csv	0.428571	0.081081
1362#2021-08-08.csv	1.000000	0.108108
1363#2021-08-14.csv	0.300000	0.300000
1364#2023-02-08.csv	0.555556	0.166667
1365#2022-09-13.csv	1.000000	0.081081
1366#2021-08-07.csv	0.444444	0.137931
1367#2023-01-09.csv	1.000000	0.108108
1368#2022-08-01.csv	0.500000	0.214286
1369#2021-06-03.csv	0.714286	0.151515
137#2022-03-04.csv	0.666667	0.052632
1370#2022-08-17.csv	1.000000	0.025000
1371#2021-10-02.csv	0.545455	0.214286
1372#2021-05-21.csv	0.500000	0.057143
1373#2021-10-24.csv	1.000000	0.000000
1374#2021-12-25.csv	1.000000	0.081081
1375#2022-09-27.csv	0.800000	0.121212
1376#2023-03-11.csv	0.818182	0.310345
1377#2021-04-24.csv	0.400000	0.142857
1378#2022-06-22.csv	0.666667	0.117647
1379#2022-06-18.csv	0.833333	0.142857
138#2022-02-15.csv	1.000000	0.052632
1380#2022-10-18.csv	0.750000	0.085714
1381#2022-03-25.csv	1.000000	0.052632
1382#2022-06-15.csv	1.000000	0.025641
1383#2021-10-26.csv	0.545455	0.214286
1384#2022-02-17.csv	1.000000	0.025641
1385#2022-05-26.csv	0.666667	0.266667
1386#2021-07-19.csv	0.833333	0.147059
1387#2021-04-11.csv	1.000000	0.076923
1388#2022-01-11.csv	0.800000	0.114286
1389#2022-04-09.csv	0.500000	0.025641
139#2022-05-21.csv	0.666667	0.114286
1390#2022-10-15.csv	0.750000	0.181818
1391#2022-11-11.csv	1.000000	0.138889
1392#2021-04-03.csv	1.000000	0.052632
1393#2023-01-30.csv	0.833333	0.135135
1394#2022-11-21.csv	0.857143	0.181818
1395#2022-11-03.csv	0.750000	0.078947
1396#2022-11-11.csv	0.700000	0.250000
1397#2022-03-17.csv	1.000000	0.052632
1398#2021-05-14.csv	0.750000	0.193548
1399#2022-11-01.csv	0.500000	0.027027
14#2022-12-05.csv	0.625000	0.161290
140#2022-02-22.csv	0.625000	0.172414
1400#2022-02-16.csv	1.000000	0.083333
1401#2022-07-18.csv	0.857143	0.176471
1402#2021-10-22.csv	0.600000	0.088235
1403#2022-08-17.csv	0.714286	0.151515
1404#2022-05-26.csv	1.000000	0.114286
1405#2021-09-19.csv	0.800000	0.114286
1406#2021-04-29.csv	1.000000	0.025000
1407#2021-10-01.csv	0.400000	0.400000
1408#2021-05-12.csv	0.333333	0.388889
1409#2021-03-19.csv	1.000000	0.052632
141#2022-05-12.csv	1.000000	0.078947
1410#2021-07-28.csv	0.833333	0.147059
1411#2022-10-19.csv	0.437500	0.304348
1412#2021-04-01.csv	1.000000	0.142857
1413#2021-04-12.csv	0.857143	0.193548
1414#2022-11-12.csv	0.500000	0.026316
1415#2020-12-24.csv	1.000000	0.050000
1416#2020-12-24.csv	0.625000	0.161290
1417#2020-12-24.csv	0.750000	0.085714
1418#2020-12-28.csv	0.666667	0.057143
1419#2020-12-29.csv	1.000000	0.054054
142#2022-08-09.csv	1.000000	0.054054
1420#2020-12-30.csv	1.000000	0.085714
1421#2020-12-30.csv	1.000000	0.026316
1422#2020-12-31.csv	0.666667	0.125000
1423#2020-12-31.csv	1.000000	0.114286
1424#2020-12-31.csv	0.666667	0.060606
1425#2020-12-31.csv	1.000000	0.085714
1426#2020-12-31.csv	1.000000	0.000000
1427#2020-12-31.csv	1.000000	0.156250
1428#2021-01-01.csv	1.000000	0.026316
1429#2021-01-01.csv	1.000000	0.114286
143#2021-11-17.csv	0.555556	0.172414
1430#2021-01-01.csv	0.363636	0.129032
1431#2021-01-01.csv	0.545455	0.214286
1432#2021-01-01.csv	1.000000	0.117647
1433#2021-01-01.csv	1.000000	0.026316
1434#2021-01-01.csv	0.714286	0.156250
1435#2021-01-01.csv	0.714286	0.156250
1436#2021-01-03.csv	1.000000	0.026316
1437#2021-01-03.csv	1.000000	0.344828
1438#2021-01-08.csv	0.500000	0.185185
1439#2021-01-12.csv	1.000000	0.081081
144#2022-06-16.csv	1.000000	0.025000
1440#2021-01-12.csv	0.800000	0.121212
1441#2021-01-12.csv	0.800000	0.114286
1442#2021-01-30.csv	0.750000	0.193548
1443#2021-01-12.csv	0.750000	0.346154
1444#2021-01-13.csv	1.000000	0.212121
1445#2021-01-13.csv	1.000000	0.000000
1446#2021-02-01.csv	0.571429	0.320000
1447#2021-02-01.csv	0.875000	0.212121
1448#2021-01-13.csv	0.500000	0.028571
1449#2021-01-13.csv	0.800000	0.117647
145#2022-03-01.csv	0.642857	0.310345
1450#2021-02-01.csv	0.625000	0.147059
1451#2021-02-01.csv	1.000000	0.025641
1452#2021-01-14.csv	0.600000	0.222222
1453#2021-02-01.csv	1.000000	0.025641
1454#2021-01-14.csv	0.600000	0.200000
1455#2021-02-01.csv	0.625000	0.156250
1456#2021-01-14.csv	0.833333	0.151515
1457#2021-02-01.csv	0.666667	0.117647
1458#2021-01-14.csv	1.000000	0.025641
1459#2021-02-01.csv	0.636364	0.241379
146#2022-11-24.csv	0.666667	0.333333
1460#2021-01-15.csv	0.500000	0.055556
1461#2021-01-15.csv	0.700000	0.241379
1462#2021-01-15.csv	0.833333	0.147059
1463#2021-01-15.csv	1.000000	0.114286
1464#2021-01-15.csv	1.000000	0.083333
1465#2021-01-15.csv	0.571429	0.133333
1466#2021-02-03.csv	1.000000	0.105263
1467#2021-01-16.csv	0.555556	0.166667
1468#2021-02-03.csv	0.800000	0.114286
1469#2021-01-16.csv	0.500000	0.057143
147#2021-03-25.csv	0.333333	0.285714
1470#2021-02-03.csv	0.500000	0.026316
1471#2021-02-03.csv	1.000000	0.024390
1472#2021-02-04.csv	0.285714	0.166667
1473#2021-01-16.csv	0.384615	0.200000
1474#2021-02-04.csv	1.000000	0.108108
1475#2021-02-04.csv	0.615385	0.296296
1476#2021-01-16.csv	0.312500	0.217391
1477#2021-02-04.csv	1.000000	0.054054
1478#2021-01-17.csv	0.750000	0.090909
1479#2021-01-17.csv	0.600000	0.088235
148#2022-02-10.csv	0.600000	0.085714
1480#2021-02-04.csv	1.000000	0.054054
1481#2021-01-17.csv	1.000000	0.055556
1482#2021-01-17.csv	1.000000	0.000000
1483#2021-02-05.csv	0.714286	0.156250
1484#2021-02-05.csv	0.857143	0.187500
1485#2021-02-05.csv	0.454545	0.200000
1486#2021-02-05.csv	1.000000	0.181818
1487#2021-02-05.csv	0.800000	0.266667
1488#2021-01-19.csv	0.642857	0.321429
1489#2021-01-19.csv	0.454545	0.192308
149#2021-11-09.csv	0.727273	0.296296
1490#2021-02-05.csv	0.750000	0.083333
1491#2021-01-19.csv	0.857143	0.187500
1492#2021-01-19.csv	0.666667	0.055556
1493#2021-01-19.csv	0.375000	0.272727
1494#2021-02-06.csv	0.571429	0.142857
1495#2021-02-06.csv	1.000000	0.081081
1496#2021-01-19.csv	0.269231	0.500000
1497#2021-02-06.csv	0.727273	0.275862
1498#2021-02-06.csv	0.625000	0.156250
1499#2021-02-08.csv	1.000000	0.081081
15#2021-11-11.csv	0.500000	0.320000
150#2021-05-23.csv	0.833333	0.161290
1500#2021-02-08.csv	0.666667	0.275862
1501#2021-02-08.csv	0.600000	0.200000
1502#2021-02-18.csv	0.571429	0.129032
1503#2021-02-18.csv	0.636364	0.140000
1504#2021-02-18.csv	1.000000	0.025641
1505#2021-02-19.csv	0.600000	0.088235
1506#2021-02-19.csv	1.000000	0.025000
1507#2021-02-19.csv	0.833333	0.151515
1508#2021-02-19.csv	0.600000	0.200000
1509#2021-02-19.csv	0.571429	0.117647
151#2022-08-13.csv	0.625000	0.156250
1510#2021-02-19.csv	0.625000	0.166667
1511#2021-02-20.csv	1.000000	0.176471
1512#2021-02-22.csv	1.000000	0.026316
1513#2021-02-22.csv	1.000000	0.176471
1514#2021-02-22.csv	0.666667	0.117647
1515#2021-02-23.csv	0.700000	0.233333
1516#2021-02-23.csv	1.000000	0.085714
1517#2021-02-23.csv	0.750000	0.088235
1518#2021-02-24.csv	0.642857	0.310345
1519#2021-02-24.csv	0.450000	0.428571
152#2021-11-01.csv	0.500000	0.088235
1520#2021-02-25.csv	0.777778	0.233333
1521#2021-02-25.csv	0.600000	0.088235
1522#2021-02-25.csv	1.000000	0.138889
1523#2021-02-26.csv	0.500000	0.172414
1524#2021-02-26.csv	0.700000	0.233333
1525#2021-02-26.csv	0.700000	0.218750
1526#2021-02-26.csv	0.500000	0.055556
1527#2021-02-26.csv	0.666667	0.214286
1528#2021-02-26.csv	0.888889	0.266667
1529#2021-02-26.csv	1.000000	0.081081
153#2022-11-24.csv	0.750000	0.081081
1530#2021-02-27.csv	0.833333	0.147059
1531#2021-02-27.csv	1.000000	0.025641
1532#2021-02-27.csv	0.875000	0.225806
1533#2021-02-27.csv	1.000000	0.026316
1534#2021-02-27.csv	1.000000	0.000000
1535#2021-03-01.csv	0.750000	0.085714
1536#2021-03-01.csv	0.857143	0.176471
1537#2021-03-01.csv	1.000000	0.111111
1538#2021-03-01.csv	0.666667	0.054054
1539#2021-03-01.csv	0.538462	0.280000
154#2021-06-17.csv	0.833333	0.147059
1540#2021-03-01.csv	0.666667	0.121212
1541#2021-03-01.csv	1.000000	0.055556
1542#2021-03-01.csv	0.250000	0.263158
1543#2021-03-02.csv	0.416667	0.172414
1544#2021-03-02.csv	0.800000	0.114286
1545#2021-03-02.csv	0.692308	0.346154
1546#2021-03-02.csv	0.666667	0.320000
1547#2021-03-03.csv	0.833333	0.147059
1548#2021-03-03.csv	0.428571	0.090909
1549#2021-03-03.csv	0.666667	0.054054
155#2021-07-30.csv	0.857143	0.176471
1550#2021-03-03.csv	0.800000	0.117647
1551#2021-03-03.csv	0.615385	0.307692
1552#2021-03-04.csv	1.000000	0.025641
1553#2021-03-04.csv	1.000000	0.081081
1554#2021-03-04.csv	0.636364	0.233333
1555#2021-03-04.csv	0.888889	0.275862
1556#2021-03-04.csv	1.000000	0.052632
1557#2021-03-04.csv	1.000000	0.111111
1558#2021-03-04.csv	1.000000	0.026316
1559#2021-03-04.csv	1.000000	0.078947
156#2022-07-20.csv	0.600000	0.083333
1560#2021-03-05.csv	0.615385	0.285714
1561#2021-01-20.csv	0.888889	0.258065
1562#2021-01-20.csv	1.000000	0.000000
1563#2021-03-06.csv	0.750000	0.206897
1564#2021-01-20.csv	0.750000	0.083333
1565#2021-03-06.csv	1.000000	0.025641
1566#2021-01-20.csv	0.500000	0.178571
1567#2021-03-06.csv	1.000000	0.147059
1568#2021-01-21.csv	0.666667	0.055556
1569#2021-01-21.csv	0.500000	0.172414
157#2022-05-16.csv	0.777778	0.218750
1570#2021-03-06.csv	0.625000	0.156250
1571#2021-01-21.csv	0.500000	0.222222
1572#2021-03-06.csv	0.500000	0.057143
1573#2021-01-21.csv	0.750000	0.083333
1574#2021-03-08.csv	0.714286	0.142857
1575#2021-03-08.csv	0.800000	0.266667
1576#2021-01-21.csv	1.000000	0.114286
1577#2021-03-08.csv	1.000000	0.114286
1578#2021-01-22.csv	0.500000	0.129032
1579#2021-03-08.csv	0.700000	0.241379
158#2021-03-24.csv	0.500000	0.090909
1580#2021-01-22.csv	0.666667	0.121212
1581#2021-03-08.csv	0.600000	0.200000
1582#2021-01-22.csv	0.714286	0.156250
1583#2021-03-08.csv	0.750000	0.085714
1584#2021-01-22.csv	1.000000	0.052632
1585#2021-03-08.csv	1.000000	0.054054
1586#2021-01-22.csv	1.000000	0.026316
1587#2021-01-22.csv	1.000000	0.151515
1588#2021-01-23.csv	1.000000	0.054054
1589#2021-01-23.csv	0.333333	0.027027
159#2023-01-13.csv	1.000000	0.083333
1590#2021-01-23.csv	0.875000	0.212121
1591#2021-01-23.csv	1.000000	0.076923
1592#2021-01-23.csv	0.750000	0.181818
1593#2021-01-24.csv	1.000000	0.025641
1594#2021-01-24.csv	0.666667	0.054054
1595#2021-01-25.csv	0.500000	0.028571
1596#2021-03-10.csv	1.000000	0.083333
1597#2021-03-10.csv	0.600000	0.206897
1598#2021-01-25.csv	0.400000	0.058824
1599#2021-01-25.csv	0.625000	0.151515
16#2021-06-05.csv	0.750000	0.200000
160#2022-05-23.csv	0.750000	0.081081
1600#2021-01-25.csv	0.555556	0.156250
1601#2021-01-25.csv	0.666667	0.054054
1602#2021-03-12.csv	1.000000	0.051282
1603#2021-03-12.csv	1.000000	0.052632
1604#2021-03-12.csv	0.800000	0.117647
1605#2021-03-12.csv	1.000000	0.025641
1606#2021-03-12.csv	0.875000	0.218750
1607#2021-03-13.csv	0.800000	0.275862
1608#2021-03-13.csv	1.000000	0.025641
1609#2021-01-30.csv	1.000000	0.083333
161#2021-07-26.csv	0.800000	0.111111
1610#2021-03-13.csv	1.000000	0.088235
1611#2021-01-30.csv	1.000000	0.052632
1612#2021-03-13.csv	1.000000	0.114286
1613#2021-01-30.csv	1.000000	0.051282
1614#2021-03-13.csv	0.555556	0.161290
1615#2021-01-30.csv	1.000000	0.138889
1616#2021-03-13.csv	1.000000	0.102564
1617#2021-03-13.csv	0.666667	0.121212
1618#2021-03-13.csv	1.000000	0.114286
1619#2021-03-16.csv	0.750000	0.085714
162#2022-02-17.csv	1.000000	0.151515
1620#2021-03-20.csv	0.384615	0.178571
1621#2021-03-20.csv	1.000000	0.147059
1622#2021-03-20.csv	0.666667	0.055556
1623#2021-03-20.csv	0.400000	0.240000
1624#2021-03-20.csv	0.583333	0.225806
1625#2021-03-20.csv	1.000000	0.085714
1626#2021-03-20.csv	0.500000	0.222222
1627#2021-03-20.csv	0.500000	0.057143
1628#2021-03-23.csv	1.000000	0.138889
1629#2021-03-23.csv	0.750000	0.214286
163#2022-01-26.csv	1.000000	0.114286
1630#2021-03-27.csv	0.833333	0.142857
1631#2021-04-20.csv	0.428571	0.090909
1632#2021-03-03.csv	0.857143	0.187500
1633#2021-03-09.csv	0.625000	0.147059
1634#2021-03-09.csv	1.000000	0.000000
1635#2021-03-09.csv	0.666667	0.214286
1636#2021-03-09.csv	0.636364	0.250000
1637#2021-03-09.csv	0.666667	0.055556
1638#2021-03-09.csv	0.571429	0.125000
1639#2021-03-16.csv	0.777778	0.218750
164#2021-03-25.csv	0.857143	0.181818
1640#2021-03-16.csv	0.600000	0.085714
1641#2021-03-16.csv	1.000000	0.218750
1642#2022-05-13.csv	0.750000	0.081081
1643#2021-05-22.csv	0.600000	0.085714
1644#2021-06-24.csv	1.000000	0.052632
1645#2021-03-22.csv	1.000000	0.051282
1646#2022-11-26.csv	0.750000	0.081081
1647#2021-04-08.csv	0.461538	0.240000
1648#2021-03-17.csv	0.333333	0.057143
1649#2022-06-15.csv	0.666667	0.206897
165#2021-10-22.csv	0.352941	0.285714
1650#2022-03-25.csv	0.687500	0.478261
1651#2022-07-20.csv	0.583333	0.233333
1652#2022-06-14.csv	0.421053	0.347826
1653#2022-05-02.csv	1.000000	0.052632
1654#2021-03-23.csv	1.000000	0.081081
1655#2021-06-01.csv	1.000000	0.025641
1656#2021-12-24.csv	0.800000	0.114286
1657#2022-08-26.csv	1.000000	0.111111
1658#2022-01-02.csv	0.750000	0.181818
1659#2021-12-24.csv	1.000000	0.078947
166#2022-05-09.csv	1.000000	0.138889
1660#2021-07-19.csv	1.000000	0.176471
1661#2021-04-03.csv	0.500000	0.055556
1662#2022-04-28.csv	1.000000	0.025000
1663#2021-12-08.csv	0.454545	0.172414
1664#2022-10-08.csv	0.666667	0.121212
1665#2021-03-30.csv	0.777778	0.233333
1666#2022-07-18.csv	0.666667	0.121212
1667#2022-08-25.csv	1.000000	0.054054
1668#2021-05-21.csv	0.500000	0.025641
1669#2021-04-08.csv	0.500000	0.025641
167#2022-07-12.csv	0.666667	0.117647
1670#2021-04-12.csv	0.833333	0.147059
1671#2022-11-03.csv	0.333333	0.027027
1672#2022-02-16.csv	1.000000	0.114286
1673#2021-06-24.csv	1.000000	0.105263
1674#2023-03-05.csv	1.000000	0.054054
1675#2022-11-23.csv	1.000000	0.054054
1676#2021-06-01.csv	0.600000	0.088235
1677#2022-11-20.csv	0.600000	0.200000
1678#2022-11-05.csv	1.000000	0.051282
1679#2022-06-11.csv	1.000000	0.081081
168#2022-10-19.csv	0.428571	0.103448
1680#2021-06-26.csv	1.000000	0.025000
1681#2021-04-04.csv	0.454545	0.172414
1682#2022-12-05.csv	0.714286	0.156250
1683#2021-04-23.csv	1.000000	0.108108
1684#2022-02-08.csv	1.000000	0.051282
1685#2022-11-11.csv	0.800000	0.266667
1686#2021-06-01.csv	0.714286	0.142857
1687#2022-07-28.csv	0.583333	0.241379
1688#2021-06-04.csv	1.000000	0.000000
1689#2021-04-13.csv	1.000000	0.054054
169#2022-01-20.csv	0.461538	0.230769
1690#2021-04-07.csv	0.666667	0.054054
1691#2022-10-25.csv	1.000000	0.083333
1692#2022-02-08.csv	0.800000	0.114286
1693#2021-12-07.csv	0.500000	0.026316
1694#2022-08-05.csv	0.500000	0.027027
1695#2022-01-10.csv	0.571429	0.121212
1696#2021-08-26.csv	0.692308	0.321429
1697#2022-02-26.csv	0.555556	0.161290
1698#2021-09-07.csv	0.666667	0.054054
1699#2022-06-06.csv	0.777778	0.218750
17#2021-09-18.csv	0.833333	0.128205
170#2021-04-16.csv	0.692308	0.321429
1700#2021-06-30.csv	0.750000	0.078947
1701#2022-04-29.csv	1.000000	0.138889
1702#2021-08-08.csv	0.545455	0.222222
1703#2023-01-04.csv	0.666667	0.052632
1704#2022-09-22.csv	0.666667	0.129032
1705#2021-04-24.csv	1.000000	0.026316
1706#2021-06-25.csv	1.000000	0.026316
1707#2021-03-19.csv	0.500000	0.222222
1708#2022-08-30.csv	0.857143	0.181818
1709#2021-03-10.csv	0.800000	0.114286
171#2023-02-22.csv	0.750000	0.090909
1710#2021-11-06.csv	0.714286	0.147059
1711#2022-11-25.csv	1.000000	0.000000
1712#2022-02-12.csv	1.000000	0.108108
1713#2021-04-03.csv	0.888889	0.266667
1714#2021-03-10.csv	1.000000	0.081081
1715#2022-04-07.csv	0.615385	0.296296
1716#2022-09-13.csv	1.000000	0.025000
1717#2022-03-17.csv	0.500000	0.057143
1718#2022-11-16.csv	1.000000	0.051282
1719#2021-11-24.csv	0.666667	0.193548
172#2022-08-02.csv	0.500000	0.090909
1720#2021-12-07.csv	0.600000	0.085714
1721#2021-05-04.csv	0.500000	0.192308
1722#2021-06-10.csv	0.583333	0.241379
1723#2021-09-16.csv	0.750000	0.181818
1724#2022-01-15.csv	0.600000	0.085714
1725#2021-03-11.csv	0.833333	0.147059
1726#2022-01-02.csv	1.000000	0.000000
1727#2021-03-11.csv	0.666667	0.117647
1728#2023-01-10.csv	0.714286	0.142857
1729#2023-01-01.csv	0.777778	0.225806
173#2022-11-25.csv	1.000000	0.052632
1730#2021-09-05.csv	0.714286	0.156250
1731#2021-04-22.csv	0.727273	0.296296
1732#2021-03-15.csv	0.555556	0.166667
1733#2021-12-28.csv	0.727273	0.266667
1734#2021-09-19.csv	1.000000	0.142857
1735#2021-04-01.csv	0.875000	0.205882
1736#2022-09-10.csv	0.600000	0.088235
1737#2021-04-14.csv	1.000000	0.054054
1738#2021-03-11.csv	0.800000	0.114286
1739#2021-03-15.csv	1.000000	0.083333
174#2021-12-06.csv	1.000000	0.000000
1740#2023-02-08.csv	0.545455	0.200000
1741#2021-12-27.csv	1.000000	0.135135
1742#2021-03-14.csv	1.000000	0.147059
1743#2021-03-18.csv	1.000000	0.114286
1744#2021-03-15.csv	1.000000	0.081081
1745#2021-03-19.csv	1.000000	0.057143
1746#2021-08-10.csv	0.833333	0.147059
1747#2022-03-21.csv	1.000000	0.055556
1748#2021-03-18.csv	1.000000	0.111111
1749#2022-12-09.csv	0.454545	0.178571
175#2021-07-10.csv	0.562500	0.346154
1750#2021-03-17.csv	0.666667	0.054054
1751#2021-03-15.csv	0.833333	0.138889
1752#2021-03-19.csv	1.000000	0.147059
1753#2022-09-02.csv	1.000000	0.052632
1754#2021-03-16.csv	0.833333	0.142857
1755#2021-03-22.csv	0.538462	0.259259
1756#2021-06-28.csv	0.666667	0.117647
1757#2022-02-27.csv	0.666667	0.187500
1758#2022-10-12.csv	0.312500	0.238095
1759#2021-03-18.csv	0.333333	0.060606
176#2022-03-24.csv	0.833333	0.151515
1760#2023-03-05.csv	0.800000	0.121212
1761#2021-03-26.csv	0.833333	0.156250
1762#2022-03-18.csv	0.625000	0.151515
1763#2022-08-23.csv	1.000000	0.025641
1764#2022-02-08.csv	0.750000	0.088235
1765#2022-03-02.csv	1.000000	0.052632
1766#2021-04-03.csv	1.000000	0.054054
1767#2021-03-22.csv	0.750000	0.193548
1768#2023-02-13.csv	0.800000	0.258065
1769#2022-11-18.csv	0.666667	0.206897
177#2022-03-03.csv	0.714286	0.161290
1770#2021-03-24.csv	1.000000	0.051282
1771#2021-03-29.csv	0.800000	0.117647
1772#2021-03-23.csv	0.750000	0.187500
1773#2021-03-24.csv	0.533333	0.333333
1774#2022-01-12.csv	0.833333	0.138889
1775#2021-03-23.csv	0.333333	0.285714
1776#2021-03-30.csv	0.714286	0.156250
1777#2021-03-30.csv	1.000000	0.054054
1778#2021-03-30.csv	1.000000	0.138889
1779#2021-03-26.csv	0.857143	0.193548
178#2022-07-01.csv	1.000000	0.078947
1780#2021-03-24.csv	0.583333	0.259259
1781#2022-01-04.csv	1.000000	0.212121
1782#2021-03-25.csv	0.833333	0.151515
1783#2021-04-17.csv	1.000000	0.176471
1784#2021-05-30.csv	0.636364	0.241379
1785#2021-03-29.csv	0.833333	0.131579
1786#2021-03-27.csv	0.615385	0.258065
1787#2022-02-18.csv	1.000000	0.081081
1788#2021-03-27.csv	0.400000	0.230769
1789#2021-04-08.csv	1.000000	0.052632
179#2023-03-14.csv	1.000000	0.025641
1790#2021-03-29.csv	1.000000	0.025641
1791#2021-04-06.csv	1.000000	0.052632
1792#2021-04-22.csv	0.833333	0.142857
1793#2021-03-29.csv	0.357143	0.192308
1794#2021-03-29.csv	0.500000	0.090909
1795#2021-03-30.csv	1.000000	0.117647
1796#2021-03-30.csv	1.000000	0.111111
1797#2021-07-06.csv	1.000000	0.026316
1798#2021-04-03.csv	0.750000	0.078947
1799#2021-12-25.csv	1.000000	0.176471
18#2022-03-04.csv	0.750000	0.200000
180#2021-09-20.csv	1.000000	0.171429
1800#2022-05-14.csv	1.000000	0.076923
1801#2021-04-05.csv	1.000000	0.000000
1802#2022-10-14.csv	1.000000	0.138889
1803#2021-03-31.csv	0.500000	0.214286
1804#2021-03-31.csv	0.750000	0.083333
1805#2021-03-31.csv	0.800000	0.121212
1806#2021-04-08.csv	0.800000	0.114286
1807#2021-04-01.csv	1.000000	0.111111
1808#2021-04-05.csv	0.833333	0.147059
1809#2021-04-01.csv	0.500000	0.166667
181#2022-06-04.csv	0.666667	0.275862
1810#2021-04-08.csv	0.857143	0.193548
1811#2022-10-01.csv	0.500000	0.156250
1812#2021-04-06.csv	1.000000	0.025000
1813#2021-04-08.csv	0.625000	0.156250
1814#2021-04-05.csv	1.000000	0.117647
1815#2021-04-19.csv	0.500000	0.280000
1816#2021-04-07.csv	0.571429	0.125000
1817#2021-04-10.csv	1.000000	0.025641
1818#2021-12-10.csv	0.750000	0.083333
1819#2021-04-08.csv	0.600000	0.085714
182#2022-02-17.csv	1.000000	0.117647
1820#2023-01-09.csv	1.000000	0.108108
1821#2021-06-15.csv	1.000000	0.171429
1822#2022-11-15.csv	1.000000	0.000000
1823#2021-04-06.csv	0.750000	0.081081
1824#2022-10-29.csv	1.000000	0.051282
1825#2022-03-28.csv	0.750000	0.081081
1826#2021-04-08.csv	0.750000	0.193548
1827#2021-04-09.csv	1.000000	0.103448
1828#2021-04-17.csv	0.500000	0.259259
1829#2021-04-11.csv	0.700000	0.233333
183#2021-12-08.csv	0.714286	0.151515
1830#2021-04-08.csv	0.857143	0.181818
1831#2021-08-25.csv	0.833333	0.142857
1832#2021-04-13.csv	1.000000	0.025641
1833#2022-05-09.csv	0.700000	0.250000
1834#2021-04-10.csv	1.000000	0.051282
1835#2021-04-09.csv	0.800000	0.125000
1836#2021-04-09.csv	0.545455	0.206897
1837#2021-05-26.csv	0.750000	0.310345
1838#2022-12-15.csv	0.500000	0.057143
1839#2021-04-14.csv	0.714286	0.151515
184#2022-09-22.csv	0.300000	0.103448
1840#2021-07-18.csv	0.666667	0.193548
1841#2021-09-06.csv	0.666667	0.055556
1842#2021-04-14.csv	1.000000	0.052632
1843#2021-04-13.csv	0.750000	0.083333
1844#2021-05-23.csv	1.000000	0.121212
1845#2022-05-15.csv	0.666667	0.121212
1846#2021-04-13.csv	0.428571	0.093750
1847#2022-07-09.csv	0.375000	0.450000
1848#2021-04-23.csv	0.800000	0.111111
1849#2022-03-22.csv	0.625000	0.151515
185#2021-03-24.csv	1.000000	0.052632
1850#2022-10-04.csv	1.000000	0.117647
1851#2021-04-17.csv	0.750000	0.083333
1852#2022-08-09.csv	1.000000	0.171429
1853#2021-04-16.csv	0.750000	0.083333
1854#2022-10-24.csv	0.750000	0.085714
1855#2021-04-21.csv	0.666667	0.052632
1856#2022-08-01.csv	1.000000	0.117647
1857#2021-04-16.csv	0.714286	0.147059
1858#2021-04-22.csv	1.000000	0.111111
1859#2021-11-23.csv	0.875000	0.218750
186#2022-01-17.csv	0.600000	0.085714
1860#2022-11-18.csv	0.727273	0.285714
1861#2021-04-22.csv	1.000000	0.057143
1862#2021-04-21.csv	1.000000	0.111111
1863#2022-05-09.csv	0.666667	0.193548
1864#2021-04-24.csv	1.000000	0.081081
1865#2021-07-06.csv	1.000000	0.000000
1866#2021-04-21.csv	0.666667	0.187500
1867#2022-05-03.csv	0.714286	0.156250
1868#2021-04-22.csv	1.000000	0.076923
1869#2021-04-22.csv	0.692308	0.321429
187#2022-09-27.csv	1.000000	0.051282
1870#2021-04-23.csv	0.714286	0.147059
1871#2021-11-01.csv	1.000000	0.051282
1872#2021-04-26.csv	1.000000	0.000000
1873#2021-04-26.csv	0.357143	0.192308
1874#2023-02-10.csv	0.714286	0.151515
1875#2021-04-23.csv	1.000000	0.081081
1876#2021-06-16.csv	1.000000	0.026316
1877#2022-10-14.csv	0.800000	0.108108
1878#2022-11-23.csv	1.000000	0.108108
1879#2021-04-25.csv	0.250000	0.200000
188#2022-08-01.csv	0.500000	0.280000
1880#2021-04-25.csv	1.000000	0.051282
1881#2022-09-07.csv	0.714286	0.151515
1882#2021-04-24.csv	0.315789	0.300000
1883#2021-05-15.csv	0.600000	0.360000
1884#2021-04-26.csv	0.208333	0.294118
1885#2021-06-25.csv	0.800000	0.097561
1886#2021-04-26.csv	0.384615	0.178571
1887#2021-05-06.csv	0.800000	0.114286
1888#2021-05-24.csv	0.500000	0.172414
1889#2021-11-02.csv	1.000000	0.027027
189#2022-02-24.csv	0.545455	0.222222
1890#2021-05-03.csv	1.000000	0.108108
1891#2022-10-29.csv	1.000000	0.142857
1892#2021-05-01.csv	1.000000	0.025641
1893#2021-04-26.csv	0.571429	0.121212
1894#2021-06-16.csv	1.000000	0.111111
1895#2022-06-15.csv	0.875000	0.212121
1896#2021-05-08.csv	0.500000	0.026316
1897#2021-12-06.csv	0.666667	0.117647
1898#2021-08-14.csv	1.000000	0.025000
1899#2021-05-23.csv	1.000000	0.142857
19#2021-04-04.csv	0.750000	0.088235
190#2022-07-12.csv	1.000000	0.052632
1900#2022-02-18.csv	0.857143	0.181818
1901#2021-05-11.csv	1.000000	0.026316
1902#2021-07-08.csv	0.857143	0.187500
1903#2021-05-20.csv	1.000000	0.147059
1904#2022-11-20.csv	1.000000	0.025641
1905#2021-05-14.csv	0.368421	0.318182
1906#2021-05-07.csv	0.571429	0.296296
1907#2021-06-26.csv	1.000000	0.052632
1908#2021-05-08.csv	0.500000	0.026316
1909#2021-05-17.csv	0.400000	0.057143
191#2022-05-17.csv	0.625000	0.166667
1910#2021-05-11.csv	1.000000	0.025000
1911#2021-05-11.csv	0.750000	0.083333
1912#2021-05-10.csv	0.500000	0.161290
1913#2021-11-22.csv	0.500000	0.166667
1914#2022-02-15.csv	1.000000	0.078947
1915#2021-05-12.csv	0.800000	0.111111
1916#2022-02-12.csv	1.000000	0.027027
1917#2021-05-18.csv	1.000000	0.083333
1918#2021-05-14.csv	0.750000	0.088235
1919#2022-10-24.csv	1.000000	0.052632
192#2022-08-05.csv	1.000000	0.052632
1920#2021-05-12.csv	0.466667	0.291667
1921#2021-05-13.csv	0.500000	0.027778
1922#2022-01-18.csv	0.666667	0.054054
1923#2021-05-15.csv	0.500000	0.121212
1924#2021-07-09.csv	1.000000	0.114286
1925#2021-09-05.csv	0.750000	0.187500
1926#2022-11-02.csv	0.600000	0.088235
1927#2021-05-29.csv	0.444444	0.181818
1928#2021-05-20.csv	0.600000	0.083333
1929#2021-05-18.csv	0.545455	0.206897
193#2022-02-10.csv	0.750000	0.083333
1930#2021-05-22.csv	1.000000	0.147059
1931#2021-08-29.csv	0.555556	0.156250
1932#2021-06-05.csv	0.666667	0.222222
1933#2021-05-22.csv	0.750000	0.085714
1934#2021-05-17.csv	1.000000	0.142857
1935#2021-12-13.csv	1.000000	0.142857
1936#2021-07-24.csv	1.000000	0.026316
1937#2022-05-19.csv	0.833333	0.142857
1938#2021-06-01.csv	1.000000	0.025000
1939#2021-07-01.csv	1.000000	0.052632
194#2022-10-05.csv	0.800000	0.111111
1940#2021-05-19.csv	1.000000	0.025641
1941#2021-05-21.csv	1.000000	0.026316
1942#2021-05-18.csv	0.280000	0.500000
1943#2022-09-01.csv	1.000000	0.131579
1944#2021-07-05.csv	0.666667	0.187500
1945#2021-11-19.csv	1.000000	0.078947
1946#2021-05-26.csv	1.000000	0.083333
1947#2022-07-30.csv	0.750000	0.083333
1948#2021-11-06.csv	0.777778	0.233333
1949#2021-05-21.csv	0.833333	0.147059
195#2021-05-21.csv	0.833333	0.151515
1950#2021-06-10.csv	1.000000	0.078947
1951#2022-11-18.csv	0.600000	0.085714
1952#2021-05-27.csv	0.555556	0.161290
1953#2021-09-14.csv	0.571429	0.333333
1954#2021-05-27.csv	0.666667	0.111111
1955#2021-06-02.csv	0.666667	0.114286
1956#2021-10-13.csv	0.555556	0.161290
1957#2021-05-29.csv	0.727273	0.296296
1958#2021-05-28.csv	0.888889	0.250000
1959#2021-05-29.csv	0.333333	0.027778
196#2021-03-24.csv	0.714286	0.166667
1960#2021-06-01.csv	0.500000	0.055556
1961#2021-07-16.csv	1.000000	0.181818
1962#2022-11-25.csv	1.000000	0.051282
1963#2021-05-28.csv	0.800000	0.121212
1964#2021-05-30.csv	1.000000	0.051282
1965#2022-10-01.csv	0.750000	0.081081
1966#2022-10-05.csv	1.000000	0.105263
1967#2021-06-05.csv	0.833333	0.151515
1968#2021-05-03.csv	0.750000	0.181818
1969#2021-09-25.csv	0.187500	0.500000
197#2022-02-22.csv	1.000000	0.025000
1970#2022-08-03.csv	0.461538	0.230769
1971#2022-06-14.csv	0.666667	0.060606
1972#2021-06-01.csv	0.666667	0.121212
1973#2021-06-02.csv	1.000000	0.181818
1974#2021-06-03.csv	0.352941	0.260870
1975#2022-12-24.csv	1.000000	0.081081
1976#2023-02-10.csv	1.000000	0.138889
1977#2022-07-29.csv	0.666667	0.117647
1978#2021-06-06.csv	0.857143	0.200000
1979#2021-12-01.csv	1.000000	0.111111
198#2022-06-14.csv	1.000000	0.025641
1980#2021-06-07.csv	0.666667	0.200000
1981#2021-09-24.csv	0.375000	0.193548
1982#2022-11-07.csv	0.666667	0.055556
1983#2021-06-10.csv	0.583333	0.259259
1984#2021-06-09.csv	1.000000	0.054054
1985#2021-06-08.csv	0.750000	0.321429
1986#2021-11-09.csv	0.800000	0.250000
1987#2022-11-08.csv	0.466667	0.304348
1988#2021-06-11.csv	0.535714	0.576923
1989#2021-06-17.csv	1.000000	0.052632
199#2021-09-28.csv	0.375000	0.096774
1990#2022-11-08.csv	1.000000	0.025641
1991#2021-06-15.csv	0.571429	0.117647
1992#2022-09-02.csv	0.800000	0.258065
1993#2021-06-14.csv	1.000000	0.052632
1994#2021-06-13.csv	0.272727	0.107143
1995#2021-06-14.csv	1.000000	0.000000
1996#2021-06-12.csv	0.727273	0.307692
1997#2021-06-30.csv	0.714286	0.151515
1998#2021-06-14.csv	1.000000	0.142857
1999#2021-06-12.csv	0.500000	0.269231
2#2022-09-19.csv	0.666667	0.117647
20#2021-03-15.csv	1.000000	0.078947
200#2022-03-11.csv	0.800000	0.114286
2000#2021-06-14.csv	0.625000	0.172414
2001#2021-06-18.csv	1.000000	0.142857
2002#2022-11-10.csv	1.000000	0.025000
2003#2021-06-17.csv	0.571429	0.320000
2004#2021-06-15.csv	0.800000	0.121212
2005#2021-06-17.csv	0.625000	0.156250
2006#2021-06-23.csv	0.666667	0.114286
2007#2022-09-26.csv	0.466667	0.291667
2008#2022-11-25.csv	0.777778	0.218750
2009#2021-06-18.csv	1.000000	0.081081
201#2022-12-09.csv	1.000000	0.081081
2010#2021-06-16.csv	0.352941	0.260870
2011#2021-06-25.csv	1.000000	0.000000
2012#2021-06-27.csv	1.000000	0.000000
2013#2022-08-11.csv	1.000000	0.000000
2014#2022-08-16.csv	0.750000	0.081081
2015#2021-07-09.csv	0.583333	0.259259
2016#2021-08-06.csv	0.666667	0.055556
2017#2022-08-01.csv	0.428571	0.230769
2018#2022-07-19.csv	0.400000	0.137931
2019#2022-01-26.csv	0.600000	0.193548
202#2021-08-18.csv	0.750000	0.085714
2020#2021-07-27.csv	0.857143	0.176471
2021#2021-06-23.csv	0.700000	0.241379
2022#2021-06-25.csv	0.857143	0.187500
2023#2021-06-26.csv	1.000000	0.078947
2024#2021-12-08.csv	1.000000	0.025641
2025#2022-03-16.csv	0.750000	0.187500
2026#2021-06-28.csv	0.500000	0.121212
2027#2021-07-01.csv	0.666667	0.214286
2028#2022-04-26.csv	1.000000	0.078947
2029#2021-07-02.csv	0.500000	0.133333
203#2021-03-30.csv	1.000000	0.026316
2030#2021-06-28.csv	1.000000	0.000000
2031#2021-07-05.csv	0.428571	0.500000
2032#2021-06-29.csv	0.307692	0.153846
2033#2021-08-18.csv	0.666667	0.114286
2034#2021-07-01.csv	1.000000	0.027027
2035#2021-07-02.csv	0.750000	0.333333
2036#2021-07-06.csv	1.000000	0.026316
2037#2021-07-02.csv	0.571429	0.275862
2038#2021-07-27.csv	0.250000	0.227273
2039#2021-07-03.csv	0.800000	0.111111
204#2021-03-17.csv	1.000000	0.114286
2040#2021-07-06.csv	1.000000	0.181818
2041#2021-07-02.csv	0.466667	0.269231
2042#2021-07-08.csv	1.000000	0.114286
2043#2021-07-05.csv	1.000000	0.117647
2044#2021-07-05.csv	0.428571	0.093750
2045#2021-07-14.csv	1.000000	0.025641
2046#2021-07-05.csv	0.421053	0.421053
2047#2022-08-04.csv	0.571429	0.125000
2048#2022-09-25.csv	1.000000	0.153846
2049#2021-07-07.csv	1.000000	0.029412
205#2023-01-30.csv	1.000000	0.025000
2050#2022-06-10.csv	0.750000	0.081081
2051#2021-10-09.csv	0.500000	0.280000
2052#2021-07-08.csv	0.555556	0.166667
2053#2022-02-23.csv	0.625000	0.161290
2054#2021-07-08.csv	1.000000	0.142857
2055#2022-03-07.csv	0.714286	0.147059
2056#2021-07-12.csv	0.800000	0.114286
2057#2022-11-15.csv	1.000000	0.047619
2058#2022-01-15.csv	0.800000	0.111111
2059#2021-07-10.csv	0.666667	0.052632
206#2021-12-02.csv	0.666667	0.114286
2060#2021-10-06.csv	0.666667	0.187500
2061#2021-07-17.csv	1.000000	0.054054
2062#2021-08-28.csv	1.000000	0.111111
2063#2021-07-13.csv	1.000000	0.025641
2064#2022-02-03.csv	0.500000	0.090909
2065#2022-10-25.csv	1.000000	0.054054
2066#2021-07-14.csv	1.000000	0.081081
2067#2022-10-19.csv	0.294118	0.227273
2068#2021-10-11.csv	1.000000	0.081081
2069#2021-07-16.csv	0.357143	0.185185
207#2022-08-02.csv	1.000000	0.055556
2070#2021-07-16.csv	1.000000	0.176471
2071#2022-03-22.csv	0.750000	0.083333
2072#2021-07-19.csv	0.800000	0.117647
2073#2021-07-30.csv	1.000000	0.000000
2074#2021-07-23.csv	1.000000	0.051282
2075#2021-07-22.csv	1.000000	0.078947
2076#2021-09-15.csv	1.000000	0.052632
2077#2022-10-29.csv	1.000000	0.025641
2078#2021-07-21.csv	0.250000	0.028571
2079#2021-09-03.csv	0.666667	0.055556
208#2021-11-29.csv	0.555556	0.161290
2080#2021-07-02.csv	0.750000	0.333333
2081#2021-07-23.csv	0.625000	0.166667
2082#2021-07-29.csv	1.000000	0.054054
2083#2021-07-22.csv	0.545455	0.193548
2084#2021-07-23.csv	0.636364	0.250000
2085#2022-11-12.csv	1.000000	0.025000
2086#2021-07-24.csv	1.000000	0.081081
2087#2021-08-27.csv	0.400000	0.214286
2088#2021-08-08.csv	0.800000	0.114286
2089#2022-05-28.csv	0.800000	0.117647
209#2021-09-13.csv	0.666667	0.055556
2090#2021-07-24.csv	0.833333	0.147059
2091#2021-07-28.csv	1.000000	0.052632
2092#2022-01-05.csv	0.875000	0.218750
2093#2021-08-03.csv	0.625000	0.357143
2094#2022-11-09.csv	0.400000	0.137931
2095#2022-05-15.csv	0.545455	0.206897
2096#2022-09-27.csv	1.000000	0.111111
2097#2021-07-30.csv	1.000000	0.000000
2098#2021-08-17.csv	1.000000	0.121212
2099#2021-08-02.csv	1.000000	0.083333
21#2021-09-23.csv	0.466667	0.269231
210#2022-04-28.csv	1.000000	0.054054
2100#2021-08-07.csv	1.000000	0.078947
2101#2022-05-03.csv	0.391304	0.428571
2102#2021-08-16.csv	0.500000	0.085714
2103#2021-08-20.csv	1.000000	0.052632
2104#2021-08-07.csv	1.000000	0.025641
2105#2021-08-03.csv	0.625000	0.151515
2106#2021-08-06.csv	0.400000	0.125000
2107#2021-08-10.csv	1.000000	0.111111
2108#2021-08-07.csv	0.625000	0.161290
2109#2023-02-28.csv	1.000000	0.081081
211#2022-05-09.csv	1.000000	0.000000
2110#2021-08-10.csv	1.000000	0.081081
2111#2021-08-06.csv	0.409091	0.450000
2112#2022-06-23.csv	1.000000	0.142857
2113#2021-08-10.csv	1.000000	0.052632
2114#2022-07-26.csv	1.000000	0.081081
2115#2022-10-29.csv	0.750000	0.083333
2116#2021-08-21.csv	1.000000	0.114286
2117#2022-09-14.csv	0.714286	0.142857
2118#2021-08-25.csv	0.500000	0.214286
2119#2021-08-11.csv	0.277778	0.217391
212#2022-10-10.csv	1.000000	0.000000
2120#2021-08-16.csv	1.000000	0.111111
2121#2022-03-24.csv	0.583333	0.259259
2122#2021-08-19.csv	1.000000	0.025641
2123#2021-08-21.csv	1.000000	0.052632
2124#2023-02-08.csv	0.625000	0.166667
2125#2021-08-16.csv	0.900000	0.290323
2126#2021-10-21.csv	0.647059	0.423077
2127#2021-08-18.csv	0.800000	0.266667
2128#2021-08-19.csv	0.454545	0.166667
2129#2022-04-27.csv	0.800000	0.111111
213#2022-08-05.csv	1.000000	0.000000
2130#2021-12-02.csv	0.666667	0.117647
2131#2021-08-17.csv	1.000000	0.151515
2132#2021-08-20.csv	1.000000	0.147059
2133#2022-08-15.csv	0.666667	0.055556
2134#2022-10-24.csv	0.600000	0.085714
2135#2021-08-20.csv	0.636364	0.250000
2136#2021-09-22.csv	0.500000	0.026316
2137#2022-12-03.csv	0.857143	0.153846
2138#2021-08-23.csv	1.000000	0.025641
2139#2021-08-19.csv	1.000000	0.051282
214#2021-07-13.csv	0.750000	0.085714
2140#2022-02-10.csv	0.500000	0.129032
2141#2021-08-25.csv	0.500000	0.026316
2142#2021-08-24.csv	0.833333	0.156250
2143#2021-09-05.csv	0.750000	0.088235
2144#2021-08-27.csv	0.666667	0.111111
2145#2021-08-24.csv	1.000000	0.083333
2146#2021-08-27.csv	0.833333	0.166667
2147#2022-04-18.csv	1.000000	0.142857
2148#2021-08-26.csv	0.500000	0.222222
2149#2022-03-15.csv	0.625000	0.151515
215#2022-03-08.csv	0.666667	0.121212
2150#2021-09-22.csv	0.500000	0.125000
2151#2021-08-25.csv	0.500000	0.026316
2152#2022-05-19.csv	0.777778	0.233333
2153#2021-08-30.csv	1.000000	0.000000
2154#2021-08-26.csv	0.800000	0.117647
2155#2022-02-10.csv	0.750000	0.181818
2156#2021-08-24.csv	0.800000	0.111111
2157#2021-08-29.csv	0.500000	0.166667
2158#2021-08-30.csv	1.000000	0.025000
2159#2021-09-16.csv	0.800000	0.114286
216#2022-11-21.csv	1.000000	0.218750
2160#2021-09-03.csv	1.000000	0.051282
2161#2021-09-02.csv	0.636364	0.259259
2162#2022-01-08.csv	0.437500	0.304348
2163#2023-02-21.csv	0.562500	0.375000
2164#2021-09-07.csv	0.800000	0.125000
2165#2021-12-22.csv	0.545455	0.200000
2166#2021-10-04.csv	1.000000	0.052632
2167#2021-09-03.csv	1.000000	0.085714
2168#2021-09-02.csv	0.428571	0.230769
2169#2021-09-07.csv	0.193548	0.600000
217#2022-05-02.csv	1.000000	0.052632
2170#2022-08-05.csv	0.555556	0.156250
2171#2021-09-06.csv	0.666667	0.114286
2172#2022-05-19.csv	1.000000	0.026316
2173#2021-09-07.csv	0.500000	0.060606
2174#2021-09-13.csv	0.714286	0.161290
2175#2021-09-08.csv	0.750000	0.083333
2176#2021-09-07.csv	1.000000	0.258065
2177#2022-11-01.csv	0.400000	0.055556
2178#2021-09-17.csv	0.307692	0.142857
2179#2021-09-06.csv	0.500000	0.206897
218#2022-10-09.csv	1.000000	0.025641
2180#2022-03-23.csv	0.444444	0.129032
2181#2021-09-07.csv	0.857143	0.181818
2182#2022-09-05.csv	0.800000	0.114286
2183#2022-01-04.csv	1.000000	0.085714
2184#2021-09-10.csv	0.750000	0.200000
2185#2021-09-15.csv	0.250000	0.029412
2186#2022-04-01.csv	1.000000	0.025641
2187#2021-09-16.csv	0.750000	0.081081
2188#2022-10-08.csv	0.750000	0.187500
2189#2022-09-28.csv	0.625000	0.147059
219#2021-07-23.csv	1.000000	0.111111
2190#2023-01-13.csv	0.666667	0.117647
2191#2021-12-28.csv	1.000000	0.076923
2192#2021-12-27.csv	1.000000	0.083333
2193#2021-09-19.csv	0.555556	0.454545
2194#2022-03-28.csv	0.375000	0.100000
2195#2021-09-20.csv	1.000000	0.081081
2196#2021-09-22.csv	0.714286	0.161290
2197#2021-09-29.csv	0.714286	0.142857
2198#2021-09-27.csv	0.750000	0.083333
2199#2021-12-02.csv	1.000000	0.054054
22#2022-03-09.csv	0.666667	0.054054
220#2021-03-25.csv	1.000000	0.000000
2200#2021-09-23.csv	0.833333	0.142857
2201#2021-09-24.csv	1.000000	0.050000
2202#2022-11-04.csv	0.615385	0.320000
2203#2021-09-24.csv	0.416667	0.178571
2204#2021-10-01.csv	0.500000	0.161290
2205#2021-10-05.csv	0.714286	0.142857
2206#2021-10-02.csv	1.000000	0.000000
2207#2021-09-28.csv	0.750000	0.181818
2208#2022-03-03.csv	0.888889	0.258065
2209#2022-11-01.csv	0.368421	0.350000
221#2021-06-25.csv	1.000000	0.048780
2210#2021-10-11.csv	0.526316	0.384615
2211#2021-10-06.csv	0.666667	0.129032
2212#2021-10-06.csv	0.300000	0.300000
2213#2023-02-01.csv	1.000000	0.000000
2214#2021-10-06.csv	0.750000	0.200000
2215#2021-12-06.csv	1.000000	0.181818
2216#2021-10-10.csv	0.857143	0.181818
2217#2021-12-04.csv	1.000000	0.025641
2218#2021-10-11.csv	0.800000	0.266667
2219#2021-10-01.csv	0.625000	0.161290
222#2023-02-24.csv	0.800000	0.114286
2220#2021-10-12.csv	0.714286	0.147059
2221#2021-10-12.csv	0.800000	0.111111
2222#2021-11-09.csv	0.800000	0.125000
2223#2022-11-27.csv	1.000000	0.083333
2224#2022-01-11.csv	0.555556	0.156250
2225#2022-12-28.csv	1.000000	0.081081
2226#2022-10-08.csv	0.888889	0.266667
2227#2021-10-15.csv	1.000000	0.025000
2228#2022-07-23.csv	0.538462	0.259259
2229#2021-10-16.csv	0.666667	0.051282
223#2022-09-15.csv	0.428571	0.240000
2230#2022-10-17.csv	0.600000	0.200000
2231#2021-10-16.csv	0.400000	0.137931
2232#2021-10-19.csv	1.000000	0.171429
2233#2022-11-12.csv	1.000000	0.025641
2234#2021-10-24.csv	0.714286	0.161290
2235#2022-09-17.csv	1.000000	0.052632
2236#2021-10-22.csv	0.454545	0.178571
2237#2021-10-24.csv	0.571429	0.121212
2238#2022-05-28.csv	0.600000	0.200000
2239#2022-11-15.csv	0.750000	0.085714
224#2022-07-18.csv	0.857143	0.181818
2240#2021-11-26.csv	0.375000	0.093750
2241#2021-10-26.csv	1.000000	0.129032
2242#2021-10-25.csv	0.233333	0.500000
2243#2022-05-03.csv	1.000000	0.076923
2244#2021-11-01.csv	1.000000	0.111111
2245#2021-12-06.csv	0.727273	0.275862
2246#2021-10-29.csv	0.857143	0.181818
2247#2021-10-26.csv	0.714286	0.138889
2248#2021-10-30.csv	0.800000	0.114286
2249#2022-03-09.csv	0.727273	0.250000
225#2023-02-13.csv	1.000000	0.212121
2250#2021-10-30.csv	1.000000	0.111111
2251#2021-11-08.csv	0.454545	0.161290
2252#2022-01-19.csv	1.000000	0.142857
2253#2022-01-17.csv	1.000000	0.000000
2254#2022-07-14.csv	0.615385	0.258065
2255#2021-11-04.csv	0.428571	0.090909
2256#2021-11-05.csv	0.600000	0.085714
2257#2022-02-04.csv	1.000000	0.078947
2258#2022-11-17.csv	1.000000	0.218750
2259#2021-11-10.csv	1.000000	0.000000
226#2021-06-23.csv	1.000000	0.025641
2260#2021-11-10.csv	1.000000	0.114286
2261#2021-11-13.csv	0.727273	0.307692
2262#2022-12-12.csv	0.571429	0.114286
2263#2021-11-11.csv	0.666667	0.055556
2264#2021-11-17.csv	1.000000	0.052632
2265#2021-11-12.csv	1.000000	0.187500
2266#2021-11-15.csv	0.750000	0.187500
2267#2021-11-12.csv	0.444444	0.129032
2268#2022-05-11.csv	1.000000	0.142857
2269#2021-12-31.csv	0.636364	0.250000
227#2022-05-11.csv	0.352941	0.272727
2270#2021-11-21.csv	0.500000	0.172414
2271#2022-08-03.csv	1.000000	0.025641
2272#2021-11-18.csv	0.555556	0.166667
2273#2021-11-30.csv	0.600000	0.088235
2274#2023-03-12.csv	0.444444	0.133333
2275#2022-10-14.csv	0.555556	0.156250
2276#2022-11-26.csv	0.727273	0.307692
2277#2022-05-02.csv	0.750000	0.081081
2278#2021-11-22.csv	0.600000	0.333333
2279#2021-11-22.csv	1.000000	0.081081
228#2022-11-20.csv	1.000000	0.111111
2280#2021-11-24.csv	1.000000	0.052632
2281#2022-08-18.csv	0.857143	0.171429
2282#2021-12-31.csv	0.700000	0.250000
2283#2021-11-22.csv	1.000000	0.025000
2284#2022-11-22.csv	0.333333	0.096774
2285#2022-04-07.csv	0.500000	0.166667
2286#2021-12-13.csv	0.235294	0.200000
2287#2021-11-25.csv	0.800000	0.117647
2288#2021-11-29.csv	1.000000	0.000000
2289#2021-11-26.csv	0.666667	0.121212
229#2021-08-06.csv	1.000000	0.026316
2290#2022-04-29.csv	0.666667	0.117647
2291#2021-12-02.csv	0.714286	0.147059
2292#2021-12-03.csv	0.833333	0.138889
2293#2022-07-19.csv	0.500000	0.222222
2294#2021-12-03.csv	0.666667	0.117647
2295#2021-12-01.csv	0.800000	0.114286
2296#2021-12-02.csv	0.571429	0.296296
2297#2021-12-30.csv	0.750000	0.083333
2298#2021-12-02.csv	1.000000	0.081081
2299#2021-12-09.csv	0.625000	0.161290
23#2022-02-18.csv	0.666667	0.111111
230#2022-09-06.csv	0.750000	0.083333
2300#2021-12-03.csv	0.333333	0.192308
2301#2021-12-07.csv	0.636364	0.241379
2302#2021-12-03.csv	0.500000	0.172414
2303#2021-12-03.csv	0.500000	0.125000
2304#2021-12-08.csv	0.600000	0.181818
2305#2022-03-05.csv	0.750000	0.083333
2306#2021-12-06.csv	1.000000	0.081081
2307#2021-12-06.csv	0.875000	0.218750
2308#2022-06-23.csv	1.000000	0.171429
2309#2021-12-07.csv	0.285714	0.160000
231#2023-01-10.csv	1.000000	0.026316
2310#2021-12-08.csv	0.666667	0.054054
2311#2021-12-09.csv	0.875000	0.212121
2312#2021-12-16.csv	0.800000	0.114286
2313#2021-12-17.csv	0.750000	0.187500
2314#2021-12-09.csv	0.350000	0.350000
2315#2021-12-09.csv	0.833333	0.147059
2316#2022-03-17.csv	0.600000	0.206897
2317#2021-12-22.csv	0.444444	0.137931
2318#2022-01-16.csv	0.750000	0.085714
2319#2022-01-16.csv	0.615385	0.266667
232#2021-12-02.csv	1.000000	0.051282
2320#2021-12-13.csv	0.750000	0.083333
2321#2021-12-16.csv	0.833333	0.142857
2322#2021-12-13.csv	1.000000	0.025641
2323#2022-01-08.csv	0.750000	0.187500
2324#2023-02-26.csv	0.600000	0.088235
2325#2023-02-15.csv	0.500000	0.027027
2326#2022-01-11.csv	0.352941	0.272727
2327#2023-02-13.csv	0.600000	0.085714
2328#2023-02-08.csv	1.000000	0.205882
2329#2021-12-17.csv	0.600000	0.085714
233#2022-09-10.csv	0.636364	0.233333
2330#2021-12-15.csv	1.000000	0.147059
2331#2022-03-28.csv	1.000000	0.181818
2332#2021-12-17.csv	0.714286	0.147059
2333#2021-12-16.csv	1.000000	0.025641
2334#2021-12-17.csv	0.800000	0.114286
2335#2021-12-24.csv	0.875000	0.225806
2336#2022-02-07.csv	1.000000	0.108108
2337#2022-10-14.csv	0.666667	0.121212
2338#2021-12-22.csv	1.000000	0.142857
2339#2021-12-26.csv	1.000000	0.025000
234#2021-10-13.csv	0.700000	0.218750
2340#2022-02-10.csv	1.000000	0.054054
2341#2021-12-02.csv	1.000000	0.052632
2342#2021-12-27.csv	1.000000	0.026316
2343#2021-12-21.csv	0.714286	0.166667
2344#2022-09-28.csv	0.500000	0.027027
2345#2022-03-17.csv	0.800000	0.117647
2346#2021-12-24.csv	1.000000	0.052632
2347#2021-12-28.csv	0.444444	0.137931
2348#2021-12-29.csv	0.600000	0.187500
2349#2021-12-25.csv	1.000000	0.052632
235#2022-10-05.csv	0.800000	0.258065
2350#2022-01-04.csv	0.600000	0.200000
2351#2022-08-29.csv	1.000000	0.111111
2352#2021-12-27.csv	0.833333	0.147059
2353#2022-07-18.csv	0.500000	0.027027
2354#2022-02-23.csv	0.500000	0.026316
2355#2021-12-30.csv	0.714286	0.151515
2356#2021-12-27.csv	1.000000	0.083333
2357#2022-11-15.csv	0.454545	0.185185
2358#2023-01-09.csv	0.400000	0.133333
2359#2022-01-02.csv	0.777778	0.225806
236#2023-02-22.csv	0.272727	0.103448
2360#2021-12-28.csv	0.636364	0.259259
2361#2021-12-30.csv	0.636364	0.241379
2362#2022-01-11.csv	0.750000	0.085714
2363#2021-12-30.csv	0.615385	0.285714
2364#2022-01-04.csv	1.000000	0.026316
2365#2023-02-01.csv	0.454545	0.185185
2366#2022-01-05.csv	0.428571	0.230769
2367#2022-01-07.csv	0.428571	0.222222
2368#2022-11-17.csv	0.444444	0.363636
2369#2022-01-15.csv	0.666667	0.200000
237#2022-04-14.csv	0.625000	0.434783
2370#2022-01-11.csv	1.000000	0.212121
2371#2022-01-12.csv	0.437500	0.291667
2372#2022-12-08.csv	0.600000	0.083333
2373#2022-01-17.csv	1.000000	0.055556
2374#2022-01-15.csv	1.000000	0.114286
2375#2022-02-18.csv	0.500000	0.026316
2376#2022-01-19.csv	1.000000	0.108108
2377#2022-12-02.csv	0.625000	0.138889
2378#2022-01-20.csv	0.466667	0.269231
2379#2022-08-20.csv	1.000000	0.125000
238#2021-06-03.csv	1.000000	0.078947
2380#2022-01-20.csv	0.555556	0.172414
2381#2022-03-21.csv	0.600000	0.193548
2382#2022-09-10.csv	0.833333	0.147059
2383#2022-01-27.csv	1.000000	0.051282
2384#2022-02-15.csv	0.500000	0.280000
2385#2022-01-25.csv	0.800000	0.117647
2386#2022-01-26.csv	0.571429	0.307692
2387#2022-08-15.csv	1.000000	0.142857
2388#2022-01-26.csv	1.000000	0.052632
2389#2022-01-26.csv	1.000000	0.078947
239#2022-06-22.csv	1.000000	0.081081
2390#2022-04-04.csv	0.583333	0.250000
2391#2022-10-27.csv	0.312500	0.238095
2392#2022-03-29.csv	0.750000	0.187500
2393#2022-02-05.csv	1.000000	0.025641
2394#2022-02-03.csv	0.750000	0.085714
2395#2022-02-05.csv	0.600000	0.085714
2396#2022-02-05.csv	1.000000	0.205882
2397#2022-02-06.csv	1.000000	0.050000
2398#2022-02-05.csv	1.000000	0.000000
2399#2022-02-06.csv	0.363636	0.142857
24#2022-03-29.csv	1.000000	0.111111
240#2023-02-07.csv	0.750000	0.083333
2400#2022-02-06.csv	0.352941	0.250000
2401#2022-10-25.csv	1.000000	0.083333
2402#2022-02-16.csv	1.000000	0.081081
2403#2023-03-04.csv	0.666667	0.117647
2404#2022-02-17.csv	1.000000	0.055556
2405#2022-02-08.csv	0.666667	0.054054
2406#2022-02-10.csv	1.000000	0.081081
2407#2022-02-19.csv	0.875000	0.200000
2408#2022-02-12.csv	0.833333	0.142857
2409#2022-02-16.csv	1.000000	0.108108
241#2021-06-27.csv	0.600000	0.093750
2410#2022-02-11.csv	0.545455	0.206897
2411#2022-02-12.csv	0.600000	0.200000
2412#2022-02-16.csv	0.615385	0.296296
2413#2023-01-19.csv	0.600000	0.360000
2414#2022-11-08.csv	0.625000	0.151515
2415#2022-02-17.csv	0.666667	0.057143
2416#2022-02-16.csv	0.833333	0.138889
2417#2022-02-14.csv	0.777778	0.218750
2418#2022-02-15.csv	0.411765	0.304348
2419#2023-01-11.csv	1.000000	0.000000
242#2022-09-30.csv	0.750000	0.088235
2420#2022-02-15.csv	0.857143	0.181818
2421#2022-02-15.csv	1.000000	0.025641
2422#2022-02-15.csv	0.357143	0.208333
2423#2022-02-17.csv	0.875000	0.218750
2424#2022-02-17.csv	0.333333	0.027778
2425#2022-02-17.csv	0.833333	0.135135
2426#2023-01-17.csv	1.000000	0.025641
2427#2022-02-22.csv	1.000000	0.212121
2428#2022-09-01.csv	0.500000	0.214286
2429#2022-03-31.csv	1.000000	0.027027
243#2022-05-28.csv	1.000000	0.000000
2430#2022-02-25.csv	0.714286	0.151515
2431#2022-03-04.csv	0.833333	0.147059
2432#2022-02-28.csv	0.500000	0.291667
2433#2022-10-04.csv	0.833333	0.156250
2434#2022-03-02.csv	0.833333	0.156250
2435#2022-03-02.csv	1.000000	0.225806
2436#2022-03-01.csv	0.714286	0.147059
2437#2022-03-09.csv	1.000000	0.083333
2438#2022-09-02.csv	1.000000	0.025000
2439#2022-03-03.csv	0.857143	0.176471
244#2022-03-19.csv	1.000000	0.081081
2440#2022-03-05.csv	1.000000	0.085714
2441#2022-11-04.csv	0.500000	0.057143
2442#2022-09-17.csv	1.000000	0.054054
2443#2022-03-05.csv	1.000000	0.025641
2444#2022-08-04.csv	1.000000	0.052632
2445#2022-03-07.csv	0.444444	0.125000
2446#2022-03-07.csv	0.666667	0.054054
2447#2022-03-04.csv	0.666667	0.121212
2448#2022-03-08.csv	0.800000	0.275862
2449#2022-03-12.csv	1.000000	0.147059
245#2021-08-10.csv	0.750000	0.206897
2450#2022-03-04.csv	0.777778	0.233333
2451#2022-03-23.csv	0.571429	0.121212
2452#2022-03-04.csv	0.411765	0.304348
2453#2022-03-04.csv	0.833333	0.147059
2454#2022-03-05.csv	0.777778	0.241379
2455#2022-03-09.csv	1.000000	0.083333
2456#2022-11-03.csv	0.538462	0.259259
2457#2022-03-07.csv	1.000000	0.111111
2458#2022-03-13.csv	1.000000	0.081081
2459#2022-07-30.csv	0.600000	0.222222
246#2022-09-23.csv	0.875000	0.218750
2460#2022-03-11.csv	0.833333	0.142857
2461#2022-03-12.csv	0.529412	0.375000
2462#2022-03-13.csv	0.625000	0.156250
2463#2022-03-14.csv	1.000000	0.138889
2464#2022-03-29.csv	0.666667	0.193548
2465#2022-03-16.csv	0.500000	0.090909
2466#2022-08-06.csv	1.000000	0.051282
2467#2022-03-17.csv	0.600000	0.321429
2468#2022-03-23.csv	0.750000	0.083333
2469#2022-07-18.csv	0.700000	0.233333
247#2021-03-31.csv	1.000000	0.147059
2470#2022-03-27.csv	0.571429	0.117647
2471#2022-03-22.csv	0.833333	0.142857
2472#2022-03-21.csv	0.333333	0.057143
2473#2022-03-22.csv	0.500000	0.172414
2474#2022-05-13.csv	0.500000	0.058824
2475#2022-04-07.csv	1.000000	0.171429
2476#2022-03-22.csv	1.000000	0.081081
2477#2022-03-23.csv	1.000000	0.026316
2478#2022-03-25.csv	0.600000	0.085714
2479#2022-03-23.csv	0.500000	0.156250
248#2022-12-30.csv	1.000000	0.000000
2480#2022-03-28.csv	0.500000	0.185185
2481#2022-03-24.csv	0.333333	0.062500
2482#2022-03-27.csv	1.000000	0.026316
2483#2022-05-12.csv	0.750000	0.193548
2484#2022-03-24.csv	0.571429	0.320000
2485#2022-03-25.csv	0.800000	0.125000
2486#2022-03-25.csv	1.000000	0.055556
2487#2022-03-28.csv	1.000000	0.000000
2488#2022-04-04.csv	1.000000	0.025641
2489#2022-06-30.csv	0.600000	0.346154
249#2021-11-01.csv	1.000000	0.054054
2490#2022-12-05.csv	1.000000	0.081081
2491#2022-03-27.csv	0.571429	0.121212
2492#2022-03-03.csv	0.600000	0.090909
2493#2022-03-30.csv	1.000000	0.193548
2494#2022-04-02.csv	0.666667	0.187500
2495#2022-04-04.csv	0.800000	0.117647
2496#2022-04-04.csv	0.666667	0.054054
2497#2022-04-06.csv	0.625000	0.156250
2498#2022-04-11.csv	0.727273	0.258065
2499#2022-09-26.csv	0.785714	0.440000
25#2022-07-11.csv	0.666667	0.052632
250#2021-03-25.csv	0.714286	0.151515
2500#2022-09-18.csv	1.000000	0.171429
2501#2022-11-26.csv	1.000000	0.051282
2502#2022-04-11.csv	0.800000	0.117647
2503#2022-04-12.csv	1.000000	0.212121
2504#2022-04-13.csv	1.000000	0.054054
2505#2022-04-15.csv	0.428571	0.090909
2506#2022-04-16.csv	1.000000	0.050000
2507#2022-04-19.csv	1.000000	0.052632
2508#2022-04-19.csv	0.666667	0.054054
2509#2022-04-17.csv	0.727273	0.258065
251#2022-07-26.csv	0.750000	0.310345
2510#2022-04-18.csv	1.000000	0.026316
2511#2022-04-28.csv	1.000000	0.078947
2512#2022-04-29.csv	0.500000	0.057143
2513#2023-03-10.csv	1.000000	0.051282
2514#2022-04-26.csv	1.000000	0.051282
2515#2022-04-26.csv	1.000000	0.025000
2516#2022-04-27.csv	1.000000	0.108108
2517#2022-05-02.csv	1.000000	0.000000
2518#2022-04-29.csv	1.000000	0.055556
2519#2023-03-05.csv	1.000000	0.111111
252#2022-03-09.csv	0.600000	0.085714
2520#2022-05-02.csv	0.666667	0.117647
2521#2022-05-05.csv	0.625000	0.161290
2522#2022-05-05.csv	1.000000	0.138889
2523#2022-05-07.csv	0.538462	0.225806
2524#2022-05-05.csv	0.500000	0.129032
2525#2022-05-09.csv	1.000000	0.025641
2526#2022-05-10.csv	1.000000	0.105263
2527#2022-05-10.csv	0.666667	0.384615
2528#2022-05-10.csv	1.000000	0.085714
2529#2023-01-28.csv	0.466667	0.280000
253#2021-08-24.csv	0.750000	0.081081
2530#2022-05-12.csv	1.000000	0.054054
2531#2022-05-16.csv	0.500000	0.055556
2532#2022-05-11.csv	0.777778	0.218750
2533#2022-05-14.csv	1.000000	0.078947
2534#2022-05-19.csv	1.000000	0.026316
2535#2022-05-19.csv	1.000000	0.025000
2536#2022-05-18.csv	0.800000	0.117647
2537#2022-05-30.csv	1.000000	0.138889
2538#2022-10-27.csv	0.750000	0.187500
2539#2023-02-05.csv	1.000000	0.081081
254#2022-11-17.csv	1.000000	0.083333
2540#2022-09-22.csv	1.000000	0.000000
2541#2022-07-06.csv	0.833333	0.344828
2542#2022-05-25.csv	1.000000	0.078947
2543#2022-05-28.csv	0.571429	0.108108
2544#2022-07-18.csv	0.800000	0.111111
2545#2022-06-07.csv	1.000000	0.000000
2546#2022-07-14.csv	0.666667	0.114286
2547#2022-05-24.csv	0.666667	0.121212
2548#2022-05-24.csv	1.000000	0.114286
2549#2022-10-22.csv	0.500000	0.161290
255#2022-03-31.csv	1.000000	0.054054
2550#2022-05-24.csv	0.625000	0.151515
2551#2022-05-30.csv	0.500000	0.259259
2552#2022-05-25.csv	1.000000	0.111111
2553#2022-05-24.csv	0.555556	0.178571
2554#2022-05-26.csv	1.000000	0.117647
2555#2022-07-19.csv	1.000000	0.108108
2556#2022-05-27.csv	0.875000	0.194444
2557#2022-11-01.csv	0.437500	0.280000
2558#2022-12-01.csv	0.714286	0.156250
2559#2023-01-30.csv	1.000000	0.025000
256#2022-03-26.csv	0.636364	0.259259
2560#2022-06-01.csv	0.666667	0.384615
2561#2023-02-18.csv	0.666667	0.117647
2562#2022-06-06.csv	0.500000	0.088235
2563#2022-06-14.csv	1.000000	0.054054
2564#2022-06-09.csv	0.750000	0.193548
2565#2022-06-12.csv	1.000000	0.025000
2566#2022-06-12.csv	0.875000	0.218750
2567#2022-07-14.csv	0.800000	0.114286
2568#2022-06-07.csv	0.500000	0.025641
2569#2022-06-10.csv	0.666667	0.052632
257#2022-10-28.csv	1.000000	0.108108
2570#2022-06-24.csv	0.500000	0.500000
2571#2022-06-23.csv	0.555556	0.161290
2572#2022-06-14.csv	0.750000	0.300000
2573#2022-06-13.csv	1.000000	0.108108
2574#2022-06-25.csv	0.333333	0.027027
2575#2022-06-16.csv	0.888889	0.250000
2576#2022-06-18.csv	0.500000	0.161290
2577#2022-06-22.csv	0.714286	0.156250
2578#2022-06-23.csv	1.000000	0.081081
2579#2022-06-30.csv	0.500000	0.025641
258#2022-03-02.csv	0.800000	0.121212
2580#2022-06-23.csv	1.000000	0.054054
2581#2022-10-28.csv	0.777778	0.233333
2582#2022-06-25.csv	0.800000	0.117647
2583#2022-06-24.csv	1.000000	0.111111
2584#2022-06-28.csv	1.000000	0.025000
2585#2022-06-27.csv	0.625000	0.156250
2586#2022-06-30.csv	1.000000	0.025000
2587#2023-01-18.csv	0.555556	0.161290
2588#2022-07-01.csv	0.666667	0.400000
2589#2022-10-27.csv	0.750000	0.088235
259#2022-03-17.csv	0.833333	0.147059
2590#2022-07-07.csv	0.461538	0.240000
2591#2022-08-02.csv	1.000000	0.051282
2592#2023-02-15.csv	0.666667	0.193548
2593#2022-07-07.csv	1.000000	0.083333
2594#2022-07-09.csv	1.000000	0.055556
2595#2022-07-05.csv	0.833333	0.151515
2596#2022-07-11.csv	0.375000	0.096774
2597#2022-07-07.csv	0.400000	0.137931
2598#2022-07-08.csv	0.571429	0.242424
2599#2022-07-11.csv	0.916667	0.379310
26#2021-04-11.csv	0.666667	0.187500
260#2021-09-06.csv	1.000000	0.054054
2600#2022-07-02.csv	1.000000	0.081081
2601#2022-08-15.csv	1.000000	0.054054
2602#2022-12-28.csv	1.000000	0.051282
2603#2023-03-11.csv	1.000000	0.176471
2604#2022-07-28.csv	0.750000	0.085714
2605#2022-07-23.csv	0.300000	0.315789
2606#2022-07-25.csv	1.000000	0.083333
2607#2022-08-07.csv	1.000000	0.026316
2608#2022-07-27.csv	0.714286	0.138889
2609#2022-07-29.csv	0.833333	0.142857
261#2022-10-25.csv	1.000000	0.138889
2610#2022-07-29.csv	0.500000	0.129032
2611#2022-08-03.csv	1.000000	0.083333
2612#2022-08-01.csv	1.000000	0.025641
2613#2022-08-01.csv	0.833333	0.147059
2614#2022-08-05.csv	0.666667	0.052632
2615#2022-08-03.csv	0.666667	0.117647
2616#2023-03-17.csv	1.000000	0.078947
2617#2022-11-06.csv	1.000000	0.025000
2618#2022-08-06.csv	0.857143	0.187500
2619#2022-09-03.csv	0.533333	0.320000
262#2021-03-25.csv	0.666667	0.121212
2620#2022-08-20.csv	0.470588	0.333333
2621#2022-08-11.csv	0.666667	0.117647
2622#2022-08-16.csv	0.714286	0.151515
2623#2022-08-09.csv	1.000000	0.108108
2624#2022-08-11.csv	1.000000	0.026316
2625#2022-08-08.csv	1.000000	0.057143
2626#2022-08-09.csv	0.666667	0.111111
2627#2022-08-10.csv	1.000000	0.052632
2628#2022-08-15.csv	0.500000	0.090909
2629#2022-08-12.csv	1.000000	0.025641
263#2022-10-03.csv	0.750000	0.083333
2630#2022-08-18.csv	0.666667	0.275862
2631#2022-08-20.csv	0.500000	0.166667
2632#2022-08-18.csv	0.555556	0.138889
2633#2022-08-15.csv	0.833333	0.151515
2634#2022-08-17.csv	1.000000	0.138889
2635#2022-08-15.csv	0.375000	0.562500
2636#2022-09-06.csv	1.000000	0.057143
2637#2022-08-20.csv	0.500000	0.026316
2638#2022-08-18.csv	0.500000	0.026316
2639#2022-08-18.csv	0.800000	0.117647
264#2022-12-08.csv	0.666667	0.114286
2640#2022-08-22.csv	1.000000	0.088235
2641#2023-01-05.csv	0.545455	0.214286
2642#2022-08-24.csv	0.750000	0.193548
2643#2022-11-18.csv	0.714286	0.161290
2644#2022-08-24.csv	0.777778	0.225806
2645#2022-10-25.csv	1.000000	0.051282
2646#2022-08-25.csv	0.833333	0.147059
2647#2022-09-03.csv	0.833333	0.147059
2648#2022-09-02.csv	0.750000	0.081081
2649#2022-09-03.csv	0.777778	0.241379
265#2023-02-07.csv	0.800000	0.114286
2650#2022-09-03.csv	0.800000	0.117647
2651#2022-08-29.csv	0.384615	0.185185
2652#2022-08-30.csv	1.000000	0.108108
2653#2022-08-03.csv	0.750000	0.193548
2654#2022-09-07.csv	0.875000	0.225806
2655#2022-09-05.csv	0.666667	0.114286
2656#2022-09-11.csv	0.750000	0.176471
2657#2022-09-24.csv	1.000000	0.000000
2658#2022-11-07.csv	0.833333	0.147059
2659#2022-09-05.csv	0.750000	0.360000
266#2021-12-08.csv	1.000000	0.025641
2660#2022-09-06.csv	1.000000	0.025641
2661#2022-09-06.csv	0.666667	0.055556
2662#2022-09-12.csv	1.000000	0.026316
2663#2022-10-12.csv	1.000000	0.114286
2664#2022-09-07.csv	0.857143	0.181818
2665#2022-09-19.csv	0.714286	0.151515
2666#2022-10-18.csv	0.400000	0.148148
2667#2022-09-20.csv	1.000000	0.025641
2668#2022-09-20.csv	0.375000	0.260870
2669#2022-09-16.csv	1.000000	0.142857
267#2022-11-12.csv	1.000000	0.028571
2670#2023-03-01.csv	0.500000	0.333333
2671#2022-11-01.csv	1.000000	0.081081
2672#2022-09-25.csv	1.000000	0.052632
2673#2022-09-25.csv	1.000000	0.108108
2674#2022-10-02.csv	0.291667	0.411765
2675#2022-09-22.csv	0.833333	0.147059
2676#2022-09-22.csv	0.555556	0.161290
2677#2022-09-22.csv	0.666667	0.054054
2678#2022-09-26.csv	1.000000	0.114286
2679#2022-10-02.csv	1.000000	0.025641
268#2022-11-16.csv	1.000000	0.026316
2680#2022-09-26.csv	1.000000	0.000000
2681#2022-09-24.csv	0.833333	0.142857
2682#2022-10-07.csv	0.800000	0.111111
2683#2022-09-28.csv	0.727273	0.275862
2684#2022-11-13.csv	0.571429	0.125000
2685#2022-09-29.csv	0.666667	0.114286
2686#2022-09-29.csv	1.000000	0.027778
2687#2022-10-01.csv	1.000000	0.142857
2688#2022-10-02.csv	1.000000	0.054054
2689#2022-10-04.csv	0.666667	0.206897
269#2021-08-24.csv	0.714286	0.156250
2690#2022-10-09.csv	0.437500	0.291667
2691#2022-12-04.csv	0.714286	0.151515
2692#2022-10-07.csv	1.000000	0.111111
2693#2022-10-07.csv	0.600000	0.085714
2694#2022-10-26.csv	0.833333	0.161290
2695#2022-10-11.csv	1.000000	0.151515
2696#2022-10-09.csv	0.833333	0.142857
2697#2022-10-13.csv	0.533333	0.320000
2698#2022-10-10.csv	0.500000	0.206897
2699#2023-02-21.csv	0.777778	0.225806
27#2022-05-20.csv	0.750000	0.093750
270#2021-12-04.csv	0.714286	0.151515
2700#2022-10-14.csv	0.750000	0.085714
2701#2022-10-14.csv	0.800000	0.258065
2702#2022-10-25.csv	1.000000	0.000000
2703#2022-10-17.csv	0.800000	0.125000
2704#2022-10-19.csv	0.400000	0.055556
2705#2022-10-25.csv	1.000000	0.052632
2706#2022-10-28.csv	0.600000	0.085714
2707#2022-10-28.csv	0.571429	0.125000
2708#2022-11-04.csv	1.000000	0.258065
2709#2022-10-03.csv	0.833333	0.151515
271#2021-04-26.csv	0.583333	0.259259
2710#2022-11-02.csv	0.666667	0.055556
2711#2022-10-24.csv	0.636364	0.241379
2712#2022-10-29.csv	0.875000	0.218750
2713#2022-10-28.csv	1.000000	0.052632
2714#2022-10-28.csv	0.777778	0.218750
2715#2022-10-26.csv	1.000000	0.050000
2716#2022-10-27.csv	0.888889	0.266667
2717#2022-12-12.csv	1.000000	0.055556
2718#2022-10-30.csv	1.000000	0.000000
2719#2022-10-30.csv	1.000000	0.111111
272#2021-08-30.csv	0.800000	0.258065
2720#2022-11-01.csv	1.000000	0.024390
2721#2022-11-27.csv	1.000000	0.051282
2722#2022-11-16.csv	1.000000	0.142857
2723#2022-11-04.csv	0.666667	0.121212
2724#2022-11-01.csv	0.666667	0.193548
2725#2022-11-04.csv	0.714286	0.151515
2726#2022-11-07.csv	0.666667	0.117647
2727#2022-11-05.csv	0.666667	0.052632
2728#2022-11-04.csv	1.000000	0.025641
2729#2022-11-03.csv	1.000000	0.054054
273#2021-07-03.csv	0.857143	0.187500
2730#2023-02-10.csv	1.000000	0.212121
2731#2022-11-04.csv	1.000000	0.081081
2732#2022-12-02.csv	1.000000	0.081081
2733#2022-11-06.csv	0.714286	0.156250
2734#2022-11-30.csv	0.857143	0.181818
2735#2022-11-09.csv	1.000000	0.117647
2736#2022-11-07.csv	0.500000	0.222222
2737#2022-11-09.csv	0.750000	0.187500
2738#2022-11-09.csv	0.857143	0.181818
2739#2022-11-10.csv	1.000000	0.024390
274#2021-03-22.csv	0.800000	0.117647
2740#2022-11-10.csv	1.000000	0.081081
2741#2022-11-17.csv	0.875000	0.218750
2742#2022-11-13.csv	1.000000	0.051282
2743#2022-11-12.csv	0.636364	0.212121
2744#2022-11-19.csv	0.666667	0.114286
2745#2022-11-14.csv	1.000000	0.055556
2746#2022-11-16.csv	0.500000	0.166667
2747#2022-11-14.csv	0.400000	0.058824
2748#2022-11-16.csv	0.800000	0.117647
2749#2022-11-15.csv	0.625000	0.172414
275#2021-07-19.csv	0.875000	0.241379
2750#2022-11-16.csv	1.000000	0.138889
2751#2022-11-17.csv	1.000000	0.026316
2752#2022-11-16.csv	0.800000	0.121212
2753#2022-11-19.csv	1.000000	0.000000
2754#2022-11-20.csv	1.000000	0.052632
2755#2022-11-19.csv	0.272727	0.333333
2756#2022-12-03.csv	1.000000	0.081081
2757#2022-11-19.csv	0.750000	0.078947
2758#2022-11-19.csv	0.714286	0.156250
2759#2022-11-21.csv	1.000000	0.076923
276#2022-03-26.csv	0.600000	0.088235
2760#2022-11-21.csv	0.500000	0.280000
2761#2022-11-23.csv	1.000000	0.200000
2762#2022-11-24.csv	0.500000	0.085714
2763#2022-11-26.csv	0.833333	0.147059
2764#2022-11-26.csv	1.000000	0.025641
2765#2022-12-22.csv	1.000000	0.114286
2766#2022-12-13.csv	1.000000	0.085714
2767#2022-12-05.csv	0.857143	0.176471
2768#2022-12-03.csv	0.714286	0.151515
2769#2022-12-08.csv	1.000000	0.026316
277#2023-01-09.csv	1.000000	0.054054
2770#2022-12-12.csv	1.000000	0.026316
2771#2022-12-08.csv	0.555556	0.172414
2772#2022-12-06.csv	0.555556	0.161290
2773#2022-12-12.csv	1.000000	0.026316
2774#2022-12-13.csv	1.000000	0.114286
2775#2022-12-09.csv	1.000000	0.051282
2776#2022-12-10.csv	0.500000	0.320000
2777#2022-12-13.csv	0.263158	0.263158
2778#2023-01-03.csv	1.000000	0.026316
2779#2022-12-14.csv	0.750000	0.187500
278#2022-09-08.csv	1.000000	0.108108
2780#2022-12-12.csv	0.666667	0.200000
2781#2022-12-16.csv	0.750000	0.081081
2782#2022-12-14.csv	0.500000	0.026316
2783#2022-12-14.csv	1.000000	0.052632
2784#2023-02-09.csv	1.000000	0.138889
2785#2022-12-15.csv	1.000000	0.114286
2786#2023-01-17.csv	1.000000	0.081081
2787#2023-03-12.csv	1.000000	0.142857
2788#2022-12-25.csv	1.000000	0.078947
2789#2022-12-28.csv	1.000000	0.000000
279#2021-07-20.csv	0.318182	0.388889
2790#2023-02-18.csv	0.750000	0.187500
2791#2022-12-29.csv	1.000000	0.156250
2792#2022-12-29.csv	0.500000	0.058824
2793#2023-01-02.csv	0.437500	0.318182
2794#2023-01-19.csv	0.833333	0.357143
2795#2023-01-02.csv	0.666667	0.114286
2796#2023-01-05.csv	0.833333	0.121951
2797#2023-01-05.csv	1.000000	0.083333
2798#2023-03-18.csv	0.500000	0.088235
[truncated: 875 more rows]
