# Supplementary material for: Deep learning prediction of nocturnal hypertension for patients intolerant to ambulatory blood pressure monitoring
Source: Commun Med (Lond). 2026 May 8;6:396. doi: 10.1038/s43856-026-01639-x (PMC13369173; doi:10.1038/s43856-026-01639-x)
Supplement: Supplementary file 6 — Supplementary Data 3 [file 43856_2026_1639_MOESM6_ESM.csv]

filename	p01	p10
1#2022-02-08.csv	0.692308	0.333333
10#2021-03-31.csv	0.466667	0.280000
100#2022-06-09.csv	0.500000	0.214286
1000#2022-08-18.csv	0.500000	0.214286
1001#2021-10-16.csv	0.291667	0.437500
1002#2022-02-06.csv	0.454545	0.156250
1003#2023-02-13.csv	0.352941	0.272727
1004#2023-01-26.csv	0.240000	0.400000
1005#2021-04-19.csv	0.304348	0.388889
1006#2021-11-01.csv	0.625000	0.151515
1007#2021-04-12.csv	0.260870	0.375000
1008#2021-04-26.csv	0.550000	0.578947
1009#2023-01-19.csv	0.400000	0.400000
101#2023-01-05.csv	0.352941	0.260870
1010#2022-05-18.csv	0.333333	0.470588
1011#2022-11-04.csv	0.333333	0.137931
1012#2021-11-25.csv	0.250000	0.312500
1013#2021-07-16.csv	0.210526	0.222222
1014#2022-11-12.csv	0.466667	0.291667
1015#2022-05-10.csv	0.529412	0.375000
1016#2022-04-03.csv	0.555556	0.526316
1017#2023-01-10.csv	0.857143	0.187500
1018#2022-11-29.csv	0.750000	0.187500
1019#2022-11-06.csv	0.250000	0.352941
102#2022-05-15.csv	0.409091	0.450000
1020#2022-03-11.csv	0.444444	0.347826
1021#2022-11-17.csv	0.750000	0.200000
1022#2021-12-07.csv	0.363636	0.137931
1023#2022-09-19.csv	1.000000	0.142857
1024#2022-04-28.csv	0.368421	0.304348
1025#2021-12-25.csv	0.312500	0.250000
1026#2021-04-18.csv	0.181818	0.235294
1027#2022-03-04.csv	0.352941	0.250000
1028#2022-11-18.csv	0.437500	0.291667
1029#2021-05-07.csv	0.368421	0.350000
103#2021-12-05.csv	0.142857	0.307692
1030#2021-03-18.csv	0.125000	0.214286
1031#2022-11-17.csv	0.500000	0.230769
1032#2021-06-10.csv	0.125000	0.571429
1033#2021-11-01.csv	0.562500	0.360000
1034#2022-09-17.csv	0.285714	0.315789
1035#2022-02-28.csv	0.200000	0.333333
1036#2021-05-11.csv	0.380952	0.421053
1037#2021-08-03.csv	0.153846	0.285714
1038#2021-04-18.csv	0.666667	0.384615
1039#2022-06-24.csv	0.454545	0.172414
104#2022-01-08.csv	0.222222	0.166667
1040#2022-05-16.csv	0.210526	0.190476
1041#2021-03-11.csv	0.260870	0.375000
1042#2022-02-11.csv	0.294118	0.238095
1043#2021-07-09.csv	0.571429	0.125000
1044#2022-09-27.csv	0.476190	0.526316
1045#2021-06-18.csv	0.666667	0.400000
1046#2021-10-05.csv	0.272727	0.333333
1047#2022-06-28.csv	0.538462	0.259259
1048#2021-03-25.csv	0.428571	0.250000
1049#2021-10-25.csv	0.538462	0.269231
105#2021-06-30.csv	0.600000	0.346154
1050#2022-09-20.csv	0.352941	0.250000
1051#2021-11-18.csv	0.300000	0.315789
1052#2022-10-26.csv	0.800000	0.285714
1053#2021-11-15.csv	0.571429	0.320000
1054#2021-03-15.csv	0.214286	0.125000
1055#2022-12-04.csv	0.857143	0.166667
1056#2022-10-09.csv	0.176471	0.125000
1057#2022-11-23.csv	0.400000	0.240000
1058#2022-06-02.csv	0.500000	0.500000
1059#2023-01-10.csv	0.428571	0.230769
106#2022-01-25.csv	0.136364	0.166667
1060#2022-10-18.csv	0.500000	0.222222
1061#2021-06-11.csv	0.350000	0.350000
1062#2023-02-22.csv	0.500000	0.428571
1063#2021-04-29.csv	0.583333	0.250000
1064#2021-08-19.csv	0.583333	0.241379
1065#2021-10-08.csv	0.166667	0.250000
1066#2022-05-26.csv	0.600000	0.193548
1067#2023-01-12.csv	0.750000	0.088235
1068#2022-05-26.csv	0.500000	0.214286
1069#2021-12-25.csv	0.391304	0.562500
107#2021-07-03.csv	0.470588	0.347826
1070#2022-11-14.csv	0.277778	0.217391
1071#2022-02-23.csv	0.352941	0.260870
1072#2022-08-20.csv	0.300000	0.300000
1073#2022-10-03.csv	0.818182	0.310345
1074#2021-07-09.csv	1.000000	0.138889
1075#2022-05-25.csv	0.363636	0.444444
1076#2023-02-08.csv	0.466667	0.259259
1077#2022-11-19.csv	0.857143	0.187500
1078#2021-09-04.csv	0.357143	0.178571
1079#2021-07-03.csv	0.500000	0.161290
108#2022-03-25.csv	0.166667	0.333333
1080#2022-10-13.csv	0.380952	0.444444
1081#2022-02-28.csv	0.444444	0.363636
1082#2021-11-18.csv	0.380952	0.380952
1083#2021-04-16.csv	0.533333	0.307692
1084#2022-10-19.csv	0.636364	0.250000
1085#2022-09-19.csv	0.800000	0.275862
1086#2021-07-18.csv	0.476190	0.500000
1087#2021-03-15.csv	0.437500	0.280000
1088#2022-11-19.csv	0.444444	0.133333
1089#2023-02-22.csv	1.000000	0.025641
109#2021-10-28.csv	0.142857	0.307692
1090#2022-03-23.csv	0.111111	0.250000
1091#2022-09-22.csv	0.160000	0.266667
1092#2022-07-22.csv	0.588235	0.416667
1093#2022-03-11.csv	0.500000	0.214286
1094#2021-12-07.csv	0.454545	0.166667
1095#2022-02-08.csv	0.428571	0.473684
1096#2023-02-21.csv	0.411765	0.291667
1097#2022-06-24.csv	0.375000	0.206897
1098#2021-04-24.csv	0.304348	0.437500
1099#2023-02-22.csv	0.181818	0.235294
11#2022-11-12.csv	0.428571	0.230769
110#2022-08-08.csv	0.148148	0.333333
1100#2022-03-12.csv	0.444444	0.363636
1101#2022-08-16.csv	0.416667	0.178571
1102#2022-05-04.csv	0.466667	0.259259
1103#2021-09-18.csv	0.240000	0.428571
1104#2022-12-03.csv	0.583333	0.241379
1105#2022-05-02.csv	0.380952	0.421053
1106#2021-07-16.csv	0.555556	0.454545
1107#2021-12-28.csv	0.238095	0.277778
1108#2021-12-13.csv	0.352941	0.272727
1109#2021-10-30.csv	0.533333	0.320000
111#2022-02-24.csv	0.120000	0.200000
1110#2021-12-03.csv	0.380952	0.421053
1111#2022-03-03.csv	0.357143	0.192308
1112#2021-07-20.csv	0.280000	0.500000
1113#2021-08-26.csv	1.000000	0.000000
1114#2022-11-24.csv	0.421053	0.380952
1115#2021-08-24.csv	0.600000	0.346154
1116#2022-11-14.csv	0.461538	0.230769
1117#2021-03-27.csv	1.000000	0.000000
1118#2021-03-17.csv	1.000000	0.205882
1119#2023-02-01.csv	1.000000	0.027027
112#2021-04-16.csv	0.750000	0.073171
1120#2022-01-19.csv	0.615385	0.307692
1121#2021-06-01.csv	0.538462	0.269231
1122#2022-07-13.csv	0.555556	0.151515
1123#2022-10-02.csv	0.388889	0.291667
1124#2021-09-25.csv	0.583333	0.233333
1125#2022-09-15.csv	0.875000	0.218750
1126#2021-09-24.csv	0.545455	0.230769
1127#2021-12-12.csv	0.350000	0.350000
1128#2023-03-15.csv	0.312500	0.217391
1129#2022-09-24.csv	0.470588	0.347826
113#2022-12-27.csv	0.777778	0.225806
1130#2021-06-29.csv	0.142857	0.080000
1131#2021-05-12.csv	0.263158	0.238095
1132#2021-10-27.csv	0.307692	0.148148
1133#2022-12-11.csv	0.192308	0.357143
1134#2021-09-23.csv	0.380952	0.444444
1135#2021-05-14.csv	0.666667	0.193548
1136#2022-06-25.csv	0.160000	0.307692
1137#2022-03-29.csv	0.156250	0.625000
1138#2023-02-09.csv	0.350000	0.350000
1139#2022-09-29.csv	0.800000	0.117647
114#2022-07-20.csv	0.437500	0.280000
1140#2021-03-18.csv	0.550000	0.578947
1141#2023-02-08.csv	0.538462	0.269231
1142#2022-11-12.csv	0.208333	0.312500
1143#2021-06-05.csv	0.411765	0.333333
1144#2021-04-17.csv	0.800000	0.114286
1145#2022-05-19.csv	0.192308	0.357143
1146#2022-04-14.csv	0.148148	0.333333
1147#2021-07-20.csv	0.611111	0.478261
1148#2023-02-21.csv	0.285714	0.142857
1149#2023-02-01.csv	0.121212	0.571429
115#2022-02-10.csv	0.466667	0.269231
1150#2022-08-11.csv	0.263158	0.238095
1151#2021-08-02.csv	0.625000	0.243902
1152#2021-05-21.csv	0.538462	0.269231
1153#2021-07-15.csv	0.545455	0.200000
1154#2022-12-02.csv	0.200000	0.190476
1155#2021-12-14.csv	0.375000	0.562500
1156#2022-08-09.csv	0.500000	0.161290
1157#2022-04-01.csv	0.583333	0.241379
1158#2022-10-02.csv	0.529412	0.391304
1159#2021-04-24.csv	0.666667	0.193548
116#2023-03-17.csv	0.666667	0.275862
1160#2022-05-10.csv	0.750000	0.193548
1161#2022-09-21.csv	0.368421	0.318182
1162#2021-05-06.csv	0.434783	0.588235
1163#2022-09-17.csv	0.235294	0.173913
1164#2023-02-04.csv	0.500000	0.500000
1165#2022-11-05.csv	0.636364	0.233333
1166#2022-11-23.csv	0.318182	0.411765
1167#2022-10-19.csv	0.714286	0.147059
1168#2022-01-02.csv	0.166667	0.235294
1169#2023-02-16.csv	0.285714	0.333333
117#2022-03-28.csv	0.294118	0.238095
1170#2023-02-16.csv	0.250000	0.263158
1171#2021-03-27.csv	0.333333	0.142857
1172#2021-10-02.csv	0.857143	0.176471
1173#2021-07-06.csv	0.500000	0.360000
1174#2021-09-03.csv	0.416667	0.192308
1175#2021-12-21.csv	0.136364	0.166667
1176#2021-07-14.csv	0.571429	0.347826
1177#2021-04-08.csv	0.636364	0.250000
1178#2021-09-13.csv	0.357143	0.192308
1179#2022-06-04.csv	0.700000	0.225806
118#2023-01-05.csv	0.238095	0.263158
1180#2022-02-07.csv	0.315789	0.260870
1181#2021-05-08.csv	0.583333	0.250000
1182#2022-03-25.csv	0.172414	0.454545
1183#2023-02-21.csv	0.666667	0.193548
1184#2022-10-15.csv	0.545455	0.206897
1185#2022-03-02.csv	0.473684	0.409091
1186#2022-12-09.csv	0.357143	0.192308
1187#2021-03-29.csv	0.250000	0.173913
1188#2021-12-21.csv	0.217391	0.294118
1189#2021-03-11.csv	0.538462	0.269231
119#2022-11-17.csv	0.409091	0.562500
1190#2021-11-09.csv	0.444444	0.347826
1191#2021-12-30.csv	0.416667	0.178571
1192#2022-12-16.csv	0.352941	0.272727
1193#2022-05-20.csv	0.666667	0.111111
1194#2021-08-23.csv	0.238095	0.263158
1195#2021-06-15.csv	0.666667	0.193548
1196#2022-10-18.csv	0.300000	0.093750
1197#2022-10-25.csv	0.136364	0.157895
1198#2021-06-04.csv	0.388889	0.318182
1199#2022-08-18.csv	0.300000	0.300000
12#2022-10-31.csv	0.259259	0.583333
120#2022-11-01.csv	0.230769	0.428571
1200#2021-06-08.csv	0.769231	0.384615
1201#2022-10-03.csv	0.178571	0.416667
1202#2022-05-24.csv	1.000000	0.051282
1203#2023-01-17.csv	0.181818	0.235294
1204#2021-07-03.csv	0.500000	0.391304
1205#2021-05-27.csv	0.437500	0.304348
1206#2021-12-06.csv	0.750000	0.083333
1207#2021-06-21.csv	0.391304	0.529412
1208#2021-04-07.csv	0.461538	0.230769
1209#2022-07-26.csv	0.083333	0.750000
121#2022-04-22.csv	0.727273	0.285714
1210#2022-08-17.csv	0.368421	0.350000
1211#2022-02-05.csv	0.166667	0.250000
1212#2021-12-13.csv	0.300000	0.315789
1213#2022-10-13.csv	0.352941	0.272727
1214#2021-06-15.csv	0.583333	0.250000
1215#2022-12-12.csv	0.500000	0.269231
1216#2022-05-14.csv	0.600000	0.193548
1217#2022-12-11.csv	0.277778	0.238095
1218#2022-11-04.csv	0.857143	0.181818
1219#2021-06-20.csv	0.238095	0.277778
122#2022-08-11.csv	0.500000	0.166667
1220#2022-10-18.csv	0.300000	0.285714
1221#2022-03-03.csv	0.500000	0.500000
1222#2023-03-08.csv	0.714286	0.161290
1223#2021-06-23.csv	0.217391	0.294118
1224#2021-05-06.csv	0.333333	0.388889
1225#2021-05-16.csv	0.428571	0.222222
1226#2022-03-09.csv	0.533333	0.320000
1227#2021-12-30.csv	0.208333	0.333333
1228#2021-07-22.csv	0.437500	0.304348
1229#2021-10-22.csv	0.545455	0.214286
123#2021-05-26.csv	0.444444	0.129032
1230#2022-11-07.csv	0.875000	0.233333
1231#2021-04-21.csv	1.000000	0.108108
1232#2021-07-04.csv	0.800000	0.275862
1233#2021-10-30.csv	0.800000	0.266667
1234#2023-02-04.csv	0.437500	0.280000
1235#2021-10-23.csv	0.529412	0.346154
1236#2021-04-13.csv	1.000000	0.181818
1237#2023-02-07.csv	0.266667	0.148148
1238#2021-07-22.csv	0.375000	0.562500
1239#2021-08-25.csv	0.350000	0.318182
124#2021-09-23.csv	0.333333	0.200000
1240#2023-02-16.csv	0.500000	0.347826
1241#2022-07-12.csv	0.571429	0.307692
1242#2021-08-04.csv	0.500000	0.230769
1243#2022-11-21.csv	0.555556	0.172414
1244#2022-11-20.csv	0.272727	0.315789
1245#2022-12-15.csv	1.000000	0.142857
1246#2022-01-07.csv	0.263158	0.250000
1247#2022-08-07.csv	0.777778	0.225806
1248#2021-04-10.csv	0.466667	0.259259
1249#2023-01-09.csv	0.300000	0.300000
125#2022-10-25.csv	0.466667	0.280000
1250#2021-12-17.csv	0.250000	0.238095
1251#2021-11-25.csv	0.421053	0.380952
1252#2023-02-03.csv	0.500000	0.025641
1253#2021-12-07.csv	0.368421	0.333333
1254#2021-03-18.csv	0.285714	0.315789
1255#2021-05-20.csv	0.388889	0.318182
1256#2022-10-15.csv	0.300000	0.315789
1257#2021-11-09.csv	0.380952	0.400000
1258#2021-06-26.csv	0.181818	0.222222
1259#2021-06-25.csv	0.600000	0.333333
126#2022-03-28.csv	1.000000	0.142857
1260#2022-05-13.csv	0.642857	0.346154
1261#2022-07-09.csv	0.272727	0.103448
1262#2023-01-26.csv	0.360000	0.642857
1263#2021-03-31.csv	0.263158	0.250000
1264#2021-12-02.csv	0.130435	0.166667
1265#2022-05-24.csv	0.357143	0.192308
1266#2023-01-18.csv	0.260870	0.333333
1267#2022-10-08.csv	0.529412	0.391304
1268#2022-01-17.csv	0.411765	0.291667
1269#2022-03-02.csv	0.500000	0.206897
127#2022-06-16.csv	0.400000	0.363636
1270#2021-07-05.csv	0.588235	0.416667
1271#2022-05-19.csv	0.642857	0.333333
1272#2022-01-01.csv	0.240000	0.352941
1273#2021-09-18.csv	0.388889	0.350000
1274#2022-08-20.csv	0.777778	0.233333
1275#2021-04-03.csv	0.636364	0.269231
1276#2022-09-26.csv	0.272727	0.333333
1277#2022-11-15.csv	0.476190	0.476190
1278#2021-03-21.csv	0.120000	0.187500
1279#2022-06-11.csv	0.473684	0.409091
128#2022-09-22.csv	0.400000	0.060606
1280#2022-11-17.csv	0.550000	0.550000
1281#2022-02-24.csv	0.529412	0.391304
1282#2022-01-06.csv	0.250000	0.352941
1283#2022-11-20.csv	0.388889	0.318182
1284#2021-12-29.csv	0.150000	0.166667
1285#2021-12-08.csv	0.263158	0.227273
1286#2023-03-17.csv	0.368421	0.318182
1287#2023-02-07.csv	0.666667	0.114286
1288#2023-01-31.csv	0.562500	0.360000
1289#2022-05-26.csv	0.208333	0.294118
129#2021-12-27.csv	0.315789	0.315789
1290#2022-11-15.csv	0.538462	0.250000
1291#2022-03-10.csv	0.294118	0.208333
1292#2023-02-16.csv	0.400000	0.250000
1293#2022-02-02.csv	0.409091	0.529412
1294#2022-10-14.csv	0.666667	0.258065
1295#2022-02-06.csv	0.428571	0.450000
1296#2023-02-08.csv	0.375000	0.250000
1297#2022-12-08.csv	0.428571	0.473684
1298#2021-05-18.csv	0.120000	0.214286
1299#2023-02-01.csv	0.533333	0.307692
13#2021-04-10.csv	0.714286	0.156250
130#2021-06-24.csv	0.555556	0.156250
1300#2021-04-16.csv	0.318182	0.388889
1301#2021-04-26.csv	0.727273	0.275862
1302#2021-08-10.csv	0.238095	0.277778
1303#2023-01-25.csv	0.090909	0.105263
1304#2021-12-08.csv	0.260870	0.333333
1305#2022-01-19.csv	0.266667	0.153846
1306#2021-08-28.csv	0.363636	0.133333
1307#2022-08-03.csv	1.000000	0.054054
1308#2022-05-12.csv	0.350000	0.333333
1309#2021-12-08.csv	0.500000	0.409091
131#2021-08-09.csv	0.875000	0.218750
1310#2022-09-27.csv	0.571429	0.320000
1311#2021-09-28.csv	0.238095	0.250000
1312#2022-09-16.csv	0.347826	0.500000
1313#2021-12-14.csv	0.214286	0.461538
1314#2022-03-16.csv	0.263158	0.238095
1315#2022-01-22.csv	0.538462	0.280000
1316#2023-02-22.csv	0.200000	0.200000
1317#2021-09-22.csv	0.750000	0.081081
1318#2022-10-02.csv	0.260870	0.352941
1319#2022-05-20.csv	0.750000	0.085714
132#2021-11-24.csv	0.307692	0.153846
1320#2021-12-14.csv	0.500000	0.347826
1321#2022-12-15.csv	0.444444	0.121212
1322#2021-12-22.csv	0.250000	0.375000
1323#2023-02-09.csv	0.090909	0.117647
1324#2021-03-30.csv	0.352941	0.272727
1325#2021-07-02.csv	0.600000	0.200000
1326#2021-12-27.csv	0.272727	0.333333
1327#2022-03-04.csv	0.115385	0.187500
1328#2021-10-30.csv	0.692308	0.333333
1329#2021-04-07.csv	0.666667	0.187500
133#2021-11-13.csv	0.315789	0.285714
1330#2022-09-19.csv	0.666667	0.187500
1331#2023-01-31.csv	0.318182	0.368421
1332#2022-02-24.csv	0.333333	0.208333
1333#2022-10-25.csv	0.444444	0.380952
1334#2021-06-25.csv	0.750000	0.187500
1335#2021-05-07.csv	0.300000	0.333333
1336#2022-08-09.csv	0.600000	0.333333
1337#2021-05-18.csv	0.190476	0.210526
1338#2022-10-23.csv	0.400000	0.240000
1339#2021-04-14.csv	0.357143	0.185185
134#2022-07-20.csv	1.000000	0.052632
1340#2021-06-08.csv	0.176471	0.130435
1341#2022-06-09.csv	0.500000	0.129032
1342#2022-11-18.csv	0.700000	0.233333
1343#2022-03-28.csv	0.611111	0.500000
1344#2021-07-13.csv	0.400000	0.230769
1345#2021-05-10.csv	0.500000	0.250000
1346#2021-09-18.csv	0.461538	0.222222
1347#2022-10-15.csv	0.193548	0.750000
1348#2021-10-22.csv	0.294118	0.192308
1349#2021-03-19.csv	0.235294	0.173913
135#2022-09-01.csv	0.400000	0.400000
1350#2021-04-06.csv	0.875000	0.225806
1351#2021-03-24.csv	0.166667	0.307692
1352#2022-08-18.csv	0.555556	0.178571
1353#2022-08-08.csv	0.153846	0.266667
1354#2022-07-19.csv	0.214286	0.120000
1355#2021-12-16.csv	0.466667	0.291667
1356#2022-10-08.csv	0.636364	0.241379
1357#2022-03-26.csv	0.666667	0.285714
1358#2021-04-17.csv	0.272727	0.333333
1359#2022-09-24.csv	0.500000	0.280000
136#2022-04-09.csv	1.000000	0.218750
1360#2023-02-06.csv	0.388889	0.333333
1361#2021-10-11.csv	0.285714	0.054054
1362#2021-08-08.csv	0.241379	0.583333
1363#2021-08-14.csv	0.769231	0.370370
1364#2023-02-08.csv	0.571429	0.320000
1365#2022-09-13.csv	0.500000	0.214286
1366#2021-08-07.csv	0.500000	0.291667
1367#2023-01-09.csv	0.500000	0.391304
1368#2022-08-01.csv	0.250000	0.250000
1369#2021-06-03.csv	0.250000	0.027778
137#2022-03-04.csv	0.545455	0.200000
1370#2022-08-17.csv	0.526316	0.454545
1371#2021-10-02.csv	0.166667	0.074074
1372#2021-05-21.csv	0.437500	0.304348
1373#2021-10-24.csv	0.571429	0.121212
1374#2021-12-25.csv	0.833333	0.147059
1375#2022-09-27.csv	0.666667	0.206897
1376#2023-03-11.csv	0.473684	0.428571
1377#2021-04-24.csv	0.375000	0.272727
1378#2022-06-22.csv	0.666667	0.193548
1379#2022-06-18.csv	0.357143	0.185185
138#2022-02-15.csv	0.250000	0.166667
1380#2022-10-18.csv	0.529412	0.409091
1381#2022-03-25.csv	0.200000	0.200000
1382#2022-06-15.csv	0.500000	0.409091
1383#2021-10-26.csv	0.208333	0.333333
1384#2022-02-17.csv	0.529412	0.391304
1385#2022-05-26.csv	0.466667	0.259259
1386#2021-07-19.csv	0.259259	0.538462
1387#2021-04-11.csv	0.214286	0.428571
1388#2022-01-11.csv	0.800000	0.114286
1389#2022-04-09.csv	0.700000	0.225806
139#2022-05-21.csv	0.538462	0.250000
1390#2022-10-15.csv	0.571429	0.296296
1391#2022-11-11.csv	0.428571	0.222222
1392#2021-04-03.csv	0.210526	0.190476
1393#2023-01-30.csv	0.800000	0.105263
1394#2022-11-21.csv	0.588235	0.434783
1395#2022-11-03.csv	0.411765	0.280000
1396#2022-11-11.csv	0.666667	0.125000
1397#2022-03-17.csv	0.222222	0.461538
1398#2021-05-14.csv	0.411765	0.318182
1399#2022-11-01.csv	0.312500	0.217391
14#2022-12-05.csv	0.500000	0.222222
140#2022-02-22.csv	0.130435	0.214286
1400#2022-02-16.csv	0.375000	0.260870
1401#2022-07-18.csv	0.208333	0.294118
1402#2021-10-22.csv	0.421053	0.400000
1403#2022-08-17.csv	0.347826	0.470588
1404#2022-05-26.csv	0.375000	0.260870
1405#2021-09-19.csv	0.571429	0.307692
1406#2021-04-29.csv	0.240000	0.375000
1407#2021-10-01.csv	0.450000	0.450000
1408#2021-05-12.csv	0.260870	0.375000
1409#2021-03-19.csv	0.727273	0.275862
141#2022-05-12.csv	0.500000	0.161290
1410#2021-07-28.csv	0.388889	0.318182
1411#2022-10-19.csv	0.320000	0.571429
1412#2021-04-01.csv	0.347826	0.470588
1413#2021-04-12.csv	0.437500	0.318182
1414#2022-11-12.csv	0.636364	0.241379
1415#2020-12-24.csv	0.411765	0.280000
1416#2020-12-24.csv	0.454545	0.178571
1417#2020-12-24.csv	0.500000	0.172414
1418#2020-12-28.csv	0.636364	0.259259
1419#2020-12-29.csv	0.545455	0.214286
142#2022-08-09.csv	0.875000	0.225806
1420#2020-12-30.csv	0.214286	0.125000
1421#2020-12-30.csv	0.857143	0.187500
1422#2020-12-31.csv	1.000000	0.027027
1423#2020-12-31.csv	0.833333	0.151515
1424#2020-12-31.csv	0.857143	0.206897
1425#2020-12-31.csv	0.666667	0.125000
1426#2020-12-31.csv	0.615385	0.296296
1427#2020-12-31.csv	1.000000	0.156250
1428#2021-01-01.csv	0.700000	0.241379
1429#2021-01-01.csv	0.700000	0.241379
143#2021-11-17.csv	0.142857	0.176471
1430#2021-01-01.csv	0.562500	0.346154
1431#2021-01-01.csv	0.125000	0.200000
1432#2021-01-01.csv	0.600000	0.391304
1433#2021-01-01.csv	0.350000	0.368421
1434#2021-01-01.csv	0.466667	0.291667
1435#2021-01-01.csv	0.263158	0.250000
1436#2021-01-03.csv	0.120000	0.214286
1437#2021-01-03.csv	0.444444	0.380952
1438#2021-01-08.csv	0.375000	0.285714
1439#2021-01-12.csv	0.250000	0.583333
144#2022-06-16.csv	0.363636	0.133333
1440#2021-01-12.csv	0.125000	0.090909
1441#2021-01-12.csv	0.285714	0.315789
1442#2021-01-30.csv	0.285714	0.333333
1443#2021-01-12.csv	0.428571	0.250000
1444#2021-01-13.csv	0.500000	0.269231
1445#2021-01-13.csv	0.054054	1.000000
1446#2021-02-01.csv	0.350000	0.368421
1447#2021-02-01.csv	0.190476	0.200000
1448#2021-01-13.csv	1.000000	0.000000
1449#2021-01-13.csv	0.571429	0.125000
145#2022-03-01.csv	0.769231	0.333333
1450#2021-02-01.csv	0.368421	0.304348
1451#2021-02-01.csv	0.416667	0.178571
1452#2021-01-14.csv	0.529412	0.450000
1453#2021-02-01.csv	0.529412	0.391304
1454#2021-01-14.csv	0.444444	0.363636
1455#2021-02-01.csv	0.315789	0.285714
1456#2021-01-14.csv	0.500000	0.347826
1457#2021-02-01.csv	0.437500	0.291667
1458#2021-01-14.csv	1.000000	0.025641
1459#2021-02-01.csv	0.444444	0.363636
146#2022-11-24.csv	0.312500	0.250000
1460#2021-01-15.csv	0.375000	0.250000
1461#2021-01-15.csv	0.285714	0.333333
1462#2021-01-15.csv	0.137931	0.363636
1463#2021-01-15.csv	0.240000	0.428571
1464#2021-01-15.csv	0.666667	0.200000
1465#2021-01-15.csv	1.000000	0.057143
1466#2021-02-03.csv	0.466667	0.259259
1467#2021-01-16.csv	0.555556	0.166667
1468#2021-02-03.csv	0.857143	0.181818
1469#2021-01-16.csv	0.250000	0.111111
147#2021-03-25.csv	0.642857	0.360000
1470#2021-02-03.csv	1.000000	0.176471
1471#2021-02-03.csv	0.190476	0.190476
1472#2021-02-04.csv	0.461538	0.240000
1473#2021-01-16.csv	0.666667	0.206897
1474#2021-02-04.csv	0.571429	0.117647
1475#2021-02-04.csv	0.181818	0.222222
1476#2021-01-16.csv	0.800000	0.275862
1477#2021-02-04.csv	0.200000	0.125000
1478#2021-01-17.csv	0.642857	0.391304
1479#2021-01-17.csv	0.500000	0.280000
148#2022-02-10.csv	0.666667	0.285714
1480#2021-02-04.csv	0.818182	0.321429
1481#2021-01-17.csv	0.250000	0.277778
1482#2021-01-17.csv	0.125000	0.214286
1483#2021-02-05.csv	0.294118	0.227273
1484#2021-02-05.csv	0.352941	0.272727
1485#2021-02-05.csv	0.411765	0.368421
1486#2021-02-05.csv	0.437500	0.304348
1487#2021-02-05.csv	0.200000	0.333333
1488#2021-01-19.csv	0.181818	0.200000
1489#2021-01-19.csv	0.263158	0.277778
149#2021-11-09.csv	0.222222	0.200000
1490#2021-02-05.csv	0.368421	0.333333
1491#2021-01-19.csv	0.533333	0.333333
1492#2021-01-19.csv	0.230769	0.461538
1493#2021-01-19.csv	0.400000	0.260870
1494#2021-02-06.csv	0.388889	0.411765
1495#2021-02-06.csv	0.700000	0.233333
1496#2021-01-19.csv	0.666667	0.193548
1497#2021-02-06.csv	0.615385	0.296296
1498#2021-02-06.csv	0.466667	0.280000
1499#2021-02-08.csv	0.470588	0.347826
15#2021-11-11.csv	0.185185	0.357143
150#2021-05-23.csv	0.583333	0.280000
1500#2021-02-08.csv	0.178571	0.384615
1501#2021-02-08.csv	0.636364	0.241379
1502#2021-02-18.csv	0.700000	0.250000
1503#2021-02-18.csv	1.000000	0.051724
1504#2021-02-18.csv	0.700000	0.233333
1505#2021-02-19.csv	0.166667	0.266667
1506#2021-02-19.csv	0.533333	0.307692
1507#2021-02-19.csv	0.785714	0.440000
1508#2021-02-19.csv	0.411765	0.304348
1509#2021-02-19.csv	0.347826	0.444444
151#2022-08-13.csv	0.833333	0.147059
1510#2021-02-19.csv	0.352941	0.285714
1511#2021-02-20.csv	0.157895	0.142857
1512#2021-02-22.csv	0.240000	0.428571
1513#2021-02-22.csv	0.500000	0.269231
1514#2021-02-22.csv	0.285714	0.315789
1515#2021-02-23.csv	0.545455	0.206897
1516#2021-02-23.csv	0.600000	0.214286
1517#2021-02-23.csv	0.800000	0.121212
1518#2021-02-24.csv	0.588235	0.384615
1519#2021-02-24.csv	0.526316	0.454545
152#2021-11-01.csv	0.157895	0.142857
1520#2021-02-25.csv	0.320000	0.571429
1521#2021-02-25.csv	0.454545	0.178571
1522#2021-02-25.csv	0.466667	0.269231
1523#2021-02-26.csv	0.346154	0.692308
1524#2021-02-26.csv	0.529412	0.391304
1525#2021-02-26.csv	0.500000	0.375000
1526#2021-02-26.csv	0.304348	0.411765
1527#2021-02-26.csv	0.470588	0.400000
1528#2021-02-26.csv	0.800000	0.275862
1529#2021-02-26.csv	0.615385	0.296296
153#2022-11-24.csv	0.363636	0.421053
1530#2021-02-27.csv	0.259259	0.538462
1531#2021-02-27.csv	0.500000	0.214286
1532#2021-02-27.csv	0.450000	0.473684
1533#2021-02-27.csv	0.333333	0.208333
1534#2021-02-27.csv	0.100000	0.300000
1535#2021-03-01.csv	0.240000	0.428571
1536#2021-03-01.csv	0.500000	0.259259
1537#2021-03-01.csv	0.250000	0.107143
1538#2021-03-01.csv	0.227273	0.277778
1539#2021-03-01.csv	0.111111	0.272727
154#2021-06-17.csv	0.428571	0.230769
1540#2021-03-01.csv	0.400000	0.421053
1541#2021-03-01.csv	0.357143	0.208333
1542#2021-03-01.csv	0.714286	0.156250
1543#2021-03-02.csv	0.466667	0.269231
1544#2021-03-02.csv	0.388889	0.318182
1545#2021-03-02.csv	0.333333	0.388889
1546#2021-03-02.csv	0.312500	0.238095
1547#2021-03-03.csv	0.428571	0.230769
1548#2021-03-03.csv	0.294118	0.217391
1549#2021-03-03.csv	0.318182	0.388889
155#2021-07-30.csv	0.785714	0.407407
1550#2021-03-03.csv	0.200000	0.210526
1551#2021-03-03.csv	0.222222	0.500000
1552#2021-03-04.csv	0.121212	0.571429
1553#2021-03-04.csv	0.375000	0.250000
1554#2021-03-04.csv	0.200000	0.115385
1555#2021-03-04.csv	0.388889	0.350000
1556#2021-03-04.csv	0.615385	0.296296
1557#2021-03-04.csv	0.666667	0.285714
1558#2021-03-04.csv	0.750000	0.193548
1559#2021-03-04.csv	0.785714	0.407407
156#2022-07-20.csv	0.375000	0.240000
1560#2021-03-05.csv	0.666667	0.114286
1561#2021-01-20.csv	0.363636	0.444444
1562#2021-01-20.csv	0.500000	0.125000
1563#2021-03-06.csv	0.500000	0.380952
1564#2021-01-20.csv	0.200000	0.333333
1565#2021-03-06.csv	0.142857	0.333333
1566#2021-01-20.csv	0.352941	0.285714
1567#2021-03-06.csv	0.304348	0.437500
1568#2021-01-21.csv	0.545455	0.214286
1569#2021-01-21.csv	0.700000	0.241379
157#2022-05-16.csv	0.178571	0.384615
1570#2021-03-06.csv	0.400000	0.240000
1571#2021-01-21.csv	0.352941	0.272727
1572#2021-03-06.csv	0.666667	0.121212
1573#2021-01-21.csv	0.500000	0.214286
1574#2021-03-08.csv	0.466667	0.259259
1575#2021-03-08.csv	0.315789	0.285714
1576#2021-01-21.csv	0.500000	0.090909
1577#2021-03-08.csv	1.000000	0.083333
1578#2021-01-22.csv	0.777778	0.233333
1579#2021-03-08.csv	0.352941	0.272727
158#2021-03-24.csv	0.259259	0.583333
1580#2021-01-22.csv	0.333333	0.285714
1581#2021-03-08.csv	0.315789	0.285714
1582#2021-01-22.csv	0.222222	0.500000
1583#2021-03-08.csv	0.450000	0.473684
1584#2021-01-22.csv	0.500000	0.125000
1585#2021-03-08.csv	0.300000	0.315789
1586#2021-01-22.csv	0.444444	0.133333
1587#2021-01-22.csv	0.285714	0.352941
1588#2021-01-23.csv	0.363636	0.142857
1589#2021-01-23.csv	0.200000	0.200000
159#2023-01-13.csv	0.178571	0.454545
1590#2021-01-23.csv	0.380952	0.400000
1591#2021-01-23.csv	0.500000	0.250000
1592#2021-01-23.csv	0.066667	0.038462
1593#2021-01-24.csv	0.750000	0.321429
1594#2021-01-24.csv	0.555556	0.161290
1595#2021-01-25.csv	0.166667	0.307692
1596#2021-03-10.csv	0.111111	0.250000
1597#2021-03-10.csv	0.500000	0.347826
1598#2021-01-25.csv	0.416667	0.185185
1599#2021-01-25.csv	0.277778	0.217391
16#2021-06-05.csv	0.136364	0.187500
160#2022-05-23.csv	0.500000	0.206897
1600#2021-01-25.csv	0.275862	0.666667
1601#2021-01-25.csv	0.545455	0.206897
1602#2021-03-12.csv	0.388889	0.304348
1603#2021-03-12.csv	0.217391	0.294118
1604#2021-03-12.csv	0.428571	0.500000
1605#2021-03-12.csv	0.500000	0.269231
1606#2021-03-12.csv	0.280000	0.466667
1607#2021-03-13.csv	0.217391	0.312500
1608#2021-03-13.csv	0.583333	0.250000
1609#2021-01-30.csv	0.666667	0.416667
161#2021-07-26.csv	0.473684	0.409091
1610#2021-03-13.csv	0.411765	0.350000
1611#2021-01-30.csv	0.357143	0.192308
1612#2021-03-13.csv	0.461538	0.230769
1613#2021-01-30.csv	0.888889	0.250000
1614#2021-03-13.csv	0.800000	0.114286
1615#2021-01-30.csv	0.250000	0.352941
1616#2021-03-13.csv	1.000000	0.075000
1617#2021-03-13.csv	0.500000	0.347826
1618#2021-03-13.csv	0.421053	0.400000
1619#2021-03-16.csv	0.666667	0.200000
162#2022-02-17.csv	0.294118	0.238095
1620#2021-03-20.csv	0.714286	0.147059
1621#2021-03-20.csv	0.318182	0.411765
1622#2021-03-20.csv	0.437500	0.304348
1623#2021-03-20.csv	0.636364	0.241379
1624#2021-03-20.csv	0.266667	0.142857
1625#2021-03-20.csv	0.750000	0.088235
1626#2021-03-20.csv	0.352941	0.272727
1627#2021-03-20.csv	0.294118	0.227273
1628#2021-03-23.csv	0.461538	0.214286
1629#2021-03-23.csv	0.176471	0.157895
163#2022-01-26.csv	0.115385	0.230769
1630#2021-03-27.csv	0.538462	0.250000
1631#2021-04-20.csv	0.166667	0.250000
1632#2021-03-03.csv	0.642857	0.360000
1633#2021-03-09.csv	0.200000	0.294118
1634#2021-03-09.csv	0.192308	0.357143
1635#2021-03-09.csv	0.375000	0.285714
1636#2021-03-09.csv	0.277778	0.238095
1637#2021-03-09.csv	0.470588	0.363636
1638#2021-03-09.csv	0.352941	0.272727
1639#2021-03-16.csv	0.200000	0.115385
164#2021-03-25.csv	0.545455	0.206897
1640#2021-03-16.csv	0.166667	0.250000
1641#2021-03-16.csv	0.380952	0.444444
1642#2022-05-13.csv	0.454545	0.166667
1643#2021-05-22.csv	0.272727	0.103448
1644#2021-06-24.csv	0.750000	0.187500
1645#2021-03-22.csv	0.250000	0.238095
1646#2022-11-26.csv	0.153846	0.266667
1647#2021-04-08.csv	0.533333	0.347826
1648#2021-03-17.csv	0.315789	0.272727
1649#2022-06-15.csv	0.210526	0.210526
165#2021-10-22.csv	0.416667	0.192308
1650#2022-03-25.csv	0.421053	0.400000
1651#2022-07-20.csv	0.500000	0.156250
1652#2022-06-14.csv	0.625000	0.147059
1653#2022-05-02.csv	0.600000	0.360000
1654#2021-03-23.csv	0.461538	0.222222
1655#2021-06-01.csv	0.400000	0.400000
1656#2021-12-24.csv	0.333333	0.200000
1657#2022-08-26.csv	0.166667	0.500000
1658#2022-01-02.csv	0.312500	0.200000
1659#2021-12-24.csv	0.833333	0.142857
166#2022-05-09.csv	0.173913	0.222222
1660#2021-07-19.csv	0.666667	0.285714
1661#2021-04-03.csv	0.500000	0.333333
1662#2022-04-28.csv	0.375000	0.240000
1663#2021-12-08.csv	0.250000	0.375000
1664#2022-10-08.csv	0.333333	0.208333
1665#2021-03-30.csv	0.352941	0.272727
1666#2022-07-18.csv	0.250000	0.263158
1667#2022-08-25.csv	1.000000	0.181818
1668#2021-05-21.csv	0.320000	0.500000
1669#2021-04-08.csv	0.409091	0.473684
167#2022-07-12.csv	0.470588	0.347826
1670#2021-04-12.csv	0.500000	0.409091
1671#2022-11-03.csv	0.230769	0.428571
1672#2022-02-16.csv	0.600000	0.206897
1673#2021-06-24.csv	0.600000	0.187500
1674#2023-03-05.csv	0.500000	0.280000
1675#2022-11-23.csv	0.192308	0.384615
1676#2021-06-01.csv	0.625000	0.161290
1677#2022-11-20.csv	0.466667	0.280000
1678#2022-11-05.csv	0.333333	0.260870
1679#2022-06-11.csv	0.333333	0.272727
168#2022-10-19.csv	0.600000	0.096774
1680#2021-06-26.csv	0.444444	0.125000
1681#2021-04-04.csv	0.227273	0.277778
1682#2022-12-05.csv	0.555556	0.166667
1683#2021-04-23.csv	0.416667	0.172414
1684#2022-02-08.csv	0.571429	0.296296
1685#2022-11-11.csv	0.315789	0.285714
1686#2021-06-01.csv	0.210526	0.173913
1687#2022-07-28.csv	0.235294	0.166667
1688#2021-06-04.csv	0.461538	0.240000
1689#2021-04-13.csv	0.260870	0.375000
169#2022-01-20.csv	0.363636	0.470588
1690#2021-04-07.csv	0.190476	0.210526
1691#2022-10-25.csv	0.588235	0.454545
1692#2022-02-08.csv	0.750000	0.321429
1693#2021-12-07.csv	0.470588	0.347826
1694#2022-08-05.csv	0.714286	0.156250
1695#2022-01-10.csv	0.470588	0.347826
1696#2021-08-26.csv	0.250000	0.238095
1697#2022-02-26.csv	0.117647	0.666667
1698#2021-09-07.csv	0.470588	0.347826
1699#2022-06-06.csv	0.500000	0.476190
17#2021-09-18.csv	0.833333	0.303030
170#2021-04-16.csv	0.400000	0.230769
1700#2021-06-30.csv	0.714286	0.142857
1701#2022-04-29.csv	0.375000	0.240000
1702#2021-08-08.csv	0.533333	0.347826
1703#2023-01-04.csv	0.150000	0.142857
1704#2022-09-22.csv	0.545455	0.230769
1705#2021-04-24.csv	1.000000	0.181818
1706#2021-06-25.csv	0.588235	0.454545
1707#2021-03-19.csv	0.304348	0.437500
1708#2022-08-30.csv	0.583333	0.250000
1709#2021-03-10.csv	0.571429	0.307692
171#2023-02-22.csv	0.600000	0.409091
1710#2021-11-06.csv	0.285714	0.300000
1711#2022-11-25.csv	0.285714	0.315789
1712#2022-02-12.csv	0.700000	0.225806
1713#2021-04-03.csv	0.250000	0.636364
1714#2021-03-10.csv	0.615385	0.296296
1715#2022-04-07.csv	0.368421	0.333333
1716#2022-09-13.csv	0.600000	0.193548
1717#2022-03-17.csv	0.380952	0.444444
1718#2022-11-16.csv	0.181818	0.210526
1719#2021-11-24.csv	0.600000	0.200000
172#2022-08-02.csv	0.466667	0.291667
1720#2021-12-07.csv	0.153846	0.285714
1721#2021-05-04.csv	0.428571	0.272727
1722#2021-06-10.csv	0.357143	0.185185
1723#2021-09-16.csv	0.666667	0.187500
1724#2022-01-15.csv	0.300000	0.300000
1725#2021-03-11.csv	0.615385	0.296296
1726#2022-01-02.csv	0.875000	0.225806
1727#2021-03-11.csv	0.625000	0.156250
1728#2023-01-10.csv	0.727273	0.258065
1729#2023-01-01.csv	0.437500	0.291667
173#2022-11-25.csv	0.500000	0.333333
1730#2021-09-05.csv	0.437500	0.304348
1731#2021-04-22.csv	0.142857	0.400000
1732#2021-03-15.csv	0.400000	0.250000
1733#2021-12-28.csv	0.400000	0.380952
1734#2021-09-19.csv	0.294118	0.217391
1735#2021-04-01.csv	0.409091	0.450000
1736#2022-09-10.csv	0.315789	0.300000
1737#2021-04-14.csv	0.615385	0.307692
1738#2021-03-11.csv	0.200000	0.200000
1739#2021-03-15.csv	0.538462	0.269231
174#2021-12-06.csv	0.333333	0.200000
1740#2023-02-08.csv	0.428571	0.222222
1741#2021-12-27.csv	0.380952	0.380952
1742#2021-03-14.csv	0.272727	0.352941
1743#2021-03-18.csv	0.578947	0.550000
1744#2021-03-15.csv	0.700000	0.233333
1745#2021-03-19.csv	0.454545	0.192308
1746#2021-08-10.csv	0.304348	0.411765
1747#2022-03-21.csv	0.833333	0.156250
1748#2021-03-18.csv	0.500000	0.500000
1749#2022-12-09.csv	0.260870	0.375000
175#2021-07-10.csv	0.240000	0.352941
1750#2021-03-17.csv	0.181818	0.222222
1751#2021-03-15.csv	0.375000	0.230769
1752#2021-03-19.csv	0.357143	0.200000
1753#2022-09-02.csv	0.368421	0.333333
1754#2021-03-16.csv	0.250000	0.238095
1755#2021-03-22.csv	0.217391	0.294118
1756#2021-06-28.csv	0.571429	0.121212
1757#2022-02-27.csv	0.238095	0.250000
1758#2022-10-12.csv	0.227273	0.333333
1759#2021-03-18.csv	0.666667	0.416667
176#2022-03-24.csv	0.210526	0.200000
1760#2023-03-05.csv	0.750000	0.200000
1761#2021-03-26.csv	0.411765	0.333333
1762#2022-03-18.csv	0.428571	0.450000
1763#2022-08-23.csv	0.500000	0.269231
1764#2022-02-08.csv	0.600000	0.214286
1765#2022-03-02.csv	0.600000	0.360000
1766#2021-04-03.csv	0.368421	0.350000
1767#2021-03-22.csv	0.294118	0.227273
1768#2023-02-13.csv	0.785714	0.407407
1769#2022-11-18.csv	0.400000	0.260870
177#2022-03-03.csv	0.545455	0.222222
1770#2021-03-24.csv	0.428571	0.450000
1771#2021-03-29.csv	0.238095	0.277778
1772#2021-03-23.csv	0.352941	0.260870
1773#2021-03-24.csv	0.280000	0.500000
1774#2022-01-12.csv	0.227273	0.250000
1775#2021-03-23.csv	0.411765	0.318182
1776#2021-03-30.csv	0.833333	0.370370
1777#2021-03-30.csv	0.500000	0.347826
1778#2021-03-30.csv	0.700000	0.225806
1779#2021-03-26.csv	0.208333	0.357143
178#2022-07-01.csv	0.666667	0.275862
1780#2021-03-24.csv	0.384615	0.192308
1781#2022-01-04.csv	1.000000	0.212121
1782#2021-03-25.csv	0.666667	0.571429
1783#2021-04-17.csv	0.350000	0.350000
1784#2021-05-30.csv	0.388889	0.318182
1785#2021-03-29.csv	0.466667	0.241379
1786#2021-03-27.csv	0.533333	0.275862
1787#2022-02-18.csv	0.300000	0.300000
1788#2021-03-27.csv	0.294118	0.208333
1789#2021-04-08.csv	0.208333	0.312500
179#2023-03-14.csv	0.250000	0.107143
1790#2021-03-29.csv	0.785714	0.423077
1791#2021-04-06.csv	0.421053	0.380952
1792#2021-04-22.csv	0.388889	0.304348
1793#2021-03-29.csv	0.529412	0.391304
1794#2021-03-29.csv	0.411765	0.318182
1795#2021-03-30.csv	0.411765	0.333333
1796#2021-03-30.csv	0.500000	0.333333
1797#2021-07-06.csv	0.545455	0.214286
1798#2021-04-03.csv	0.200000	0.294118
1799#2021-12-25.csv	0.583333	0.250000
18#2022-03-04.csv	0.500000	0.291667
180#2021-09-20.csv	0.444444	0.347826
1800#2022-05-14.csv	0.583333	0.233333
1801#2021-04-05.csv	0.375000	0.260870
1802#2022-10-14.csv	0.312500	0.200000
1803#2021-03-31.csv	0.400000	0.240000
1804#2021-03-31.csv	0.260870	0.352941
1805#2021-03-31.csv	0.571429	0.333333
1806#2021-04-08.csv	0.538462	0.259259
1807#2021-04-01.csv	0.533333	0.320000
1808#2021-04-05.csv	0.291667	0.437500
1809#2021-04-01.csv	0.500000	0.055556
181#2022-06-04.csv	1.000000	0.171429
1810#2021-04-08.csv	0.444444	0.400000
1811#2022-10-01.csv	0.529412	0.360000
1812#2021-04-06.csv	0.466667	0.269231
1813#2021-04-08.csv	0.666667	0.193548
1814#2021-04-05.csv	0.400000	0.260870
1815#2021-04-19.csv	0.380952	0.444444
1816#2021-04-07.csv	0.437500	0.304348
1817#2021-04-10.csv	0.384615	0.185185
1818#2021-12-10.csv	0.727273	0.275862
1819#2021-04-08.csv	0.615385	0.296296
182#2022-02-17.csv	0.333333	0.217391
1820#2023-01-09.csv	0.333333	0.260870
1821#2021-06-15.csv	0.333333	0.350000
1822#2022-11-15.csv	0.666667	0.052632
1823#2021-04-06.csv	0.333333	0.137931
1824#2022-10-29.csv	0.538462	0.250000
1825#2022-03-28.csv	0.500000	0.391304
1826#2021-04-08.csv	0.500000	0.347826
1827#2021-04-09.csv	0.428571	0.333333
1828#2021-04-17.csv	0.615385	0.285714
1829#2021-04-11.csv	0.428571	0.473684
183#2021-12-08.csv	0.500000	0.333333
1830#2021-04-08.csv	0.240000	0.400000
1831#2021-08-25.csv	0.444444	0.347826
1832#2021-04-13.csv	0.461538	0.222222
1833#2022-05-09.csv	0.269231	0.583333
1834#2021-04-10.csv	1.000000	0.078947
1835#2021-04-09.csv	0.233333	1.000000
1836#2021-04-09.csv	0.200000	0.200000
1837#2021-05-26.csv	0.333333	0.470588
1838#2022-12-15.csv	0.200000	0.357143
1839#2021-04-14.csv	0.291667	0.437500
184#2022-09-22.csv	0.291667	0.466667
1840#2021-07-18.csv	0.500000	0.269231
1841#2021-09-06.csv	1.000000	0.114286
1842#2021-04-14.csv	0.111111	0.230769
1843#2021-04-13.csv	0.526316	0.476190
1844#2021-05-23.csv	0.470588	0.400000
1845#2022-05-15.csv	0.357143	0.200000
1846#2021-04-13.csv	0.571429	0.320000
1847#2022-07-09.csv	0.500000	0.023810
1848#2021-04-23.csv	0.571429	0.296296
1849#2022-03-22.csv	0.400000	0.230769
185#2021-03-24.csv	0.818182	0.310345
1850#2022-10-04.csv	0.615385	0.320000
1851#2021-04-17.csv	0.583333	0.250000
1852#2022-08-09.csv	0.636364	0.233333
1853#2021-04-16.csv	0.428571	0.230769
1854#2022-10-24.csv	0.350000	0.368421
1855#2021-04-21.csv	0.473684	0.409091
1856#2022-08-01.csv	0.227273	0.312500
1857#2021-04-16.csv	0.833333	0.142857
1858#2021-04-22.csv	0.380952	0.421053
1859#2021-11-23.csv	0.240000	0.400000
186#2022-01-17.csv	0.416667	0.178571
1860#2022-11-18.csv	0.315789	0.300000
1861#2021-04-22.csv	0.545455	0.230769
1862#2021-04-21.csv	0.214286	0.115385
1863#2022-05-09.csv	0.714286	0.384615
1864#2021-04-24.csv	0.692308	0.333333
1865#2021-07-06.csv	0.545455	0.206897
1866#2021-04-21.csv	0.250000	0.352941
1867#2022-05-03.csv	0.500000	0.347826
1868#2021-04-22.csv	0.750000	0.300000
1869#2021-04-22.csv	0.156250	0.555556
187#2022-09-27.csv	0.178571	0.384615
1870#2021-04-23.csv	0.470588	0.333333
1871#2021-11-01.csv	0.291667	0.411765
1872#2021-04-26.csv	0.666667	0.193548
1873#2021-04-26.csv	0.583333	0.250000
1874#2023-02-10.csv	0.277778	0.227273
1875#2021-04-23.csv	0.300000	0.300000
1876#2021-06-16.csv	1.000000	0.000000
1877#2022-10-14.csv	0.833333	0.333333
1878#2022-11-23.csv	0.538462	0.250000
1879#2021-04-25.csv	0.200000	0.454545
188#2022-08-01.csv	1.000000	0.218750
1880#2021-04-25.csv	0.454545	0.526316
1881#2022-09-07.csv	0.470588	0.347826
1882#2021-04-24.csv	0.160000	0.285714
1883#2021-05-15.csv	0.388889	0.318182
1884#2021-04-26.csv	0.700000	0.225806
1885#2021-06-25.csv	0.916667	0.323529
1886#2021-04-26.csv	0.315789	0.272727
1887#2021-05-06.csv	0.388889	0.318182
1888#2021-05-24.csv	0.357143	0.200000
1889#2021-11-02.csv	0.300000	0.333333
189#2022-02-24.csv	0.285714	0.352941
1890#2021-05-03.csv	0.263158	0.227273
1891#2022-10-29.csv	0.192308	0.357143
1892#2021-05-01.csv	0.636364	0.241379
1893#2021-04-26.csv	0.411765	0.304348
1894#2021-06-16.csv	0.875000	0.218750
1895#2022-06-15.csv	0.529412	0.375000
1896#2021-05-08.csv	0.500000	0.333333
1897#2021-12-06.csv	0.454545	0.555556
1898#2021-08-14.csv	0.368421	0.318182
1899#2021-05-23.csv	0.269231	0.500000
19#2021-04-04.csv	0.263158	0.263158
190#2022-07-12.csv	0.666667	0.193548
1900#2022-02-18.csv	0.111111	0.230769
1901#2021-05-11.csv	0.666667	0.200000
1902#2021-07-08.csv	0.545455	0.214286
1903#2021-05-20.csv	0.692308	0.346154
1904#2022-11-20.csv	0.285714	0.315789
1905#2021-05-14.csv	0.750000	0.181818
1906#2021-05-07.csv	0.357143	0.185185
1907#2021-06-26.csv	0.312500	0.208333
1908#2021-05-08.csv	0.500000	0.214286
1909#2021-05-17.csv	0.304348	0.411765
191#2022-05-17.csv	0.545455	0.222222
1910#2021-05-11.csv	0.700000	0.225806
1911#2021-05-11.csv	0.538462	0.259259
1912#2021-05-10.csv	0.500000	0.391304
1913#2021-11-22.csv	0.250000	0.375000
1914#2022-02-15.csv	0.260870	0.333333
1915#2021-05-12.csv	0.642857	0.333333
1916#2022-02-12.csv	0.333333	0.217391
1917#2021-05-18.csv	0.500000	0.347826
1918#2021-05-14.csv	0.400000	0.260870
1919#2022-10-24.csv	0.666667	0.117647
192#2022-08-05.csv	0.545455	0.206897
1920#2021-05-12.csv	0.142857	0.363636
1921#2021-05-13.csv	0.750000	0.200000
1922#2022-01-18.csv	0.600000	0.360000
1923#2021-05-15.csv	0.666667	0.187500
1924#2021-07-09.csv	0.230769	0.461538
1925#2021-09-05.csv	0.411765	0.304348
1926#2022-11-02.csv	0.538462	0.269231
1927#2021-05-29.csv	0.538462	0.142857
1928#2021-05-20.csv	0.081081	0.750000
1929#2021-05-18.csv	0.315789	0.285714
193#2022-02-10.csv	0.600000	0.200000
1930#2021-05-22.csv	0.666667	0.121212
1931#2021-08-29.csv	0.500000	0.161290
1932#2021-06-05.csv	0.227273	0.192308
1933#2021-05-22.csv	0.375000	0.260870
1934#2021-05-17.csv	0.562500	0.375000
1935#2021-12-13.csv	0.421053	0.380952
1936#2021-07-24.csv	0.750000	0.193548
1937#2022-05-19.csv	0.466667	0.269231
1938#2021-06-01.csv	0.450000	0.428571
1939#2021-07-01.csv	0.103448	0.272727
194#2022-10-05.csv	0.466667	0.269231
1940#2021-05-19.csv	0.636364	0.241379
1941#2021-05-21.csv	0.500000	0.090909
1942#2021-05-18.csv	0.700000	0.241379
1943#2022-09-01.csv	0.909091	0.312500
1944#2021-07-05.csv	0.166667	0.454545
1945#2021-11-19.csv	1.000000	0.108108
1946#2021-05-26.csv	0.615385	0.307692
1947#2022-07-30.csv	0.333333	0.500000
1948#2021-11-06.csv	0.833333	0.151515
1949#2021-05-21.csv	0.214286	0.500000
195#2021-05-21.csv	0.461538	0.230769
1950#2021-06-10.csv	0.500000	0.161290
1951#2022-11-18.csv	0.562500	0.375000
1952#2021-05-27.csv	0.238095	0.263158
1953#2021-09-14.csv	0.428571	0.529412
1954#2021-05-27.csv	0.200000	0.294118
1955#2021-06-02.csv	0.533333	0.307692
1956#2021-10-13.csv	0.444444	0.363636
1957#2021-05-29.csv	0.437500	0.318182
1958#2021-05-28.csv	0.333333	0.260870
1959#2021-05-29.csv	0.666667	0.296296
196#2021-03-24.csv	0.666667	0.454545
1960#2021-06-01.csv	0.571429	0.121212
1961#2021-07-16.csv	0.227273	0.294118
1962#2022-11-25.csv	0.714286	0.147059
1963#2021-05-28.csv	0.533333	0.347826
1964#2021-05-30.csv	0.500000	0.121212
1965#2022-10-01.csv	0.600000	0.193548
1966#2022-10-05.csv	0.750000	0.176471
1967#2021-06-05.csv	0.454545	0.588235
1968#2021-05-03.csv	0.137931	0.333333
1969#2021-09-25.csv	0.583333	0.218750
197#2022-02-22.csv	0.294118	0.208333
1970#2022-08-03.csv	0.461538	0.230769
1971#2022-06-14.csv	0.666667	0.133333
1972#2021-06-01.csv	0.125000	0.571429
1973#2021-06-02.csv	0.692308	0.346154
1974#2021-06-03.csv	0.333333	0.200000
1975#2022-12-24.csv	0.833333	0.147059
1976#2023-02-10.csv	0.470588	0.333333
1977#2022-07-29.csv	0.375000	0.250000
1978#2021-06-06.csv	0.545455	0.230769
1979#2021-12-01.csv	0.727273	0.275862
198#2022-06-14.csv	0.454545	0.172414
1980#2021-06-07.csv	0.692308	0.346154
1981#2021-09-24.csv	0.307692	0.117647
1982#2022-11-07.csv	0.125000	0.200000
1983#2021-06-10.csv	0.217391	0.312500
1984#2021-06-09.csv	0.833333	0.151515
1985#2021-06-08.csv	0.208333	0.312500
1986#2021-11-09.csv	0.296296	0.533333
1987#2022-11-08.csv	0.350000	0.388889
1988#2021-06-11.csv	1.000000	0.102041
1989#2021-06-17.csv	0.333333	0.200000
199#2021-09-28.csv	0.666667	0.121212
1990#2022-11-08.csv	0.615385	0.296296
1991#2021-06-15.csv	0.692308	0.321429
1992#2022-09-02.csv	0.333333	0.470588
1993#2021-06-14.csv	0.461538	0.222222
1994#2021-06-13.csv	1.000000	0.026316
1995#2021-06-14.csv	0.666667	0.121212
1996#2021-06-12.csv	0.217391	0.357143
1997#2021-06-30.csv	0.363636	0.444444
1998#2021-06-14.csv	0.454545	0.172414
1999#2021-06-12.csv	0.320000	0.533333
2#2022-09-19.csv	0.192308	0.357143
20#2021-03-15.csv	0.526316	0.454545
200#2022-03-11.csv	0.687500	0.458333
2000#2021-06-14.csv	0.166667	0.307692
2001#2021-06-18.csv	0.750000	0.321429
2002#2022-11-10.csv	0.666667	0.187500
2003#2021-06-17.csv	0.500000	0.347826
2004#2021-06-15.csv	0.428571	0.529412
2005#2021-06-17.csv	0.285714	0.315789
2006#2021-06-23.csv	0.533333	0.307692
2007#2022-09-26.csv	0.368421	0.350000
2008#2022-11-25.csv	0.473684	0.409091
2009#2021-06-18.csv	0.416667	0.178571
201#2022-12-09.csv	0.500000	0.269231
2010#2021-06-16.csv	0.476190	0.526316
2011#2021-06-25.csv	0.666667	0.545455
2012#2021-06-27.csv	0.666667	0.117647
2013#2022-08-11.csv	0.588235	0.434783
2014#2022-08-16.csv	0.375000	0.529412
2015#2021-07-09.csv	0.500000	0.428571
2016#2021-08-06.csv	0.615385	0.307692
2017#2022-08-01.csv	0.500000	0.269231
2018#2022-07-19.csv	0.227273	0.294118
2019#2022-01-26.csv	0.583333	0.241379
202#2021-08-18.csv	0.285714	0.160000
2020#2021-07-27.csv	0.388889	0.304348
2021#2021-06-23.csv	0.411765	0.318182
2022#2021-06-25.csv	0.285714	0.333333
2023#2021-06-26.csv	0.222222	0.428571
2024#2021-12-08.csv	0.368421	0.333333
2025#2022-03-16.csv	0.272727	0.333333
2026#2021-06-28.csv	0.350000	0.333333
2027#2021-07-01.csv	0.333333	0.227273
2028#2022-04-26.csv	0.285714	0.300000
2029#2021-07-02.csv	0.777778	0.241379
203#2021-03-30.csv	0.333333	0.388889
2030#2021-06-28.csv	0.583333	0.241379
2031#2021-07-05.csv	0.578947	0.550000
2032#2021-06-29.csv	0.250000	0.636364
2033#2021-08-18.csv	0.444444	0.347826
2034#2021-07-01.csv	0.750000	0.200000
2035#2021-07-02.csv	0.666667	0.296296
2036#2021-07-06.csv	0.857143	0.187500
2037#2021-07-02.csv	0.800000	0.105263
2038#2021-07-27.csv	0.777778	0.212121
2039#2021-07-03.csv	0.428571	0.450000
204#2021-03-17.csv	0.388889	0.333333
2040#2021-07-06.csv	0.500000	0.347826
2041#2021-07-02.csv	0.227273	0.263158
2042#2021-07-08.csv	0.400000	0.137931
2043#2021-07-05.csv	0.461538	0.240000
2044#2021-07-05.csv	0.500000	0.172414
2045#2021-07-14.csv	0.272727	0.333333
2046#2021-07-05.csv	0.368421	0.368421
2047#2022-08-04.csv	1.000000	0.147059
2048#2022-09-25.csv	0.375000	0.206897
2049#2021-07-07.csv	0.642857	0.428571
205#2023-01-30.csv	0.642857	0.333333
2050#2022-06-10.csv	0.461538	0.214286
2051#2021-10-09.csv	0.466667	0.291667
2052#2021-07-08.csv	0.300000	0.315789
2053#2022-02-23.csv	0.777778	0.233333
2054#2021-07-08.csv	0.240000	0.400000
2055#2022-03-07.csv	0.538462	0.250000
2056#2021-07-12.csv	0.857143	0.181818
2057#2022-11-15.csv	0.333333	0.085714
2058#2022-01-15.csv	0.120000	0.187500
2059#2021-07-10.csv	0.086957	0.111111
206#2021-12-02.csv	0.571429	0.296296
2060#2021-10-06.csv	0.217391	0.277778
2061#2021-07-17.csv	0.666667	0.121212
2062#2021-08-28.csv	0.800000	0.266667
2063#2021-07-13.csv	0.352941	0.260870
2064#2022-02-03.csv	0.190476	0.222222
2065#2022-10-25.csv	0.208333	0.333333
2066#2021-07-14.csv	0.700000	0.233333
2067#2022-10-19.csv	0.166667	0.266667
2068#2021-10-11.csv	0.421053	0.380952
2069#2021-07-16.csv	0.800000	0.111111
207#2022-08-02.csv	0.461538	0.240000
2070#2021-07-16.csv	0.400000	0.240000
2071#2022-03-22.csv	0.333333	0.368421
2072#2021-07-19.csv	0.500000	0.280000
2073#2021-07-30.csv	0.833333	0.151515
2074#2021-07-23.csv	0.250000	0.160000
2075#2021-07-22.csv	0.470588	0.333333
2076#2021-09-15.csv	0.833333	0.357143
2077#2022-10-29.csv	0.714286	0.151515
2078#2021-07-21.csv	0.500000	0.090909
2079#2021-09-03.csv	0.750000	0.333333
208#2021-11-29.csv	0.150000	0.150000
2080#2021-07-02.csv	0.352941	0.272727
2081#2021-07-23.csv	0.466667	0.304348
2082#2021-07-29.csv	0.500000	0.172414
2083#2021-07-22.csv	0.625000	0.384615
2084#2021-07-23.csv	0.833333	0.151515
2085#2022-11-12.csv	0.357143	0.185185
2086#2021-07-24.csv	0.666667	0.285714
2087#2021-08-27.csv	0.714286	0.138889
2088#2021-08-08.csv	0.333333	0.142857
2089#2022-05-28.csv	0.111111	0.250000
209#2021-09-13.csv	0.444444	0.133333
2090#2021-07-24.csv	0.400000	0.240000
2091#2021-07-28.csv	0.750000	0.187500
2092#2022-01-05.csv	0.466667	0.280000
2093#2021-08-03.csv	0.600000	0.176471
2094#2022-11-09.csv	0.888889	0.266667
2095#2022-05-15.csv	0.315789	0.285714
2096#2022-09-27.csv	0.142857	0.157895
2097#2021-07-30.csv	1.000000	0.052632
2098#2021-08-17.csv	0.555556	0.178571
2099#2021-08-02.csv	0.208333	0.333333
21#2021-09-23.csv	0.280000	0.437500
210#2022-04-28.csv	0.727273	0.285714
2100#2021-08-07.csv	0.714286	0.147059
2101#2022-05-03.csv	0.333333	0.052632
2102#2021-08-16.csv	0.111111	0.214286
2103#2021-08-20.csv	0.857143	0.181818
2104#2021-08-07.csv	0.600000	0.085714
2105#2021-08-03.csv	0.461538	0.214286
2106#2021-08-06.csv	0.800000	0.108108
2107#2021-08-10.csv	0.437500	0.291667
2108#2021-08-07.csv	0.571429	0.320000
2109#2023-02-28.csv	0.294118	0.217391
211#2022-05-09.csv	0.500000	0.450000
2110#2021-08-10.csv	0.875000	0.218750
2111#2021-08-06.csv	0.500000	0.200000
2112#2022-06-23.csv	0.263158	0.238095
2113#2021-08-10.csv	0.800000	0.266667
2114#2022-07-26.csv	0.500000	0.269231
2115#2022-10-29.csv	0.571429	0.307692
2116#2021-08-21.csv	0.600000	0.206897
2117#2022-09-14.csv	0.375000	0.230769
2118#2021-08-25.csv	0.260870	0.352941
2119#2021-08-11.csv	0.500000	0.320000
212#2022-10-10.csv	0.500000	0.280000
2120#2021-08-16.csv	0.500000	0.166667
2121#2022-03-24.csv	0.470588	0.363636
2122#2021-08-19.csv	0.454545	0.172414
2123#2021-08-21.csv	0.562500	0.375000
2124#2023-02-08.csv	0.375000	0.272727
2125#2021-08-16.csv	0.315789	0.272727
2126#2021-10-21.csv	0.181818	0.190476
2127#2021-08-18.csv	0.500000	0.269231
2128#2021-08-19.csv	0.380952	0.400000
2129#2022-04-27.csv	0.666667	0.114286
213#2022-08-05.csv	0.400000	0.240000
2130#2021-12-02.csv	0.500000	0.750000
2131#2021-08-17.csv	0.642857	0.375000
2132#2021-08-20.csv	0.538462	0.269231
2133#2022-08-15.csv	0.500000	0.172414
2134#2022-10-24.csv	0.777778	0.225806
2135#2021-08-20.csv	0.470588	0.363636
2136#2021-09-22.csv	0.411765	0.304348
2137#2022-12-03.csv	0.800000	0.097561
2138#2021-08-23.csv	0.666667	0.117647
2139#2021-08-19.csv	0.192308	0.333333
214#2021-07-13.csv	0.750000	0.085714
2140#2022-02-10.csv	0.173913	0.250000
2141#2021-08-25.csv	0.727273	0.275862
2142#2021-08-24.csv	0.500000	0.363636
2143#2021-09-05.csv	0.600000	0.214286
2144#2021-08-27.csv	0.875000	0.205882
2145#2021-08-24.csv	0.529412	0.409091
2146#2021-08-27.csv	0.315789	0.352941
2147#2022-04-18.csv	0.428571	0.230769
2148#2021-08-26.csv	0.208333	0.333333
2149#2022-03-15.csv	0.562500	0.360000
215#2022-03-08.csv	0.312500	0.217391
2150#2021-09-22.csv	0.315789	0.285714
2151#2021-08-25.csv	0.400000	0.133333
2152#2022-05-19.csv	0.750000	0.333333
2153#2021-08-30.csv	1.000000	0.076923
2154#2021-08-26.csv	0.538462	0.269231
2155#2022-02-10.csv	0.583333	0.241379
2156#2021-08-24.csv	0.363636	0.421053
2157#2021-08-29.csv	0.304348	0.411765
2158#2021-08-30.csv	0.444444	0.125000
2159#2021-09-16.csv	0.259259	0.538462
216#2022-11-21.csv	0.238095	0.277778
2160#2021-09-03.csv	0.250000	0.352941
2161#2021-09-02.csv	0.421053	0.421053
2162#2022-01-08.csv	0.166667	0.266667
2163#2023-02-21.csv	0.275862	0.727273
2164#2021-09-07.csv	0.833333	0.161290
2165#2021-12-22.csv	0.259259	0.500000
2166#2021-10-04.csv	1.000000	0.142857
2167#2021-09-03.csv	0.375000	0.272727
2168#2021-09-02.csv	0.666667	0.285714
2169#2021-09-07.csv	0.875000	0.212121
217#2022-05-02.csv	0.545455	0.206897
2170#2022-08-05.csv	0.368421	0.318182
2171#2021-09-06.csv	0.217391	0.277778
2172#2022-05-19.csv	0.700000	0.241379
2173#2021-09-07.csv	0.230769	0.125000
2174#2021-09-13.csv	0.714286	0.416667
2175#2021-09-08.csv	0.578947	0.523810
2176#2021-09-07.csv	0.454545	0.178571
2177#2022-11-01.csv	0.291667	0.411765
2178#2021-09-17.csv	0.545455	0.200000
2179#2021-09-06.csv	0.200000	0.545455
218#2022-10-09.csv	0.666667	0.285714
2180#2022-03-23.csv	0.230769	0.428571
2181#2021-09-07.csv	0.571429	0.307692
2182#2022-09-05.csv	0.437500	0.291667
2183#2022-01-04.csv	0.750000	0.346154
2184#2021-09-10.csv	0.357143	0.208333
2185#2021-09-15.csv	0.500000	0.027778
2186#2022-04-01.csv	0.600000	0.200000
2187#2021-09-16.csv	0.833333	0.142857
2188#2022-10-08.csv	0.642857	0.346154
2189#2022-09-28.csv	0.500000	0.307692
219#2021-07-23.csv	0.307692	0.148148
2190#2023-01-13.csv	0.200000	0.333333
2191#2021-12-28.csv	0.363636	0.400000
2192#2021-12-27.csv	0.545455	0.214286
2193#2021-09-19.csv	0.368421	0.333333
2194#2022-03-28.csv	0.538462	0.280000
2195#2021-09-20.csv	0.187500	0.125000
2196#2021-09-22.csv	0.217391	0.333333
2197#2021-09-29.csv	0.538462	0.241379
2198#2021-09-27.csv	0.625000	0.156250
2199#2021-12-02.csv	0.583333	0.259259
22#2022-03-09.csv	0.500000	0.214286
220#2021-03-25.csv	0.384615	0.185185
2200#2021-09-23.csv	0.315789	0.272727
2201#2021-09-24.csv	1.000000	0.050000
2202#2022-11-04.csv	0.352941	0.285714
2203#2021-09-24.csv	0.400000	0.400000
2204#2021-10-01.csv	0.400000	0.380952
2205#2021-10-05.csv	0.500000	0.117647
2206#2021-10-02.csv	0.777778	0.233333
2207#2021-09-28.csv	0.375000	0.240000
2208#2022-03-03.csv	0.277778	0.227273
2209#2022-11-01.csv	0.571429	0.320000
221#2021-06-25.csv	0.750000	0.171429
2210#2021-10-11.csv	1.000000	0.071429
2211#2021-10-06.csv	0.466667	0.318182
2212#2021-10-06.csv	0.833333	0.147059
2213#2023-02-01.csv	0.727273	0.275862
2214#2021-10-06.csv	0.428571	0.529412
2215#2021-12-06.csv	0.666667	0.121212
2216#2021-10-10.csv	0.260870	0.352941
2217#2021-12-04.csv	0.222222	0.461538
2218#2021-10-11.csv	0.375000	0.250000
2219#2021-10-01.csv	0.363636	0.470588
222#2023-02-24.csv	0.400000	0.240000
2220#2021-10-12.csv	0.347826	0.444444
2221#2021-10-12.csv	0.666667	0.114286
2222#2021-11-09.csv	0.636364	0.269231
2223#2022-11-27.csv	0.375000	0.260870
2224#2022-01-11.csv	0.080000	0.125000
2225#2022-12-28.csv	0.857143	0.181818
2226#2022-10-08.csv	0.333333	0.285714
2227#2021-10-15.csv	0.400000	0.625000
2228#2022-07-23.csv	0.833333	0.147059
2229#2021-10-16.csv	0.428571	0.214286
223#2022-09-15.csv	0.416667	0.185185
2230#2022-10-17.csv	0.428571	0.230769
2231#2021-10-16.csv	0.454545	0.178571
2232#2021-10-19.csv	0.350000	0.333333
2233#2022-11-12.csv	0.666667	0.117647
2234#2021-10-24.csv	0.461538	0.240000
2235#2022-09-17.csv	0.357143	0.192308
2236#2021-10-22.csv	0.312500	0.217391
2237#2021-10-24.csv	0.538462	0.259259
2238#2022-05-28.csv	0.235294	0.173913
2239#2022-11-15.csv	0.294118	0.227273
224#2022-07-18.csv	1.000000	0.142857
2240#2021-11-26.csv	0.444444	0.363636
2241#2021-10-26.csv	0.714286	0.178571
2242#2021-10-25.csv	0.578947	0.440000
2243#2022-05-03.csv	0.380952	0.380952
2244#2021-11-01.csv	0.214286	0.500000
2245#2021-12-06.csv	0.192308	0.357143
2246#2021-10-29.csv	0.409091	0.500000
2247#2021-10-26.csv	0.214286	0.103448
2248#2021-10-30.csv	0.250000	0.166667
2249#2022-03-09.csv	0.625000	0.370370
225#2023-02-13.csv	0.280000	0.466667
2250#2021-10-30.csv	0.250000	0.375000
2251#2021-11-08.csv	0.363636	0.129032
2252#2022-01-19.csv	0.562500	0.375000
2253#2022-01-17.csv	0.352941	0.260870
2254#2022-07-14.csv	0.647059	0.407407
2255#2021-11-04.csv	0.583333	0.250000
2256#2021-11-05.csv	0.333333	0.200000
2257#2022-02-04.csv	0.583333	0.241379
2258#2022-11-17.csv	0.529412	0.409091
2259#2021-11-10.csv	0.352941	0.272727
226#2021-06-23.csv	0.555556	0.161290
2260#2021-11-10.csv	0.500000	0.347826
2261#2021-11-13.csv	0.666667	0.320000
2262#2022-12-12.csv	0.291667	0.388889
2263#2021-11-11.csv	0.304348	0.437500
2264#2021-11-17.csv	0.300000	0.300000
2265#2021-11-12.csv	0.500000	0.291667
2266#2021-11-15.csv	0.148148	0.307692
2267#2021-11-12.csv	0.400000	0.133333
2268#2022-05-11.csv	0.562500	0.375000
2269#2021-12-31.csv	0.272727	0.352941
227#2022-05-11.csv	0.333333	0.285714
2270#2021-11-21.csv	0.360000	0.642857
2271#2022-08-03.csv	0.421053	0.380952
2272#2021-11-18.csv	0.333333	0.208333
2273#2021-11-30.csv	0.733333	0.458333
2274#2023-03-12.csv	0.350000	0.368421
2275#2022-10-14.csv	0.411765	0.291667
2276#2022-11-26.csv	0.235294	0.200000
2277#2022-05-02.csv	1.000000	0.078947
2278#2021-11-22.csv	0.500000	0.156250
2279#2021-11-22.csv	0.545455	0.206897
228#2022-11-20.csv	0.300000	0.300000
2280#2021-11-24.csv	0.571429	0.121212
2281#2022-08-18.csv	0.304348	0.368421
2282#2021-12-31.csv	0.304348	0.466667
2283#2021-11-22.csv	0.200000	0.312500
2284#2022-11-22.csv	0.533333	0.320000
2285#2022-04-07.csv	0.280000	0.466667
2286#2021-12-13.csv	0.437500	0.333333
2287#2021-11-25.csv	0.428571	0.240000
2288#2021-11-29.csv	1.000000	0.054054
2289#2021-11-26.csv	1.000000	0.147059
229#2021-08-06.csv	0.714286	0.156250
2290#2022-04-29.csv	0.333333	0.272727
2291#2021-12-02.csv	0.588235	0.416667
2292#2021-12-03.csv	0.500000	0.200000
2293#2022-07-19.csv	0.227273	0.294118
2294#2021-12-03.csv	0.190476	0.210526
2295#2021-12-01.csv	0.545455	0.206897
2296#2021-12-02.csv	0.125000	0.176471
2297#2021-12-30.csv	0.818182	0.310345
2298#2021-12-02.csv	0.300000	0.300000
2299#2021-12-09.csv	0.466667	0.291667
23#2022-02-18.csv	1.000000	0.166667
230#2022-09-06.csv	0.388889	0.318182
2300#2021-12-03.csv	0.272727	0.315789
2301#2021-12-07.csv	0.280000	0.466667
2302#2021-12-03.csv	0.500000	0.428571
2303#2021-12-03.csv	0.538462	0.259259
2304#2021-12-08.csv	0.187500	0.111111
2305#2022-03-05.csv	0.280000	0.466667
2306#2021-12-06.csv	0.538462	0.259259
2307#2021-12-06.csv	0.315789	0.285714
2308#2022-06-23.csv	0.178571	0.384615
2309#2021-12-07.csv	0.352941	0.272727
231#2023-01-10.csv	0.235294	0.181818
2310#2021-12-08.csv	0.384615	0.185185
2311#2021-12-09.csv	0.285714	0.615385
2312#2021-12-16.csv	0.200000	0.333333
2313#2021-12-17.csv	0.315789	0.285714
2314#2021-12-09.csv	0.833333	0.357143
2315#2021-12-09.csv	0.093750	0.375000
2316#2022-03-17.csv	0.260870	0.375000
2317#2021-12-22.csv	0.263158	0.263158
2318#2022-01-16.csv	0.600000	0.206897
2319#2022-01-16.csv	0.333333	0.318182
232#2021-12-02.csv	0.347826	0.444444
2320#2021-12-13.csv	0.833333	0.147059
2321#2021-12-16.csv	0.777778	0.218750
2322#2021-12-13.csv	0.470588	0.347826
2323#2022-01-08.csv	0.500000	0.166667
2324#2023-02-26.csv	0.437500	0.304348
2325#2023-02-15.csv	1.000000	0.000000
2326#2022-01-11.csv	0.352941	0.272727
2327#2023-02-13.csv	0.636364	0.241379
2328#2023-02-08.csv	0.227273	0.263158
2329#2021-12-17.csv	0.307692	0.148148
233#2022-09-10.csv	0.263158	0.227273
2330#2021-12-15.csv	0.200000	0.210526
2331#2022-03-28.csv	0.363636	0.142857
2332#2021-12-17.csv	0.411765	0.291667
2333#2021-12-16.csv	0.833333	0.147059
2334#2021-12-17.csv	0.312500	0.208333
2335#2021-12-24.csv	0.333333	0.285714
2336#2022-02-07.csv	0.909091	0.333333
2337#2022-10-14.csv	0.266667	0.166667
2338#2021-12-22.csv	1.000000	0.212121
2339#2021-12-26.csv	1.000000	0.025000
234#2021-10-13.csv	0.833333	0.138889
2340#2022-02-10.csv	0.555556	0.166667
2341#2021-12-02.csv	0.473684	0.428571
2342#2021-12-27.csv	1.000000	0.026316
2343#2021-12-21.csv	0.625000	0.172414
2344#2022-09-28.csv	0.444444	0.380952
2345#2022-03-17.csv	0.476190	0.555556
2346#2021-12-24.csv	0.727273	0.275862
2347#2021-12-28.csv	0.357143	0.208333
2348#2021-12-29.csv	0.500000	0.375000
2349#2021-12-25.csv	0.461538	0.222222
235#2022-10-05.csv	0.375000	0.240000
2350#2022-01-04.csv	0.026316	0.500000
2351#2022-08-29.csv	0.400000	0.240000
2352#2021-12-27.csv	1.000000	0.081081
2353#2022-07-18.csv	0.533333	0.333333
2354#2022-02-23.csv	0.500000	0.500000
2355#2021-12-30.csv	0.333333	0.200000
2356#2021-12-27.csv	0.533333	0.333333
2357#2022-11-15.csv	0.411765	0.333333
2358#2023-01-09.csv	0.260870	0.352941
2359#2022-01-02.csv	0.333333	0.200000
236#2023-02-22.csv	0.312500	0.208333
2360#2021-12-28.csv	0.600000	0.214286
2361#2021-12-30.csv	0.529412	0.391304
2362#2022-01-11.csv	0.312500	0.217391
2363#2021-12-30.csv	0.473684	0.409091
2364#2022-01-04.csv	0.857143	0.187500
2365#2023-02-01.csv	0.875000	0.233333
2366#2022-01-05.csv	0.538462	0.259259
2367#2022-01-07.csv	0.200000	0.190476
2368#2022-11-17.csv	0.714286	0.151515
2369#2022-01-15.csv	0.500000	0.280000
237#2022-04-14.csv	0.500000	0.347826
2370#2022-01-11.csv	0.388889	0.318182
2371#2022-01-12.csv	0.125000	0.500000
2372#2022-12-08.csv	0.571429	0.296296
2373#2022-01-17.csv	0.714286	0.161290
2374#2022-01-15.csv	0.857143	0.187500
2375#2022-02-18.csv	0.333333	0.096774
2376#2022-01-19.csv	0.421053	0.363636
2377#2022-12-02.csv	0.421053	0.320000
2378#2022-01-20.csv	0.500000	0.391304
2379#2022-08-20.csv	0.294118	0.178571
238#2021-06-03.csv	0.750000	0.081081
2380#2022-01-20.csv	0.600000	0.214286
2381#2022-03-21.csv	0.333333	0.260870
2382#2022-09-10.csv	0.238095	0.263158
2383#2022-01-27.csv	0.291667	0.411765
2384#2022-02-15.csv	0.363636	0.142857
2385#2022-01-25.csv	0.368421	0.350000
2386#2022-01-26.csv	0.250000	0.583333
2387#2022-08-15.csv	0.277778	0.227273
2388#2022-01-26.csv	0.666667	0.193548
2389#2022-01-26.csv	0.312500	0.200000
239#2022-06-22.csv	0.151515	0.714286
2390#2022-04-04.csv	0.578947	0.523810
2391#2022-10-27.csv	0.500000	0.304348
2392#2022-03-29.csv	0.636364	0.241379
2393#2022-02-05.csv	0.555556	0.454545
2394#2022-02-03.csv	0.533333	0.333333
2395#2022-02-05.csv	0.769231	0.370370
2396#2022-02-05.csv	0.185185	0.357143
2397#2022-02-06.csv	0.583333	0.233333
2398#2022-02-05.csv	0.454545	0.172414
2399#2022-02-06.csv	0.400000	0.250000
24#2022-03-29.csv	0.583333	0.250000
240#2023-02-07.csv	0.600000	0.200000
2400#2022-02-06.csv	0.750000	0.081081
2401#2022-10-25.csv	0.666667	0.296296
2402#2022-02-16.csv	0.500000	0.125000
2403#2023-03-04.csv	0.571429	0.307692
2404#2022-02-17.csv	0.700000	0.250000
2405#2022-02-08.csv	0.500000	0.088235
2406#2022-02-10.csv	0.428571	0.230769
2407#2022-02-19.csv	0.318182	0.333333
2408#2022-02-12.csv	0.400000	0.230769
2409#2022-02-16.csv	0.172414	0.416667
241#2021-06-27.csv	0.750000	0.206897
2410#2022-02-11.csv	0.142857	0.157895
2411#2022-02-12.csv	0.280000	0.466667
2412#2022-02-16.csv	0.363636	0.444444
2413#2023-01-19.csv	0.388889	0.318182
2414#2022-11-08.csv	0.666667	0.275862
2415#2022-02-17.csv	1.000000	0.055556
2416#2022-02-16.csv	0.545455	0.193548
2417#2022-02-14.csv	0.100000	0.095238
2418#2022-02-15.csv	0.208333	0.312500
2419#2023-01-11.csv	1.000000	0.000000
242#2022-09-30.csv	0.555556	0.172414
2420#2022-02-15.csv	0.400000	0.400000
2421#2022-02-15.csv	0.416667	0.178571
2422#2022-02-15.csv	0.461538	0.240000
2423#2022-02-17.csv	0.238095	0.263158
2424#2022-02-17.csv	0.666667	0.200000
2425#2022-02-17.csv	0.416667	0.526316
2426#2023-01-17.csv	0.333333	0.272727
2427#2022-02-22.csv	0.173913	0.235294
2428#2022-09-01.csv	0.222222	0.181818
2429#2022-03-31.csv	0.571429	0.129032
243#2022-05-28.csv	0.217391	0.294118
2430#2022-02-25.csv	0.500000	0.055556
2431#2022-03-04.csv	0.263158	0.238095
2432#2022-02-28.csv	0.250000	0.428571
2433#2022-10-04.csv	0.538462	0.280000
2434#2022-03-02.csv	0.666667	0.125000
2435#2022-03-02.csv	0.192308	0.416667
2436#2022-03-01.csv	0.444444	0.125000
2437#2022-03-09.csv	0.400000	0.137931
2438#2022-09-02.csv	0.571429	0.117647
2439#2022-03-03.csv	0.333333	0.093750
244#2022-03-19.csv	0.466667	0.280000
2440#2022-03-05.csv	0.500000	0.230769
2441#2022-11-04.csv	0.437500	0.304348
2442#2022-09-17.csv	0.700000	0.241379
2443#2022-03-05.csv	0.615385	0.296296
2444#2022-08-04.csv	1.000000	0.142857
2445#2022-03-07.csv	0.526316	0.454545
2446#2022-03-07.csv	0.545455	0.206897
2447#2022-03-04.csv	0.357143	0.200000
2448#2022-03-08.csv	0.437500	0.304348
2449#2022-03-12.csv	0.857143	0.187500
245#2021-08-10.csv	0.388889	0.368421
2450#2022-03-04.csv	0.454545	0.178571
2451#2022-03-23.csv	0.538462	0.259259
2452#2022-03-04.csv	0.250000	0.250000
2453#2022-03-04.csv	0.142857	0.333333
2454#2022-03-05.csv	0.210526	0.210526
2455#2022-03-09.csv	0.800000	0.117647
2456#2022-11-03.csv	0.260870	0.352941
2457#2022-03-07.csv	0.137931	0.363636
2458#2022-03-13.csv	0.545455	0.206897
2459#2022-07-30.csv	0.200000	0.416667
246#2022-09-23.csv	0.476190	0.526316
2460#2022-03-11.csv	0.473684	0.409091
2461#2022-03-12.csv	0.260870	0.333333
2462#2022-03-13.csv	0.545455	0.206897
2463#2022-03-14.csv	0.461538	0.214286
2464#2022-03-29.csv	0.260870	0.352941
2465#2022-03-16.csv	0.380952	0.444444
2466#2022-08-06.csv	1.000000	0.138889
2467#2022-03-17.csv	0.310345	0.642857
2468#2022-03-23.csv	0.238095	0.263158
2469#2022-07-18.csv	0.400000	0.057143
247#2021-03-31.csv	0.291667	0.466667
2470#2022-03-27.csv	0.333333	0.192308
2471#2022-03-22.csv	0.500000	0.121212
2472#2022-03-21.csv	0.357143	0.185185
2473#2022-03-22.csv	0.352941	0.272727
2474#2022-05-13.csv	0.227273	0.312500
2475#2022-04-07.csv	0.200000	0.312500
2476#2022-03-22.csv	0.388889	0.318182
2477#2022-03-23.csv	0.800000	0.275862
2478#2022-03-25.csv	0.500000	0.333333
2479#2022-03-23.csv	0.333333	0.333333
248#2022-12-30.csv	1.000000	0.054054
2480#2022-03-28.csv	0.615385	0.333333
2481#2022-03-24.csv	0.625000	0.166667
2482#2022-03-27.csv	0.437500	0.304348
2483#2022-05-12.csv	0.259259	0.583333
2484#2022-03-24.csv	0.285714	0.333333
2485#2022-03-25.csv	0.571429	0.133333
2486#2022-03-25.csv	0.700000	0.250000
2487#2022-03-28.csv	0.400000	0.133333
2488#2022-04-04.csv	0.545455	0.206897
2489#2022-06-30.csv	0.222222	0.428571
249#2021-11-01.csv	0.227273	0.294118
2490#2022-12-05.csv	0.375000	0.250000
2491#2022-03-27.csv	0.538462	0.259259
2492#2022-03-03.csv	0.600000	0.391304
2493#2022-03-30.csv	0.600000	0.409091
2494#2022-04-02.csv	0.375000	0.240000
2495#2022-04-04.csv	0.333333	0.285714
2496#2022-04-04.csv	0.571429	0.121212
2497#2022-04-06.csv	0.454545	0.172414
2498#2022-04-11.csv	0.454545	0.161290
2499#2022-09-26.csv	0.137931	0.400000
25#2022-07-11.csv	0.600000	0.346154
250#2021-03-25.csv	0.240000	0.400000
2500#2022-09-18.csv	0.421053	0.363636
2501#2022-11-26.csv	0.375000	0.240000
2502#2022-04-11.csv	0.285714	0.333333
2503#2022-04-12.csv	0.285714	0.315789
2504#2022-04-13.csv	0.600000	0.375000
2505#2022-04-15.csv	0.259259	0.538462
2506#2022-04-16.csv	0.600000	0.081081
2507#2022-04-19.csv	0.500000	0.214286
2508#2022-04-19.csv	0.388889	0.318182
2509#2022-04-17.csv	0.400000	0.125000
251#2022-07-26.csv	0.444444	0.347826
2510#2022-04-18.csv	0.700000	0.241379
2511#2022-04-28.csv	0.222222	0.062500
2512#2022-04-29.csv	0.263158	0.250000
2513#2023-03-10.csv	0.666667	0.114286
2514#2022-04-26.csv	1.000000	0.205882
2515#2022-04-26.csv	0.500000	0.161290
2516#2022-04-27.csv	0.615385	0.285714
2517#2022-05-02.csv	0.400000	0.260870
2518#2022-04-29.csv	0.470588	0.380952
2519#2023-03-05.csv	0.666667	0.285714
252#2022-03-09.csv	0.615385	0.296296
2520#2022-05-02.csv	0.642857	0.346154
2521#2022-05-05.csv	1.000000	0.218750
2522#2022-05-05.csv	0.269231	0.466667
2523#2022-05-07.csv	0.571429	0.266667
2524#2022-05-05.csv	0.700000	0.241379
2525#2022-05-09.csv	0.777778	0.225806
2526#2022-05-10.csv	0.346154	0.562500
2527#2022-05-10.csv	0.470588	0.333333
2528#2022-05-10.csv	0.454545	0.185185
2529#2023-01-28.csv	0.300000	0.300000
253#2021-08-24.csv	0.222222	0.428571
2530#2022-05-12.csv	0.750000	0.193548
2531#2022-05-16.csv	1.000000	0.212121
2532#2022-05-11.csv	0.700000	0.225806
2533#2022-05-14.csv	0.296296	0.571429
2534#2022-05-19.csv	0.562500	0.391304
2535#2022-05-19.csv	0.090909	0.375000
2536#2022-05-18.csv	0.727273	0.285714
2537#2022-05-30.csv	0.200000	0.312500
2538#2022-10-27.csv	0.190476	0.210526
2539#2023-02-05.csv	0.333333	0.200000
254#2022-11-17.csv	0.545455	0.214286
2540#2022-09-22.csv	0.692308	0.321429
2541#2022-07-06.csv	0.450000	0.428571
2542#2022-05-25.csv	0.142857	0.074074
2543#2022-05-28.csv	0.500000	0.147059
2544#2022-07-18.csv	0.700000	0.225806
2545#2022-06-07.csv	0.400000	0.400000
2546#2022-07-14.csv	0.692308	0.321429
2547#2022-05-24.csv	0.285714	0.333333
2548#2022-05-24.csv	0.833333	0.370370
2549#2022-10-22.csv	0.320000	0.500000
255#2022-03-31.csv	0.500000	0.347826
2550#2022-05-24.csv	0.250000	0.352941
2551#2022-05-30.csv	0.571429	0.117647
2552#2022-05-25.csv	0.388889	0.318182
2553#2022-05-24.csv	0.400000	0.272727
2554#2022-05-26.csv	0.260870	0.400000
2555#2022-07-19.csv	0.777778	0.218750
2556#2022-05-27.csv	0.583333	0.218750
2557#2022-11-01.csv	0.315789	0.272727
2558#2022-12-01.csv	0.583333	0.259259
2559#2023-01-30.csv	1.000000	0.051282
256#2022-03-26.csv	0.600000	0.214286
2560#2022-06-01.csv	0.384615	0.178571
2561#2023-02-18.csv	0.437500	0.291667
2562#2022-06-06.csv	0.300000	0.300000
2563#2022-06-14.csv	0.428571	0.093750
2564#2022-06-09.csv	0.363636	0.470588
2565#2022-06-12.csv	0.533333	0.307692
2566#2022-06-12.csv	0.238095	0.263158
2567#2022-07-14.csv	0.200000	0.200000
2568#2022-06-07.csv	0.733333	0.423077
2569#2022-06-10.csv	1.000000	0.000000
257#2022-10-28.csv	0.500000	0.320000
2570#2022-06-24.csv	0.583333	0.250000
2571#2022-06-23.csv	1.000000	0.111111
2572#2022-06-14.csv	0.470588	0.320000
2573#2022-06-13.csv	0.380952	0.400000
2574#2022-06-25.csv	0.233333	0.700000
2575#2022-06-16.csv	0.350000	0.333333
2576#2022-06-18.csv	0.318182	0.368421
2577#2022-06-22.csv	0.666667	0.296296
2578#2022-06-23.csv	0.666667	0.054054
2579#2022-06-30.csv	0.777778	0.218750
258#2022-03-02.csv	0.500000	0.230769
2580#2022-06-23.csv	0.461538	0.230769
2581#2022-10-28.csv	0.500000	0.347826
2582#2022-06-25.csv	0.800000	0.500000
2583#2022-06-24.csv	0.300000	0.100000
2584#2022-06-28.csv	0.172414	0.416667
2585#2022-06-27.csv	0.476190	0.526316
2586#2022-06-30.csv	0.238095	0.250000
2587#2023-01-18.csv	0.538462	0.259259
2588#2022-07-01.csv	0.444444	0.363636
2589#2022-10-27.csv	0.583333	0.269231
259#2022-03-17.csv	0.400000	0.400000
2590#2022-07-07.csv	0.166667	0.285714
2591#2022-08-02.csv	0.400000	0.230769
2592#2023-02-15.csv	0.714286	0.384615
2593#2022-07-07.csv	0.642857	0.360000
2594#2022-07-09.csv	0.428571	0.096774
2595#2022-07-05.csv	0.235294	0.181818
2596#2022-07-11.csv	0.294118	0.227273
2597#2022-07-07.csv	0.333333	0.285714
2598#2022-07-08.csv	0.368421	0.250000
2599#2022-07-11.csv	0.280000	0.437500
26#2021-04-11.csv	0.437500	0.280000
260#2021-09-06.csv	1.000000	0.083333
2600#2022-07-02.csv	0.833333	0.147059
2601#2022-08-15.csv	0.642857	0.360000
2602#2022-12-28.csv	0.500000	0.259259
2603#2023-03-11.csv	0.294118	0.217391
2604#2022-07-28.csv	0.500000	0.428571
2605#2022-07-23.csv	0.888889	0.266667
2606#2022-07-25.csv	0.312500	0.217391
2607#2022-08-07.csv	0.375000	0.260870
2608#2022-07-27.csv	0.428571	0.409091
2609#2022-07-29.csv	0.166667	0.454545
261#2022-10-25.csv	0.384615	0.178571
2610#2022-07-29.csv	0.437500	0.304348
2611#2022-08-03.csv	0.272727	0.107143
2612#2022-08-01.csv	1.000000	0.111111
2613#2022-08-01.csv	0.384615	0.185185
2614#2022-08-05.csv	0.380952	0.400000
2615#2022-08-03.csv	0.666667	0.117647
2616#2023-03-17.csv	0.818182	0.300000
2617#2022-11-06.csv	0.571429	0.296296
2618#2022-08-06.csv	0.312500	0.217391
2619#2022-09-03.csv	0.428571	0.230769
262#2021-03-25.csv	0.571429	0.320000
2620#2022-08-20.csv	0.384615	0.178571
2621#2022-08-11.csv	0.260870	0.352941
2622#2022-08-16.csv	0.785714	0.423077
2623#2022-08-09.csv	0.411765	0.291667
2624#2022-08-11.csv	0.500000	0.280000
2625#2022-08-08.csv	0.666667	0.058824
2626#2022-08-09.csv	0.900000	0.281250
2627#2022-08-10.csv	0.074074	0.153846
2628#2022-08-15.csv	0.538462	0.269231
2629#2022-08-12.csv	0.428571	0.230769
263#2022-10-03.csv	0.800000	0.114286
2630#2022-08-18.csv	0.466667	0.269231
2631#2022-08-20.csv	0.636364	0.241379
2632#2022-08-18.csv	0.625000	0.135135
2633#2022-08-15.csv	0.692308	0.346154
2634#2022-08-17.csv	0.625000	0.400000
2635#2022-08-15.csv	0.777778	0.225806
2636#2022-09-06.csv	0.454545	0.192308
2637#2022-08-20.csv	0.400000	0.133333
2638#2022-08-18.csv	0.666667	0.285714
2639#2022-08-18.csv	0.428571	0.240000
264#2022-12-08.csv	0.352941	0.250000
2640#2022-08-22.csv	0.529412	0.450000
2641#2023-01-05.csv	0.312500	0.217391
2642#2022-08-24.csv	0.333333	0.388889
2643#2022-11-18.csv	0.888889	0.275862
2644#2022-08-24.csv	0.200000	0.333333
2645#2022-10-25.csv	0.666667	0.187500
2646#2022-08-25.csv	0.466667	0.280000
2647#2022-09-03.csv	0.692308	0.333333
2648#2022-09-02.csv	0.500000	0.206897
2649#2022-09-03.csv	0.388889	0.350000
265#2023-02-07.csv	0.583333	0.250000
2650#2022-09-03.csv	0.666667	0.296296
2651#2022-08-29.csv	1.000000	0.081081
2652#2022-08-30.csv	0.466667	0.269231
2653#2022-08-03.csv	0.800000	0.117647
2654#2022-09-07.csv	0.454545	0.588235
2655#2022-09-05.csv	0.500000	0.161290
2656#2022-09-11.csv	0.750000	0.078947
2657#2022-09-24.csv	0.538462	0.250000
2658#2022-11-07.csv	0.611111	0.500000
2659#2022-09-05.csv	0.411765	0.350000
266#2021-12-08.csv	0.466667	0.280000
2660#2022-09-06.csv	0.800000	0.114286
2661#2022-09-06.csv	0.263158	0.250000
2662#2022-09-12.csv	0.411765	0.318182
2663#2022-10-12.csv	0.875000	0.225806
2664#2022-09-07.csv	0.333333	0.272727
2665#2022-09-19.csv	0.421053	0.380952
2666#2022-10-18.csv	0.636364	0.269231
2667#2022-09-20.csv	0.272727	0.103448
2668#2022-09-20.csv	0.277778	0.238095
2669#2022-09-16.csv	0.555556	0.161290
267#2022-11-12.csv	0.555556	0.185185
2670#2023-03-01.csv	0.318182	0.388889
2671#2022-11-01.csv	0.363636	0.444444
2672#2022-09-25.csv	0.500000	0.166667
2673#2022-09-25.csv	0.333333	0.350000
2674#2022-10-02.csv	0.300000	0.285714
2675#2022-09-22.csv	0.666667	0.285714
2676#2022-09-22.csv	0.173913	0.235294
2677#2022-09-22.csv	0.294118	0.217391
2678#2022-09-26.csv	0.666667	0.200000
2679#2022-10-02.csv	1.000000	0.025641
268#2022-11-16.csv	0.238095	0.277778
2680#2022-09-26.csv	0.130435	0.176471
2681#2022-09-24.csv	0.081081	0.750000
2682#2022-10-07.csv	0.700000	0.225806
2683#2022-09-28.csv	0.444444	0.363636
2684#2022-11-13.csv	0.142857	0.363636
2685#2022-09-29.csv	1.000000	0.078947
2686#2022-09-29.csv	0.625000	0.476190
2687#2022-10-01.csv	0.473684	0.428571
2688#2022-10-02.csv	0.900000	0.310345
2689#2022-10-04.csv	0.461538	0.240000
269#2021-08-24.csv	0.700000	0.241379
2690#2022-10-09.csv	0.350000	0.350000
2691#2022-12-04.csv	0.285714	0.153846
2692#2022-10-07.csv	0.750000	0.500000
2693#2022-10-07.csv	0.200000	0.200000
2694#2022-10-26.csv	0.714286	0.434783
2695#2022-10-11.csv	0.192308	0.416667
2696#2022-10-09.csv	0.133333	0.363636
2697#2022-10-13.csv	0.700000	0.233333
2698#2022-10-10.csv	0.307692	0.142857
2699#2023-02-21.csv	0.285714	0.315789
27#2022-05-20.csv	1.000000	0.125000
270#2021-12-04.csv	0.333333	0.142857
2700#2022-10-14.csv	0.500000	0.172414
2701#2022-10-14.csv	0.615385	0.285714
2702#2022-10-25.csv	0.571429	0.307692
2703#2022-10-17.csv	0.375000	0.285714
2704#2022-10-19.csv	0.200000	0.312500
2705#2022-10-25.csv	0.666667	0.193548
2706#2022-10-28.csv	0.444444	0.363636
2707#2022-10-28.csv	0.500000	0.222222
2708#2022-11-04.csv	0.666667	0.296296
2709#2022-10-03.csv	0.291667	0.466667
271#2021-04-26.csv	0.500000	0.428571
2710#2022-11-02.csv	0.384615	0.192308
2711#2022-10-24.csv	0.750000	0.321429
2712#2022-10-29.csv	0.272727	0.333333
2713#2022-10-28.csv	0.277778	0.227273
2714#2022-10-28.csv	0.400000	0.230769
2715#2022-10-26.csv	0.333333	0.333333
2716#2022-10-27.csv	0.333333	0.388889
2717#2022-12-12.csv	0.384615	0.200000
2718#2022-10-30.csv	0.555556	0.156250
2719#2022-10-30.csv	0.350000	0.350000
272#2021-08-30.csv	0.352941	0.250000
2720#2022-11-01.csv	0.200000	0.111111
2721#2022-11-27.csv	0.600000	0.083333
2722#2022-11-16.csv	0.352941	0.260870
2723#2022-11-04.csv	0.500000	0.172414
2724#2022-11-01.csv	0.533333	0.320000
2725#2022-11-04.csv	0.294118	0.217391
2726#2022-11-07.csv	0.272727	0.333333
2727#2022-11-05.csv	0.461538	0.214286
2728#2022-11-04.csv	0.428571	0.473684
2729#2022-11-03.csv	0.375000	0.260870
273#2021-07-03.csv	0.600000	0.206897
2730#2023-02-10.csv	0.500000	0.409091
2731#2022-11-04.csv	0.600000	0.200000
2732#2022-12-02.csv	0.272727	0.333333
2733#2022-11-06.csv	0.473684	0.450000
2734#2022-11-30.csv	0.500000	0.333333
2735#2022-11-09.csv	0.600000	0.214286
2736#2022-11-07.csv	0.444444	0.380952
2737#2022-11-09.csv	0.300000	0.300000
2738#2022-11-09.csv	0.466667	0.280000
2739#2022-11-10.csv	0.555556	0.151515
274#2021-03-22.csv	0.357143	0.200000
2740#2022-11-10.csv	0.545455	0.206897
2741#2022-11-17.csv	0.285714	0.315789
2742#2022-11-13.csv	0.294118	0.208333
2743#2022-11-12.csv	0.833333	0.131579
2744#2022-11-19.csv	0.625000	0.400000
2745#2022-11-14.csv	0.571429	0.333333
2746#2022-11-16.csv	0.523810	0.578947
2747#2022-11-14.csv	0.384615	0.192308
2748#2022-11-16.csv	0.555556	0.166667
2749#2022-11-15.csv	0.444444	0.142857
275#2021-07-19.csv	0.368421	0.388889
2750#2022-11-16.csv	0.304348	0.388889
2751#2022-11-17.csv	0.217391	0.312500
2752#2022-11-16.csv	0.615385	0.320000
2753#2022-11-19.csv	0.636364	0.241379
2754#2022-11-20.csv	0.583333	0.250000
2755#2022-11-19.csv	0.304348	0.411765
2756#2022-12-03.csv	0.384615	0.185185
2757#2022-11-19.csv	0.500000	0.156250
2758#2022-11-19.csv	1.000000	0.147059
2759#2022-11-21.csv	0.800000	0.444444
276#2022-03-26.csv	0.857143	0.187500
2760#2022-11-21.csv	0.461538	0.230769
2761#2022-11-23.csv	0.411765	0.280000
2762#2022-11-24.csv	0.428571	0.450000
2763#2022-11-26.csv	0.700000	0.233333
2764#2022-11-26.csv	0.363636	0.137931
2765#2022-12-22.csv	0.700000	0.241379
2766#2022-12-13.csv	1.000000	0.225806
2767#2022-12-05.csv	0.352941	0.250000
2768#2022-12-03.csv	0.187500	0.125000
2769#2022-12-08.csv	0.857143	0.187500
277#2023-01-09.csv	0.500000	0.129032
2770#2022-12-12.csv	0.750000	0.193548
2771#2022-12-08.csv	0.666667	0.307692
2772#2022-12-06.csv	0.260870	0.352941
2773#2022-12-12.csv	0.700000	0.241379
2774#2022-12-13.csv	0.800000	0.275862
2775#2022-12-09.csv	0.666667	0.052632
2776#2022-12-10.csv	0.421053	0.363636
2777#2022-12-13.csv	0.285714	0.064516
2778#2023-01-03.csv	0.062500	0.285714
2779#2022-12-14.csv	0.384615	0.714286
278#2022-09-08.csv	0.714286	0.147059
2780#2022-12-12.csv	0.666667	0.416667
2781#2022-12-16.csv	0.500000	0.121212
2782#2022-12-14.csv	0.500000	0.166667
2783#2022-12-14.csv	0.562500	0.375000
2784#2023-02-09.csv	0.388889	0.304348
2785#2022-12-15.csv	0.416667	0.185185
2786#2023-01-17.csv	0.363636	0.137931
2787#2023-03-12.csv	0.625000	0.156250
2788#2022-12-25.csv	0.545455	0.200000
2789#2022-12-28.csv	0.466667	0.291667
279#2021-07-20.csv	0.500000	0.026316
2790#2023-02-18.csv	0.142857	0.157895
2791#2022-12-29.csv	0.437500	0.333333
2792#2022-12-29.csv	0.185185	0.454545
2793#2023-01-02.csv	0.428571	0.529412
2794#2023-01-19.csv	0.115385	0.214286
2795#2023-01-02.csv	0.263158	0.227273
2796#2023-01-05.csv	0.625000	0.128205
2797#2023-01-05.csv	0.400000	0.137931
2798#2023-03-18.csv	0.129032	0.444444
[truncated: 875 more rows]
