# Supplementary material for: Deep learning prediction of nocturnal hypertension for patients intolerant to ambulatory blood pressure monitoring
Source: Commun Med (Lond). 2026 May 8;6:396. doi: 10.1038/s43856-026-01639-x (PMC13369173; doi:10.1038/s43856-026-01639-x)
Supplement: Supplementary file 7 — Supplementary Data 4 [file 43856_2026_1639_MOESM7_ESM.csv]

epoch	VAEtrain	VAEval	VAEtest	FCNNtrain	FCNNval	FCNNtest
1	0.721788859	0.720042113	0.652068966	0.9186	0.9148	0.6697
5	0.801325613	0.802833078	0.74137931	0.9435	0.9397	0.62
10	0.807594755	0.805704441	0.732068966	0.9554	0.9487	0.5974
15	0.814892802	0.811255743	0.762241379	0.9627	0.9574	0.6448
20	0.820826953	0.818242726	0.768275862	0.9662	0.9595	0.5422
25	0.821664433	0.820539816	0.796724138	0.9649	0.9594	0.5247
30	0.831977412	0.82982389	0.775517241	0.9718	0.9669	0.5384
35	0.821185873	0.818242726	0.781206897	0.9692	0.9649	0.5714
40	0.837552642	0.831068147	0.791724138	0.9721	0.9665	0.5434
45	0.837887634	0.830015314	0.788275862	0.9679	0.9645	0.5412
50	0.840711141	0.831929556	0.768275862	0.9672	0.9606	0.5348
55	0.830134954	0.826665391	0.779482759	0.9711	0.9633	0.5709
60	0.83551876	0.831068147	0.774482759	0.9713	0.9664	0.5524
65	0.846956355	0.837002297	0.77137931	0.9753	0.9698	0.5426
70	0.848487749	0.840639357	0.79	0.9731	0.9683	0.5586
75	0.850138783	0.841309342	0.789310345	0.9716	0.9673	0.5329
80	0.854996172	0.844084992	0.770689655	0.9744	0.9692	0.5488
85	0.845137825	0.83805513	0.756206897	0.9701	0.9647	0.5252
90	0.846094946	0.840352221	0.776034483	0.9745	0.9685	0.6186
95	0.856049005	0.845233538	0.75862069	0.9769	0.9692	0.5466
100	0.854110835	0.84217075	0.768448276	0.9731	0.9671	0.5334
105	0.848583461	0.838629403	0.778448276	0.975	0.9669	0.5426
110	0.852842649	0.840352221	0.751206897	0.9735	0.9669	0.5714
115	0.854541539	0.847052067	0.768965517	0.9733	0.9687	0.5624
120	0.859877489	0.845999234	0.768965517	0.9757	0.968	0.614
125	0.857747894	0.842266462	0.76	0.975	0.9699	0.6166
130	0.854278331	0.841979326	0.768448276	0.9751	0.9707	0.57
135	0.85344085	0.842936447	0.760689655	0.9718	0.9671	0.6253
140	0.85901608	0.846286371	0.763448276	0.9749	0.9703	0.636
145	0.855474732	0.844467841	0.754827586	0.9678	0.964	0.604
150	0.850617343	0.837193721	0.775	0.9761	0.9721	0.6667
155	0.854254403	0.845903522	0.774137931	0.9753	0.9696	0.6072
160	0.861121746	0.846573507	0.766896552	0.9769	0.9692	0.5691
165	0.866050919	0.849062021	0.774655172	0.9753	0.9707	0.5959
170	0.863203484	0.850210567	0.769310345	0.978	0.9723	0.534
175	0.847339204	0.834513783	0.769482759	0.97	0.9634	0.5757
180	0.858657159	0.846477795	0.781551724	0.974	0.9699	0.5248
185	0.859781776	0.844659265	0.77362069	0.978	0.9713	0.6424
190	0.862007083	0.848583461	0.767758621	0.975	0.9699	0.5153
195	0.855402948	0.842075038	0.775862069	0.977	0.9731	0.5531
200	0.867462672	0.853273354	0.775689655	0.9796	0.9739	0.5676
