# Supplementary material for: Deep learning prediction of nocturnal hypertension for patients intolerant to ambulatory blood pressure monitoring
Source: Commun Med (Lond). 2026 May 8;6:396. doi: 10.1038/s43856-026-01639-x (PMC13369173; doi:10.1038/s43856-026-01639-x)
Supplement: Supplementary file 9 — Supplementary Data 6 [file 43856_2026_1639_MOESM9_ESM.csv]

name	Actual1	Predicted1	Actual2	Predicted2	AvgSBPDay	AvgDBPDay
1#2022-02-08	1	1	1	0.8	1	1
103#2021-12-05	1	1	1	0	0	0
1031#2022-11-17	0	0.3	0	0	0	0
1032#2021-06-10	1	0.2	0	0	0	0
1035#2022-02-28	0	0.5	1	0	0	0
1068#2022-05-26	0	1	1	0	0	0
109#2021-10-28	1	1	1	1	1	1
1095#2022-02-08	0	1	1	0.3	0	1
1101#2022-08-16	0	0	1	0	0	0
1105#2022-05-02	1	0.2	0	0	0	0
1121#2021-06-01	1	0.2	0	0	0	0
113#2022-12-27	0	0	1	0	0	0
1138#2023-02-09	0	0	0	0	0	0
1146#2022-04-14	0	1	0	0	0	0
1148#2023-02-21	0	1	1	0	0	1
1150#2022-08-11	1	1	1	0	0	1
1151#2021-08-02	1	1	1	0	1	1
1163#2022-09-17	1	0.9	0	0	1	0
1167#2022-10-19	0	0.7	1	0	0	0
117#2022-03-28	1	0.7	1	0	0	0
1170#2023-02-16	0	0	1	0	0	0
1202#2022-05-24	0	0.9	1	0.8	0	1
1239#2021-08-25	1	1	1	0	0	1
1263#2021-03-31	0	1	0	0	0	0
1279#2022-06-11	1	0	1	0	0	0
129#2021-12-27	0	0	0	0	0	0
130#2021-06-24	1	1	1	0	1	1
1306#2021-08-28	1	0	1	0	0	0
1327#2022-03-04	0	0.3	0	0	0	0
133#2021-11-13	0	0.1	1	0	0	0
1330#2022-09-19	1	0	1	0	0	0
1331#2023-01-31	0	1	1	0.1	1	1
134#2022-07-20	0	0	0	0	0	0
1346#2021-09-18	1	0	0	0	0	0
1360#2023-02-06	0	0	1	0	0	0
1361#2021-10-11	0	0	0	0	0	0
1370#2022-08-17	0	0	0	0	0	0
1372#2021-05-21	1	1	1	0	1	0
1374#2021-12-25	1	0	1	0	0	0
1378#2022-06-22	0	0	0	0	0	0
1381#2022-03-25	0	1	1	0	0	1
1386#2021-07-19	1	1	1	1	1	1
139#2022-05-21	1	0	0	0	0	0
14#2022-12-05	0	0	0	0	0	0
1404#2022-05-26	0	0	0	0	0	0
1411#2022-10-19	1	0	1	0	0	0
1435#2021-01-01	0	1	1	0.6	1	1
1469#2021-01-16	1	1	0	0	0	0
147#2021-03-25	1	0.9	1	0	1	1
1472#2021-02-04	1	1	1	0	1	1
1506#2021-02-19	1	0.9	0	0	0	0
1513#2021-02-22	1	1	1	0	1	1
1528#2021-02-26	1	1	1	1	1	1
1540#2021-03-01	1	1	1	0	1	1
1545#2021-03-02	1	0	1	0	0	0
1548#2021-03-03	1	0	0	0	0	0
1555#2021-03-04	1	1	1	0.2	1	1
1557#2021-03-04	0	0	0	0	0	0
1572#2021-03-06	1	0	0	0	0	0
1577#2021-03-08	1	0	1	0	1	1
158#2021-03-24	1	1	1	0.7	1	1
1581#2021-03-08	1	1	0	0	1	0
1587#2021-01-22	1	1	1	1	1	1
1614#2021-03-13	1	1	1	0	1	1
1618#2021-03-13	1	1	0	0	1	0
162#2022-02-17	0	0	0	0	0	0
1635#2021-03-09	0	0	0	0	0	0
164#2021-03-25	1	1	1	0.5	1	1
1649#2022-06-15	0	0	0	0	0	0
1655#2021-06-01	1	0.9	0	0	1	0
1658#2022-01-02	0	0	0	0	0	0
1698#2021-09-07	1	1	1	1	1	1
1702#2021-08-08	0	0	0	0	0	0
1707#2021-03-19	0	1	0	0.4	1	1
1712#2022-02-12	0	0	0	0	0	0
1716#2022-09-13	1	0	1	0	0	0
1726#2022-01-02	1	0	0	0	0	0
1731#2021-04-22	1	1	1	1	1	1
1734#2021-09-19	1	0	1	0	0	0
1739#2021-03-15	1	1	1	0	1	1
174#2021-12-06	1	1	1	0.3	1	1
1745#2021-03-19	1	0.2	1	0	0	0
1755#2021-03-22	0	1	0	0	0	0
1760#2023-03-05	0	0.1	1	0	0	0
1781#2022-01-04	0	1	0	0	0	0
1793#2021-03-29	1	0.4	0	0	0	0
1794#2021-03-29	0	0.5	0	0	0	0
1802#2022-10-14	0	0	0	0	0	0
1803#2021-03-31	1	1	1	1	1	1
1808#2021-04-05	0	1	0	0	0	0
1810#2021-04-08	1	1	1	0	0	0
1838#2022-12-15	1	0.5	1	0	0	0
1841#2021-09-06	1	1	1	0	1	0
1849#2022-03-22	1	0.2	1	0	0	0
1852#2022-08-09	1	0	1	0	0	0
1865#2021-07-06	0	0	1	0	0	0
1868#2021-04-22	1	0	1	0	0	0
1871#2021-11-01	1	1	1	0	1	0
1873#2021-04-26	1	1	1	1	1	1
1874#2023-02-10	0	0	0	0	0	0
1878#2022-11-23	0	0.9	1	0	0	0
1885#2021-06-25	1	0.1	1	0	0	1
1888#2021-05-24	0	0	0	0	0	0
1889#2021-11-02	0	1	0	0	0	0
1896#2021-05-08	0	0	0	0	0	0
1906#2021-05-07	1	0.9	1	0	0	0
1918#2021-05-14	1	0	0	0	0	0
192#2022-08-05	0	0	1	0	0	0
1935#2021-12-13	1	0.7	0	0	0	0
1947#2022-07-30	1	0	1	0	0	0
1950#2021-06-10	1	0.6	0	0	0	0
1951#2022-11-18	1	1	1	0.6	0	1
1953#2021-09-14	1	1	1	0	1	1
1954#2021-05-27	1	1	1	0	0	1
1956#2021-10-13	0	0.8	0	0	0	0
1959#2021-05-29	1	0.6	1	0	1	0
1974#2021-06-03	1	0.9	1	0	0	1
1977#2022-07-29	0	0	0	0	0	0
1997#2021-06-30	1	1	1	0	1	0
1999#2021-06-12	0	0	0	0	0	0
2004#2021-06-15	1	1	1	0	1	1
2006#2021-06-23	1	0.8	1	0	0	1
2013#2022-08-11	0	0.9	1	0	0	0
2019#2022-01-26	0	1	0	0	0	1
2022#2021-06-25	1	1	1	0	1	1
2026#2021-06-28	1	1	1	0	0	0
2033#2021-08-18	0	0.5	1	0	0	0
2035#2021-07-02	1	1	1	1	1	1
2041#2021-07-02	0	0	0	0	0	0
2042#2021-07-08	1	1	1	0	1	1
2045#2021-07-14	1	0.1	1	0	0	0
2063#2021-07-13	1	0	1	0	0	1
2065#2022-10-25	1	1	1	1	1	1
2079#2021-09-03	1	0.2	0	0	0	0
2080#2021-07-02	1	1	1	0	0	0
2085#2022-11-12	0	1	0	0	0	0
211#2022-05-09	1	1	0	0	1	0
2113#2021-08-10	1	1	1	0.1	0	1
212#2022-10-10	0	1	0	0	0	0
2133#2022-08-15	0	0	1	0	0	0
2134#2022-10-24	1	1	1	0	1	1
2138#2021-08-23	1	0.5	1	0	0	1
2146#2021-08-27	1	1	0	0	1	0
2151#2021-08-25	0	0.6	1	0	0	0
2160#2021-09-03	1	0.2	0	0	0	0
2166#2021-10-04	0	0	0	0	0	0
2183#2022-01-04	0	0	1	0	0	0
2190#2023-01-13	0	1	1	0.9	0	1
221#2021-06-25	1	1	0	0	1	0
2214#2021-10-06	1	0.5	1	0	0	0
2217#2021-12-04	1	1	1	0.7	1	1
2229#2021-10-16	1	0	1	0	0	1
2239#2022-11-15	1	1	1	0	1	1
2255#2021-11-04	1	0	1	0	0	0
2259#2021-11-10	0	0.9	0	0	0	0
226#2021-06-23	1	0	0	0	0	0
2261#2021-11-13	1	0.9	1	0	0	0
2264#2021-11-17	1	1	0	0	1	0
2312#2021-12-16	0	1	0	0	0	0
234#2021-10-13	1	1	0	0	1	0
2343#2021-12-21	1	0	0	0	0	0
2349#2021-12-25	0	0	1	0	0	0
2369#2022-01-15	0	0	0	0	0	0
2395#2022-02-05	0	0	0	0	0	0
2397#2022-02-06	1	1	1	0	0	1
242#2022-09-30	1	1	1	0	1	0
2432#2022-02-28	1	1	1	0.4	0	1
2445#2022-03-07	1	1	0	0	1	0
2446#2022-03-07	1	1	1	1	1	1
2454#2022-03-05	1	1	1	1	1	1
2455#2022-03-09	1	1	1	0.9	1	1
2460#2022-03-11	0	0	0	0	0	0
2483#2022-05-12	0	0	0	0	0	0
2495#2022-04-04	0	0	1	0	0	0
2515#2022-04-26	0	0	0	0	0	0
2518#2022-04-29	1	1	1	0	1	1
2525#2022-05-09	0	0	1	0	0	0
2530#2022-05-12	0	0	1	0	0	0
2531#2022-05-16	1	1	1	0	1	1
257#2022-10-28	1	0.1	1	0	0	0
2575#2022-06-16	0	1	0	0	0	0
2576#2022-06-18	1	0.9	1	0.2	1	1
2581#2022-10-28	1	1	1	0	1	0
2584#2022-06-28	1	0.7	1	0	0	0
2585#2022-06-27	1	0	1	0	0	0
2598#2022-07-08	0	0	1	0	0	0
2607#2022-08-07	0	0	0	0	0	0
2613#2022-08-01	1	1	1	0	1	0
262#2021-03-25	1	0	0	0	0	0
2621#2022-08-11	1	1	1	0	1	1
2642#2022-08-24	1	0	1	0	0	1
2647#2022-09-03	1	1	1	0	1	0
2648#2022-09-02	1	0	1	0	0	0
2650#2022-09-03	1	1	1	0	1	1
2659#2022-09-05	1	0.5	1	0	1	1
266#2021-12-08	1	1	0	0	1	0
2670#2023-03-01	0	0.9	0	0	0	0
2679#2022-10-02	1	1	1	0	1	1
2685#2022-09-29	0	0	0	0	0	0
2690#2022-10-09	1	0.8	0	0	0	0
2745#2022-11-14	1	1	1	0.4	1	1
2749#2022-11-15	0	0	1	0	0	0
2752#2022-11-16	1	1	1	0	1	0
2767#2022-12-05	0	1	0	1	1	1
2783#2022-12-14	1	1	1	1	1	1
2791#2022-12-29	0	0	0	0	0	0
2794#2023-01-19	0	1	1	0	1	1
2808#2023-01-31	1	1	1	0	1	0
2846#2023-02-22	0	0.5	0	0	0	0
2847#2023-02-24	1	0.4	1	0	0	0
286#2021-11-26	1	1	1	0	1	0
2861#2021-06-22	0	1	0	0	1	1
290#2022-10-25	0	1	0	0	0	0
3#2021-12-25	0	0.9	0	0	0	0
310#2022-05-25	1	0.8	1	0	1	0
340#2021-04-21	1	0	1	0	0	0
353#2022-11-22	0	0.3	0	0	0	0
362#2021-05-28	0	0	1	0	0	0
369#2021-04-22	0	0	0	0	0	0
373#2021-08-14	1	0.2	0	0	0	0
376#2022-10-17	0	0.1	0	0	0	0
398#2022-10-29	0	1	1	0	0	1
409#2022-06-14	0	0.1	1	0	0	0
417#2022-08-10	0	0	0	0	0	0
424#2021-05-10	0	0	0	0	0	0
426#2022-05-13	0	0	0	0	0	0
429#2022-08-14	1	0	1	0	0	0
440#2021-10-13	1	1	1	0	0	0
450#2022-11-11	1	0.9	1	0	1	1
451#2022-01-25	0	1	0	0	0	0
46#2021-05-28	0	0	0	0	0	0
476#2021-12-01	0	0	1	0	0	0
48#2022-11-04	1	1	1	0	0	0
486#2022-06-06	0	0	0	0	0	0
501#2021-03-22	1	0.6	0	0	0	0
510#2022-10-18	0	0.3	0	0	0	0
519#2022-06-08	1	0	1	0	0	0
521#2021-11-08	0	0.5	0	0	0	0
522#2021-10-28	1	0.3	1	0	0	0
523#2022-10-27	1	1	1	0	0	1
530#2022-10-22	0	0	0	0	0	0
54#2021-03-10	1	0	1	0	0	1
549#2022-11-13	1	0	1	0	0	1
553#2022-09-02	1	0	1	0	0	0
557#2022-12-01	1	1	1	0.5	0	1
560#2021-03-27	1	0	1	0	0	0
586#2021-10-26	1	0.8	1	0	0	1
588#2021-03-18	1	0.8	1	0	0	1
618#2021-05-23	0	0	0	0	0	0
62#2021-06-24	1	1	1	0	1	0
621#2022-08-12	1	0	1	0	0	1
636#2021-11-18	1	0.4	0	0	0	0
645#2021-06-05	1	1	1	0	1	1
647#2022-08-06	1	0.2	1	0	1	0
671#2022-02-24	0	1	0	0	1	0
673#2022-10-28	1	1	1	0.7	1	1
696#2022-09-23	1	0.8	1	0	1	0
703#2021-06-23	1	1	1	0	1	1
712#2021-07-10	1	1	0	0	1	0
719#2022-11-21	0	0	0	0	0	0
724#2021-04-09	0	1	0	0.8	1	1
728#2021-04-22	1	0.8	1	0	0	0
752#2021-04-24	0	0	0	0	0	0
756#2022-11-05	1	1	0	0	1	0
759#2022-03-30	0	0	0	0	0	0
766#2022-03-01	0	0.9	0	0	0	0
769#2022-09-22	1	1	0	0	1	0
77#2022-03-22	1	0.8	1	0	1	0
774#2022-05-02	0	0.5	0	0	0	0
779#2022-05-28	0	0	0	0	0	0
794#2021-05-06	1	0.6	1	0	1	0
796#2023-01-01	0	0	1	0	0	0
811#2021-06-02	1	1	1	0	1	0
826#2022-11-22	0	0.3	0	0	0	0
831#2022-11-22	1	0.1	1	0	0	1
836#2021-08-19	0	0	0	0	0	0
852#2022-12-08	1	1	1	0	1	1
860#2023-02-15	1	1	1	0	1	1
864#2022-10-18	0	1	0	0	0	0
880#2022-07-25	1	0	1	0	0	0
884#2022-10-03	1	0	1	0	0	0
90#2023-01-29	0	1	0	0	0	1
902#2022-10-30	1	1	1	0.3	1	1
913#2022-12-02	0	0	0	0	0	0
929#2022-05-23	1	0.9	0	0	0	0
930#2023-03-16	0	1	1	0	0	1
941#2021-07-01	0	0.1	0	0	0	0
945#2022-04-01	0	0.9	0	0	0	0
981#2021-10-10	1	1	1	0.1	1	1
99#2022-04-03	0	0	1	0	0	0
