# Supplementary material for: Deep learning prediction of nocturnal hypertension for patients intolerant to ambulatory blood pressure monitoring
Source: Commun Med (Lond). 2026 May 8;6:396. doi: 10.1038/s43856-026-01639-x (PMC13369173; doi:10.1038/s43856-026-01639-x)
Supplement: Supplementary file 10 — Supplementary Data 7 [file 43856_2026_1639_MOESM10_ESM.csv]

VAEtrain	VAEval	VAEtest	FCNNtrain	FCNNval	FCNNtest	LSTMtrain	LSTMval	LSTMtest	LightGBMtrain	LightGBMval	LightGBMtest
33.106534	37.18281555	76.11662483	1.47089913	2.23772465	236.64237	2.17	4.14	257.51	17.62	18.06	136.83
32.48227692	36.17527103	83.19456482	1.21831385	1.8593257	220.81893	2.64	4.62	239.05	12.2	12.88	140.52
31.7768507	35.52859497	77.57433701	1.14792063	1.76819855	218.3561	2.05	4.01	289.98	6.86	7.73	149.01
30.088274	33.92213726	76.14690781	1.04219445	1.680123115	179.921055	1.18	2.87	247.84	3.76	4.7	161.33
30.14937878	34.11886597	75.27077675	1.14652755	1.7673187	193.573105	1.34	3.12	221.44	16.57	17.18	142.8
30.72276306	34.72540283	76.96227264	1.12587925	1.7142524	215.535765	1.28	2.95	224.57	11.24	12.03	139.62
31.65949631	35.49245834	77.2011528	1.35017535	2.002247485	167.9032	1.03	2.69	239.11	5.92	6.82	145.49
30.33742714	34.1050539	78.39083099	1.13285755	1.66546205	166.103665	0.87	2.34	245.04	3.02	3.99	144.74
31.84362125	35.59658337	78.21325684	1.870174	2.40582625	182.234625	0.72	2.15	259.72	16.2	16.74	141.39
32.61752605	36.48497772	76.60319519	1.35985837	1.8053179	177.568835	0.71	2.1	204.78	11.04	11.76	147.85
35.06916809	38.90654087	78.49414062	1.19804198	1.71344725	176.96436	0.76	2.19	225.91	5.71	6.6	152.94
28.96231079	33.08891964	77.22288895	1.23198103	1.9197924	202.672365	0.71	2.1	219.85	2.82	3.78	164.73
28.42973995	32.69620895	76.55405998	1.29443765	1.8897822	187.75604	0.51	1.8	215.53	17.62	18.06	136.83
29.17027378	33.27600193	77.96638298	0.86724804	1.347944785	216.540635	0.48	1.74	216.4	12.2	12.88	140.52
31.66903877	35.96618366	79.39104462	1.2969496	1.8696323	187.37389	0.36	1.53	214.06	6.86	7.73	149.01
30.70355415	34.72136497	76.18022346	1.15828772	1.7133076	223.920685	0.63	2.01	199.17	3.76	4.7	161.33
30.80722904	34.94434738	77.53577232	1.1463136	1.70413455	160.48467	0.4	1.51	211.14	11.59	12.43	133.46
29.01989937	32.98818874	73.42245102	1.102545975	1.61241445	222.15899	0.37	1.49	203.12	7.49	8.39	131.31
31.79976368	35.72581959	79.64680862	1.0732725	1.64185327	196.53131	0.48	1.7	234.38	3.18	4.19	131.34
26.60485744	30.82862186	76.16364098	0.93444088	1.46306605	195.9287	0.45	1.64	207.53	1.38	2.41	128.04
									7.48	8.44	131.1
									4.24	5.27	127.78
									1.45	2.54	127.55
									0.54	1.65	128.22
									17.62	18.06	136.83
									12.2	12.88	140.52
									6.86	7.73	149.01
									3.76	4.7	161.33
									11.59	12.43	133.46
									7.49	8.39	131.77
									3.18	4.19	131.34
									1.38	2.41	128.04
									7.48	8.44	131.1
									4.24	5.27	127.78
									1.45	2.54	127.55
									0.54	1.65	128.22
									17.62	18.06	136.83
									12.2	12.88	140.52
									6.86	7.73	149.01
									3.76	4.7	161.33
									11.59	12.43	133.46
									7.49	8.39	131.77
									3.18	4.19	131.34
									1.38	2.41	128.04
									7.48	8.44	131.1
									4.24	5.27	127.78
									1.45	2.54	127.55
									0.54	1.65	128.22
