# Supplementary material for: Deep learning prediction of nocturnal hypertension for patients intolerant to ambulatory blood pressure monitoring
Source: Commun Med (Lond). 2026 May 8;6:396. doi: 10.1038/s43856-026-01639-x (PMC13369173; doi:10.1038/s43856-026-01639-x)
Supplement: Supplementary file 11 — Supplementary Data 8 [file 43856_2026_1639_MOESM11_ESM.csv]

name	night_prob_0	night_prob_1	night_prob_2	night_prob_3	day_prob_0	day_prob_1	day_prob_2	day_prob_3	delta_SBP_both_fixed	delta_DBP_both_fixed	delta_SBP_night_fixed_only	delta_DBP_night_fixed_only	delta_SBP_day_fixed_only	delta_DBP_day_fixed_only
54#2021-03-10	0.1428571492433548	1.0	0.0	1.0	0.30000001192092896	0.5	0.06666667014360428	1.0	0.0815887451171875	0.2576751708984375	-0.0047760009765625	0.0241241455078125	0.01708221435546875	0.14286041259765625
54#2021-03-10	0.1428571492433548	1.0	0.0	1.0	0.3333333432674408	0.4285714328289032	0.3333333432674408	1.0	-3.0249099731445312	-1.7725753784179688	-0.1085205078125	-0.1092071533203125	-2.1851425170898438	-1.2880630493164062
54#2021-03-10	0.1428571492433548	1.0	0.0	1.0	0.30000001192092896	0.5	0.06666667014360428	1.0	-0.28218841552734375	-0.36763763427734375	-0.07053375244140625	-0.2458648681640625	-0.14635467529296875	-0.0756988525390625
54#2021-03-10	0.1428571492433548	1.0	0.0	1.0	0.5555555820465088	0.7142857313156128	0.25	0.75	-6.1519317626953125	-3.8151626586914062	-0.145233154296875	-0.16191864013671875	-5.0444488525390625	-2.8803634643554688
54#2021-03-10	0.1428571492433548	1.0	0.0	1.0	0.20000000298023224	0.3333333432674408	0.1428571492433548	1.0	-1.8469619750976562	-1.9620895385742188	-0.37885284423828125	-0.44188690185546875	-1.8133392333984375	-1.6839218139648438
54#2021-03-10	0.1428571492433548	1.0	0.0	1.0	0.25	0.25	0.1428571492433548	1.0	-0.2880096435546875	-0.5074920654296875	-0.39650726318359375	-0.19460296630859375	-0.1925811767578125	-0.32341766357421875
54#2021-03-10	0.1428571492433548	1.0	0.0	1.0	0.3333333432674408	0.4285714328289032	0.1666666716337204	0.5	-1.473175048828125	-1.5909957885742188	-0.34185028076171875	-0.373870849609375	-1.4788970947265625	-1.3439712524414062
54#2021-03-10	0.1428571492433548	1.0	0.0	1.0	0.30000001192092896	0.5	0.1666666716337204	0.5	0.2391815185546875	-0.0443115234375	-0.0894775390625	-0.135498046875	0.22705078125	-0.1197357177734375
1865#2021-07-06	0.0	1.0	0.0	1.0	0.3333333432674408	1.0	0.0	1.0	-0.6427688598632812	-0.6574478149414062	0.0	0.0	-0.6427688598632812	-0.6574478149414062
1865#2021-07-06	0.0	1.0	0.0	1.0	0.5	0.8333333134651184	0.0	1.0	-0.1402587890625	-0.3876800537109375	0.0	0.0	-0.14026641845703125	-0.3876800537109375
1865#2021-07-06	0.0	1.0	0.0	1.0	0.4444444477558136	0.5714285969734192	0.0	1.0	-0.42339324951171875	-0.42836761474609375	7.62939453125e-06	-7.62939453125e-06	-0.42339324951171875	-0.42836761474609375
1865#2021-07-06	0.0	1.0	0.0	1.0	0.5555555820465088	0.7142857313156128	0.0	1.0	-0.7093963623046875	-0.5224533081054688	0.0	0.0	-0.7093963623046875	-0.5224533081054688
1865#2021-07-06	0.0	1.0	0.0	1.0	0.3636363744735718	0.800000011920929	0.0	1.0	-0.809173583984375	-0.9345779418945312	0.0	0.0	-0.809173583984375	-0.9345779418945312
1865#2021-07-06	0.0	1.0	0.0	1.0	0.4000000059604645	0.6666666865348816	0.0	1.0	-0.797149658203125	-1.1376571655273438	0.0	0.0	-0.797149658203125	-1.1376571655273438
1865#2021-07-06	0.0	1.0	0.0	1.0	0.23076923191547394	1.0	0.0	1.0	-0.4962615966796875	-0.26220703125	0.0	0.0	-0.4962615966796875	-0.26220703125
1865#2021-07-06	0.0	1.0	0.0	1.0	0.3333333432674408	1.0	0.0	1.0	-1.5586929321289062	-0.5432968139648438	1.52587890625e-05	0.0	-1.5586929321289062	-0.5432968139648438
242#2022-09-30	0.0	1.0	0.1428571492433548	1.0	0.4000000059604645	0.6666666865348816	0.06666667014360428	1.0	-0.4961395263671875	-0.47971343994140625	-0.6599578857421875	-0.076324462890625	0.121185302734375	-0.31402587890625
242#2022-09-30	0.0	1.0	0.1428571492433548	1.0	0.3333333432674408	1.0	0.06666667014360428	1.0	-1.173431396484375	0.0821075439453125	-0.02203369140625	1.44476318359375	-1.235870361328125	-1.0686874389648438
242#2022-09-30	0.0	1.0	0.1428571492433548	1.0	0.4545454680919647	1.0	0.1428571492433548	1.0	-1.907562255859375	-0.7563705444335938	-1.084747314453125	0.7880172729492188	-1.5010223388671875	-1.6832962036132812
242#2022-09-30	0.0	1.0	0.1428571492433548	1.0	0.25	0.75	0.1428571492433548	1.0	-1.6606292724609375	-0.8493881225585938	-1.201446533203125	0.06238555908203125	-0.4261474609375	-0.7180938720703125
242#2022-09-30	0.0	1.0	0.1428571492433548	1.0	0.4545454680919647	1.0	0.06666667014360428	1.0	-2.163909912109375	-1.1957778930664062	-0.101531982421875	0.5570297241210938	-1.9161834716796875	-1.5759506225585938
242#2022-09-30	0.0	1.0	0.1428571492433548	1.0	0.4545454680919647	1.0	0.1428571492433548	1.0	-1.8124847412109375	-0.3596038818359375	-1.30645751953125	1.1475906372070312	-1.7546539306640625	-1.48809814453125
242#2022-09-30	0.0	1.0	0.1428571492433548	1.0	0.5	0.8333333134651184	0.0	1.0	-0.7602386474609375	-0.79058837890625	0.1381072998046875	1.0005416870117188	-0.935394287109375	-1.5024566650390625
242#2022-09-30	0.0	1.0	0.1428571492433548	1.0	0.3333333432674408	1.0	0.1428571492433548	1.0	-2.059906005859375	-0.7419509887695312	-1.0610198974609375	0.5678787231445312	-0.8295135498046875	-0.8213043212890625
1918#2021-05-14	0.1428571492433548	1.0	0.0	1.0	0.4000000059604645	0.6666666865348816	0.1428571492433548	1.0	-1.1288604736328125	-0.0324249267578125	0.17369842529296875	-0.0251007080078125	-1.2529754638671875	0.0080413818359375
1918#2021-05-14	0.1428571492433548	1.0	0.0	1.0	0.27272728085517883	0.6000000238418579	0.1428571492433548	1.0	-1.3255844116210938	0.22988128662109375	0.34386444091796875	0.0386199951171875	-1.4117050170898438	0.24579620361328125
1918#2021-05-14	0.1428571492433548	1.0	0.0	1.0	0.3333333432674408	0.4285714328289032	0.1538461595773697	0.6666666865348816	-0.8571853637695312	-1.5403556823730469	0.1376190185546875	-0.0162506103515625	-0.9283294677734375	-1.4418907165527344
1918#2021-05-14	0.1428571492433548	1.0	0.0	1.0	0.5714285969734192	0.4444444477558136	0.1428571492433548	1.0	-1.2123870849609375	0.7555999755859375	0.19400787353515625	-0.0594940185546875	-1.3413238525390625	0.8699493408203125
1918#2021-05-14	0.1428571492433548	1.0	0.0	1.0	0.3333333432674408	0.4285714328289032	0.1428571492433548	1.0	-0.02251434326171875	-0.4354705810546875	-0.12664031982421875	-0.16027069091796875	-0.07018280029296875	-0.209075927734375
1918#2021-05-14	0.1428571492433548	1.0	0.0	1.0	0.4000000059604645	0.6666666865348816	0.06666667014360428	1.0	-0.8904571533203125	-0.20389556884765625	0.1085662841796875	-0.05490875244140625	-0.9761199951171875	-0.13462066650390625
1918#2021-05-14	0.1428571492433548	1.0	0.0	1.0	0.5	0.5	0.1538461595773697	0.6666666865348816	-0.8927230834960938	-0.8726272583007812	0.11419677734375	-0.10070037841796875	-1.3334732055664062	-0.8012771606445312
1918#2021-05-14	0.1428571492433548	1.0	0.0	1.0	0.4000000059604645	0.6666666865348816	0.1428571492433548	1.0	-0.9114837646484375	0.2118988037109375	0.1354217529296875	-0.0485076904296875	-0.9539566040039062	0.3290863037109375
1374#2021-12-25	0.0	1.0	0.1428571492433548	1.0	0.25	0.75	0.1428571492433548	1.0	-0.1508026123046875	0.2266998291015625	2.3066864013671875	1.9232025146484375	-1.55096435546875	-0.44980621337890625
1374#2021-12-25	0.0	1.0	0.1428571492433548	1.0	0.23076923191547394	1.0	0.1428571492433548	1.0	0.1008758544921875	-0.61029052734375	1.664154052734375	0.47005462646484375	-1.01190185546875	-0.261871337890625
1374#2021-12-25	0.0	1.0	0.1428571492433548	1.0	0.23076923191547394	1.0	0.06666667014360428	1.0	0.9282684326171875	0.9569473266601562	1.5865631103515625	1.268646240234375	-0.861480712890625	-0.8369979858398438
1374#2021-12-25	0.0	1.0	0.1428571492433548	1.0	0.3333333432674408	1.0	0.1428571492433548	1.0	0.12786865234375	-0.31050872802734375	1.16265869140625	-0.01613616943359375	-0.7911529541015625	-0.3623809814453125
1374#2021-12-25	0.0	1.0	0.1428571492433548	1.0	0.23076923191547394	1.0	0.06666667014360428	1.0	0.3212127685546875	0.7146987915039062	1.4190826416015625	1.2563323974609375	-1.0731201171875	-0.501312255859375
1374#2021-12-25	0.0	1.0	0.1428571492433548	1.0	0.3333333432674408	1.0	0.06666667014360428	1.0	0.6021881103515625	0.0243682861328125	1.2684326171875	0.31969451904296875	-0.837738037109375	-0.21646881103515625
1374#2021-12-25	0.0	1.0	0.1428571492433548	1.0	0.23076923191547394	1.0	0.06666667014360428	1.0	1.3957366943359375	1.3620986938476562	3.2718658447265625	2.6772384643554688	-1.108001708984375	-0.9283599853515625
1374#2021-12-25	0.0	1.0	0.1428571492433548	1.0	0.1428571492433548	1.0	0.0	1.0	0.803619384765625	0.6083297729492188	0.9636077880859375	0.7948989868164062	-0.2195587158203125	-0.10430145263671875
769#2022-09-22	0.0	1.0	0.0	1.0	0.0	1.0	0.0	1.0	0.0	0.0	0.0	0.0	0.0	0.0
769#2022-09-22	0.0	1.0	0.0	1.0	0.0	1.0	0.0	1.0	0.0	0.0	0.0	0.0	0.0	0.0
769#2022-09-22	0.0	1.0	0.0	1.0	0.0	1.0	0.0	1.0	0.0	7.62939453125e-06	0.0	7.62939453125e-06	0.0	1.52587890625e-05
769#2022-09-22	0.0	1.0	0.0	1.0	0.06666667014360428	1.0	0.0	1.0	-0.5342864990234375	-0.4312286376953125	0.0	0.0	-0.5342864990234375	-0.4312286376953125
769#2022-09-22	0.0	1.0	0.0	1.0	0.0	1.0	0.0	1.0	0.0	0.0	-1.52587890625e-05	0.0	0.0	0.0
769#2022-09-22	0.0	1.0	0.0	1.0	0.0	1.0	0.0	1.0	0.0	7.62939453125e-06	0.0	0.0	0.0	0.0
769#2022-09-22	0.0	1.0	0.0	1.0	0.06666667014360428	1.0	0.0	1.0	-0.5826568603515625	-0.35540771484375	0.0	-7.62939453125e-06	-0.5826568603515625	-0.35541534423828125
769#2022-09-22	0.0	1.0	0.0	1.0	0.0	1.0	0.0	1.0	0.0	0.0	1.52587890625e-05	0.0	0.0	0.0
48#2022-11-04	0.0	1.0	0.0	1.0	0.5	0.5	0.27272728085517883	0.6000000238418579	-3.854217529296875	-3.7292709350585938	0.0	0.0	-3.854217529296875	-3.7292709350585938
48#2022-11-04	0.0	1.0	0.0	1.0	0.4444444477558136	0.5714285969734192	0.27272728085517883	0.6000000238418579	-5.6085357666015625	-4.287017822265625	0.0	0.0	-5.6085357666015625	-4.287017822265625
48#2022-11-04	0.0	1.0	0.0	1.0	0.3333333432674408	0.4285714328289032	0.25	0.75	-3.8914337158203125	-4.783699035644531	0.0	0.0	-3.8914337158203125	-4.783699035644531
48#2022-11-04	0.0	1.0	0.0	1.0	0.5	0.5	0.25	0.75	-5.4174652099609375	-6.4905242919921875	0.0	-7.62939453125e-06	-5.4174652099609375	-6.490516662597656
48#2022-11-04	0.0	1.0	0.0	1.0	0.4444444477558136	0.5714285969734192	0.3636363744735718	0.800000011920929	-5.0922698974609375	-2.5863571166992188	1.52587890625e-05	0.0	-5.0922698974609375	-2.5863571166992188
48#2022-11-04	0.0	1.0	0.0	1.0	0.375	0.375	0.30000001192092896	0.5	-6.37109375	-4.2140655517578125	0.0	0.0	-6.37109375	-4.2140655517578125
48#2022-11-04	0.0	1.0	0.0	1.0	0.3333333432674408	0.4285714328289032	0.4000000059604645	0.6666666865348816	-5.8968505859375	-4.87310791015625	0.0	0.0	-5.8968658447265625	-4.87310791015625
48#2022-11-04	0.0	1.0	0.0	1.0	0.4444444477558136	0.5714285969734192	0.4000000059604645	0.6666666865348816	-5.72515869140625	-3.6579971313476562	0.0	0.0	-5.7251434326171875	-3.6579971313476562
1888#2021-05-24	0.0	1.0	0.1428571492433548	1.0	0.3333333432674408	0.4285714328289032	0.3636363744735718	0.800000011920929	0.36114501953125	-0.043426513671875	1.0615386962890625	0.7192535400390625	-1.1211318969726562	-0.9243240356445312
1888#2021-05-24	0.0	1.0	0.1428571492433548	1.0	0.20000000298023224	0.3333333432674408	0.25	0.75	0.161468505859375	0.16802978515625	0.493408203125	0.4545745849609375	-0.41771697998046875	-0.2818756103515625
1888#2021-05-24	0.0	1.0	0.1428571492433548	1.0	0.3333333432674408	0.20000000298023224	0.4444444477558136	0.5714285969734192	0.075225830078125	-0.1526031494140625	0.8827438354492188	0.9010009765625	-1.1632843017578125	-0.9008712768554688
1888#2021-05-24	0.0	1.0	0.1428571492433548	1.0	0.4285714328289032	0.3333333432674408	0.4444444477558136	0.5714285969734192	-0.27866363525390625	-0.4358367919921875	1.3130340576171875	0.7252044677734375	-1.7779541015625	-1.29034423828125
1888#2021-05-24	0.0	1.0	0.1428571492433548	1.0	0.4285714328289032	0.3333333432674408	0.1818181872367859	0.4000000059604645	0.17633819580078125	0.09002685546875	0.28070831298828125	0.2913055419921875	-0.50213623046875	-0.6424179077148438
1888#2021-05-24	0.0	1.0	0.1428571492433548	1.0	0.5	0.8333333134651184	0.1538461595773697	0.6666666865348816	-0.187713623046875	0.49915313720703125	1.1406173706054688	1.3495559692382812	-1.1964340209960938	-0.7717666625976562
1888#2021-05-24	0.0	1.0	0.1428571492433548	1.0	0.25	0.25	0.27272728085517883	0.6000000238418579	0.0844573974609375	0.210693359375	0.24031829833984375	0.40966796875	-0.18334197998046875	-0.21607208251953125
1888#2021-05-24	0.0	1.0	0.1428571492433548	1.0	0.5	0.30000001192092896	0.30000001192092896	0.5	-0.4457244873046875	-0.33040618896484375	1.02545166015625	0.8054275512695312	-1.7619476318359375	-1.2617874145507812
2607#2022-08-07	0.0	1.0	0.0	1.0	0.5	0.5	0.0	1.0	-0.884979248046875	-0.4474945068359375	0.0	-7.62939453125e-06	-0.884979248046875	-0.4474945068359375
2607#2022-08-07	0.0	1.0	0.0	1.0	0.2222222238779068	0.2857142984867096	0.06666667014360428	1.0	-1.2422332763671875	-0.7904052734375	0.0	0.0	-1.2422332763671875	-0.7903976440429688
2607#2022-08-07	0.0	1.0	0.0	1.0	0.5	0.5	0.0	1.0	-1.811065673828125	-1.2560806274414062	0.0	0.0	-1.811065673828125	-1.2560806274414062
2607#2022-08-07	0.0	1.0	0.0	1.0	0.3333333432674408	0.4285714328289032	0.0	1.0	-2.1796493530273438	-1.2254486083984375	0.0	7.62939453125e-06	-2.1796493530273438	-1.2254409790039062
2607#2022-08-07	0.0	1.0	0.0	1.0	0.25	0.25	0.06666667014360428	1.0	-3.3526382446289062	-2.142730712890625	0.0	0.0	-3.3526382446289062	-2.142730712890625
2607#2022-08-07	0.0	1.0	0.0	1.0	0.30000001192092896	0.5	0.06666667014360428	1.0	-0.9978866577148438	-0.5449295043945312	0.0	0.0	-0.9978866577148438	-0.544921875
2607#2022-08-07	0.0	1.0	0.0	1.0	0.4444444477558136	0.5714285969734192	0.06666667014360428	1.0	-1.2666549682617188	-0.7649459838867188	0.0	-7.62939453125e-06	-1.2666549682617188	-0.7649459838867188
2607#2022-08-07	0.0	1.0	0.0	1.0	0.4444444477558136	0.5714285969734192	0.0	1.0	-1.4148025512695312	-0.6982574462890625	0.0	0.0	-1.4148025512695312	-0.6982574462890625
1712#2022-02-12	0.1428571492433548	1.0	0.0	1.0	0.3333333432674408	1.0	0.1428571492433548	1.0	-0.789947509765625	-1.2745513916015625	0.2017822265625	-0.34832000732421875	-0.9452590942382812	-0.982513427734375
1712#2022-02-12	0.1428571492433548	1.0	0.0	1.0	0.3636363744735718	0.800000011920929	0.06666667014360428	1.0	-0.42852020263671875	-0.92694091796875	0.2006683349609375	-0.15598297119140625	-0.4998016357421875	-0.8138580322265625
1712#2022-02-12	0.1428571492433548	1.0	0.0	1.0	0.25	0.75	0.1428571492433548	1.0	-0.7740402221679688	-0.6381378173828125	-0.095458984375	-0.2390289306640625	-0.6981048583984375	-0.362396240234375
1712#2022-02-12	0.1428571492433548	1.0	0.0	1.0	0.23076923191547394	1.0	0.1428571492433548	1.0	-0.6235504150390625	-1.07501220703125	0.1342315673828125	-0.34869384765625	-0.8118743896484375	-0.8116378784179688
1712#2022-02-12	0.1428571492433548	1.0	0.0	1.0	0.30000001192092896	0.5	0.06666667014360428	1.0	-1.878326416015625	-0.5614471435546875	-0.18624114990234375	-0.2323760986328125	-1.45635986328125	-0.29067230224609375
1712#2022-02-12	0.1428571492433548	1.0	0.0	1.0	0.3636363744735718	0.800000011920929	0.23076923191547394	1.0	-1.55352783203125	-1.6272125244140625	0.1582183837890625	-0.24861907958984375	-1.7698745727539062	-1.27667236328125
1712#2022-02-12	0.1428571492433548	1.0	0.0	1.0	0.23076923191547394	1.0	0.06666667014360428	1.0	-0.12354278564453125	-1.0187835693359375	0.149169921875	-0.27974700927734375	-0.31009674072265625	-0.802398681640625
1712#2022-02-12	0.1428571492433548	1.0	0.0	1.0	0.1538461595773697	0.6666666865348816	0.1428571492433548	1.0	-1.9184341430664062	-0.9365768432617188	0.171722412109375	-0.0728759765625	-2.0405807495117188	-0.7586517333984375
90#2023-01-29	0.0	1.0	0.0	1.0	0.7142857313156128	0.5555555820465088	0.06666667014360428	1.0	-0.7354660034179688	-0.46555328369140625	-1.52587890625e-05	0.0	-0.7354507446289062	-0.46555328369140625
90#2023-01-29	0.0	1.0	0.0	1.0	0.5	0.30000001192092896	0.06666667014360428	1.0	-2.4929275512695312	-1.4427490234375	0.0	0.0	-2.4929275512695312	-1.4427566528320312
90#2023-01-29	0.0	1.0	0.0	1.0	0.375	0.375	0.06666667014360428	1.0	-1.9888076782226562	-1.3102798461914062	7.62939453125e-06	0.0	-1.98883056640625	-1.3102798461914062
90#2023-01-29	0.0	1.0	0.0	1.0	0.5714285969734192	0.4444444477558136	0.06666667014360428	1.0	-0.6987762451171875	-0.2122955322265625	7.62939453125e-06	0.0	-0.6987762451171875	-0.2122955322265625
90#2023-01-29	0.0	1.0	0.0	1.0	0.4285714328289032	0.3333333432674408	0.06666667014360428	1.0	-5.6183929443359375	-4.996269226074219	0.0	7.62939453125e-06	-5.618385314941406	-4.9962615966796875
90#2023-01-29	0.0	1.0	0.0	1.0	0.5714285969734192	0.4444444477558136	0.06666667014360428	1.0	-4.054039001464844	-4.18231201171875	0.0	0.0	-4.054039001464844	-4.18231201171875
90#2023-01-29	0.0	1.0	0.0	1.0	0.4444444477558136	0.5714285969734192	0.0	1.0	-1.4045486450195312	-0.6905364990234375	0.0	0.0	-1.4045486450195312	-0.6905364990234375
90#2023-01-29	0.0	1.0	0.0	1.0	0.375	0.375	0.06666667014360428	1.0	-1.1223220825195312	-0.6728134155273438	0.0	0.0	-1.1223220825195312	-0.6728134155273438
549#2022-11-13	0.0	1.0	0.0	1.0	0.0	1.0	0.06666667014360428	1.0	-0.145751953125	-0.101104736328125	0.0	0.0	-0.145751953125	-0.101104736328125
549#2022-11-13	0.0	1.0	0.0	1.0	0.0	1.0	0.06666667014360428	1.0	-0.1444549560546875	-0.10814666748046875	0.0	0.0	-0.1444549560546875	-0.10814666748046875
549#2022-11-13	0.0	1.0	0.0	1.0	0.0	1.0	0.0	1.0	0.0	0.0	0.0	0.0	0.0	0.0
549#2022-11-13	0.0	1.0	0.0	1.0	0.0	1.0	0.0	1.0	-1.52587890625e-05	0.0	-1.52587890625e-05	0.0	-1.52587890625e-05	0.0
549#2022-11-13	0.0	1.0	0.0	1.0	0.0	1.0	0.0	1.0	0.0	7.62939453125e-06	-1.52587890625e-05	7.62939453125e-06	-1.52587890625e-05	0.0
549#2022-11-13	0.0	1.0	0.0	1.0	0.0	1.0	0.0	1.0	0.0	0.0	0.0	-7.62939453125e-06	1.52587890625e-05	0.0
549#2022-11-13	0.0	1.0	0.0	1.0	0.0	1.0	0.06666667014360428	1.0	-0.1790618896484375	-0.14873504638671875	0.0	0.0	-0.1790771484375	-0.14873504638671875
549#2022-11-13	0.0	1.0	0.0	1.0	0.0	1.0	0.06666667014360428	1.0	-0.1455078125	-0.098388671875	0.0	0.0	-0.1455078125	-0.098388671875
884#2022-10-03	0.1428571492433548	1.0	0.0	1.0	0.20000000298023224	0.3333333432674408	0.0714285746216774	0.5	-2.3009185791015625	-3.5114364624023438	0.05225372314453125	-0.23126983642578125	-2.22406005859375	-3.4389801025390625
884#2022-10-03	0.1428571492433548	1.0	0.0	1.0	0.25	0.25	0.1428571492433548	1.0	-4.407745361328125	-6.044395446777344	-0.208587646484375	-0.231964111328125	-4.366188049316406	-5.9006500244140625
884#2022-10-03	0.1428571492433548	1.0	0.0	1.0	0.20000000298023224	0.3333333432674408	0.1428571492433548	1.0	-2.6704864501953125	-2.4246826171875	-0.0032501220703125	0.01927947998046875	-2.375701904296875	-2.1745834350585938
884#2022-10-03	0.1428571492433548	1.0	0.0	1.0	0.3333333432674408	0.4285714328289032	0.1428571492433548	1.0	-1.7272186279296875	-3.8121261596679688	-0.0584564208984375	-0.17779541015625	-1.6697006225585938	-3.6970291137695312
884#2022-10-03	0.1428571492433548	1.0	0.0	1.0	0.3333333432674408	0.4285714328289032	0.1428571492433548	1.0	-0.809234619140625	-2.9221725463867188	-0.08969879150390625	-0.19954681396484375	-0.83807373046875	-2.883575439453125
884#2022-10-03	0.1428571492433548	1.0	0.0	1.0	0.20000000298023224	0.3333333432674408	0.1538461595773697	0.6666666865348816	-3.6268081665039062	-4.115196228027344	-0.2745819091796875	-0.1263427734375	-3.4647750854492188	-3.7460098266601562
884#2022-10-03	0.1428571492433548	1.0	0.0	1.0	0.375	0.375	0.1538461595773697	0.6666666865348816	-2.8701324462890625	-4.3740692138671875	0.04622650146484375	0.03289031982421875	-2.9046173095703125	-4.304557800292969
884#2022-10-03	0.1428571492433548	1.0	0.0	1.0	0.4444444477558136	0.5714285969734192	0.06666667014360428	1.0	-1.9327239990234375	-2.6410598754882812	-0.0624237060546875	-0.233123779296875	-1.66290283203125	-2.4297332763671875
1330#2022-09-19	0.0	1.0	0.0	1.0	0.25	0.75	0.1538461595773697	0.6666666865348816	-0.26183319091796875	-0.3240814208984375	0.0	7.62939453125e-06	-0.26183319091796875	-0.3240814208984375
1330#2022-09-19	0.0	1.0	0.0	1.0	0.30000001192092896	0.5	0.20000000298023224	0.3333333432674408	-0.2270355224609375	0.02350616455078125	0.0	7.62939453125e-06	-0.2270050048828125	0.02350616455078125
1330#2022-09-19	0.0	1.0	0.0	1.0	0.4000000059604645	0.6666666865348816	0.4444444477558136	0.5714285969734192	-0.6867828369140625	-0.19087982177734375	0.0	7.62939453125e-06	-0.686798095703125	-0.19087982177734375
1330#2022-09-19	0.0	1.0	0.0	1.0	0.25	0.75	0.75	0.75	-0.01125335693359375	-0.11307525634765625	0.0	0.0	-0.01125335693359375	-0.11307525634765625
1330#2022-09-19	0.0	1.0	0.0	1.0	0.23076923191547394	1.0	0.4000000059604645	0.6666666865348816	-0.9835128784179688	-0.19210052490234375	0.0	0.0	-0.9835128784179688	-0.19210052490234375
1330#2022-09-19	0.0	1.0	0.0	1.0	0.07692307978868484	0.3333333432674408	0.30000001192092896	0.5	-1.8000030517578125	-0.7925949096679688	-7.62939453125e-06	0.0	-1.8000030517578125	-0.7925949096679688
1330#2022-09-19	0.0	1.0	0.0	1.0	0.1818181872367859	0.4000000059604645	0.5	0.5	-0.4933624267578125	-0.1409454345703125	0.0	0.0	-0.49335479736328125	-0.1409454345703125
1330#2022-09-19	0.0	1.0	0.0	1.0	0.4000000059604645	0.6666666865348816	0.3636363744735718	0.800000011920929	-0.9849395751953125	-0.6096649169921875	0.0	0.0	-0.9849395751953125	-0.6096649169921875
2531#2022-05-16	0.0	1.0	0.0	1.0	0.1428571492433548	1.0	0.07692307978868484	0.3333333432674408	0.2729949951171875	-0.05800628662109375	0.0	0.0	0.2729949951171875	-0.05800628662109375
2531#2022-05-16	0.0	1.0	0.0	1.0	0.25	0.75	0.0714285746216774	0.5	0.66845703125	-0.343048095703125	0.0	0.0	0.668426513671875	-0.343048095703125
2531#2022-05-16	0.0	1.0	0.0	1.0	0.25	0.75	0.07692307978868484	0.3333333432674408	-0.091094970703125	-0.27931976318359375	0.0	7.62939453125e-06	-0.091094970703125	-0.27931976318359375
2531#2022-05-16	0.0	1.0	0.0	1.0	0.1538461595773697	0.6666666865348816	0.06666667014360428	1.0	0.347015380859375	-0.32965087890625	-1.52587890625e-05	0.0	0.347015380859375	-0.32965087890625
2531#2022-05-16	0.0	1.0	0.0	1.0	0.23076923191547394	1.0	0.06666667014360428	1.0	-0.2945098876953125	-0.2684783935546875	0.0	0.0	-0.2945098876953125	-0.26848602294921875
2531#2022-05-16	0.0	1.0	0.0	1.0	0.3636363744735718	0.800000011920929	0.07692307978868484	0.3333333432674408	0.4515228271484375	-0.227752685546875	0.0	0.0	0.4515228271484375	-0.227752685546875
2531#2022-05-16	0.0	1.0	0.0	1.0	0.1818181872367859	0.4000000059604645	0.1428571492433548	1.0	0.726898193359375	-0.8356094360351562	0.0	7.62939453125e-06	0.7268829345703125	-0.8356094360351562
2531#2022-05-16	0.0	1.0	0.0	1.0	0.27272728085517883	0.6000000238418579	0.07692307978868484	0.3333333432674408	0.0599517822265625	-0.35668182373046875	0.0	0.0	0.0599365234375	-0.35668182373046875
880#2022-07-25	0.0	1.0	0.0	1.0	0.0	1.0	0.06666667014360428	1.0	-0.8387451171875	-0.4261932373046875	0.0	0.0	-0.8387451171875	-0.4261932373046875
880#2022-07-25	0.0	1.0	0.0	1.0	0.0	1.0	0.06666667014360428	1.0	-1.0265884399414062	-0.6749649047851562	0.0	0.0	-1.0265960693359375	-0.6749649047851562
880#2022-07-25	0.0	1.0	0.0	1.0	0.0	1.0	0.06666667014360428	1.0	-0.465728759765625	-0.2852325439453125	0.0	0.0	-0.465728759765625	-0.2852325439453125
880#2022-07-25	0.0	1.0	0.0	1.0	0.0	1.0	0.06666667014360428	1.0	-0.154205322265625	-0.21755218505859375	0.0	0.0	-0.154205322265625	-0.21755218505859375
880#2022-07-25	0.0	1.0	0.0	1.0	0.0	1.0	0.06666667014360428	1.0	-1.1220932006835938	-0.5941543579101562	0.0	0.0	-1.122100830078125	-0.5941543579101562
880#2022-07-25	0.0	1.0	0.0	1.0	0.0	1.0	0.06666667014360428	1.0	-0.908905029296875	-0.6781082153320312	-2.288818359375e-05	0.0	-0.908905029296875	-0.6781158447265625
880#2022-07-25	0.0	1.0	0.0	1.0	0.0	1.0	0.0	1.0	7.62939453125e-06	0.0	0.0	0.0	0.0	0.0
880#2022-07-25	0.0	1.0	0.0	1.0	0.0	1.0	0.06666667014360428	1.0	-0.100341796875	-0.20197296142578125	0.0	0.0	-0.100341796875	-0.20197296142578125
2581#2022-10-28	0.1428571492433548	1.0	0.0	1.0	0.5714285969734192	0.4444444477558136	0.25	0.75	-7.7740020751953125	-6.3268280029296875	-0.678955078125	-0.7971954345703125	-6.6236419677734375	-5.823585510253906
2581#2022-10-28	0.1428571492433548	1.0	0.0	1.0	0.4444444477558136	0.5714285969734192	0.3333333432674408	1.0	-3.7884750366210938	-2.700592041015625	-0.23946380615234375	-0.30200958251953125	-2.3672027587890625	-1.3710784912109375
2581#2022-10-28	0.1428571492433548	1.0	0.0	1.0	0.4444444477558136	0.5714285969734192	0.4000000059604645	0.6666666865348816	-6.5211944580078125	-3.9295578002929688	-0.6422882080078125	-1.0698013305664062	-5.7594146728515625	-3.7780838012695312
2581#2022-10-28	0.1428571492433548	1.0	0.0	1.0	0.5714285969734192	0.4444444477558136	0.25	0.75	-7.194938659667969	-5.918243408203125	-0.31734466552734375	-0.4687957763671875	-6.283805847167969	-4.742225646972656
2581#2022-10-28	0.1428571492433548	1.0	0.0	1.0	0.4000000059604645	0.6666666865348816	0.27272728085517883	0.6000000238418579	-2.3653640747070312	-2.062591552734375	-0.40323638916015625	-0.5793609619140625	-1.8579025268554688	-1.4546890258789062
2581#2022-10-28	0.1428571492433548	1.0	0.0	1.0	0.5	0.5	0.1538461595773697	0.6666666865348816	-5.0717010498046875	-1.3834991455078125	-1.08544921875	-0.44072723388671875	-4.7756500244140625	-1.2107315063476562
2581#2022-10-28	0.1428571492433548	1.0	0.0	1.0	0.5714285969734192	0.4444444477558136	0.3333333432674408	0.4285714328289032	-7.44537353515625	-5.257530212402344	-0.754852294921875	-1.2649002075195312	-6.5904083251953125	-5.1037139892578125
2581#2022-10-28	0.1428571492433548	1.0	0.0	1.0	0.625	0.625	0.1818181872367859	0.4000000059604645	-6.1263427734375	-4.74078369140625	-0.745697021484375	-1.3046340942382812	-5.333038330078125	-4.198028564453125
1361#2021-10-11	0.0	1.0	0.0	1.0	0.1538461595773697	0.6666666865348816	0.07692307978868484	0.3333333432674408	-2.0496444702148438	-1.9029464721679688	0.0	-7.62939453125e-06	-2.0496444702148438	-1.9029388427734375
1361#2021-10-11	0.0	1.0	0.0	1.0	0.1428571492433548	1.0	0.07692307978868484	0.3333333432674408	-0.540740966796875	-0.48915863037109375	0.0	0.0	-0.540740966796875	-0.48915863037109375
1361#2021-10-11	0.0	1.0	0.0	1.0	0.1428571492433548	1.0	0.07692307978868484	0.3333333432674408	-0.9677963256835938	-1.0049057006835938	0.0	0.0	-0.9677810668945312	-1.0049057006835938
1361#2021-10-11	0.0	1.0	0.0	1.0	0.1666666716337204	0.5	0.1538461595773697	0.6666666865348816	-1.2004165649414062	-0.6737060546875	-7.62939453125e-06	0.0	-1.2004165649414062	-0.6737060546875
1361#2021-10-11	0.0	1.0	0.0	1.0	0.1666666716337204	0.5	0.1666666716337204	0.5	-2.5100326538085938	-1.3367919921875	0.0	0.0	-2.5100326538085938	-1.3367919921875
1361#2021-10-11	0.0	1.0	0.0	1.0	0.1666666716337204	0.5	0.0714285746216774	0.5	-0.307647705078125	-0.7276229858398438	0.0	0.0	-0.3076324462890625	-0.7276229858398438
1361#2021-10-11	0.0	1.0	0.0	1.0	0.1666666716337204	0.5	0.1666666716337204	0.5	-0.6120681762695312	-0.5970535278320312	-7.62939453125e-06	-7.62939453125e-06	-0.6120681762695312	-0.5970535278320312
1361#2021-10-11	0.0	1.0	0.0	1.0	0.1428571492433548	1.0	0.0714285746216774	0.5	-0.8445205688476562	-1.1204376220703125	-7.62939453125e-06	-7.62939453125e-06	-0.8445358276367188	-1.1204376220703125
2085#2022-11-12	0.0	1.0	0.0	1.0	0.3636363744735718	0.800000011920929	0.0	1.0	-1.0841064453125	-1.6467247009277344	1.52587890625e-05	0.0	-1.0841064453125	-1.6467323303222656
2085#2022-11-12	0.0	1.0	0.0	1.0	0.375	0.375	0.06666667014360428	1.0	-1.4594955444335938	-1.596588134765625	1.52587890625e-05	0.0	-1.4594955444335938	-1.596588134765625
2085#2022-11-12	0.0	1.0	0.0	1.0	0.625	0.625	0.0	1.0	-0.9794845581054688	-1.1294593811035156	7.62939453125e-06	0.0	-0.9794845581054688	-1.1294593811035156
2085#2022-11-12	0.0	1.0	0.0	1.0	0.625	0.625	0.0	1.0	-1.0666885375976562	-1.0321121215820312	0.0	0.0	-1.0666885375976562	-1.0321083068847656
2085#2022-11-12	0.0	1.0	0.0	1.0	0.4000000059604645	0.6666666865348816	0.06666667014360428	1.0	-1.0284881591796875	-0.833648681640625	0.0	0.0	-1.0284881591796875	-0.833648681640625
2085#2022-11-12	0.0	1.0	0.0	1.0	0.5555555820465088	0.7142857313156128	0.06666667014360428	1.0	-0.6473312377929688	-1.0239334106445312	0.0	0.0	-0.6473312377929688	-1.0239334106445312
2085#2022-11-12	0.0	1.0	0.0	1.0	0.4000000059604645	0.6666666865348816	0.0	1.0	-0.4188232421875	-1.4807357788085938	0.0	0.0	-0.4188385009765625	-1.4807357788085938
2085#2022-11-12	0.0	1.0	0.0	1.0	0.5555555820465088	0.7142857313156128	0.0	1.0	-2.2123260498046875	-0.5735664367675781	0.0	0.0	-2.2123260498046875	-0.5735664367675781
1716#2022-09-13	0.0	1.0	0.0	1.0	0.25	0.75	0.06666667014360428	1.0	-2.1967239379882812	-1.3474884033203125	0.0	0.0	-2.1967239379882812	-1.3474884033203125
1716#2022-09-13	0.0	1.0	0.0	1.0	0.25	0.75	0.0	1.0	-1.1551361083984375	-0.41918182373046875	0.0	0.0	-1.1551361083984375	-0.41918182373046875
1716#2022-09-13	0.0	1.0	0.0	1.0	0.25	0.75	0.0	1.0	-2.2687759399414062	-0.827178955078125	0.0	0.0	-2.2687759399414062	-0.827178955078125
1716#2022-09-13	0.0	1.0	0.0	1.0	0.1818181872367859	0.4000000059604645	0.0	1.0	-2.464019775390625	-1.1833343505859375	-7.62939453125e-06	0.0	-2.464019775390625	-1.1833343505859375
1716#2022-09-13	0.0	1.0	0.0	1.0	0.27272728085517883	0.6000000238418579	0.0	1.0	-1.9242401123046875	-0.8807907104492188	0.0	-1.52587890625e-05	-1.9242401123046875	-0.88079833984375
1716#2022-09-13	0.0	1.0	0.0	1.0	0.30000001192092896	0.5	0.0	1.0	-1.87701416015625	-1.253662109375	0.0	0.0	-1.87701416015625	-1.253662109375
1716#2022-09-13	0.0	1.0	0.0	1.0	0.3636363744735718	0.800000011920929	0.0	1.0	-1.5489120483398438	-0.5351638793945312	0.0	7.62939453125e-06	-1.5489120483398438	-0.5351638793945312
1716#2022-09-13	0.0	1.0	0.0	1.0	0.5	0.5	0.0	1.0	-3.263458251953125	-1.6678237915039062	3.0517578125e-05	7.62939453125e-06	-3.263458251953125	-1.6678085327148438
2685#2022-09-29	0.0	1.0	0.0	1.0	0.06666667014360428	1.0	0.06666667014360428	1.0	-0.3438873291015625	-0.12923431396484375	0.0	7.62939453125e-06	-0.3438873291015625	-0.12923431396484375
2685#2022-09-29	0.0	1.0	0.0	1.0	0.0714285746216774	0.5	0.1428571492433548	1.0	-0.04232025146484375	0.13858795166015625	0.0	7.62939453125e-06	-0.04232025146484375	0.13858795166015625
2685#2022-09-29	0.0	1.0	0.0	1.0	0.0	1.0	0.1428571492433548	1.0	-0.678955078125	-0.2460174560546875	0.0	0.0	-0.6789474487304688	-0.2460174560546875
2685#2022-09-29	0.0	1.0	0.0	1.0	0.1428571492433548	1.0	0.1538461595773697	0.6666666865348816	-0.0875701904296875	0.18910980224609375	0.0	0.0	-0.08756256103515625	0.18910980224609375
2685#2022-09-29	0.0	1.0	0.0	1.0	0.07692307978868484	0.3333333432674408	0.3636363744735718	0.800000011920929	-1.1014251708984375	-0.5313720703125	1.52587890625e-05	0.0	-1.101409912109375	-0.5313644409179688
2685#2022-09-29	0.0	1.0	0.0	1.0	0.06666667014360428	1.0	0.23076923191547394	1.0	-0.20693206787109375	0.02707672119140625	0.0	0.0	-0.20693206787109375	0.02707672119140625
2685#2022-09-29	0.0	1.0	0.0	1.0	0.06666667014360428	1.0	0.1428571492433548	1.0	0.03878021240234375	0.00681304931640625	0.0	0.0	0.03878021240234375	0.00681304931640625
2685#2022-09-29	0.0	1.0	0.0	1.0	0.0714285746216774	0.5	0.06666667014360428	1.0	-0.6194000244140625	-0.15351104736328125	0.0	0.0	-0.6194000244140625	-0.1535186767578125
1557#2021-03-04	0.3333333432674408	1.0	0.0	1.0	0.27272728085517883	0.6000000238418579	0.1428571492433548	1.0	-1.645965576171875	-2.3788909912109375	-0.5183792114257812	-0.7788772583007812	-1.1823577880859375	-0.760528564453125
1557#2021-03-04	0.3333333432674408	1.0	0.0	1.0	0.1666666716337204	0.5	0.23076923191547394	1.0	-0.32879638671875	-0.30483245849609375	-0.11403656005859375	-0.23558807373046875	-0.08188629150390625	0.09055328369140625
1557#2021-03-04	0.3333333432674408	1.0	0.0	1.0	0.1818181872367859	0.4000000059604645	0.3333333432674408	1.0	-0.17889404296875	-0.29051971435546875	0.049041748046875	-0.1257171630859375	-0.0169830322265625	-0.02196502685546875
1557#2021-03-04	0.3333333432674408	1.0	0.0	1.0	0.25	0.75	0.06666667014360428	1.0	-0.35614776611328125	-0.229583740234375	-0.12534332275390625	-0.134796142578125	-0.05838775634765625	-0.01097869873046875
1557#2021-03-04	0.3333333432674408	1.0	0.0	1.0	0.27272728085517883	0.6000000238418579	0.06666667014360428	1.0	-1.2118759155273438	-0.833282470703125	-0.1866607666015625	-0.4365234375	-0.7207489013671875	-0.24405670166015625
1557#2021-03-04	0.3333333432674408	1.0	0.0	1.0	0.30000001192092896	0.5	0.1428571492433548	1.0	-0.45934295654296875	-0.77593994140625	0.13623046875	-0.226776123046875	-0.18686676025390625	-0.13404083251953125
1557#2021-03-04	0.3333333432674408	1.0	0.0	1.0	0.1428571492433548	1.0	0.06666667014360428	1.0	-0.385467529296875	-0.4573974609375	-0.325408935546875	-0.4290008544921875	-0.0565338134765625	-0.0654296875
1557#2021-03-04	0.3333333432674408	1.0	0.0	1.0	0.1666666716337204	0.5	0.1428571492433548	1.0	-0.7368698120117188	-0.5110244750976562	-0.07098388671875	-0.17595672607421875	-0.3576812744140625	-0.04581451416015625
2495#2022-04-04	0.1428571492433548	1.0	0.0	1.0	0.5	0.5	0.23076923191547394	1.0	-3.0264129638671875	0.1713714599609375	-0.1058807373046875	-0.16363525390625	-3.0291366577148438	0.284698486328125
2495#2022-04-04	0.1428571492433548	1.0	0.0	1.0	0.6000000238418579	0.27272728085517883	0.1428571492433548	1.0	-2.8882598876953125	-0.6519241333007812	-0.18952178955078125	-0.208587646484375	-2.7353363037109375	-0.49646759033203125
2495#2022-04-04	0.1428571492433548	1.0	0.0	1.0	0.5	0.5	0.1428571492433548	1.0	-1.7950439453125	-0.292999267578125	-0.2052154541015625	-0.09825897216796875	-1.8021087646484375	-0.02298736572265625
2495#2022-04-04	0.1428571492433548	1.0	0.0	1.0	0.5	0.5	0.23076923191547394	1.0	-2.0895538330078125	-0.9428482055664062	0.0795135498046875	-0.09809112548828125	-2.2367095947265625	-0.6968994140625
2495#2022-04-04	0.1428571492433548	1.0	0.0	1.0	0.5714285969734192	0.4444444477558136	0.3333333432674408	1.0	-3.1731491088867188	0.1610565185546875	-0.0697021484375	-0.15808868408203125	-3.0165252685546875	0.2799530029296875
2495#2022-04-04	0.1428571492433548	1.0	0.0	1.0	0.5714285969734192	0.4444444477558136	0.1428571492433548	1.0	-1.2323226928710938	-0.37433624267578125	-0.130584716796875	-0.15517425537109375	-1.0748443603515625	-0.2071380615234375
2495#2022-04-04	0.1428571492433548	1.0	0.0	1.0	0.375	0.375	0.06666667014360428	1.0	-2.2718048095703125	0.34201812744140625	-0.16298675537109375	-0.0960693359375	-2.1838302612304688	0.6116867065429688
2495#2022-04-04	0.1428571492433548	1.0	0.0	1.0	0.5	0.5	0.23076923191547394	1.0	-2.6731719970703125	-0.0205078125	-0.0522918701171875	-0.22965240478515625	-2.5208816528320312	0.109619140625
2445#2022-03-07	0.3333333432674408	1.0	0.0	1.0	0.6666666865348816	0.4000000059604645	0.30000001192092896	0.5	-1.5153961181640625	-0.3220710754394531	0.3509674072265625	-0.392425537109375	-1.4127044677734375	-0.06098175048828125
2445#2022-03-07	0.3333333432674408	1.0	0.0	1.0	0.75	0.75	0.1666666716337204	0.5	-2.1615142822265625	-0.9743309020996094	-0.09783935546875	0.067779541015625	-1.3280181884765625	-0.5350608825683594
2445#2022-03-07	0.3333333432674408	1.0	0.0	1.0	0.6666666865348816	0.4000000059604645	0.1818181872367859	0.4000000059604645	-1.23846435546875	-1.4906997680664062	0.69091796875	-0.14641571044921875	-1.6917724609375	-0.9376144409179688
2445#2022-03-07	0.3333333432674408	1.0	0.0	1.0	1.0	0.6000000238418579	0.1818181872367859	0.4000000059604645	-10.78546142578125	-7.210117340087891	0.5737457275390625	-0.4473152160644531	-10.534912109375	-6.719249725341797
2445#2022-03-07	0.3333333432674408	1.0	0.0	1.0	0.5555555820465088	0.7142857313156128	0.3333333432674408	1.0	-5.0885162353515625	-1.11187744140625	0.8274383544921875	0.22920608520507812	-5.087982177734375	-1.2376747131347656
2445#2022-03-07	0.3333333432674408	1.0	0.0	1.0	0.5555555820465088	0.7142857313156128	0.25	0.75	-1.6073150634765625	-0.2974815368652344	0.4496612548828125	-0.4767303466796875	-2.138671875	0.25400543212890625
2445#2022-03-07	0.3333333432674408	1.0	0.0	1.0	0.6666666865348816	0.4000000059604645	0.30000001192092896	0.5	-3.726806640625	-1.9134330749511719	0.5200653076171875	-0.3427009582519531	-2.7790679931640625	-0.527923583984375
2445#2022-03-07	0.3333333432674408	1.0	0.0	1.0	0.5714285969734192	0.4444444477558136	0.1818181872367859	0.4000000059604645	-8.513076782226562	-5.65185546875	0.09326171875	-0.7522430419921875	-8.529754638671875	-5.25738525390625
2134#2022-10-24	0.1428571492433548	1.0	0.0	1.0	0.3333333432674408	1.0	0.1666666716337204	0.5	-0.669464111328125	-1.5165481567382812	0.018402099609375	-0.23406219482421875	-0.7102813720703125	-1.1270523071289062
2134#2022-10-24	0.1428571492433548	1.0	0.0	1.0	0.3636363744735718	0.800000011920929	0.23076923191547394	1.0	-1.10479736328125	-0.9674301147460938	-0.014923095703125	-0.10976409912109375	-1.2219696044921875	-0.865814208984375
2134#2022-10-24	0.1428571492433548	1.0	0.0	1.0	0.23076923191547394	1.0	0.07692307978868484	0.3333333432674408	-0.218414306640625	-0.407684326171875	0.098907470703125	-0.0648651123046875	-0.320220947265625	-0.3372955322265625
2134#2022-10-24	0.1428571492433548	1.0	0.0	1.0	0.25	0.75	0.1666666716337204	0.5	-0.43353271484375	-0.6200714111328125	0.070343017578125	-0.0992584228515625	-0.520782470703125	-0.4837646484375
2134#2022-10-24	0.1428571492433548	1.0	0.0	1.0	0.4000000059604645	0.6666666865348816	0.0714285746216774	0.5	-0.1094970703125	-0.42441558837890625	0.1639251708984375	-0.07891845703125	-0.2476654052734375	-0.33990478515625
2134#2022-10-24	0.1428571492433548	1.0	0.0	1.0	0.3636363744735718	0.800000011920929	0.1428571492433548	1.0	-0.965301513671875	-0.40583038330078125	-0.0690765380859375	-0.08587646484375	-0.8842620849609375	-0.25856781005859375
2134#2022-10-24	0.1428571492433548	1.0	0.0	1.0	0.3636363744735718	0.800000011920929	0.0714285746216774	0.5	-0.28973388671875	-0.8405990600585938	0.043426513671875	-0.2429046630859375	-0.2723236083984375	-0.5276107788085938
2134#2022-10-24	0.1428571492433548	1.0	0.0	1.0	0.27272728085517883	0.6000000238418579	0.07692307978868484	0.3333333432674408	0.0363616943359375	-0.41849517822265625	0.14666748046875	-0.09590911865234375	-0.090911865234375	-0.3507843017578125
1472#2021-02-04	0.1428571492433548	1.0	0.1428571492433548	1.0	0.30000001192092896	0.5	0.375	0.375	0.542999267578125	-0.18372344970703125	-1.6533966064453125	0.21340179443359375	1.1873016357421875	-0.8084335327148438
1472#2021-02-04	0.1428571492433548	1.0	0.1428571492433548	1.0	0.7142857313156128	0.5555555820465088	0.375	0.375	1.004913330078125	-0.7473373413085938	-1.6308441162109375	-0.1795501708984375	1.407073974609375	-1.2160797119140625
1472#2021-02-04	0.1428571492433548	1.0	0.1428571492433548	1.0	0.3333333432674408	0.4285714328289032	0.375	0.375	0.1425628662109375	-1.514434814453125	-0.017669677734375	-0.017242431640625	0.3946380615234375	-2.2141494750976562
1472#2021-02-04	0.1428571492433548	1.0	0.1428571492433548	1.0	0.5555555820465088	0.7142857313156128	0.375	0.375	0.0163726806640625	-1.2962493896484375	-0.834869384765625	0.0690460205078125	0.05145263671875	-1.8539810180664062
1472#2021-02-04	0.1428571492433548	1.0	0.1428571492433548	1.0	0.4444444477558136	0.5714285969734192	0.4285714328289032	0.3333333432674408	0.6661834716796875	-0.47956085205078125	-1.431640625	0.07706451416015625	1.4168548583984375	-0.880035400390625
1472#2021-02-04	0.1428571492433548	1.0	0.1428571492433548	1.0	0.7142857313156128	0.5555555820465088	0.25	0.25	0.3348541259765625	-1.9645767211914062	-0.44720458984375	0.21027374267578125	0.050018310546875	-2.0013198852539062
1472#2021-02-04	0.1428571492433548	1.0	0.1428571492433548	1.0	0.5714285969734192	0.4444444477558136	0.25	0.25	0.534088134765625	-1.4794464111328125	-0.796722412109375	-0.23093414306640625	0.64544677734375	-1.8466415405273438
1472#2021-02-04	0.1428571492433548	1.0	0.1428571492433548	1.0	0.375	0.375	0.2222222238779068	0.2857142984867096	-0.4471893310546875	-1.1265335083007812	-1.3206329345703125	0.0178375244140625	-0.110809326171875	-1.5777587890625
1874#2023-02-10	0.1428571492433548	1.0	0.0	1.0	0.5	0.30000001192092896	0.3333333432674408	1.0	-0.3082122802734375	0.7791366577148438	0.0967864990234375	-0.100006103515625	-0.37920379638671875	0.7584457397460938
1874#2023-02-10	0.1428571492433548	1.0	0.0	1.0	0.5	0.5	0.25	0.75	-0.6250534057617188	0.07720184326171875	0.25785064697265625	0.08936309814453125	-0.2355804443359375	0.34954833984375
1874#2023-02-10	0.1428571492433548	1.0	0.0	1.0	0.4285714328289032	0.3333333432674408	0.23076923191547394	1.0	-0.004486083984375	0.34914398193359375	0.117401123046875	-0.02392578125	-0.0778961181640625	0.31520843505859375
1874#2023-02-10	0.1428571492433548	1.0	0.0	1.0	0.5	0.5	0.27272728085517883	0.6000000238418579	0.8842544555664062	0.942901611328125	0.312408447265625	0.115325927734375	0.7358169555664062	0.9051971435546875
1874#2023-02-10	0.1428571492433548	1.0	0.0	1.0	0.4285714328289032	0.3333333432674408	0.1428571492433548	1.0	0.1905670166015625	1.2361068725585938	0.31336212158203125	0.1319580078125	-0.09947967529296875	1.1162948608398438
1874#2023-02-10	0.1428571492433548	1.0	0.0	1.0	0.375	0.375	0.3333333432674408	1.0	0.0958099365234375	0.714569091796875	0.00396728515625	-0.1463623046875	0.121063232421875	0.7878189086914062
1874#2023-02-10	0.1428571492433548	1.0	0.0	1.0	0.4285714328289032	0.3333333432674408	0.23076923191547394	1.0	0.1567840576171875	1.3757858276367188	0.2426605224609375	0.02172088623046875	-0.20763397216796875	1.2281265258789062
1874#2023-02-10	0.1428571492433548	1.0	0.0	1.0	0.4285714328289032	0.3333333432674408	0.4545454680919647	1.0	0.2131195068359375	0.6229248046875	0.08066558837890625	-0.04853057861328125	0.25193023681640625	0.7138519287109375
2752#2022-11-16	0.1428571492433548	1.0	0.0	1.0	0.4000000059604645	0.6666666865348816	0.23076923191547394	1.0	-2.1186676025390625	-1.4437789916992188	-0.040252685546875	-0.30487060546875	-2.0683135986328125	-1.1005630493164062
2752#2022-11-16	0.1428571492433548	1.0	0.0	1.0	0.5	0.5	0.23076923191547394	1.0	-5.7386932373046875	-2.5121612548828125	-0.2213592529296875	-0.2437591552734375	-5.220123291015625	-2.3092269897460938
2752#2022-11-16	0.1428571492433548	1.0	0.0	1.0	0.3333333432674408	0.4285714328289032	0.3333333432674408	1.0	-3.8339996337890625	-2.2688064575195312	-0.229827880859375	-0.254058837890625	-3.544677734375	-2.0797119140625
2752#2022-11-16	0.1428571492433548	1.0	0.0	1.0	0.4000000059604645	0.6666666865348816	0.1428571492433548	1.0	-3.5423431396484375	-2.1225433349609375	-1.02716064453125	-0.5094223022460938	-3.170379638671875	-1.615447998046875
2752#2022-11-16	0.1428571492433548	1.0	0.0	1.0	0.4000000059604645	0.6666666865348816	0.23076923191547394	1.0	-3.2901458740234375	-1.5702438354492188	-0.8858795166015625	-0.72869873046875	-3.0800933837890625	-1.3442459106445312
2752#2022-11-16	0.1428571492433548	1.0	0.0	1.0	0.30000001192092896	0.5	0.23076923191547394	1.0	-1.2900238037109375	-0.8712692260742188	-0.036346435546875	-0.20294189453125	-1.2728424072265625	-0.6559295654296875
2752#2022-11-16	0.1428571492433548	1.0	0.0	1.0	0.2222222238779068	0.2857142984867096	0.23076923191547394	1.0	-5.09698486328125	-1.727447509765625	-1.1280670166015625	-0.49834442138671875	-4.5815277099609375	-1.4436187744140625
2752#2022-11-16	0.1428571492433548	1.0	0.0	1.0	0.6666666865348816	0.8571428656578064	0.06666667014360428	1.0	-3.96453857421875	-1.2806167602539062	-0.2019805908203125	-0.10579681396484375	-2.780609130859375	-0.6192474365234375
2745#2022-11-14	0.4000000059604645	0.6666666865348816	0.1428571492433548	1.0	0.4000000059604645	0.6666666865348816	0.0	1.0	-0.248504638671875	-0.2303924560546875	0.8877410888671875	0.4075469970703125	-1.32659912109375	-0.7393264770507812
2745#2022-11-14	0.4000000059604645	0.6666666865348816	0.1428571492433548	1.0	0.3636363744735718	0.800000011920929	0.06666667014360428	1.0	0.4159088134765625	0.233306884765625	2.589935302734375	1.80950927734375	-1.5112762451171875	-1.58319091796875
2745#2022-11-14	0.4000000059604645	0.6666666865348816	0.1428571492433548	1.0	0.3333333432674408	0.4285714328289032	0.0	1.0	-0.8330230712890625	-0.46170806884765625	1.8829345703125	0.7178726196289062	-2.60498046875	-1.4539642333984375
2745#2022-11-14	0.4000000059604645	0.6666666865348816	0.1428571492433548	1.0	0.3636363744735718	0.800000011920929	0.0	1.0	0.3932342529296875	0.4775390625	2.0674285888671875	1.7216720581054688	-1.56561279296875	-1.6356735229492188
2745#2022-11-14	0.4000000059604645	0.6666666865348816	0.1428571492433548	1.0	0.30000001192092896	0.5	0.06666667014360428	1.0	-0.51373291015625	-0.5669021606445312	2.2034454345703125	1.4012374877929688	-2.6427764892578125	-3.0172958374023438
2745#2022-11-14	0.4000000059604645	0.6666666865348816	0.1428571492433548	1.0	0.3333333432674408	0.4285714328289032	0.06666667014360428	1.0	-0.2925567626953125	-0.33663177490234375	3.3966522216796875	1.5591964721679688	-2.80706787109375	-2.2822113037109375
2745#2022-11-14	0.4000000059604645	0.6666666865348816	0.1428571492433548	1.0	0.25	0.75	0.0	1.0	-0.1667022705078125	0.09896087646484375	1.7620849609375	0.7990570068359375	-1.91741943359375	-1.4291839599609375
2745#2022-11-14	0.4000000059604645	0.6666666865348816	0.1428571492433548	1.0	0.3333333432674408	1.0	0.0	1.0	0.59942626953125	0.5592193603515625	1.5362701416015625	1.421417236328125	-0.6775665283203125	-0.71868896484375
1146#2022-04-14	0.1428571492433548	1.0	0.0	1.0	1.0	0.1428571492433548	0.25	0.75	-2.1745223999023438	-0.9281234741210938	-0.7928390502929688	-0.8034133911132812	-1.745635986328125	-0.42613983154296875
1146#2022-04-14	0.1428571492433548	1.0	0.0	1.0	1.0	0.23076923191547394	0.25	0.75	-3.6395263671875	-2.0701065063476562	-0.5867385864257812	-0.5493698120117188	-3.0775070190429688	-1.4459228515625
1146#2022-04-14	0.1428571492433548	1.0	0.0	1.0	1.0	0.1428571492433548	0.25	0.75	-3.1567001342773438	-2.5414352416992188	-0.2335662841796875	-0.33904266357421875	-2.409149169921875	-1.7168960571289062
1146#2022-04-14	0.1428571492433548	1.0	0.0	1.0	1.0	0.1428571492433548	0.3636363744735718	0.800000011920929	-0.7129058837890625	-0.45592498779296875	-0.19641876220703125	-0.34333038330078125	-0.4063568115234375	-0.063934326171875
1146#2022-04-14	0.1428571492433548	1.0	0.0	1.0	0.6666666865348816	0.1538461595773697	0.23076923191547394	1.0	-2.2090301513671875	-2.138641357421875	-0.32877349853515625	-0.40924835205078125	-1.8610916137695312	-1.44525146484375
1146#2022-04-14	0.1428571492433548	1.0	0.0	1.0	0.75	0.25	0.25	0.75	-2.0792388916015625	-1.5368423461914062	-0.29461669921875	-0.36884307861328125	-1.80078125	-1.0449066162109375
1146#2022-04-14	0.1428571492433548	1.0	0.0	1.0	1.0	0.1428571492433548	0.23076923191547394	1.0	-0.4816131591796875	0.124725341796875	-0.19074249267578125	-0.2666015625	-0.22998809814453125	0.391448974609375
1146#2022-04-14	0.1428571492433548	1.0	0.0	1.0	0.6666666865348816	0.1538461595773697	0.1428571492433548	1.0	-2.23681640625	-1.5252609252929688	-0.17771148681640625	-0.291412353515625	-1.8829498291015625	-0.9925308227539062
1649#2022-06-15	0.0	1.0	0.0	1.0	0.4285714328289032	0.3333333432674408	0.1538461595773697	0.6666666865348816	-1.2774734497070312	-0.372467041015625	-7.62939453125e-06	0.0	-1.2774734497070312	-0.372467041015625
1649#2022-06-15	0.0	1.0	0.0	1.0	0.6000000238418579	0.27272728085517883	0.3636363744735718	0.800000011920929	-1.53729248046875	-0.55401611328125	0.0	0.0	-1.53729248046875	-0.55401611328125
1649#2022-06-15	0.0	1.0	0.0	1.0	0.25	0.25	0.1538461595773697	0.6666666865348816	-1.1227188110351562	-0.62066650390625	0.0	0.0	-1.1227188110351562	-0.6206741333007812
1649#2022-06-15	0.0	1.0	0.0	1.0	0.20000000298023224	0.09090909361839294	0.5	0.8333333134651184	-0.6396255493164062	-0.39557647705078125	0.0	0.0	-0.639617919921875	-0.3955841064453125
1649#2022-06-15	0.0	1.0	0.0	1.0	0.6666666865348816	0.4000000059604645	0.0714285746216774	0.5	-2.6017303466796875	-0.9004058837890625	0.0	0.0	-2.6017303466796875	-0.9004058837890625
1649#2022-06-15	0.0	1.0	0.0	1.0	0.2857142984867096	0.2222222238779068	0.4000000059604645	0.6666666865348816	-0.0824127197265625	-0.24700164794921875	0.0	0.0	-0.0824127197265625	-0.24700164794921875
1649#2022-06-15	0.0	1.0	0.0	1.0	0.2857142984867096	0.2222222238779068	0.25	0.75	-1.2014617919921875	-0.449798583984375	0.0	7.62939453125e-06	-1.2014541625976562	-0.449798583984375
1649#2022-06-15	0.0	1.0	0.0	1.0	0.5	0.30000001192092896	0.3636363744735718	0.800000011920929	-1.0192031860351562	-0.365264892578125	0.0	0.0	-1.0192031860351562	-0.36527252197265625
2621#2022-08-11	0.1666666716337204	0.5	0.1428571492433548	1.0	0.5	0.1666666716337204	0.1428571492433548	1.0	-2.6584625244140625	-1.5421142578125	-0.217498779296875	0.35570526123046875	-2.357940673828125	-1.6021270751953125
2621#2022-08-11	0.1666666716337204	0.5	0.1428571492433548	1.0	0.6666666865348816	0.4000000059604645	0.1428571492433548	1.0	-2.6635894775390625	-1.5002365112304688	-0.19970703125	0.3892974853515625	-2.4529876708984375	-1.6159133911132812
2621#2022-08-11	0.1666666716337204	0.5	0.1428571492433548	1.0	0.5714285969734192	0.4444444477558136	0.23076923191547394	1.0	-3.224365234375	-2.208587646484375	-0.945831298828125	-0.0160064697265625	-2.4801177978515625	-1.80535888671875
2621#2022-08-11	0.1666666716337204	0.5	0.1428571492433548	1.0	0.5	0.30000001192092896	0.1428571492433548	1.0	-3.6506805419921875	-2.745086669921875	-1.1188507080078125	0.16638946533203125	-1.9892578125	-2.7087173461914062
2621#2022-08-11	0.1666666716337204	0.5	0.1428571492433548	1.0	0.5	0.5	0.23076923191547394	1.0	-3.8092041015625	-2.1410140991210938	0.321044921875	1.1934585571289062	-2.4240875244140625	-2.04876708984375
2621#2022-08-11	0.1666666716337204	0.5	0.1428571492433548	1.0	0.6000000238418579	0.27272728085517883	0.1428571492433548	1.0	-2.9712066650390625	-1.8577117919921875	-0.0579376220703125	0.136138916015625	-2.25823974609375	-1.463958740234375
2621#2022-08-11	0.1666666716337204	0.5	0.1428571492433548	1.0	0.5714285969734192	0.4444444477558136	0.1428571492433548	1.0	-5.5523223876953125	-3.0182952880859375	-0.19708251953125	0.319244384765625	-3.2405853271484375	-2.647308349609375
2621#2022-08-11	0.1666666716337204	0.5	0.1428571492433548	1.0	0.6666666865348816	0.4000000059604645	0.1428571492433548	1.0	-4.0202789306640625	-0.9386138916015625	-0.3438568115234375	0.25035858154296875	-3.7362213134765625	-1.3910598754882812
2432#2022-02-28	0.1428571492433548	1.0	0.1428571492433548	1.0	1.0	0.23076923191547394	0.375	0.375	-7.491539001464844	-7.1935577392578125	0.35174560546875	0.24529266357421875	-8.370933532714844	-7.9212188720703125
2432#2022-02-28	0.1428571492433548	1.0	0.1428571492433548	1.0	0.800000011920929	0.3636363744735718	0.4000000059604645	0.6666666865348816	-4.1898193359375	-4.778999328613281	0.29711151123046875	0.2339324951171875	-4.858551025390625	-5.571983337402344
2432#2022-02-28	0.1428571492433548	1.0	0.1428571492433548	1.0	1.0	0.23076923191547394	0.5	0.5	-4.1682586669921875	-5.173789978027344	0.173431396484375	0.18480682373046875	-5.2728271484375	-5.999336242675781
2432#2022-02-28	0.1428571492433548	1.0	0.1428571492433548	1.0	1.0	0.3333333432674408	0.4285714328289032	0.3333333432674408	-8.688545227050781	-7.8700714111328125	0.72509765625	0.6124649047851562	-9.399177551269531	-8.617301940917969
2432#2022-02-28	0.1428571492433548	1.0	0.1428571492433548	1.0	0.800000011920929	0.3636363744735718	0.375	0.375	-3.9883270263671875	-4.257850646972656	0.6511764526367188	0.5671539306640625	-4.5831451416015625	-4.9389495849609375
2432#2022-02-28	0.1428571492433548	1.0	0.1428571492433548	1.0	1.0	0.23076923191547394	0.3333333432674408	0.4285714328289032	-4.244781494140625	-5.714385986328125	1.5557785034179688	0.52349853515625	-4.577911376953125	-5.911628723144531
2432#2022-02-28	0.1428571492433548	1.0	0.1428571492433548	1.0	1.0	0.3333333432674408	0.3333333432674408	0.4285714328289032	-4.1429901123046875	-5.644500732421875	1.4942550659179688	0.44817352294921875	-4.375091552734375	-5.866607666015625
2432#2022-02-28	0.1428571492433548	1.0	0.1428571492433548	1.0	1.0	0.06666667014360428	0.5	0.5	-5.392906188964844	-5.85498046875	0.2596435546875	0.20831298828125	-6.295127868652344	-6.68798828125
756#2022-11-05	0.0	1.0	0.0	1.0	0.0	1.0	0.1538461595773697	0.6666666865348816	-0.592010498046875	-0.28433990478515625	0.0	7.62939453125e-06	-0.592041015625	-0.28433990478515625
756#2022-11-05	0.0	1.0	0.0	1.0	0.0714285746216774	0.5	0.1538461595773697	0.6666666865348816	-3.0605926513671875	-2.1016693115234375	0.0	0.0	-3.0605926513671875	-2.1016693115234375
756#2022-11-05	0.0	1.0	0.0	1.0	0.1538461595773697	0.6666666865348816	0.30000001192092896	0.5	-7.10552978515625	-3.73040771484375	0.0	-7.62939453125e-06	-7.10552978515625	-3.73040771484375
756#2022-11-05	0.0	1.0	0.0	1.0	0.06666667014360428	1.0	0.1538461595773697	0.6666666865348816	-0.4398345947265625	-0.7823715209960938	0.0	0.0	-0.4398345947265625	-0.7823715209960938
756#2022-11-05	0.0	1.0	0.0	1.0	0.06666667014360428	1.0	0.1428571492433548	1.0	-0.2337188720703125	-0.35601806640625	1.52587890625e-05	0.0	-0.2337188720703125	-0.35601806640625
756#2022-11-05	0.0	1.0	0.0	1.0	0.1428571492433548	1.0	0.3333333432674408	1.0	-4.5157623291015625	-3.2923202514648438	0.0	0.0	-4.5157928466796875	-3.2923202514648438
756#2022-11-05	0.0	1.0	0.0	1.0	0.07692307978868484	0.3333333432674408	0.1666666716337204	0.5	-2.5098419189453125	-0.8136062622070312	0.0	0.0	-2.5098419189453125	-0.8136062622070312
756#2022-11-05	0.0	1.0	0.0	1.0	0.1428571492433548	1.0	0.27272728085517883	0.6000000238418579	-3.1718597412109375	-3.2219314575195312	0.0	0.0	-3.1718597412109375	-3.2219314575195312
929#2022-05-23	1.0	0.0	0.1428571492433548	1.0	1.0	0.1428571492433548	0.25	0.75	-0.41025543212890625	-0.23166275024414062	1.3738937377929688	0.43060302734375	-4.841819763183594	-1.4569892883300781
929#2022-05-23	1.0	0.0	0.1428571492433548	1.0	1.0	0.1428571492433548	0.27272728085517883	0.6000000238418579	-4.644187927246094	-1.6572303771972656	1.89385986328125	0.4390449523925781	-5.554115295410156	-1.8556098937988281
929#2022-05-23	1.0	0.0	0.1428571492433548	1.0	0.6666666865348816	0.1538461595773697	0.1666666716337204	0.5	0.07089996337890625	-0.203155517578125	1.2090988159179688	0.3389549255371094	-2.6854248046875	-0.7965507507324219
929#2022-05-23	1.0	0.0	0.1428571492433548	1.0	0.75	0.25	0.27272728085517883	0.6000000238418579	-0.7013626098632812	-0.2274322509765625	0.3343048095703125	0.08396148681640625	-3.6441650390625	-1.4283866882324219
929#2022-05-23	1.0	0.0	0.1428571492433548	1.0	1.0	0.1428571492433548	0.3636363744735718	0.800000011920929	-0.8223495483398438	-0.13503646850585938	1.0926895141601562	0.145416259765625	-6.612556457519531	-2.7163429260253906
929#2022-05-23	1.0	0.0	0.1428571492433548	1.0	1.0	0.23076923191547394	0.3333333432674408	1.0	-0.59295654296875	-1.1662139892578125	1.7331771850585938	0.21003341674804688	-2.4079132080078125	-1.3813972473144531
929#2022-05-23	1.0	0.0	0.1428571492433548	1.0	0.6666666865348816	0.1538461595773697	0.23076923191547394	1.0	-0.18340301513671875	-0.1214141845703125	1.5143661499023438	0.07763671875	-4.491546630859375	-1.7962646484375
929#2022-05-23	1.0	0.0	0.1428571492433548	1.0	0.6666666865348816	0.1538461595773697	0.25	0.75	-0.201507568359375	-0.19228363037109375	1.307403564453125	0.4067649841308594	-2.7525787353515625	-0.5438957214355469
2239#2022-11-15	0.0	1.0	0.0	1.0	0.5	0.5	0.1428571492433548	1.0	-1.1375274658203125	-1.3221588134765625	1.52587890625e-05	0.0	-1.13751220703125	-1.3221588134765625
2239#2022-11-15	0.0	1.0	0.0	1.0	0.4444444477558136	0.5714285969734192	0.06666667014360428	1.0	-0.0985107421875	-0.18500518798828125	0.0	0.0	-0.0985107421875	-0.18500518798828125
2239#2022-11-15	0.0	1.0	0.0	1.0	0.3333333432674408	0.20000000298023224	0.25	0.75	-1.5994415283203125	-2.1845703125	0.0	0.0	-1.599456787109375	-2.1845779418945312
2239#2022-11-15	0.0	1.0	0.0	1.0	0.2857142984867096	0.2222222238779068	0.1538461595773697	0.6666666865348816	-0.47430419921875	-0.7166824340820312	0.0	-1.52587890625e-05	-0.47430419921875	-0.7166824340820312
2239#2022-11-15	0.0	1.0	0.0	1.0	0.375	0.375	0.1428571492433548	1.0	-0.02020263671875	-0.44901275634765625	0.0	0.0	-0.02020263671875	-0.44901275634765625
2239#2022-11-15	0.0	1.0	0.0	1.0	0.3333333432674408	0.4285714328289032	0.06666667014360428	1.0	-0.0634765625	-0.20770263671875	0.0	0.0	-0.0634765625	-0.20770263671875
2239#2022-11-15	0.0	1.0	0.0	1.0	0.3333333432674408	0.4285714328289032	0.1428571492433548	1.0	-0.126708984375	-0.3855743408203125	0.0	0.0	-0.126708984375	-0.3855743408203125
2239#2022-11-15	0.0	1.0	0.0	1.0	0.5	0.5	0.1428571492433548	1.0	-0.7414703369140625	-0.7953414916992188	1.52587890625e-05	0.0	-0.7414703369140625	-0.79534912109375
212#2022-10-10	0.0	1.0	0.0	1.0	0.25	0.75	0.0	1.0	-1.1574249267578125	-0.8532257080078125	1.52587890625e-05	-7.62939453125e-06	-1.15740966796875	-0.8532257080078125
212#2022-10-10	0.0	1.0	0.0	1.0	0.7142857313156128	0.5555555820465088	0.0	1.0	-4.6464996337890625	-1.5986480712890625	0.0	0.0	-4.6464996337890625	-1.5986480712890625
212#2022-10-10	0.0	1.0	0.0	1.0	0.30000001192092896	0.5	0.0	1.0	-3.2961578369140625	-1.2375869750976562	0.0	0.0	-3.2961578369140625	-1.2375869750976562
212#2022-10-10	0.0	1.0	0.0	1.0	0.4444444477558136	0.5714285969734192	0.0	1.0	-3.15509033203125	-1.8862380981445312	0.0	0.0	-3.15509033203125	-1.8862457275390625
212#2022-10-10	0.0	1.0	0.0	1.0	0.375	0.375	0.0	1.0	-3.7136688232421875	-1.4775390625	0.0	0.0	-3.7136688232421875	-1.4775390625
212#2022-10-10	0.0	1.0	0.0	1.0	0.625	0.625	0.0	1.0	-3.832550048828125	-1.3960037231445312	-1.52587890625e-05	-7.62939453125e-06	-3.832550048828125	-1.3960037231445312
212#2022-10-10	0.0	1.0	0.0	1.0	0.27272728085517883	0.6000000238418579	0.0	1.0	-2.4355621337890625	-1.25439453125	0.0	0.0	-2.435577392578125	-1.25439453125
212#2022-10-10	0.0	1.0	0.0	1.0	0.375	0.375	0.0	1.0	-3.1897125244140625	-1.2973861694335938	0.0	0.0	-3.1897125244140625	-1.2973861694335938
2079#2021-09-03	0.1428571492433548	1.0	0.0	1.0	0.4545454680919647	1.0	0.1428571492433548	1.0	-1.0201873779296875	-0.5096511840820312	0.0195770263671875	-0.17345428466796875	-1.10321044921875	-0.35988616943359375
2079#2021-09-03	0.1428571492433548	1.0	0.0	1.0	0.3636363744735718	0.800000011920929	0.06666667014360428	1.0	-1.9119720458984375	-1.0843887329101562	0.02459716796875	-0.20101165771484375	-1.9490814208984375	-0.7893218994140625
2079#2021-09-03	0.1428571492433548	1.0	0.0	1.0	0.5	0.8333333134651184	0.0	1.0	-1.3170089721679688	-0.7014617919921875	-0.1003265380859375	-0.28559112548828125	-1.2629928588867188	-0.4311676025390625
2079#2021-09-03	0.1428571492433548	1.0	0.0	1.0	0.6666666865348816	0.8571428656578064	0.06666667014360428	1.0	-2.540191650390625	-0.9632492065429688	0.0428924560546875	-0.19780731201171875	-2.6916046142578125	-0.8477935791015625
2079#2021-09-03	0.1428571492433548	1.0	0.0	1.0	0.4000000059604645	0.6666666865348816	0.1428571492433548	1.0	-1.6518402099609375	-1.1977157592773438	-0.3660736083984375	-0.4980621337890625	-1.4205169677734375	-0.855499267578125
2079#2021-09-03	0.1428571492433548	1.0	0.0	1.0	0.25	0.75	0.1428571492433548	1.0	-2.7750396728515625	-1.29425048828125	-0.1730194091796875	-0.2099609375	-2.8332366943359375	-1.23248291015625
2079#2021-09-03	0.1428571492433548	1.0	0.0	1.0	0.4545454680919647	1.0	0.1428571492433548	1.0	-2.0785064697265625	-1.1747283935546875	0.10235595703125	-0.0900115966796875	-2.17425537109375	-1.06927490234375
2079#2021-09-03	0.1428571492433548	1.0	0.0	1.0	0.25	0.75	0.1428571492433548	1.0	-1.5555419921875	-0.6920852661132812	-0.1169586181640625	-0.24859619140625	-1.5326385498046875	-0.4191436767578125
1959#2021-05-29	0.4000000059604645	0.6666666865348816	0.0	1.0	0.27272728085517883	0.6000000238418579	0.0714285746216774	0.5	-0.5463180541992188	-1.4836273193359375	2.033843994140625	-0.1695404052734375	-1.9840927124023438	-2.9496688842773438
1959#2021-05-29	0.4000000059604645	0.6666666865348816	0.0	1.0	0.27272728085517883	0.6000000238418579	0.0714285746216774	0.5	-0.028839111328125	-0.6554183959960938	1.2615432739257812	1.7309112548828125	-0.35211944580078125	-1.5849761962890625
1959#2021-05-29	0.4000000059604645	0.6666666865348816	0.0	1.0	0.27272728085517883	0.6000000238418579	0.0714285746216774	0.5	0.0780792236328125	-0.44240570068359375	0.8377914428710938	0.7112808227539062	-1.3819427490234375	-1.1417770385742188
1959#2021-05-29	0.4000000059604645	0.6666666865348816	0.0	1.0	0.25	0.75	0.07692307978868484	0.3333333432674408	-0.03345489501953125	-0.371337890625	0.44820404052734375	0.9451675415039062	-0.8193588256835938	-1.273345947265625
1959#2021-05-29	0.4000000059604645	0.6666666865348816	0.0	1.0	0.25	0.75	0.0714285746216774	0.5	-0.7076416015625	-0.8774032592773438	2.473236083984375	0.35881805419921875	-2.8986358642578125	-1.5384368896484375
1959#2021-05-29	0.4000000059604645	0.6666666865348816	0.0	1.0	0.25	0.75	0.0714285746216774	0.5	-0.88226318359375	-0.7335433959960938	0.6175384521484375	0.46753692626953125	-1.004638671875	-0.7255096435546875
1959#2021-05-29	0.4000000059604645	0.6666666865348816	0.0	1.0	0.27272728085517883	0.6000000238418579	0.0714285746216774	0.5	0.1132049560546875	-0.5320968627929688	0.8616256713867188	0.6753692626953125	-1.1561126708984375	-1.1117630004882812
1959#2021-05-29	0.4000000059604645	0.6666666865348816	0.0	1.0	0.4000000059604645	0.6666666865348816	0.07692307978868484	0.3333333432674408	-0.8781051635742188	-2.021209716796875	1.152984619140625	1.4957275390625	-1.4673690795898438	-3.5045242309570312
673#2022-10-28	0.1428571492433548	1.0	0.0	1.0	0.5714285969734192	0.4444444477558136	0.23076923191547394	1.0	-0.90777587890625	-0.9114303588867188	-0.0765533447265625	-0.0762176513671875	-0.5580902099609375	-0.7866439819335938
673#2022-10-28	0.1428571492433548	1.0	0.0	1.0	0.6000000238418579	0.27272728085517883	0.23076923191547394	1.0	-2.4745635986328125	-1.4119415283203125	-0.925628662109375	-0.327056884765625	-2.321136474609375	-1.3600997924804688
673#2022-10-28	0.1428571492433548	1.0	0.0	1.0	0.5555555820465088	0.7142857313156128	0.06666667014360428	1.0	-2.7452392578125	-0.9252395629882812	-0.8809356689453125	-0.21062469482421875	-2.5868682861328125	-0.8449554443359375
673#2022-10-28	0.1428571492433548	1.0	0.0	1.0	0.75	0.25	0.23076923191547394	1.0	-6.1616668701171875	-4.5973968505859375	-0.6405181884765625	-0.8340072631835938	-6.173370361328125	-4.644630432128906
673#2022-10-28	0.1428571492433548	1.0	0.0	1.0	0.4285714328289032	0.3333333432674408	0.23076923191547394	1.0	-0.8099517822265625	-0.9247360229492188	-0.094268798828125	-0.08634185791015625	-0.62939453125	-0.83648681640625
673#2022-10-28	0.1428571492433548	1.0	0.0	1.0	0.5714285969734192	0.4444444477558136	0.1428571492433548	1.0	-3.76470947265625	-1.5788803100585938	-0.7058563232421875	-0.334259033203125	-3.8614654541015625	-1.6136093139648438
673#2022-10-28	0.1428571492433548	1.0	0.0	1.0	0.4444444477558136	0.5714285969734192	0.0	1.0	-4.2987213134765625	-2.5263595581054688	-1.34515380859375	-1.0733871459960938	-4.25518798828125	-2.4699325561523438
673#2022-10-28	0.1428571492433548	1.0	0.0	1.0	0.800000011920929	0.3636363744735718	0.23076923191547394	1.0	-4.8640289306640625	-2.30816650390625	-0.5657501220703125	-0.35932159423828125	-4.6698455810546875	-2.2176895141601562
1808#2021-04-05	0.0	1.0	0.0	1.0	0.800000011920929	0.3636363744735718	0.1428571492433548	1.0	-0.6317977905273438	-0.04076385498046875	0.0	0.0	-0.6318206787109375	-0.04076385498046875
1808#2021-04-05	0.0	1.0	0.0	1.0	1.0	0.3333333432674408	0.1428571492433548	1.0	-0.9678726196289062	0.10648345947265625	0.0	0.0	-0.967864990234375	0.10649871826171875
1808#2021-04-05	0.0	1.0	0.0	1.0	1.0	0.23076923191547394	0.23076923191547394	1.0	-3.2450103759765625	-0.675537109375	7.62939453125e-06	0.0	-3.2450027465820312	-0.675537109375
1808#2021-04-05	0.0	1.0	0.0	1.0	0.6666666865348816	0.1538461595773697	0.0	1.0	-1.2761383056640625	-0.0769195556640625	0.0	0.0	-1.2761459350585938	-0.0769195556640625
1808#2021-04-05	0.0	1.0	0.0	1.0	1.0	0.4545454680919647	0.3333333432674408	1.0	-3.9689254760742188	-0.808868408203125	-7.62939453125e-06	0.0	-3.9689254760742188	-0.8088607788085938
1808#2021-04-05	0.0	1.0	0.0	1.0	1.0	0.23076923191547394	0.3636363744735718	0.800000011920929	-1.832550048828125	-0.22237396240234375	0.0	-7.62939453125e-06	-1.8325576782226562	-0.22237396240234375
1808#2021-04-05	0.0	1.0	0.0	1.0	0.75	0.25	0.1538461595773697	0.6666666865348816	-2.67926025390625	-0.8939361572265625	0.0	-7.62939453125e-06	-2.67926025390625	-0.8939437866210938
1808#2021-04-05	0.0	1.0	0.0	1.0	0.75	0.25	0.25	0.75	-0.781402587890625	-0.221435546875	0.0	0.0	-0.781402587890625	-0.221435546875
2113#2021-08-10	0.1428571492433548	1.0	0.0	1.0	0.0714285746216774	0.5	0.1428571492433548	1.0	-2.3881683349609375	-1.34735107421875	0.2071533203125	0.13702392578125	-1.9303741455078125	-1.00543212890625
2113#2021-08-10	0.1428571492433548	1.0	0.0	1.0	0.1538461595773697	0.6666666865348816	0.1428571492433548	1.0	-1.033233642578125	0.0559539794921875	0.22100067138671875	0.0985260009765625	-1.2277908325195312	-0.03270721435546875
2113#2021-08-10	0.1428571492433548	1.0	0.0	1.0	0.4000000059604645	0.6666666865348816	0.1428571492433548	1.0	-5.544151306152344	-3.5942230224609375	-0.35326385498046875	-0.309661865234375	-4.704811096191406	-2.9250564575195312
2113#2021-08-10	0.1428571492433548	1.0	0.0	1.0	0.25	0.75	0.1428571492433548	1.0	-0.7003173828125	-0.416473388671875	-0.09709930419921875	-0.2455902099609375	-0.7445907592773438	-0.4234619140625
2113#2021-08-10	0.1428571492433548	1.0	0.0	1.0	0.27272728085517883	0.6000000238418579	0.1428571492433548	1.0	-1.3831863403320312	-0.31688690185546875	-0.27594757080078125	-0.33812713623046875	-1.1263504028320312	-0.034912109375
2113#2021-08-10	0.1428571492433548	1.0	0.0	1.0	0.3636363744735718	0.800000011920929	0.06666667014360428	1.0	-4.886260986328125	-2.6103897094726562	-0.8534088134765625	-0.382049560546875	-4.1314849853515625	-2.21160888671875
2113#2021-08-10	0.1428571492433548	1.0	0.0	1.0	0.23076923191547394	1.0	0.06666667014360428	1.0	0.0769195556640625	-0.17780303955078125	-0.01921844482421875	-0.1347503662109375	0.10996246337890625	-0.0395050048828125
2113#2021-08-10	0.1428571492433548	1.0	0.0	1.0	0.3636363744735718	0.800000011920929	0.0	1.0	-1.2200469970703125	-1.0771560668945312	-0.12065887451171875	-0.4669189453125	-1.0094375610351562	-0.6199111938476562
794#2021-05-06	0.1666666716337204	0.5	0.0	1.0	0.1538461595773697	0.6666666865348816	0.06666667014360428	1.0	-0.00750732421875	-1.2001113891601562	0.2523956298828125	-0.06708526611328125	-0.24761962890625	-1.204742431640625
794#2021-05-06	0.1666666716337204	0.5	0.0	1.0	0.07692307978868484	0.3333333432674408	0.1428571492433548	1.0	-0.3576202392578125	-1.841949462890625	0.3052825927734375	-0.05513763427734375	-0.672698974609375	-1.8135299682617188
794#2021-05-06	0.1666666716337204	0.5	0.0	1.0	0.1666666716337204	0.5	0.06666667014360428	1.0	-0.1128387451171875	-0.5531005859375	0.086151123046875	-0.38916778564453125	-0.2241363525390625	-0.077178955078125
794#2021-05-06	0.1666666716337204	0.5	0.0	1.0	0.07692307978868484	0.3333333432674408	0.06666667014360428	1.0	-0.072052001953125	-0.5544204711914062	0.25811767578125	0.17409515380859375	-0.27899169921875	-0.5250244140625
794#2021-05-06	0.1666666716337204	0.5	0.0	1.0	0.1538461595773697	0.6666666865348816	0.06666667014360428	1.0	-0.1542205810546875	-0.49666595458984375	0.24951171875	-0.06768035888671875	-0.36322021484375	-0.3978271484375
794#2021-05-06	0.1666666716337204	0.5	0.0	1.0	0.1666666716337204	0.5	0.06666667014360428	1.0	-0.9822540283203125	-0.8624725341796875	0.299652099609375	-0.102630615234375	-1.26007080078125	-0.7228927612304688
794#2021-05-06	0.1666666716337204	0.5	0.0	1.0	0.07692307978868484	0.3333333432674408	0.1428571492433548	1.0	-0.0188751220703125	-1.8140716552734375	0.262847900390625	-0.00897216796875	-0.2255401611328125	-1.7694473266601562
794#2021-05-06	0.1666666716337204	0.5	0.0	1.0	0.07692307978868484	0.3333333432674408	0.06666667014360428	1.0	-0.106719970703125	-0.8395919799804688	0.17791748046875	0.08609771728515625	-0.3453369140625	-0.734161376953125
647#2022-08-06	0.1666666716337204	0.5	0.0	1.0	0.25	0.75	0.1428571492433548	1.0	-0.64593505859375	0.08742523193359375	1.38519287109375	1.4974594116210938	-1.2087860107421875	-0.7798538208007812
647#2022-08-06	0.1666666716337204	0.5	0.0	1.0	0.3636363744735718	0.800000011920929	0.06666667014360428	1.0	-0.061920166015625	0.32586669921875	1.3900146484375	0.497955322265625	-1.335693359375	-0.25919342041015625
647#2022-08-06	0.1666666716337204	0.5	0.0	1.0	0.27272728085517883	0.6000000238418579	0.06666667014360428	1.0	-0.6447906494140625	0.5853729248046875	1.4447174072265625	1.5185165405273438	-1.920074462890625	-0.8775253295898438
647#2022-08-06	0.1666666716337204	0.5	0.0	1.0	0.1818181872367859	0.4000000059604645	0.1428571492433548	1.0	-1.2124176025390625	0.24144744873046875	0.9589385986328125	0.22391510009765625	-2.3623046875	-0.17069244384765625
647#2022-08-06	0.1666666716337204	0.5	0.0	1.0	0.1538461595773697	0.6666666865348816	0.23076923191547394	1.0	-0.340728759765625	-0.12198638916015625	1.525970458984375	1.2327728271484375	-1.3941497802734375	-0.43068695068359375
647#2022-08-06	0.1666666716337204	0.5	0.0	1.0	0.27272728085517883	0.6000000238418579	0.1428571492433548	1.0	-1.06793212890625	0.01216888427734375	1.729522705078125	1.3141403198242188	-2.7221527099609375	-1.4810104370117188
647#2022-08-06	0.1666666716337204	0.5	0.0	1.0	0.4000000059604645	0.6666666865348816	0.06666667014360428	1.0	-1.0971221923828125	0.0713653564453125	1.5538482666015625	0.7360687255859375	-2.786895751953125	-1.4564895629882812
647#2022-08-06	0.1666666716337204	0.5	0.0	1.0	0.25	0.75	0.1428571492433548	1.0	-0.7276763916015625	0.2987823486328125	1.4481353759765625	1.4579238891601562	-2.042144775390625	-1.049957275390625
945#2022-04-01	0.0	1.0	0.0	1.0	0.3333333432674408	0.4285714328289032	0.0	1.0	-3.728240966796875	-2.0095291137695312	0.0	0.0	-3.728240966796875	-2.0095291137695312
945#2022-04-01	0.0	1.0	0.0	1.0	0.1818181872367859	0.4000000059604645	0.0	1.0	-1.7634735107421875	-0.868072509765625	0.0	0.0	-1.7634735107421875	-0.868072509765625
945#2022-04-01	0.0	1.0	0.0	1.0	0.625	0.625	0.0	1.0	-2.303985595703125	-0.9086837768554688	0.0	0.0	-2.3040008544921875	-0.9086837768554688
945#2022-04-01	0.0	1.0	0.0	1.0	0.4285714328289032	0.3333333432674408	0.0	1.0	-2.8274993896484375	-0.954986572265625	0.0	-2.288818359375e-05	-2.8275070190429688	-0.954986572265625
945#2022-04-01	0.0	1.0	0.0	1.0	0.3333333432674408	0.4285714328289032	0.0	1.0	-0.3946533203125	-0.332763671875	-7.62939453125e-06	0.0	-0.39466094970703125	-0.332763671875
945#2022-04-01	0.0	1.0	0.0	1.0	0.4444444477558136	0.5714285969734192	0.0	1.0	-1.7529449462890625	-0.482086181640625	0.0	-7.62939453125e-06	-1.7529449462890625	-0.4820709228515625
945#2022-04-01	0.0	1.0	0.0	1.0	0.5	0.5	0.0	1.0	-1.5781707763671875	-0.5768280029296875	0.0	0.0	-1.5781707763671875	-0.5768280029296875
945#2022-04-01	0.0	1.0	0.0	1.0	0.375	0.375	0.0	1.0	-3.0276565551757812	-0.6708297729492188	-7.62939453125e-06	0.0	-3.0276565551757812	-0.6708221435546875
766#2022-03-01	0.0	1.0	0.0	1.0	0.4000000059604645	0.6666666865348816	0.0714285746216774	0.5	-2.1010055541992188	-1.078643798828125	0.0	0.0	-2.1009979248046875	-1.078643798828125
766#2022-03-01	0.0	1.0	0.0	1.0	0.3636363744735718	0.800000011920929	0.1538461595773697	0.6666666865348816	-1.23553466796875	-0.24819183349609375	0.0	0.0	-1.23553466796875	-0.24819183349609375
766#2022-03-01	0.0	1.0	0.0	1.0	0.30000001192092896	0.5	0.1538461595773697	0.6666666865348816	-4.45928955078125	-2.2786636352539062	0.0	0.0	-4.45928955078125	-2.2786636352539062
766#2022-03-01	0.0	1.0	0.0	1.0	0.25	0.75	0.1428571492433548	1.0	-1.5982131958007812	0.02019500732421875	0.0	0.0	-1.59820556640625	0.02019500732421875
766#2022-03-01	0.0	1.0	0.0	1.0	0.3636363744735718	0.800000011920929	0.1428571492433548	1.0	-1.6239547729492188	-0.6041336059570312	0.0	7.62939453125e-06	-1.62396240234375	-0.6041336059570312
766#2022-03-01	0.0	1.0	0.0	1.0	0.23076923191547394	1.0	0.1538461595773697	0.6666666865348816	-0.41754913330078125	-0.06012725830078125	7.62939453125e-06	0.0	-0.41754913330078125	-0.06012725830078125
766#2022-03-01	0.0	1.0	0.0	1.0	0.4444444477558136	0.5714285969734192	0.06666667014360428	1.0	-2.065277099609375	-0.21858978271484375	0.0	7.62939453125e-06	-2.065277099609375	-0.21858978271484375
766#2022-03-01	0.0	1.0	0.0	1.0	0.27272728085517883	0.6000000238418579	0.06666667014360428	1.0	-1.7205886840820312	-0.19432830810546875	0.0	0.0	-1.7205886840820312	-0.19432830810546875
1506#2021-02-19	0.4000000059604645	0.6666666865348816	0.0	1.0	0.4444444477558136	0.5714285969734192	0.0	1.0	-1.3361434936523438	-0.18793487548828125	-0.27588653564453125	-0.32634735107421875	-0.8613204956054688	-0.06385040283203125
1506#2021-02-19	0.4000000059604645	0.6666666865348816	0.0	1.0	0.23076923191547394	1.0	0.0	1.0	-0.7769546508789062	-0.6212692260742188	-0.6703033447265625	-0.6826705932617188	-0.17995452880859375	-0.00969696044921875
1506#2021-02-19	0.4000000059604645	0.6666666865348816	0.0	1.0	0.5	0.8333333134651184	0.06666667014360428	1.0	-3.16876220703125	-1.6358451843261719	-1.52911376953125	-1.1778831481933594	-1.5257339477539062	-0.264007568359375
1506#2021-02-19	0.4000000059604645	0.6666666865348816	0.0	1.0	0.5	0.8333333134651184	0.0	1.0	-0.6397933959960938	-0.3398017883300781	-0.0805816650390625	-0.3896293640136719	-0.2454376220703125	0.20895004272460938
1506#2021-02-19	0.4000000059604645	0.6666666865348816	0.0	1.0	0.3333333432674408	1.0	0.0	1.0	-0.8886032104492188	-0.5842247009277344	-0.7538681030273438	-0.6660270690917969	-0.209747314453125	-0.012836456298828125
1506#2021-02-19	0.4000000059604645	0.6666666865348816	0.0	1.0	0.3636363744735718	0.800000011920929	0.06666667014360428	1.0	-2.5552444458007812	-0.7421035766601562	-1.0211944580078125	-0.6073417663574219	-1.155731201171875	-0.25891876220703125
1506#2021-02-19	0.4000000059604645	0.6666666865348816	0.0	1.0	0.3333333432674408	1.0	0.0	1.0	-0.34136199951171875	-0.2573204040527344	-0.0179901123046875	-0.23711395263671875	-0.11762237548828125	0.203369140625
1506#2021-02-19	0.4000000059604645	0.6666666865348816	0.0	1.0	0.5	0.8333333134651184	0.06666667014360428	1.0	-1.6493377685546875	-0.8314056396484375	-0.272979736328125	-0.4870452880859375	-0.09262847900390625	0.4284934997558594
1698#2021-09-07	0.1428571492433548	1.0	0.0	1.0	0.6666666865348816	0.4000000059604645	0.06666667014360428	1.0	-1.454010009765625	-2.8152008056640625	-0.0848388671875	-0.42557525634765625	-1.33697509765625	-2.4612655639648438
1698#2021-09-07	0.1428571492433548	1.0	0.0	1.0	0.625	0.625	0.06666667014360428	1.0	-0.7206268310546875	-2.0876846313476562	-0.0675201416015625	-0.518035888671875	-0.745697021484375	-1.8424530029296875
1698#2021-09-07	0.1428571492433548	1.0	0.0	1.0	0.5555555820465088	0.7142857313156128	0.1428571492433548	1.0	-0.647003173828125	-1.4775009155273438	0.0336456298828125	-0.242645263671875	-0.66375732421875	-1.3320236206054688
1698#2021-09-07	0.1428571492433548	1.0	0.0	1.0	0.5	0.5	0.1428571492433548	1.0	-0.4437103271484375	-1.8063507080078125	0.01995849609375	-0.2901458740234375	-0.5241241455078125	-1.6132659912109375
1698#2021-09-07	0.1428571492433548	1.0	0.0	1.0	0.4545454680919647	1.0	0.06666667014360428	1.0	-0.3412322998046875	-0.7087020874023438	0.0323944091796875	-0.21459197998046875	-0.37799072265625	-0.45301055908203125
1698#2021-09-07	0.1428571492433548	1.0	0.0	1.0	0.625	0.625	0.1428571492433548	1.0	-0.6291961669921875	-1.458251953125	0.028106689453125	-0.15973663330078125	-0.6377105712890625	-1.3550491333007812
1698#2021-09-07	0.1428571492433548	1.0	0.0	1.0	0.375	0.375	0.06666667014360428	1.0	-0.6233978271484375	-1.9768905639648438	0.0754547119140625	-0.39180755615234375	-0.80517578125	-1.7417755126953125
1698#2021-09-07	0.1428571492433548	1.0	0.0	1.0	0.4000000059604645	0.6666666865348816	0.06666667014360428	1.0	-0.7435760498046875	-1.6717071533203125	-0.0746307373046875	-0.44573211669921875	-0.8839111328125	-1.4063949584960938
2670#2023-03-01	0.1428571492433548	1.0	0.0	1.0	1.0	0.23076923191547394	0.5714285969734192	0.4444444477558136	-1.1186904907226562	0.23124313354492188	0.05846405029296875	-0.031768798828125	-1.14727783203125	0.2533454895019531
2670#2023-03-01	0.1428571492433548	1.0	0.0	1.0	0.5	0.1666666716337204	0.5	0.5	-0.39994049072265625	0.10361480712890625	0.114166259765625	-0.03459930419921875	-0.46982574462890625	0.12584686279296875
2670#2023-03-01	0.1428571492433548	1.0	0.0	1.0	0.6666666865348816	0.4000000059604645	0.5	0.5	-0.50921630859375	0.23016357421875	0.13831329345703125	-5.340576171875e-05	-0.5324554443359375	0.17595672607421875
2670#2023-03-01	0.1428571492433548	1.0	0.0	1.0	0.4285714328289032	0.3333333432674408	0.625	0.625	-2.0152969360351562	-0.23430633544921875	0.085968017578125	-0.0141143798828125	-1.564117431640625	-0.13413238525390625
2670#2023-03-01	0.1428571492433548	1.0	0.0	1.0	0.4000000059604645	0.1818181872367859	0.5	0.5	-0.911651611328125	-0.2487030029296875	0.08880615234375	-0.00665283203125	-0.6215438842773438	-0.16106033325195312
2670#2023-03-01	0.1428571492433548	1.0	0.0	1.0	0.6666666865348816	0.4000000059604645	0.7142857313156128	0.5555555820465088	-0.4373016357421875	0.16389083862304688	0.08819580078125	-0.0306243896484375	-0.500518798828125	0.1778564453125
2670#2023-03-01	0.1428571492433548	1.0	0.0	1.0	0.800000011920929	0.3636363744735718	0.7142857313156128	0.5555555820465088	-2.6590957641601562	-0.3981590270996094	0.1158599853515625	-0.017242431640625	-2.2099380493164062	-0.2962837219238281
2670#2023-03-01	0.1428571492433548	1.0	0.0	1.0	0.4285714328289032	0.3333333432674408	0.5555555820465088	0.7142857313156128	-0.7480621337890625	-0.1297607421875	0.088958740234375	0.00331878662109375	-0.3658294677734375	-0.09132003784179688
353#2022-11-22	0.1428571492433548	1.0	0.0	1.0	0.5	0.5	0.1428571492433548	1.0	-7.2915496826171875	-4.100898742675781	-0.9856719970703125	-0.8845062255859375	-6.7312164306640625	-3.8912811279296875
353#2022-11-22	0.1428571492433548	1.0	0.0	1.0	0.4000000059604645	0.6666666865348816	0.3333333432674408	1.0	-1.3153762817382812	-1.7357864379882812	-0.158477783203125	-0.1145477294921875	-1.301666259765625	-1.4364166259765625
353#2022-11-22	0.1428571492433548	1.0	0.0	1.0	0.30000001192092896	0.5	0.1538461595773697	0.6666666865348816	-7.80816650390625	-4.808906555175781	-0.6278533935546875	-0.7204666137695312	-6.293365478515625	-3.653656005859375
353#2022-11-22	0.1428571492433548	1.0	0.0	1.0	0.4444444477558136	0.5714285969734192	0.06666667014360428	1.0	-1.7786331176757812	-0.7267303466796875	0.02080535888671875	-0.1590118408203125	-1.6531829833984375	-0.6256027221679688
353#2022-11-22	0.1428571492433548	1.0	0.0	1.0	0.30000001192092896	0.5	0.1428571492433548	1.0	-1.8741226196289062	-0.7056350708007812	0.1154022216796875	-0.12186431884765625	-1.8486480712890625	-0.584808349609375
353#2022-11-22	0.1428571492433548	1.0	0.0	1.0	0.3333333432674408	0.20000000298023224	0.0714285746216774	0.5	-4.146965026855469	-1.8183441162109375	0.2150115966796875	-0.1060028076171875	-4.081657409667969	-1.6337051391601562
353#2022-11-22	0.1428571492433548	1.0	0.0	1.0	0.5555555820465088	0.7142857313156128	0.3333333432674408	1.0	-2.0517120361328125	-0.92755126953125	0.25757598876953125	0.01099395751953125	-2.1225814819335938	-0.7907257080078125
353#2022-11-22	0.1428571492433548	1.0	0.0	1.0	0.5555555820465088	0.7142857313156128	0.06666667014360428	1.0	-1.684112548828125	-0.66064453125	0.07711029052734375	-0.06746673583984375	-1.6316757202148438	-0.49858856201171875
3#2021-12-25	0.4000000059604645	0.6666666865348816	0.0	1.0	1.0	0.23076923191547394	0.23076923191547394	1.0	-2.2758331298828125	-2.5058670043945312	-0.6392135620117188	-0.788299560546875	-1.8183670043945312	-1.6347198486328125
3#2021-12-25	0.4000000059604645	0.6666666865348816	0.0	1.0	0.3333333432674408	0.20000000298023224	0.25	0.75	-1.5518264770507812	-1.49383544921875	-0.3556976318359375	-0.7031402587890625	-1.1250228881835938	-1.0052947998046875
3#2021-12-25	0.4000000059604645	0.6666666865348816	0.0	1.0	0.6666666865348816	0.1538461595773697	0.23076923191547394	1.0	-1.6017913818359375	-2.0456390380859375	-0.47574615478515625	-1.0373992919921875	-1.615020751953125	-1.56396484375
3#2021-12-25	0.4000000059604645	0.6666666865348816	0.0	1.0	0.6666666865348816	0.4000000059604645	0.25	0.75	-1.6606216430664062	-0.5938034057617188	-1.0704269409179688	-0.9554214477539062	-0.9254379272460938	-0.18375396728515625
3#2021-12-25	0.4000000059604645	0.6666666865348816	0.0	1.0	0.5	0.30000001192092896	0.25	0.75	-1.7483291625976562	-2.0525360107421875	-0.43624114990234375	-0.831298828125	-1.1374893188476562	-1.0470657348632812
3#2021-12-25	0.4000000059604645	0.6666666865348816	0.0	1.0	1.0	0.23076923191547394	0.23076923191547394	1.0	-2.9599456787109375	-3.9938201904296875	-0.384918212890625	-0.992767333984375	-2.763702392578125	-2.8291015625
3#2021-12-25	0.4000000059604645	0.6666666865348816	0.0	1.0	0.6666666865348816	0.1538461595773697	0.25	0.75	-3.0628585815429688	-2.2766189575195312	-1.0128402709960938	-1.0336456298828125	-1.69390869140625	-0.5959243774414062
3#2021-12-25	0.4000000059604645	0.6666666865348816	0.0	1.0	0.6666666865348816	0.1538461595773697	0.25	0.75	-1.7210922241210938	-1.1314468383789062	-0.68292236328125	-0.7252120971679688	-1.2350387573242188	-0.448516845703125
586#2021-10-26	0.1428571492433548	1.0	0.1428571492433548	1.0	0.5	0.1666666716337204	0.5714285969734192	0.4444444477558136	-1.4742965698242188	-0.9737625122070312	0.6976699829101562	0.46332550048828125	-2.2615432739257812	-1.7757949829101562
586#2021-10-26	0.1428571492433548	1.0	0.1428571492433548	1.0	1.0	0.23076923191547394	0.8333333134651184	0.5	-4.773529052734375	-3.551849365234375	2.957977294921875	1.6506271362304688	-6.219917297363281	-4.145477294921875
586#2021-10-26	0.1428571492433548	1.0	0.1428571492433548	1.0	0.800000011920929	0.3636363744735718	0.6666666865348816	0.4000000059604645	-3.6125335693359375	-2.2099227905273438	1.4883880615234375	1.4407196044921875	-6.7256317138671875	-3.2865982055664062
586#2021-10-26	0.1428571492433548	1.0	0.1428571492433548	1.0	0.6000000238418579	0.27272728085517883	0.5714285969734192	0.4444444477558136	-2.9117050170898438	-1.6220703125	0.9722671508789062	0.33499908447265625	-4.3550872802734375	-3.0867919921875
586#2021-10-26	0.1428571492433548	1.0	0.1428571492433548	1.0	0.6666666865348816	0.1538461595773697	0.3333333432674408	0.4285714328289032	-3.34332275390625	-2.8635330200195312	1.4650650024414062	0.8126907348632812	-4.117523193359375	-3.2075653076171875
586#2021-10-26	0.1428571492433548	1.0	0.1428571492433548	1.0	0.800000011920929	0.3636363744735718	0.375	0.375	-2.426483154296875	-2.4438247680664062	-0.12469482421875	0.01352691650390625	-6.569732666015625	-5.7811431884765625
586#2021-10-26	0.1428571492433548	1.0	0.1428571492433548	1.0	0.6666666865348816	0.1538461595773697	0.4444444477558136	0.5714285969734192	-4.876731872558594	-2.0163726806640625	2.5222625732421875	2.0104827880859375	-7.529090881347656	-3.5913848876953125
586#2021-10-26	0.1428571492433548	1.0	0.1428571492433548	1.0	0.5	0.30000001192092896	0.3333333432674408	0.4285714328289032	-0.3005828857421875	-0.187042236328125	0.254608154296875	0.335693359375	0.01966094970703125	-0.01453399658203125
1838#2022-12-15	0.0	1.0	0.0	1.0	1.0	0.3333333432674408	0.1538461595773697	0.6666666865348816	-9.929252624511719	-3.9347991943359375	0.0	0.0	-9.929252624511719	-3.934783935546875
1838#2022-12-15	0.0	1.0	0.0	1.0	0.75	0.25	0.1538461595773697	0.6666666865348816	-9.470489501953125	-5.215705871582031	-1.52587890625e-05	1.52587890625e-05	-9.470489501953125	-5.215705871582031
1838#2022-12-15	0.0	1.0	0.0	1.0	1.0	0.23076923191547394	0.1538461595773697	0.6666666865348816	-10.586212158203125	-5.025657653808594	0.0	0.0	-10.586196899414062	-5.0256500244140625
1838#2022-12-15	0.0	1.0	0.0	1.0	1.0	0.1428571492433548	0.1538461595773697	0.6666666865348816	-11.9495849609375	-7.322479248046875	0.0	0.0	-11.949615478515625	-7.322479248046875
1838#2022-12-15	0.0	1.0	0.0	1.0	1.0	0.1428571492433548	0.1538461595773697	0.6666666865348816	-11.727264404296875	-6.0545806884765625	-1.52587890625e-05	0.0	-11.727264404296875	-6.0545806884765625
1838#2022-12-15	0.0	1.0	0.0	1.0	0.800000011920929	0.3636363744735718	0.1428571492433548	1.0	-3.223876953125	-3.5007705688476562	1.52587890625e-05	0.0	-3.223876953125	-3.5007858276367188
1838#2022-12-15	0.0	1.0	0.0	1.0	1.0	0.1428571492433548	0.1538461595773697	0.6666666865348816	-11.461151123046875	-5.842315673828125	0.0	0.0	-11.461151123046875	-5.842315673828125
1838#2022-12-15	0.0	1.0	0.0	1.0	1.0	0.23076923191547394	0.1538461595773697	0.6666666865348816	-8.816917419433594	-3.1569747924804688	0.0	0.0	-8.816917419433594	-3.1569747924804688
262#2021-03-25	0.1428571492433548	1.0	0.0	1.0	0.4000000059604645	0.6666666865348816	0.25	0.75	-1.316986083984375	-0.6601943969726562	-0.066009521484375	-0.0601043701171875	-1.1277694702148438	-0.6037216186523438
262#2021-03-25	0.1428571492433548	1.0	0.0	1.0	0.2857142984867096	0.2222222238779068	0.27272728085517883	0.6000000238418579	-3.3797760009765625	-1.9868240356445312	-0.27874755859375	-0.25313568115234375	-3.150726318359375	-1.847412109375
262#2021-03-25	0.1428571492433548	1.0	0.0	1.0	0.30000001192092896	0.5	0.25	0.75	-1.9810791015625	-2.417438507080078	-0.0803375244140625	-0.3351898193359375	-1.943634033203125	-2.267711639404297
262#2021-03-25	0.1428571492433548	1.0	0.0	1.0	0.25	0.25	0.25	0.75	-1.8587722778320312	-0.7708892822265625	-0.1537628173828125	-0.14391326904296875	-1.7323379516601562	-0.70587158203125
262#2021-03-25	0.1428571492433548	1.0	0.0	1.0	0.5	0.5	0.1666666716337204	0.5	-2.4998397827148438	-1.1404037475585938	-0.1305694580078125	-0.119384765625	-2.5512771606445312	-1.1149826049804688
262#2021-03-25	0.1428571492433548	1.0	0.0	1.0	0.4000000059604645	0.6666666865348816	0.1538461595773697	0.6666666865348816	-2.2986373901367188	-1.8374214172363281	-0.058990478515625	-0.17080307006835938	-2.2407455444335938	-1.7241134643554688
262#2021-03-25	0.1428571492433548	1.0	0.0	1.0	0.2222222238779068	0.2857142984867096	0.27272728085517883	0.6000000238418579	-3.79888916015625	-0.39780426025390625	-0.2078857421875	-0.10992431640625	-3.5871810913085938	-0.38614654541015625
262#2021-03-25	0.1428571492433548	1.0	0.0	1.0	0.4285714328289032	0.3333333432674408	0.25	0.75	-2.5655975341796875	-1.20074462890625	0.005889892578125	-0.04093170166015625	-2.4988021850585938	-1.1550140380859375
1167#2022-10-19	0.5	0.5	0.0	1.0	0.1428571492433548	1.0	0.25	0.25	0.37618255615234375	-0.5173797607421875	1.395782470703125	-0.0835113525390625	-0.3578338623046875	-0.32032012939453125
1167#2022-10-19	0.5	0.5	0.0	1.0	0.1428571492433548	1.0	0.5	0.5	-0.9634170532226562	-0.5746002197265625	1.2685165405273438	0.1995086669921875	-2.3117446899414062	-0.47924041748046875
1167#2022-10-19	0.5	0.5	0.0	1.0	0.06666667014360428	1.0	0.5	0.30000001192092896	0.377777099609375	-0.5511932373046875	1.7727813720703125	-0.1088409423828125	-0.357421875	-0.30312347412109375
1167#2022-10-19	0.5	0.5	0.0	1.0	0.06666667014360428	1.0	0.4285714328289032	0.3333333432674408	-0.8599700927734375	-0.504364013671875	1.2658538818359375	0.3309478759765625	-1.955169677734375	-0.6163787841796875
1167#2022-10-19	0.5	0.5	0.0	1.0	0.06666667014360428	1.0	0.4285714328289032	0.3333333432674408	-0.21624755859375	-0.48894500732421875	0.7465362548828125	0.0287933349609375	-0.7599334716796875	-0.45154571533203125
1167#2022-10-19	0.5	0.5	0.0	1.0	0.0	1.0	0.375	0.375	-0.2667083740234375	-0.391082763671875	0.6417617797851562	0.1357269287109375	-1.3424224853515625	-0.6876602172851562
1167#2022-10-19	0.5	0.5	0.0	1.0	0.1428571492433548	1.0	0.5	0.30000001192092896	-0.02263641357421875	-0.7826004028320312	1.1197662353515625	-0.1805419921875	-0.7092056274414062	-0.6499404907226562
1167#2022-10-19	0.5	0.5	0.0	1.0	0.1428571492433548	1.0	0.25	0.25	0.130462646484375	-0.98651123046875	1.6613082885742188	-0.29381561279296875	-1.6900405883789062	-0.7201080322265625
1956#2021-10-13	0.1428571492433548	1.0	0.1428571492433548	1.0	0.375	0.375	0.25	0.75	0.497711181640625	-0.0322113037109375	1.1795196533203125	0.3679656982421875	-0.49072265625	-0.7683792114257812
1956#2021-10-13	0.1428571492433548	1.0	0.1428571492433548	1.0	0.5714285969734192	0.4444444477558136	0.27272728085517883	0.6000000238418579	0.0030059814453125	-0.430145263671875	0.47264862060546875	0.24745941162109375	-0.48133087158203125	-0.7810821533203125
1956#2021-10-13	0.1428571492433548	1.0	0.1428571492433548	1.0	0.375	0.375	0.06666667014360428	1.0	-0.9712753295898438	-0.7971954345703125	6.9527130126953125	3.2393341064453125	-1.864593505859375	-1.6409759521484375
1956#2021-10-13	0.1428571492433548	1.0	0.1428571492433548	1.0	0.2857142984867096	0.2222222238779068	0.3333333432674408	1.0	-0.01203155517578125	-0.17501068115234375	0.5886917114257812	0.71240234375	-1.196075439453125	-1.375823974609375
1956#2021-10-13	0.1428571492433548	1.0	0.1428571492433548	1.0	0.375	0.375	0.23076923191547394	1.0	-0.02783203125	-0.5589370727539062	0.32057952880859375	1.3674774169921875	-0.43085479736328125	-0.9922943115234375
1956#2021-10-13	0.1428571492433548	1.0	0.1428571492433548	1.0	0.375	0.375	0.06666667014360428	1.0	0.09323883056640625	-0.18947601318359375	-1.0310287475585938	-0.25736236572265625	-0.0432586669921875	-0.3692283630371094
1956#2021-10-13	0.1428571492433548	1.0	0.1428571492433548	1.0	0.6000000238418579	0.27272728085517883	0.27272728085517883	0.6000000238418579	-0.16139984130859375	-0.1763153076171875	0.45557403564453125	0.34104156494140625	-0.4771575927734375	-0.5369110107421875
1956#2021-10-13	0.1428571492433548	1.0	0.1428571492433548	1.0	0.5	0.30000001192092896	0.0714285746216774	0.5	-2.8307571411132812	-1.9748458862304688	2.13787841796875	1.8647613525390625	-7.3986053466796875	-2.5896377563476562
2454#2022-03-05	0.1428571492433548	1.0	0.3333333432674408	1.0	0.4285714328289032	0.3333333432674408	0.23076923191547394	1.0	-1.896820068359375	-1.1075210571289062	5.880256652832031	4.3492889404296875	-3.99761962890625	-3.247833251953125
2454#2022-03-05	0.1428571492433548	1.0	0.3333333432674408	1.0	0.6000000238418579	0.27272728085517883	0.3636363744735718	0.800000011920929	-6.5994873046875	-4.3585052490234375	1.8751068115234375	1.7810134887695312	-9.556640625	-6.799064636230469
2454#2022-03-05	0.1428571492433548	1.0	0.3333333432674408	1.0	0.4285714328289032	0.3333333432674408	0.23076923191547394	1.0	-1.984710693359375	-0.9559402465820312	6.0141754150390625	4.696098327636719	-6.165672302246094	-3.8775253295898438
2454#2022-03-05	0.1428571492433548	1.0	0.3333333432674408	1.0	0.375	0.375	0.23076923191547394	1.0	-0.4297332763671875	-0.43195343017578125	7.224273681640625	4.3552093505859375	-3.021453857421875	-3.1433563232421875
2454#2022-03-05	0.1428571492433548	1.0	0.3333333432674408	1.0	0.5	0.30000001192092896	0.23076923191547394	1.0	-3.4486007690429688	-1.9827194213867188	4.3592681884765625	3.7400894165039062	-6.696250915527344	-4.515007019042969
2454#2022-03-05	0.1428571492433548	1.0	0.3333333432674408	1.0	0.5	0.30000001192092896	0.3636363744735718	0.800000011920929	-4.53375244140625	-1.917022705078125	3.2743453979492188	3.0318832397460938	-10.960670471191406	-6.306770324707031
2454#2022-03-05	0.1428571492433548	1.0	0.3333333432674408	1.0	0.5	0.30000001192092896	0.1666666716337204	0.5	-3.0057601928710938	-0.9433517456054688	5.285514831542969	4.906852722167969	-9.497802734375	-5.469215393066406
2454#2022-03-05	0.1428571492433548	1.0	0.3333333432674408	1.0	0.6000000238418579	0.27272728085517883	0.25	0.75	-4.522605895996094	-2.8723907470703125	1.8059921264648438	1.8218841552734375	-9.935340881347656	-6.398994445800781
1878#2022-11-23	0.0	1.0	0.0	1.0	0.3636363744735718	0.800000011920929	0.23076923191547394	1.0	-1.745452880859375	-1.0560531616210938	0.0	-7.62939453125e-06	-1.745452880859375	-1.0560531616210938
1878#2022-11-23	0.0	1.0	0.0	1.0	0.4000000059604645	0.6666666865348816	0.06666667014360428	1.0	-5.213775634765625	-3.5110626220703125	0.0	0.0	-5.213775634765625	-3.5110626220703125
1878#2022-11-23	0.0	1.0	0.0	1.0	0.30000001192092896	0.5	0.0	1.0	-2.3499679565429688	-1.2888107299804688	0.0	0.0	-2.3499679565429688	-1.2888031005859375
1878#2022-11-23	0.0	1.0	0.0	1.0	0.4444444477558136	0.5714285969734192	0.23076923191547394	1.0	-3.4688491821289062	-2.3964462280273438	0.0	0.0	-3.468841552734375	-2.3964462280273438
1878#2022-11-23	0.0	1.0	0.0	1.0	0.3333333432674408	0.4285714328289032	0.06666667014360428	1.0	-2.3841781616210938	-1.3247451782226562	0.0	0.0	-2.3841705322265625	-1.324737548828125
1878#2022-11-23	0.0	1.0	0.0	1.0	0.30000001192092896	0.5	0.23076923191547394	1.0	-3.5236740112304688	-2.214996337890625	0.0	0.0	-3.5236740112304688	-2.214996337890625
1878#2022-11-23	0.0	1.0	0.0	1.0	0.27272728085517883	0.6000000238418579	0.06666667014360428	1.0	-2.3768539428710938	-2.0413131713867188	0.0	-7.62939453125e-06	-2.376861572265625	-2.0413131713867188
1878#2022-11-23	0.0	1.0	0.0	1.0	0.07692307978868484	0.3333333432674408	0.23076923191547394	1.0	-4.6545867919921875	-3.0543441772460938	1.52587890625e-05	0.0	-4.6545867919921875	-3.0543441772460938
373#2021-08-14	0.1428571492433548	1.0	0.1428571492433548	1.0	0.25	0.75	0.1538461595773697	0.6666666865348816	-0.99163818359375	-0.519073486328125	0.1380615234375	-0.0939483642578125	-1.2865524291992188	-0.372894287109375
373#2021-08-14	0.1428571492433548	1.0	0.1428571492433548	1.0	0.3333333432674408	1.0	0.06666667014360428	1.0	-0.57720947265625	-0.07889556884765625	0.1856689453125	0.0458526611328125	-0.8040313720703125	-0.183319091796875
373#2021-08-14	0.1428571492433548	1.0	0.1428571492433548	1.0	0.27272728085517883	0.6000000238418579	0.23076923191547394	1.0	-0.5447463989257812	-0.42365264892578125	0.9521865844726562	-0.19188690185546875	-1.0023574829101562	-0.448760986328125
373#2021-08-14	0.1428571492433548	1.0	0.1428571492433548	1.0	0.23076923191547394	1.0	0.1428571492433548	1.0	-0.3972625732421875	-0.25432586669921875	0.452545166015625	-0.0054779052734375	-0.8439865112304688	-0.30518341064453125
373#2021-08-14	0.1428571492433548	1.0	0.1428571492433548	1.0	0.27272728085517883	0.6000000238418579	0.23076923191547394	1.0	-0.584930419921875	0.0050811767578125	0.25327301025390625	0.0565643310546875	-1.0368576049804688	-0.1405181884765625
373#2021-08-14	0.1428571492433548	1.0	0.1428571492433548	1.0	0.25	0.75	0.23076923191547394	1.0	-0.8425445556640625	-0.0537261962890625	0.18828582763671875	0.0158843994140625	-1.07733154296875	-0.08605194091796875
373#2021-08-14	0.1428571492433548	1.0	0.1428571492433548	1.0	0.23076923191547394	1.0	0.23076923191547394	1.0	-0.62884521484375	-0.23210906982421875	0.16254425048828125	-0.00730133056640625	-0.78375244140625	-0.2178497314453125
373#2021-08-14	0.1428571492433548	1.0	0.1428571492433548	1.0	0.23076923191547394	1.0	0.06666667014360428	1.0	-0.1162109375	-0.08455657958984375	0.4293975830078125	0.05219268798828125	-0.4145660400390625	-0.1329803466796875
2042#2021-07-08	0.0	1.0	0.1428571492433548	1.0	0.27272728085517883	0.6000000238418579	0.1428571492433548	1.0	1.0627899169921875	0.35083770751953125	3.7740631103515625	3.169952392578125	-1.3551025390625	-1.5202255249023438
2042#2021-07-08	0.0	1.0	0.1428571492433548	1.0	0.27272728085517883	0.6000000238418579	0.1428571492433548	1.0	0.644287109375	0.24237060546875	2.063751220703125	1.3011322021484375	0.182525634765625	-0.068939208984375
2042#2021-07-08	0.0	1.0	0.1428571492433548	1.0	0.30000001192092896	0.5	0.1428571492433548	1.0	0.8391876220703125	-0.10799407958984375	3.2997589111328125	2.5850067138671875	-0.773590087890625	-1.1906967163085938
2042#2021-07-08	0.0	1.0	0.1428571492433548	1.0	0.25	0.75	0.1428571492433548	1.0	0.92803955078125	0.8267364501953125	2.917083740234375	2.3344573974609375	-1.453125	-0.898040771484375
2042#2021-07-08	0.0	1.0	0.1428571492433548	1.0	0.30000001192092896	0.5	0.1428571492433548	1.0	1.163970947265625	-0.00678253173828125	6.0072479248046875	4.624015808105469	-3.806610107421875	-3.1888656616210938
2042#2021-07-08	0.0	1.0	0.1428571492433548	1.0	0.3636363744735718	0.800000011920929	0.23076923191547394	1.0	0.2459564208984375	-0.0496368408203125	2.242706298828125	2.542266845703125	-1.9754638671875	-2.0550003051757812
2042#2021-07-08	0.0	1.0	0.1428571492433548	1.0	0.2857142984867096	0.2222222238779068	0.1428571492433548	1.0	0.4930572509765625	-0.47314453125	2.833740234375	2.302825927734375	0.2372283935546875	-1.8173141479492188
2042#2021-07-08	0.0	1.0	0.1428571492433548	1.0	0.3333333432674408	0.4285714328289032	0.06666667014360428	1.0	-0.2721710205078125	-0.18074798583984375	-1.13330078125	0.37258148193359375	1.04559326171875	-0.5129547119140625
2659#2022-09-05	0.0	1.0	0.1428571492433548	1.0	0.8333333134651184	0.5	0.30000001192092896	0.5	-8.245071411132812	-1.1259231567382812	2.2516098022460938	2.188140869140625	-8.66845703125	-1.3153839111328125
2659#2022-09-05	0.0	1.0	0.1428571492433548	1.0	0.6000000238418579	0.27272728085517883	0.4285714328289032	0.3333333432674408	-9.56817626953125	-3.4009323120117188	3.0745391845703125	1.6821365356445312	-10.4288330078125	-3.6307754516601562
2659#2022-09-05	0.0	1.0	0.1428571492433548	1.0	0.5714285969734192	0.4444444477558136	0.4000000059604645	0.6666666865348816	-5.35687255859375	-1.0010528564453125	1.7688751220703125	0.582000732421875	-5.3838348388671875	-1.5760040283203125
2659#2022-09-05	0.0	1.0	0.1428571492433548	1.0	0.5714285969734192	0.4444444477558136	0.30000001192092896	0.5	-3.3734893798828125	0.08209228515625	1.61920166015625	0.9904937744140625	-3.6778411865234375	-0.318817138671875
2659#2022-09-05	0.0	1.0	0.1428571492433548	1.0	0.6666666865348816	0.4000000059604645	0.30000001192092896	0.5	-4.754302978515625	-0.6735992431640625	1.441192626953125	0.63232421875	-4.795745849609375	-1.0727462768554688
2659#2022-09-05	0.0	1.0	0.1428571492433548	1.0	0.5714285969734192	0.4444444477558136	0.4000000059604645	0.6666666865348816	-4.8528289794921875	-0.83306884765625	1.4957275390625	0.68017578125	-4.9087982177734375	-1.2996444702148438
2659#2022-09-05	0.0	1.0	0.1428571492433548	1.0	0.800000011920929	0.3636363744735718	0.375	0.375	-7.9419403076171875	-4.2866058349609375	3.9731597900390625	2.6865158081054688	-9.294464111328125	-4.9239044189453125
2659#2022-09-05	0.0	1.0	0.1428571492433548	1.0	0.800000011920929	0.3636363744735718	0.5	0.5	-7.5751190185546875	-2.5522537231445312	2.1402587890625	0.648193359375	-7.9128570556640625	-3.0980377197265625
1411#2022-10-19	1.0	0.6000000238418579	0.1428571492433548	1.0	0.6000000238418579	0.27272728085517883	0.4444444477558136	0.5714285969734192	-3.1777572631835938	-0.42888641357421875	-0.5134658813476562	-0.15948486328125	-2.202667236328125	-0.2490997314453125
1411#2022-10-19	1.0	0.6000000238418579	0.1428571492433548	1.0	0.6666666865348816	0.4000000059604645	0.4000000059604645	0.6666666865348816	-5.819091796875	-3.0258865356445312	-2.19915771484375	-1.6628799438476562	-3.3207015991210938	-1.0510025024414062
1411#2022-10-19	1.0	0.6000000238418579	0.1428571492433548	1.0	0.800000011920929	0.3636363744735718	0.4444444477558136	0.5714285969734192	-1.4803237915039062	-0.04941558837890625	2.0546875	1.124298095703125	-1.4795303344726562	-0.5204849243164062
1411#2022-10-19	1.0	0.6000000238418579	0.1428571492433548	1.0	0.75	0.25	0.5714285969734192	0.4444444477558136	-6.672111511230469	-4.287559509277344	-1.8300704956054688	-2.1145782470703125	-3.8927841186523438	-1.1613922119140625
1411#2022-10-19	1.0	0.6000000238418579	0.1428571492433548	1.0	0.6000000238418579	0.27272728085517883	0.4000000059604645	0.6666666865348816	-6.2139892578125	-3.2764205932617188	-2.2502670288085938	-1.6669464111328125	-3.772552490234375	-1.4295196533203125
1411#2022-10-19	1.0	0.6000000238418579	0.1428571492433548	1.0	0.6666666865348816	0.4000000059604645	0.4000000059604645	0.6666666865348816	-3.1598281860351562	-0.433258056640625	-0.16351318359375	0.5752182006835938	-2.1658935546875	-0.6494598388671875
1411#2022-10-19	1.0	0.6000000238418579	0.1428571492433548	1.0	0.800000011920929	0.3636363744735718	0.5	0.5	-7.8244476318359375	-3.63214111328125	-3.7653656005859375	-2.1438674926757812	-3.7932586669921875	-1.046356201171875
1411#2022-10-19	1.0	0.6000000238418579	0.1428571492433548	1.0	0.800000011920929	0.3636363744735718	0.4000000059604645	0.6666666865348816	-2.8520126342773438	-0.6672134399414062	0.41670989990234375	0.595916748046875	-1.7405014038085938	-0.2540130615234375
340#2021-04-21	0.1428571492433548	1.0	0.0	1.0	0.375	0.375	0.4444444477558136	0.5714285969734192	-1.9112472534179688	-0.5091552734375	0.00196075439453125	-0.01568603515625	-1.9178619384765625	-0.46440887451171875
340#2021-04-21	0.1428571492433548	1.0	0.0	1.0	0.5	0.5	0.27272728085517883	0.6000000238418579	-3.1650772094726562	-2.123809814453125	0.183135986328125	0.0322113037109375	-2.8806533813476562	-1.6577301025390625
340#2021-04-21	0.1428571492433548	1.0	0.0	1.0	0.4444444477558136	0.5714285969734192	0.3636363744735718	0.800000011920929	-2.3315277099609375	-0.37670135498046875	-0.005218505859375	0.01325225830078125	-2.4590606689453125	-0.3577117919921875
340#2021-04-21	0.1428571492433548	1.0	0.0	1.0	0.3636363744735718	0.800000011920929	0.75	0.75	-2.238372802734375	-0.6434097290039062	0.06195831298828125	-0.03094482421875	-2.4015960693359375	-0.621978759765625
340#2021-04-21	0.1428571492433548	1.0	0.0	1.0	0.4444444477558136	0.5714285969734192	0.3636363744735718	0.800000011920929	-0.53204345703125	-0.54010009765625	0.14731597900390625	-0.02317047119140625	-0.445648193359375	-0.38947296142578125
340#2021-04-21	0.1428571492433548	1.0	0.0	1.0	0.5714285969734192	0.4444444477558136	0.4000000059604645	0.6666666865348816	-4.630317687988281	-3.0317459106445312	0.19843292236328125	0.00128173828125	-4.66302490234375	-2.7963943481445312
340#2021-04-21	0.1428571492433548	1.0	0.0	1.0	0.4444444477558136	0.5714285969734192	0.5	0.8333333134651184	-3.513275146484375	-2.416290283203125	-0.1360931396484375	-0.206512451171875	-3.4630126953125	-2.1674270629882812
340#2021-04-21	0.1428571492433548	1.0	0.0	1.0	0.4444444477558136	0.5714285969734192	0.1818181872367859	0.4000000059604645	-1.9521713256835938	0.31020355224609375	0.13800048828125	0.09116363525390625	-1.9838409423828125	0.24554443359375
2035#2021-07-02	0.3333333432674408	1.0	0.1428571492433548	1.0	0.23076923191547394	1.0	0.5555555820465088	0.7142857313156128	0.0581817626953125	0.4926300048828125	0.7842559814453125	0.8650360107421875	-0.5806732177734375	-0.6673355102539062
2035#2021-07-02	0.3333333432674408	1.0	0.1428571492433548	1.0	0.25	0.75	0.3333333432674408	1.0	-0.2723236083984375	-0.5405654907226562	-0.030426025390625	0.637115478515625	-0.5161590576171875	-1.4037933349609375
2035#2021-07-02	0.3333333432674408	1.0	0.1428571492433548	1.0	0.5	0.5	0.23076923191547394	1.0	-0.692657470703125	-1.2462310791015625	-0.4252777099609375	-0.37766265869140625	0.145965576171875	0.0063018798828125
2035#2021-07-02	0.3333333432674408	1.0	0.1428571492433548	1.0	0.25	0.75	0.5555555820465088	0.7142857313156128	-0.4794921875	-0.31107330322265625	1.0442047119140625	0.8111801147460938	-1.3558349609375	-1.075347900390625
2035#2021-07-02	0.3333333432674408	1.0	0.1428571492433548	1.0	0.1428571492433548	1.0	0.5	0.8333333134651184	-0.3267669677734375	-0.257080078125	0.209228515625	0.7813873291015625	-0.501556396484375	-0.899383544921875
2035#2021-07-02	0.3333333432674408	1.0	0.1428571492433548	1.0	0.5	0.8333333134651184	0.4000000059604645	0.6666666865348816	-1.8774871826171875	-0.9146194458007812	-0.2658538818359375	0.20415496826171875	-0.45159912109375	-0.5391998291015625
2035#2021-07-02	0.3333333432674408	1.0	0.1428571492433548	1.0	0.4000000059604645	0.6666666865348816	0.25	0.75	-0.4709930419921875	-1.2831649780273438	-0.438873291015625	0.0618438720703125	0.10906982421875	-0.5989761352539062
2035#2021-07-02	0.3333333432674408	1.0	0.1428571492433548	1.0	0.23076923191547394	1.0	0.5555555820465088	0.7142857313156128	-1.1407470703125	-0.2588958740234375	-0.108978271484375	0.6172866821289062	-1.245086669921875	-0.83331298828125
286#2021-11-26	0.0	1.0	0.0	1.0	0.6000000238418579	0.27272728085517883	0.3636363744735718	0.800000011920929	0.94024658203125	-0.42173004150390625	0.0	0.0	0.94024658203125	-0.42173004150390625
286#2021-11-26	0.0	1.0	0.0	1.0	0.5	0.5	0.23076923191547394	1.0	1.922607421875	-0.5009002685546875	0.0	0.0	1.922607421875	-0.5009002685546875
286#2021-11-26	0.0	1.0	0.0	1.0	0.4285714328289032	0.3333333432674408	0.23076923191547394	1.0	-0.5970611572265625	-1.448577880859375	1.52587890625e-05	-7.62939453125e-06	-0.5970611572265625	-1.448577880859375
286#2021-11-26	0.0	1.0	0.0	1.0	0.6000000238418579	0.27272728085517883	0.23076923191547394	1.0	1.2373046875	-0.34470367431640625	0.0	0.0	1.2373046875	-0.34470367431640625
286#2021-11-26	0.0	1.0	0.0	1.0	0.4285714328289032	0.3333333432674408	0.1428571492433548	1.0	0.1264801025390625	-0.6544723510742188	0.0	0.0	0.126495361328125	-0.6544876098632812
286#2021-11-26	0.0	1.0	0.0	1.0	0.5	0.5	0.25	0.75	1.55950927734375	-1.4927444458007812	0.0	0.0	1.55950927734375	-1.4927444458007812
286#2021-11-26	0.0	1.0	0.0	1.0	0.5714285969734192	0.4444444477558136	0.1428571492433548	1.0	-0.5512847900390625	-1.3031845092773438	0.0	0.0	-0.5512847900390625	-1.3031845092773438
286#2021-11-26	0.0	1.0	0.0	1.0	0.5	0.5	0.23076923191547394	1.0	0.1726226806640625	-0.4431304931640625	0.0	0.0	0.172637939453125	-0.4431304931640625
1951#2022-11-18	0.1428571492433548	1.0	0.0	1.0	0.1666666716337204	0.5	0.1538461595773697	0.6666666865348816	0.4754791259765625	-0.3579254150390625	0.1515045166015625	-0.0628204345703125	0.3023834228515625	-0.2792816162109375
1951#2022-11-18	0.1428571492433548	1.0	0.0	1.0	0.3333333432674408	0.4285714328289032	0.1666666716337204	0.5	1.320526123046875	-1.196533203125	0.2323455810546875	-0.45363616943359375	1.0718841552734375	-1.0797348022460938
1951#2022-11-18	0.1428571492433548	1.0	0.0	1.0	0.4000000059604645	0.6666666865348816	0.25	0.75	0.240478515625	-1.2348861694335938	0.066741943359375	-0.319549560546875	0.11376953125	-1.1125030517578125
1951#2022-11-18	0.1428571492433548	1.0	0.0	1.0	0.5	0.5	0.1818181872367859	0.4000000059604645	-0.3731536865234375	-2.317047119140625	-0.3030853271484375	-0.72271728515625	-0.620819091796875	-2.1661529541015625
1951#2022-11-18	0.1428571492433548	1.0	0.0	1.0	0.625	0.625	0.23076923191547394	1.0	-1.777313232421875	-3.792694091796875	-0.2355499267578125	-0.420745849609375	-2.0039215087890625	-3.6453933715820312
1951#2022-11-18	0.1428571492433548	1.0	0.0	1.0	0.5555555820465088	0.7142857313156128	0.1428571492433548	1.0	-2.7173004150390625	-4.3696136474609375	-0.60992431640625	-0.9669876098632812	-2.698089599609375	-3.8616714477539062
1951#2022-11-18	0.1428571492433548	1.0	0.0	1.0	0.625	0.625	0.1428571492433548	1.0	-0.3694610595703125	-1.1219406127929688	0.2135772705078125	-0.11004638671875	-0.428466796875	-0.975067138671875
1951#2022-11-18	0.1428571492433548	1.0	0.0	1.0	0.30000001192092896	0.5	0.25	0.75	0.068817138671875	-0.74609375	0.1403961181640625	-0.00904083251953125	0.0129852294921875	-0.45175933837890625
1868#2021-04-22	0.0	1.0	0.0	1.0	0.5	0.8333333134651184	0.06666667014360428	1.0	-1.3490371704101562	-0.8569259643554688	0.0	0.0	-1.3490371704101562	-0.8569259643554688
1868#2021-04-22	0.0	1.0	0.0	1.0	0.3636363744735718	0.800000011920929	0.1538461595773697	0.6666666865348816	0.10153961181640625	0.2480010986328125	0.0	7.62939453125e-06	0.101531982421875	0.24799346923828125
1868#2021-04-22	0.0	1.0	0.0	1.0	0.5555555820465088	0.7142857313156128	0.0	1.0	-1.918701171875	-1.4120559692382812	0.0	0.0	-1.9187088012695312	-1.4120559692382812
1868#2021-04-22	0.0	1.0	0.0	1.0	0.1818181872367859	0.4000000059604645	0.06666667014360428	1.0	0.1833953857421875	0.322967529296875	7.62939453125e-06	0.0	0.1833953857421875	0.322967529296875
1868#2021-04-22	0.0	1.0	0.0	1.0	0.625	0.625	0.1428571492433548	1.0	0.1302490234375	0.4161376953125	0.0	-7.62939453125e-06	0.13024139404296875	0.4161376953125
1868#2021-04-22	0.0	1.0	0.0	1.0	0.27272728085517883	0.6000000238418579	0.1538461595773697	0.6666666865348816	-0.2099761962890625	0.00666046142578125	0.0	0.0	-0.20996856689453125	0.00666046142578125
1868#2021-04-22	0.0	1.0	0.0	1.0	0.6000000238418579	1.0	0.06666667014360428	1.0	-0.31458282470703125	-0.28815460205078125	0.0	0.0	-0.31456756591796875	-0.28815460205078125
1868#2021-04-22	0.0	1.0	0.0	1.0	0.3333333432674408	1.0	0.0	1.0	-0.23087310791015625	-0.1348419189453125	0.0	0.0	-0.23087310791015625	-0.1348419189453125
2576#2022-06-18	0.0	1.0	0.0	1.0	0.800000011920929	0.3636363744735718	0.3333333432674408	0.4285714328289032	-0.3948516845703125	-0.39410400390625	0.0	0.0	-0.3948516845703125	-0.3941192626953125
2576#2022-06-18	0.0	1.0	0.0	1.0	1.0	0.1428571492433548	0.3636363744735718	0.800000011920929	-0.7221221923828125	-0.4063873291015625	0.0	0.0	-0.7221221923828125	-0.40639495849609375
2576#2022-06-18	0.0	1.0	0.0	1.0	0.6000000238418579	0.27272728085517883	0.3636363744735718	0.800000011920929	-0.5650787353515625	-0.644927978515625	0.0	0.0	-0.5650787353515625	-0.644927978515625
2576#2022-06-18	0.0	1.0	0.0	1.0	0.800000011920929	0.3636363744735718	0.4000000059604645	0.6666666865348816	-0.4362945556640625	-0.1385650634765625	1.52587890625e-05	0.0	-0.4362945556640625	-0.1385650634765625
2576#2022-06-18	0.0	1.0	0.0	1.0	0.7142857313156128	0.5555555820465088	0.3333333432674408	1.0	-0.512451171875	-0.449615478515625	0.0	0.0	-0.512451171875	-0.449615478515625
2576#2022-06-18	0.0	1.0	0.0	1.0	0.6000000238418579	0.27272728085517883	0.23076923191547394	1.0	-0.1576690673828125	-0.271697998046875	0.0	-7.62939453125e-06	-0.1576690673828125	-0.271697998046875
2576#2022-06-18	0.0	1.0	0.0	1.0	0.4285714328289032	0.3333333432674408	0.1428571492433548	1.0	-0.383209228515625	0.10552978515625	0.0	0.0	-0.383209228515625	0.10552978515625
2576#2022-06-18	0.0	1.0	0.0	1.0	0.6666666865348816	0.4000000059604645	0.3333333432674408	0.4285714328289032	0.3631439208984375	-0.519744873046875	0.0	0.0	0.3631439208984375	-0.5197372436523438
1734#2021-09-19	0.0	1.0	0.0	1.0	0.3333333432674408	0.4285714328289032	0.3333333432674408	1.0	0.0004425048828125	0.05605316162109375	0.0	7.62939453125e-06	0.00042724609375	0.05605316162109375
1734#2021-09-19	0.0	1.0	0.0	1.0	0.2857142984867096	0.2222222238779068	0.1428571492433548	1.0	-0.02925872802734375	0.035003662109375	0.0	0.0	-0.02927398681640625	0.035003662109375
1734#2021-09-19	0.0	1.0	0.0	1.0	0.2857142984867096	0.2222222238779068	0.06666667014360428	1.0	-0.396026611328125	-0.0030364990234375	0.0	0.0	-0.3960113525390625	-0.0030364990234375
1734#2021-09-19	0.0	1.0	0.0	1.0	0.5	0.5	0.23076923191547394	1.0	0.37517547607421875	0.15445709228515625	0.0	0.0	0.37517547607421875	0.15445709228515625
1734#2021-09-19	0.0	1.0	0.0	1.0	0.5	0.30000001192092896	0.1428571492433548	1.0	-0.757904052734375	0.2870635986328125	0.0	-1.52587890625e-05	-0.7579193115234375	0.2870635986328125
1734#2021-09-19	0.0	1.0	0.0	1.0	0.2857142984867096	0.2222222238779068	0.06666667014360428	1.0	-1.361572265625	-0.2242889404296875	0.0	0.0	-1.3615798950195312	-0.2242889404296875
1734#2021-09-19	0.0	1.0	0.0	1.0	0.3333333432674408	0.20000000298023224	0.23076923191547394	1.0	-0.02106475830078125	0.01938629150390625	0.0	-7.62939453125e-06	-0.02108001708984375	0.01938629150390625
1734#2021-09-19	0.0	1.0	0.0	1.0	0.4285714328289032	0.3333333432674408	0.3333333432674408	1.0	-0.177642822265625	-0.15781402587890625	0.0	0.0	-0.177642822265625	-0.15781402587890625
2397#2022-02-06	0.1428571492433548	1.0	0.0	1.0	0.4000000059604645	0.6666666865348816	0.06666667014360428	1.0	-1.0237503051757812	-1.8908462524414062	-0.17491912841796875	-0.5172119140625	-0.8630828857421875	-1.4964981079101562
2397#2022-02-06	0.1428571492433548	1.0	0.0	1.0	0.23076923191547394	1.0	0.06666667014360428	1.0	-0.526763916015625	-0.5988693237304688	-0.20255279541015625	-0.3210906982421875	-0.27721405029296875	-0.27154541015625
2397#2022-02-06	0.1428571492433548	1.0	0.0	1.0	0.3636363744735718	0.800000011920929	0.06666667014360428	1.0	-0.5759963989257812	-1.458251953125	-0.0662689208984375	-0.47760772705078125	-0.47784423828125	-0.8093719482421875
2397#2022-02-06	0.1428571492433548	1.0	0.0	1.0	0.5	0.8333333134651184	0.06666667014360428	1.0	-0.9473724365234375	-1.9342803955078125	-0.1719970703125	-0.6696548461914062	-0.8934860229492188	-1.657379150390625
2397#2022-02-06	0.1428571492433548	1.0	0.0	1.0	0.27272728085517883	0.6000000238418579	0.0	1.0	-1.7781219482421875	-1.8911514282226562	-0.4239501953125	-0.6570663452148438	-1.2710113525390625	-1.341400146484375
2397#2022-02-06	0.1428571492433548	1.0	0.0	1.0	0.4444444477558136	0.5714285969734192	0.1428571492433548	1.0	-1.143157958984375	-0.8502731323242188	-0.04865264892578125	-0.203460693359375	-0.9733734130859375	-0.5997848510742188
2397#2022-02-06	0.1428571492433548	1.0	0.0	1.0	0.3333333432674408	1.0	0.06666667014360428	1.0	-0.4752197265625	-0.8666763305664062	-0.11170196533203125	-0.46675872802734375	-0.329986572265625	-0.46874237060546875
2397#2022-02-06	0.1428571492433548	1.0	0.0	1.0	0.375	0.375	0.1428571492433548	1.0	-1.1928863525390625	-1.145843505859375	-0.047515869140625	-0.35488128662109375	-1.28375244140625	-1.058807373046875
162#2022-02-17	0.0	1.0	0.0	1.0	0.4285714328289032	0.3333333432674408	0.0714285746216774	0.5	-1.02716064453125	-0.8404769897460938	0.0	0.0	-1.02716064453125	-0.8404769897460938
162#2022-02-17	0.0	1.0	0.0	1.0	0.4285714328289032	0.3333333432674408	0.1538461595773697	0.6666666865348816	-0.5818405151367188	-0.21764373779296875	0.0	0.0	-0.58184814453125	-0.21764373779296875
162#2022-02-17	0.0	1.0	0.0	1.0	0.2857142984867096	0.2222222238779068	0.1428571492433548	1.0	-0.6559219360351562	-0.8486175537109375	0.0	0.0	-0.6559219360351562	-0.8486175537109375
162#2022-02-17	0.0	1.0	0.0	1.0	0.4285714328289032	0.3333333432674408	0.1538461595773697	0.6666666865348816	-1.6245498657226562	-1.4149703979492188	7.62939453125e-06	-7.62939453125e-06	-1.624542236328125	-1.4149627685546875
162#2022-02-17	0.0	1.0	0.0	1.0	0.4000000059604645	0.1818181872367859	0.1428571492433548	1.0	-1.2329635620117188	-0.7852325439453125	0.0	-7.62939453125e-06	-1.23297119140625	-0.7852325439453125
162#2022-02-17	0.0	1.0	0.0	1.0	0.2857142984867096	0.2222222238779068	0.0	1.0	-0.16230010986328125	-0.2687797546386719	0.0	0.0	-0.16229248046875	-0.2687797546386719
162#2022-02-17	0.0	1.0	0.0	1.0	0.20000000298023224	0.09090909361839294	0.3333333432674408	1.0	-0.26673126220703125	0.5901565551757812	1.52587890625e-05	0.0	-0.26673126220703125	0.5901565551757812
162#2022-02-17	0.0	1.0	0.0	1.0	0.2857142984867096	0.2222222238779068	0.1428571492433548	1.0	-1.58782958984375	-1.2771072387695312	0.0	1.52587890625e-05	-1.58782958984375	-1.277099609375
158#2021-03-24	1.0	0.0	0.0	1.0	0.800000011920929	0.3636363744735718	0.1666666716337204	0.5	0.5438232421875	-3.7470474243164062	1.4738616943359375	-1.0012283325195312	-1.6796112060546875	-2.1428604125976562
158#2021-03-24	1.0	0.0	0.0	1.0	0.8333333134651184	0.5	0.1538461595773697	0.6666666865348816	0.8568115234375	-0.9467315673828125	1.94085693359375	-0.20211029052734375	-0.568084716796875	-1.8122177124023438
158#2021-03-24	1.0	0.0	0.0	1.0	0.800000011920929	0.3636363744735718	0.1538461595773697	0.6666666865348816	0.3089752197265625	-2.45819091796875	2.974151611328125	-0.15933990478515625	-0.625	-0.8177566528320312
158#2021-03-24	1.0	0.0	0.0	1.0	0.5	0.5	0.06666667014360428	1.0	-0.20806884765625	-0.3124237060546875	0.507415771484375	0.13671112060546875	-0.6967315673828125	-0.12952423095703125
158#2021-03-24	1.0	0.0	0.0	1.0	0.5	0.5	0.25	0.75	-0.0670166015625	-2.0149765014648438	1.656463623046875	-0.6242218017578125	-1.530609130859375	-1.0900955200195312
158#2021-03-24	1.0	0.0	0.0	1.0	0.8333333134651184	0.5	0.23076923191547394	1.0	-0.3365478515625	-3.5202407836914062	0.4716796875	-1.4563446044921875	-1.4864501953125	-2.3819046020507812
158#2021-03-24	1.0	0.0	0.0	1.0	0.7142857313156128	0.5555555820465088	0.23076923191547394	1.0	0.033050537109375	-3.5728759765625	1.8877105712890625	-0.8896102905273438	-1.725555419921875	-2.2990798950195312
158#2021-03-24	1.0	0.0	0.0	1.0	0.6666666865348816	0.4000000059604645	0.25	0.75	0.2910919189453125	-2.638427734375	1.168182373046875	-1.0209426879882812	-1.2251434326171875	-2.1367034912109375
2455#2022-03-09	0.0	1.0	0.0	1.0	0.0714285746216774	0.5	0.1428571492433548	1.0	-2.71685791015625	-1.393402099609375	0.0	0.0	-2.7168426513671875	-1.3934097290039062
2455#2022-03-09	0.0	1.0	0.0	1.0	0.23076923191547394	1.0	0.0714285746216774	0.5	-1.715789794921875	-1.8942184448242188	0.0	0.0	-1.7158050537109375	-1.8942184448242188
2455#2022-03-09	0.0	1.0	0.0	1.0	0.1538461595773697	0.6666666865348816	0.06666667014360428	1.0	-2.370819091796875	-1.421844482421875	-1.52587890625e-05	0.0	-2.370819091796875	-1.421844482421875
2455#2022-03-09	0.0	1.0	0.0	1.0	0.25	0.75	0.1538461595773697	0.6666666865348816	-2.5230865478515625	-2.2938156127929688	0.0	1.52587890625e-05	-2.5230865478515625	-2.2938156127929688
2455#2022-03-09	0.0	1.0	0.0	1.0	0.25	0.75	0.1538461595773697	0.6666666865348816	-3.1758880615234375	-3.2175140380859375	0.0	0.0	-3.1758880615234375	-3.2175140380859375
2455#2022-03-09	0.0	1.0	0.0	1.0	0.1428571492433548	1.0	0.1428571492433548	1.0	-1.4144515991210938	-0.6817169189453125	0.0	0.0	-1.4144515991210938	-0.681732177734375
2455#2022-03-09	0.0	1.0	0.0	1.0	0.06666667014360428	1.0	0.0	1.0	-0.2657318115234375	-0.25583648681640625	0.0	0.0	-0.2657318115234375	-0.25583648681640625
2455#2022-03-09	0.0	1.0	0.0	1.0	0.1428571492433548	1.0	0.06666667014360428	1.0	-1.162445068359375	-0.551849365234375	0.0	0.0	-1.162445068359375	-0.551849365234375
129#2021-12-27	0.3333333432674408	1.0	0.0	1.0	0.2857142984867096	0.2222222238779068	0.06666667014360428	1.0	-0.839202880859375	0.05088043212890625	-0.40724945068359375	-0.10498809814453125	-0.505218505859375	0.24749755859375
129#2021-12-27	0.3333333432674408	1.0	0.0	1.0	0.2857142984867096	0.2222222238779068	0.06666667014360428	1.0	-0.6481857299804688	-0.205841064453125	-0.30975341796875	-0.291717529296875	-0.626556396484375	0.21308135986328125
129#2021-12-27	0.3333333432674408	1.0	0.0	1.0	0.625	0.625	0.1428571492433548	1.0	-0.2718963623046875	0.11669158935546875	0.00372314453125	-0.08868408203125	-0.28734588623046875	0.2063140869140625
129#2021-12-27	0.3333333432674408	1.0	0.0	1.0	0.6000000238418579	0.27272728085517883	0.06666667014360428	1.0	-1.2234344482421875	-0.02213287353515625	-0.38060760498046875	-0.13600921630859375	-0.887298583984375	0.2677001953125
129#2021-12-27	0.3333333432674408	1.0	0.0	1.0	0.5714285969734192	0.4444444477558136	0.1428571492433548	1.0	-0.3075103759765625	0.10242462158203125	0.1139068603515625	-0.12075042724609375	-0.26654815673828125	0.21148681640625
129#2021-12-27	0.3333333432674408	1.0	0.0	1.0	0.375	0.375	0.1428571492433548	1.0	-0.67431640625	-0.01007080078125	-0.1655426025390625	-0.15753173828125	-0.49314117431640625	0.19216156005859375
129#2021-12-27	0.3333333432674408	1.0	0.0	1.0	0.625	0.625	0.1428571492433548	1.0	-0.12877655029296875	0.0491485595703125	0.583770751953125	-0.28075408935546875	-0.856231689453125	0.21218109130859375
129#2021-12-27	0.3333333432674408	1.0	0.0	1.0	0.625	0.625	0.1428571492433548	1.0	-0.2826385498046875	0.12084197998046875	0.00914764404296875	-0.09716033935546875	-0.32871246337890625	0.22632598876953125
588#2021-03-18	0.0	1.0	0.0	1.0	0.5714285969734192	0.4444444477558136	0.23076923191547394	1.0	-3.864959716796875	-1.6868438720703125	1.52587890625e-05	1.52587890625e-05	-3.864959716796875	-1.6868438720703125
588#2021-03-18	0.0	1.0	0.0	1.0	0.375	0.375	0.1428571492433548	1.0	-3.1714706420898438	-3.5114593505859375	0.0	1.52587890625e-05	-3.1714706420898438	-3.5114593505859375
588#2021-03-18	0.0	1.0	0.0	1.0	0.5	0.5	0.3636363744735718	0.800000011920929	-6.6989288330078125	-5.30804443359375	7.62939453125e-06	-7.62939453125e-06	-6.6989288330078125	-5.30804443359375
588#2021-03-18	0.0	1.0	0.0	1.0	0.20000000298023224	0.3333333432674408	0.5	0.8333333134651184	-7.758094787597656	-6.92449951171875	0.0	0.0	-7.758094787597656	-6.9245147705078125
588#2021-03-18	0.0	1.0	0.0	1.0	0.20000000298023224	0.3333333432674408	0.23076923191547394	1.0	-5.402793884277344	-3.88568115234375	0.0	0.0	-5.402809143066406	-3.88568115234375
588#2021-03-18	0.0	1.0	0.0	1.0	0.3333333432674408	0.4285714328289032	0.25	0.75	-6.0356292724609375	-4.8803558349609375	0.0	0.0	-6.0356292724609375	-4.8803558349609375
588#2021-03-18	0.0	1.0	0.0	1.0	0.5	0.5	0.25	0.75	-7.2042236328125	-5.1230621337890625	0.0	1.52587890625e-05	-7.2042388916015625	-5.1230621337890625
588#2021-03-18	0.0	1.0	0.0	1.0	0.375	0.375	0.25	0.75	-4.4590301513671875	-3.1629638671875	0.0	0.0	-4.459014892578125	-3.1629638671875
1841#2021-09-06	0.0	1.0	0.0	1.0	0.1428571492433548	1.0	0.1428571492433548	1.0	0.0501708984375	0.07373046875	0.0	0.0	0.0501708984375	0.07372283935546875
1841#2021-09-06	0.0	1.0	0.0	1.0	0.23076923191547394	1.0	0.1428571492433548	1.0	-0.0742950439453125	0.13068389892578125	0.0	-7.62939453125e-06	-0.074310302734375	0.13068389892578125
1841#2021-09-06	0.0	1.0	0.0	1.0	0.1428571492433548	1.0	0.1428571492433548	1.0	0.2006072998046875	0.167755126953125	0.0	0.0	0.20062255859375	0.167755126953125
1841#2021-09-06	0.0	1.0	0.0	1.0	0.1428571492433548	1.0	0.06666667014360428	1.0	-0.070709228515625	0.03682708740234375	0.0	0.0	-0.070709228515625	0.03682708740234375
1841#2021-09-06	0.0	1.0	0.0	1.0	0.06666667014360428	1.0	0.06666667014360428	1.0	0.1114654541015625	0.050201416015625	0.0	7.62939453125e-06	0.1114654541015625	0.05019378662109375
1841#2021-09-06	0.0	1.0	0.0	1.0	0.1428571492433548	1.0	0.0	1.0	0.1385040283203125	-0.0452728271484375	0.0	-1.52587890625e-05	0.1385040283203125	-0.0452728271484375
1841#2021-09-06	0.0	1.0	0.0	1.0	0.06666667014360428	1.0	0.0	1.0	0.0070343017578125	0.038543701171875	0.0	-7.62939453125e-06	0.0070343017578125	0.038543701171875
1841#2021-09-06	0.0	1.0	0.0	1.0	0.1428571492433548	1.0	0.06666667014360428	1.0	0.0596923828125	0.08841705322265625	0.0	-7.62939453125e-06	0.0596923828125	0.08841705322265625
774#2022-05-02	0.1428571492433548	1.0	0.1428571492433548	1.0	0.6000000238418579	0.27272728085517883	0.3636363744735718	0.800000011920929	-7.168914794921875	-2.2148513793945312	0.25283050537109375	-0.1562347412109375	-7.657684326171875	-2.3606643676757812
774#2022-05-02	0.1428571492433548	1.0	0.1428571492433548	1.0	0.5	0.30000001192092896	0.23076923191547394	1.0	-6.1433258056640625	-5.766532897949219	0.115631103515625	-0.10517120361328125	-6.926513671875	-6.314308166503906
774#2022-05-02	0.1428571492433548	1.0	0.1428571492433548	1.0	0.5714285969734192	0.4444444477558136	0.25	0.75	-6.439140319824219	-2.4144058227539062	0.27367401123046875	-0.0750885009765625	-6.6409149169921875	-2.3685379028320312
774#2022-05-02	0.1428571492433548	1.0	0.1428571492433548	1.0	0.6666666865348816	0.4000000059604645	0.23076923191547394	1.0	-4.711585998535156	-3.787139892578125	0.7471389770507812	0.01251983642578125	-5.753334045410156	-3.9012451171875
774#2022-05-02	0.1428571492433548	1.0	0.1428571492433548	1.0	0.800000011920929	0.3636363744735718	0.4000000059604645	0.6666666865348816	-7.913475036621094	-5.466972351074219	0.7505950927734375	-0.11646270751953125	-8.632522583007812	-6.2248077392578125
774#2022-05-02	0.1428571492433548	1.0	0.1428571492433548	1.0	0.6666666865348816	0.4000000059604645	0.3333333432674408	1.0	-5.935554504394531	-3.1998138427734375	-0.0159912109375	-0.1695556640625	-6.082969665527344	-3.221649169921875
774#2022-05-02	0.1428571492433548	1.0	0.1428571492433548	1.0	0.6666666865348816	0.4000000059604645	0.25	0.75	-5.638092041015625	-2.5385665893554688	0.7081527709960938	0.01842498779296875	-6.376274108886719	-2.6671066284179688
774#2022-05-02	0.1428571492433548	1.0	0.1428571492433548	1.0	0.5	0.30000001192092896	0.1428571492433548	1.0	-4.803337097167969	-1.9486923217773438	0.6467361450195312	-0.0648651123046875	-5.63916015625	-1.8693771362304688
429#2022-08-14	0.5	0.5	0.0	1.0	0.3333333432674408	0.4285714328289032	0.1538461595773697	0.6666666865348816	-0.8057708740234375	-0.3083953857421875	-0.12232208251953125	-0.04213714599609375	-1.4117202758789062	-0.35182952880859375
429#2022-08-14	0.5	0.5	0.0	1.0	0.625	0.625	0.1428571492433548	1.0	0.1165618896484375	0.103302001953125	0.7835311889648438	0.22927093505859375	-0.35478973388671875	-0.1369171142578125
429#2022-08-14	0.5	0.5	0.0	1.0	0.5	0.5	0.23076923191547394	1.0	-0.48133087158203125	0.30489349365234375	0.24272918701171875	0.261138916015625	-0.7746429443359375	0.2239532470703125
429#2022-08-14	0.5	0.5	0.0	1.0	0.4000000059604645	0.6666666865348816	0.1666666716337204	0.5	-0.47722625732421875	-0.07686614990234375	-0.0223388671875	0.06429290771484375	-0.3067474365234375	-0.19934844970703125
429#2022-08-14	0.5	0.5	0.0	1.0	0.375	0.375	0.1428571492433548	1.0	0.9669723510742188	0.22417449951171875	0.09056854248046875	-0.133697509765625	-0.57171630859375	-0.07582855224609375
429#2022-08-14	0.5	0.5	0.0	1.0	0.30000001192092896	0.5	0.1666666716337204	0.5	-0.06769561767578125	0.1742095947265625	0.7570571899414062	0.36481475830078125	-0.411895751953125	-0.1498565673828125
429#2022-08-14	0.5	0.5	0.0	1.0	0.4444444477558136	0.5714285969734192	0.1538461595773697	0.6666666865348816	1.0763320922851562	0.5274200439453125	0.02878570556640625	0.0210113525390625	-0.887176513671875	0.16696929931640625
429#2022-08-14	0.5	0.5	0.0	1.0	0.4444444477558136	0.5714285969734192	0.1538461595773697	0.6666666865348816	-0.8638839721679688	0.30715179443359375	0.1130218505859375	-0.18054962158203125	-0.4033050537109375	0.2455291748046875
2679#2022-10-02	0.0	1.0	0.0	1.0	0.06666667014360428	1.0	0.06666667014360428	1.0	-0.593475341796875	-0.44857025146484375	0.0	0.0	-0.593475341796875	-0.448577880859375
2679#2022-10-02	0.0	1.0	0.0	1.0	0.0	1.0	0.0	1.0	0.0	0.0	0.0	-7.62939453125e-06	0.0	-7.62939453125e-06
2679#2022-10-02	0.0	1.0	0.0	1.0	0.0	1.0	0.06666667014360428	1.0	-0.2023773193359375	-0.1643829345703125	0.0	0.0	-0.2023773193359375	-0.1643829345703125
2679#2022-10-02	0.0	1.0	0.0	1.0	0.0	1.0	0.06666667014360428	1.0	-0.1824798583984375	-0.238037109375	0.0	0.0	-0.1824798583984375	-0.238037109375
2679#2022-10-02	0.0	1.0	0.0	1.0	0.06666667014360428	1.0	0.06666667014360428	1.0	-0.6592254638671875	-0.6665725708007812	-1.52587890625e-05	0.0	-0.6592254638671875	-0.6665878295898438
2679#2022-10-02	0.0	1.0	0.0	1.0	0.06666667014360428	1.0	0.0	1.0	-0.2696990966796875	-0.2145843505859375	0.0	0.0	-0.269683837890625	-0.2145843505859375
2679#2022-10-02	0.0	1.0	0.0	1.0	0.0	1.0	0.0	1.0	0.0	0.0	0.0	0.0	0.0	0.0
2679#2022-10-02	0.0	1.0	0.0	1.0	0.0	1.0	0.06666667014360428	1.0	-0.2425079345703125	-0.2529754638671875	-1.52587890625e-05	-7.62939453125e-06	-0.2425079345703125	-0.2529754638671875
2183#2022-01-04	0.4000000059604645	0.6666666865348816	0.1428571492433548	1.0	0.27272728085517883	0.6000000238418579	0.06666667014360428	1.0	0.8552780151367188	0.33502197265625	2.564544677734375	1.0921173095703125	-2.0046768188476562	-1.267578125
2183#2022-01-04	0.4000000059604645	0.6666666865348816	0.1428571492433548	1.0	0.27272728085517883	0.6000000238418579	0.0	1.0	1.5200576782226562	0.45508575439453125	2.43231201171875	0.8286590576171875	-1.6016159057617188	-0.9882278442382812
2183#2022-01-04	0.4000000059604645	0.6666666865348816	0.1428571492433548	1.0	0.4000000059604645	0.6666666865348816	0.0	1.0	1.605438232421875	0.5490798950195312	2.6117172241210938	1.0800933837890625	-1.5644302368164062	-1.0394973754882812
2183#2022-01-04	0.4000000059604645	0.6666666865348816	0.1428571492433548	1.0	0.25	0.75	0.0	1.0	0.8615341186523438	0.37348175048828125	1.159332275390625	0.528778076171875	-0.9187698364257812	-0.474334716796875
2183#2022-01-04	0.4000000059604645	0.6666666865348816	0.1428571492433548	1.0	0.4000000059604645	0.6666666865348816	0.06666667014360428	1.0	1.3013381958007812	0.34648895263671875	3.1957778930664062	1.4887237548828125	-2.2805862426757812	-1.5949249267578125
2183#2022-01-04	0.4000000059604645	0.6666666865348816	0.1428571492433548	1.0	0.30000001192092896	0.5	0.0	1.0	1.1066436767578125	0.4419708251953125	2.27679443359375	1.2072906494140625	-2.2620697021484375	-1.3675689697265625
2183#2022-01-04	0.4000000059604645	0.6666666865348816	0.1428571492433548	1.0	0.3636363744735718	0.800000011920929	0.06666667014360428	1.0	0.6908111572265625	0.20786285400390625	0.8656158447265625	0.2685699462890625	-1.0663681030273438	-0.6594696044921875
2183#2022-01-04	0.4000000059604645	0.6666666865348816	0.1428571492433548	1.0	0.625	0.625	0.06666667014360428	1.0	-0.0531158447265625	-0.44254302978515625	1.6991119384765625	0.8692855834960938	-1.0659027099609375	-1.0141830444335938
724#2021-04-09	0.0	1.0	0.0	1.0	0.1818181872367859	0.4000000059604645	0.125	0.125	-0.62396240234375	-0.5322647094726562	0.0	7.62939453125e-06	-0.62396240234375	-0.5322647094726562
724#2021-04-09	0.0	1.0	0.0	1.0	0.30000001192092896	0.5	0.2222222238779068	0.2857142984867096	-0.627532958984375	-1.0576248168945312	0.0	0.0	-0.6275177001953125	-1.0576248168945312
724#2021-04-09	0.0	1.0	0.0	1.0	0.30000001192092896	0.5	0.25	0.25	-2.0612640380859375	-1.8671417236328125	0.0	7.62939453125e-06	-2.0612640380859375	-1.8671417236328125
724#2021-04-09	0.0	1.0	0.0	1.0	0.27272728085517883	0.6000000238418579	0.30000001192092896	0.5	-0.682220458984375	-1.5941543579101562	0.0	0.0	-0.682220458984375	-1.5941543579101562
724#2021-04-09	0.0	1.0	0.0	1.0	0.2222222238779068	0.2857142984867096	0.09090909361839294	0.20000000298023224	-0.914947509765625	-1.4720306396484375	-1.52587890625e-05	-7.62939453125e-06	-0.914947509765625	-1.4720306396484375
724#2021-04-09	0.0	1.0	0.0	1.0	0.3636363744735718	0.800000011920929	0.30000001192092896	0.5	-0.20123291015625	-1.07049560546875	0.0	0.0	-0.20123291015625	-1.0704879760742188
724#2021-04-09	0.0	1.0	0.0	1.0	0.30000001192092896	0.5	0.2222222238779068	0.2857142984867096	-1.4188995361328125	-1.1931381225585938	-3.0517578125e-05	-7.62939453125e-06	-1.4188995361328125	-1.1931381225585938
724#2021-04-09	0.0	1.0	0.0	1.0	0.20000000298023224	0.3333333432674408	0.30000001192092896	0.5	-0.2550048828125	-1.2420501708984375	0.0	0.0	-0.2549896240234375	-1.2420501708984375
645#2021-06-05	0.0	1.0	0.0	1.0	0.06666667014360428	1.0	0.23076923191547394	1.0	-0.4773406982421875	-0.21163177490234375	0.0	0.0	-0.4773406982421875	-0.21163177490234375
645#2021-06-05	0.0	1.0	0.0	1.0	0.3333333432674408	1.0	0.07692307978868484	0.3333333432674408	-0.3146514892578125	-0.38382720947265625	0.0	1.52587890625e-05	-0.3146514892578125	-0.38382720947265625
645#2021-06-05	0.0	1.0	0.0	1.0	0.23076923191547394	1.0	0.25	0.75	-0.6031646728515625	-0.2950592041015625	0.0	0.0	-0.603179931640625	-0.29505157470703125
645#2021-06-05	0.0	1.0	0.0	1.0	0.25	0.75	0.1666666716337204	0.5	-0.669403076171875	-1.479827880859375	0.0	0.0	-0.669403076171875	-1.479827880859375
645#2021-06-05	0.0	1.0	0.0	1.0	0.1428571492433548	1.0	0.1666666716337204	0.5	-0.3188934326171875	-0.5244674682617188	0.0	0.0	-0.3188934326171875	-0.5244674682617188
645#2021-06-05	0.0	1.0	0.0	1.0	0.23076923191547394	1.0	0.1818181872367859	0.4000000059604645	-0.3452606201171875	-0.8639755249023438	0.0	0.0	-0.3452606201171875	-0.8639755249023438
645#2021-06-05	0.0	1.0	0.0	1.0	0.25	0.75	0.23076923191547394	1.0	-0.8632354736328125	-0.40306854248046875	0.0	0.0	-0.8632354736328125	-0.40306854248046875
645#2021-06-05	0.0	1.0	0.0	1.0	0.1428571492433548	1.0	0.1818181872367859	0.4000000059604645	-0.452911376953125	-0.37403106689453125	0.0	0.0	-0.452911376953125	-0.37403106689453125
1545#2021-03-02	0.1428571492433548	1.0	0.0	1.0	0.7142857313156128	0.5555555820465088	0.27272728085517883	0.6000000238418579	-5.2449188232421875	-3.018310546875	-0.677978515625	-0.5943679809570312	-4.832649230957031	-2.6730499267578125
1545#2021-03-02	0.1428571492433548	1.0	0.0	1.0	0.5	0.30000001192092896	0.5	0.8333333134651184	-4.534759521484375	-3.1523513793945312	-0.34850311279296875	-0.45966339111328125	-4.433616638183594	-3.22540283203125
1545#2021-03-02	0.1428571492433548	1.0	0.0	1.0	0.4285714328289032	0.3333333432674408	0.30000001192092896	0.5	-3.6277084350585938	-1.3618011474609375	-0.1749420166015625	-0.27463531494140625	-3.7657318115234375	-1.5459976196289062
1545#2021-03-02	0.1428571492433548	1.0	0.0	1.0	0.6666666865348816	0.1538461595773697	0.4285714328289032	0.3333333432674408	-7.038749694824219	-2.4471054077148438	-0.12592315673828125	-0.16503143310546875	-7.185966491699219	-2.4866104125976562
1545#2021-03-02	0.1428571492433548	1.0	0.0	1.0	0.6666666865348816	0.4000000059604645	0.4000000059604645	0.6666666865348816	-5.3585662841796875	-2.9116439819335938	-0.126190185546875	-0.12872314453125	-5.0408782958984375	-2.9929122924804688
1545#2021-03-02	0.1428571492433548	1.0	0.0	1.0	0.5	0.30000001192092896	0.5714285969734192	0.4444444477558136	-5.236778259277344	-1.89532470703125	-0.13957977294921875	-0.2385711669921875	-5.286857604980469	-1.9004669189453125
1545#2021-03-02	0.1428571492433548	1.0	0.0	1.0	0.4000000059604645	0.1818181872367859	0.4444444477558136	0.5714285969734192	-4.619117736816406	-1.3984832763671875	-0.107025146484375	0.03621673583984375	-4.641700744628906	-1.6351699829101562
1545#2021-03-02	0.1428571492433548	1.0	0.0	1.0	0.6666666865348816	0.4000000059604645	0.4545454680919647	1.0	-5.481254577636719	-3.2221221923828125	-0.1680145263671875	-0.23212432861328125	-5.3106689453125	-3.2734832763671875
1885#2021-06-25	0.3333333432674408	1.0	0.0	1.0	0.23076923191547394	1.0	0.0714285746216774	0.5	-1.2440338134765625	-1.3684768676757812	0.23681640625	-0.448699951171875	-0.3823089599609375	-0.5961990356445312
1885#2021-06-25	0.3333333432674408	1.0	0.0	1.0	0.1666666716337204	0.5	0.1666666716337204	0.5	-5.3977203369140625	-4.782928466796875	-1.5642547607421875	-1.93170166015625	-5.71331787109375	-4.043701171875
1885#2021-06-25	0.3333333432674408	1.0	0.0	1.0	0.25	0.75	0.06666667014360428	1.0	-4.5692291259765625	-1.8777847290039062	-0.6194915771484375	-0.4150848388671875	-2.779083251953125	-0.9562911987304688
1885#2021-06-25	0.3333333432674408	1.0	0.0	1.0	0.0714285746216774	0.5	0.1428571492433548	1.0	-7.7725067138671875	-4.801200866699219	-2.1694183349609375	-1.30084228515625	-5.3411712646484375	-3.1718597412109375
1885#2021-06-25	0.3333333432674408	1.0	0.0	1.0	0.3333333432674408	1.0	0.1538461595773697	0.6666666865348816	-5.29278564453125	-3.7012176513671875	-0.3985137939453125	-0.42426300048828125	-4.1279144287109375	-2.519500732421875
1885#2021-06-25	0.3333333432674408	1.0	0.0	1.0	0.30000001192092896	0.5	0.1428571492433548	1.0	-6.3093414306640625	-3.7787551879882812	0.8743743896484375	0.06223297119140625	-4.868377685546875	-2.632598876953125
1885#2021-06-25	0.3333333432674408	1.0	0.0	1.0	0.30000001192092896	0.5	0.1428571492433548	1.0	-2.2518844604492188	-1.9171371459960938	0.64703369140625	-0.01220703125	-2.6316452026367188	-1.8661575317382812
1885#2021-06-25	0.3333333432674408	1.0	0.0	1.0	0.27272728085517883	0.6000000238418579	0.06666667014360428	1.0	-4.6005401611328125	-2.5087966918945312	-1.0048370361328125	-0.8460235595703125	-3.3651580810546875	-1.5905838012695312
1101#2022-08-16	0.1428571492433548	1.0	0.0	1.0	0.10000000149011612	0.1666666716337204	0.06666667014360428	1.0	-1.7594451904296875	-0.8507461547851562	-0.0258331298828125	-0.0468292236328125	-1.6184768676757812	-0.759521484375
1101#2022-08-16	0.1428571492433548	1.0	0.0	1.0	0.09090909361839294	0.20000000298023224	0.06666667014360428	1.0	-1.0522079467773438	-0.19608306884765625	0.0153656005859375	-0.0159759521484375	-1.0106430053710938	-0.1300506591796875
1101#2022-08-16	0.1428571492433548	1.0	0.0	1.0	0.2222222238779068	0.2857142984867096	0.0	1.0	-4.543251037597656	-2.0540542602539062	-0.3219757080078125	-0.132110595703125	-4.0389556884765625	-1.8061599731445312
1101#2022-08-16	0.1428571492433548	1.0	0.0	1.0	0.2222222238779068	0.2857142984867096	0.0	1.0	-3.5371551513671875	-1.73455810546875	-0.30091094970703125	-0.14101409912109375	-3.2744598388671875	-1.5563888549804688
1101#2022-08-16	0.1428571492433548	1.0	0.0	1.0	0.0833333358168602	0.25	0.0	1.0	-1.2451705932617188	-0.45789337158203125	-0.1098175048828125	-0.09710693359375	-1.1094436645507812	-0.32568359375
1101#2022-08-16	0.1428571492433548	1.0	0.0	1.0	0.0833333358168602	0.25	0.0	1.0	-0.14221954345703125	-0.5550460815429688	-0.09178924560546875	-0.041168212890625	-0.0251617431640625	-0.44913482666015625
1101#2022-08-16	0.1428571492433548	1.0	0.0	1.0	0.0833333358168602	0.25	0.06666667014360428	1.0	-3.1532211303710938	-0.28826141357421875	0.11739349365234375	0.047119140625	-3.1856460571289062	-0.25676727294921875
1101#2022-08-16	0.1428571492433548	1.0	0.0	1.0	0.20000000298023224	0.3333333432674408	0.0	1.0	-3.3180618286132812	-1.3663864135742188	-0.0396575927734375	-0.00604248046875	-3.0684738159179688	-1.2315826416015625
2151#2021-08-25	0.0	1.0	0.0	1.0	0.30000001192092896	0.5	0.06666667014360428	1.0	-0.6104278564453125	-0.1388702392578125	7.62939453125e-06	-7.62939453125e-06	-0.6104202270507812	-0.1388702392578125
2151#2021-08-25	0.0	1.0	0.0	1.0	0.3636363744735718	0.800000011920929	0.06666667014360428	1.0	0.189788818359375	0.157806396484375	0.0	0.0	0.189788818359375	0.157806396484375
2151#2021-08-25	0.0	1.0	0.0	1.0	0.4000000059604645	0.6666666865348816	0.0	1.0	-0.2116241455078125	0.31943511962890625	0.0	0.0	-0.2116241455078125	0.31943511962890625
2151#2021-08-25	0.0	1.0	0.0	1.0	0.3636363744735718	0.800000011920929	0.06666667014360428	1.0	0.03777313232421875	0.30115509033203125	0.0	0.0	0.03777313232421875	0.30115509033203125
2151#2021-08-25	0.0	1.0	0.0	1.0	0.25	0.75	0.0	1.0	-0.27274322509765625	0.08040618896484375	0.0	7.62939453125e-06	-0.27274322509765625	0.08040618896484375
2151#2021-08-25	0.0	1.0	0.0	1.0	0.27272728085517883	0.6000000238418579	0.06666667014360428	1.0	-0.2188568115234375	-0.12944793701171875	0.0	0.0	-0.2188568115234375	-0.12944793701171875
2151#2021-08-25	0.0	1.0	0.0	1.0	0.30000001192092896	0.5	0.0	1.0	-0.629241943359375	-0.00455474853515625	0.0	0.0	-0.629241943359375	-0.0045623779296875
2151#2021-08-25	0.0	1.0	0.0	1.0	0.25	0.75	0.06666667014360428	1.0	-0.24285125732421875	0.18531036376953125	0.0	0.0	-0.24285125732421875	0.1853179931640625
521#2021-11-08	0.0	1.0	0.0	1.0	0.4000000059604645	0.6666666865348816	0.0714285746216774	0.5	-0.05011749267578125	-0.16457366943359375	7.62939453125e-06	0.0	-0.05011749267578125	-0.16457366943359375
521#2021-11-08	0.0	1.0	0.0	1.0	0.27272728085517883	0.6000000238418579	0.0	1.0	-0.10912322998046875	-1.2874221801757812	0.0	0.0	-0.10912322998046875	-1.2874221801757812
521#2021-11-08	0.0	1.0	0.0	1.0	0.20000000298023224	0.3333333432674408	0.0	1.0	-1.2461318969726562	-0.18355560302734375	0.0	0.0	-1.2461318969726562	-0.18355560302734375
521#2021-11-08	0.0	1.0	0.0	1.0	0.25	0.75	0.06666667014360428	1.0	-0.26454925537109375	-0.2358245849609375	-1.52587890625e-05	0.0	-0.264556884765625	-0.2358245849609375
521#2021-11-08	0.0	1.0	0.0	1.0	0.27272728085517883	0.6000000238418579	0.06666667014360428	1.0	-0.826751708984375	-1.53582763671875	0.0	0.0	-0.826751708984375	-1.53582763671875
521#2021-11-08	0.0	1.0	0.0	1.0	0.27272728085517883	0.6000000238418579	0.0	1.0	-2.1581039428710938	-0.429534912109375	7.62939453125e-06	0.0	-2.158111572265625	-0.429534912109375
521#2021-11-08	0.0	1.0	0.0	1.0	0.2222222238779068	0.2857142984867096	0.06666667014360428	1.0	-1.0216445922851562	-0.4137115478515625	-1.52587890625e-05	7.62939453125e-06	-1.0216445922851562	-0.4137115478515625
521#2021-11-08	0.0	1.0	0.0	1.0	0.2222222238779068	0.2857142984867096	0.06666667014360428	1.0	-0.2382659912109375	-0.32793426513671875	-7.62939453125e-06	7.62939453125e-06	-0.2382659912109375	-0.32793426513671875
712#2021-07-10	0.0	1.0	0.0	1.0	0.27272728085517883	0.6000000238418579	0.1666666716337204	0.5	-1.7981338500976562	-1.8210906982421875	0.0	0.0	-1.7981338500976562	-1.8210906982421875
712#2021-07-10	0.0	1.0	0.0	1.0	0.25	0.75	0.27272728085517883	0.6000000238418579	-1.4859085083007812	-0.7868804931640625	0.0	0.0	-1.4859085083007812	-0.7868804931640625
712#2021-07-10	0.0	1.0	0.0	1.0	0.25	0.75	0.23076923191547394	1.0	-2.075347900390625	-1.3103866577148438	0.0	0.0	-2.0753402709960938	-1.3103866577148438
712#2021-07-10	0.0	1.0	0.0	1.0	0.3333333432674408	1.0	0.5	0.8333333134651184	-1.9328155517578125	-1.2287750244140625	0.0	7.62939453125e-06	-1.9328155517578125	-1.2287750244140625
712#2021-07-10	0.0	1.0	0.0	1.0	0.30000001192092896	0.5	0.3636363744735718	0.800000011920929	-3.4156417846679688	-2.5241470336914062	0.0	0.0	-3.4156417846679688	-2.5241470336914062
712#2021-07-10	0.0	1.0	0.0	1.0	0.27272728085517883	0.6000000238418579	0.27272728085517883	0.6000000238418579	-2.91510009765625	-2.835357666015625	0.0	0.0	-2.91510009765625	-2.835357666015625
712#2021-07-10	0.0	1.0	0.0	1.0	0.3636363744735718	0.800000011920929	0.4000000059604645	0.6666666865348816	-2.7904510498046875	-1.7739715576171875	0.0	0.0	-2.7904510498046875	-1.7739715576171875
712#2021-07-10	0.0	1.0	0.0	1.0	0.27272728085517883	0.6000000238418579	0.27272728085517883	0.6000000238418579	-2.3071746826171875	-1.84197998046875	0.0	0.0	-2.3071746826171875	-1.84197998046875
2041#2021-07-02	0.1428571492433548	1.0	0.0	1.0	0.4285714328289032	0.3333333432674408	0.3333333432674408	0.4285714328289032	-1.3162689208984375	-0.8068962097167969	0.420562744140625	0.14181900024414062	-1.1114273071289062	-0.6721878051757812
2041#2021-07-02	0.1428571492433548	1.0	0.0	1.0	0.800000011920929	0.3636363744735718	0.3636363744735718	0.800000011920929	-3.8296585083007812	-0.9170188903808594	0.6278915405273438	0.1043701171875	-3.84368896484375	-0.9264717102050781
2041#2021-07-02	0.1428571492433548	1.0	0.0	1.0	1.0	0.3333333432674408	0.27272728085517883	0.6000000238418579	-0.28106689453125	-0.5623855590820312	0.278289794921875	0.1682281494140625	-0.6321563720703125	-0.6901473999023438
2041#2021-07-02	0.1428571492433548	1.0	0.0	1.0	0.6666666865348816	0.4000000059604645	0.3333333432674408	0.4285714328289032	-2.9395217895507812	-2.613616943359375	0.148773193359375	0.28582763671875	-2.5976486206054688	-2.4988479614257812
2041#2021-07-02	0.1428571492433548	1.0	0.0	1.0	0.375	0.375	0.2857142984867096	0.2222222238779068	-2.3764495849609375	-0.7127227783203125	0.461456298828125	0.14178085327148438	-2.1639938354492188	-0.6635894775390625
2041#2021-07-02	0.1428571492433548	1.0	0.0	1.0	0.6666666865348816	0.4000000059604645	0.25	0.25	-3.9875106811523438	-1.0548171997070312	0.37653350830078125	0.13800430297851562	-3.8043441772460938	-0.9118309020996094
2041#2021-07-02	0.1428571492433548	1.0	0.0	1.0	0.800000011920929	0.3636363744735718	0.4000000059604645	0.6666666865348816	-5.530975341796875	-1.4393844604492188	0.18300628662109375	0.16290664672851562	-5.34588623046875	-1.3786239624023438
2041#2021-07-02	0.1428571492433548	1.0	0.0	1.0	0.5	0.30000001192092896	0.25	0.75	-3.5837020874023438	-1.2586097717285156	0.24340057373046875	0.22054290771484375	-3.2780609130859375	-1.143951416015625
1360#2023-02-06	0.4000000059604645	0.6666666865348816	0.1428571492433548	1.0	0.3333333432674408	0.4285714328289032	0.1666666716337204	0.5	-0.99884033203125	-1.2159423828125	-0.9632568359375	-0.8084869384765625	-0.02156829833984375	-0.378387451171875
1360#2023-02-06	0.4000000059604645	0.6666666865348816	0.1428571492433548	1.0	0.375	0.375	0.1428571492433548	1.0	-0.6922531127929688	-1.1463394165039062	0.24565887451171875	-0.2509613037109375	-0.8633804321289062	-0.8153305053710938
1360#2023-02-06	0.4000000059604645	0.6666666865348816	0.1428571492433548	1.0	0.3333333432674408	0.20000000298023224	0.1538461595773697	0.6666666865348816	-0.993560791015625	-1.3108673095703125	0.2693023681640625	-0.2520904541015625	-1.1786727905273438	-1.099639892578125
1360#2023-02-06	0.4000000059604645	0.6666666865348816	0.1428571492433548	1.0	0.3333333432674408	0.20000000298023224	0.23076923191547394	1.0	-0.8176956176757812	-1.1858673095703125	0.4015045166015625	-0.28449249267578125	-0.8484420776367188	-0.7384185791015625
1360#2023-02-06	0.4000000059604645	0.6666666865348816	0.1428571492433548	1.0	0.4285714328289032	0.3333333432674408	0.25	0.75	-0.5938034057617188	-1.3440017700195312	0.391082763671875	-0.199676513671875	0.01563262939453125	-0.2370452880859375
1360#2023-02-06	0.4000000059604645	0.6666666865348816	0.1428571492433548	1.0	0.4285714328289032	0.3333333432674408	0.1538461595773697	0.6666666865348816	-0.964263916015625	-1.2633895874023438	0.21889495849609375	-0.0656280517578125	-1.282806396484375	-1.2599563598632812
1360#2023-02-06	0.4000000059604645	0.6666666865348816	0.1428571492433548	1.0	0.5	0.5	0.1818181872367859	0.4000000059604645	-0.9755172729492188	-1.5979843139648438	0.3129730224609375	-0.25909423828125	-0.38529205322265625	-0.5735397338867188
1360#2023-02-06	0.4000000059604645	0.6666666865348816	0.1428571492433548	1.0	0.4285714328289032	0.3333333432674408	0.23076923191547394	1.0	-0.7748641967773438	-0.9781341552734375	0.38323211669921875	-0.25823974609375	-0.22989654541015625	-0.2869415283203125
2575#2022-06-16	0.1428571492433548	1.0	0.1428571492433548	1.0	0.5	0.30000001192092896	0.3333333432674408	1.0	-1.1367340087890625	-0.43084716796875	0.6050033569335938	0.5274276733398438	-1.3750228881835938	-0.9449920654296875
2575#2022-06-16	0.1428571492433548	1.0	0.1428571492433548	1.0	0.5	0.30000001192092896	0.3636363744735718	0.800000011920929	-1.0477752685546875	-1.1109848022460938	0.31855010986328125	0.5707855224609375	-1.3322525024414062	-1.5374908447265625
2575#2022-06-16	0.1428571492433548	1.0	0.1428571492433548	1.0	0.6666666865348816	0.4000000059604645	0.25	0.75	-1.2555618286132812	-0.511993408203125	0.42951202392578125	0.6696395874023438	-1.709625244140625	-0.9500274658203125
2575#2022-06-16	0.1428571492433548	1.0	0.1428571492433548	1.0	0.6666666865348816	0.4000000059604645	0.1428571492433548	1.0	-3.3696136474609375	-0.78668212890625	0.8402099609375	1.0061111450195312	-3.7679977416992188	-1.091949462890625
2575#2022-06-16	0.1428571492433548	1.0	0.1428571492433548	1.0	0.5714285969734192	0.4444444477558136	0.1428571492433548	1.0	-1.5162887573242188	-1.3159637451171875	0.8798599243164062	0.6806716918945312	-1.95819091796875	-1.6986618041992188
2575#2022-06-16	0.1428571492433548	1.0	0.1428571492433548	1.0	0.5714285969734192	0.4444444477558136	0.1538461595773697	0.6666666865348816	-1.850555419921875	-0.7425613403320312	0.698760986328125	0.6694793701171875	-2.2871322631835938	-1.6083755493164062
2575#2022-06-16	0.1428571492433548	1.0	0.1428571492433548	1.0	0.75	0.25	0.1538461595773697	0.6666666865348816	-1.3130111694335938	-1.4053268432617188	0.4860687255859375	0.3805084228515625	-1.5713272094726562	-1.8446502685546875
2575#2022-06-16	0.1428571492433548	1.0	0.1428571492433548	1.0	0.5714285969734192	0.4444444477558136	0.3333333432674408	1.0	-2.3632354736328125	-0.1027984619140625	1.0406951904296875	0.6835479736328125	-2.5788116455078125	-0.5023727416992188
1239#2021-08-25	0.0	1.0	0.0	1.0	0.5714285969734192	0.4444444477558136	0.0	1.0	0.34186553955078125	-0.92462158203125	0.0	-7.62939453125e-06	0.34186553955078125	-0.92462158203125
1239#2021-08-25	0.0	1.0	0.0	1.0	0.5	0.30000001192092896	0.1428571492433548	1.0	-1.6121902465820312	-1.19000244140625	7.62939453125e-06	0.0	-1.6121902465820312	-1.19000244140625
1239#2021-08-25	0.0	1.0	0.0	1.0	0.5714285969734192	0.4444444477558136	0.06666667014360428	1.0	0.03081512451171875	-0.24390411376953125	7.62939453125e-06	7.62939453125e-06	0.03081512451171875	-0.24390411376953125
1239#2021-08-25	0.0	1.0	0.0	1.0	0.5714285969734192	0.4444444477558136	0.1538461595773697	0.6666666865348816	-2.5693130493164062	-0.9669418334960938	0.0	0.0	-2.5693130493164062	-0.9669418334960938
1239#2021-08-25	0.0	1.0	0.0	1.0	0.6666666865348816	0.4000000059604645	0.0714285746216774	0.5	-0.5707473754882812	-1.4554672241210938	0.0	0.0	-0.5707473754882812	-1.4554672241210938
1239#2021-08-25	0.0	1.0	0.0	1.0	0.375	0.375	0.1538461595773697	0.6666666865348816	-0.43377685546875	-1.61505126953125	0.0	0.0	-0.4337921142578125	-1.61505126953125
1239#2021-08-25	0.0	1.0	0.0	1.0	0.6666666865348816	0.4000000059604645	0.23076923191547394	1.0	-2.0878829956054688	-1.5562362670898438	-1.52587890625e-05	0.0	-2.0878829956054688	-1.5562362670898438
1239#2021-08-25	0.0	1.0	0.0	1.0	0.800000011920929	0.3636363744735718	0.06666667014360428	1.0	0.571441650390625	1.252532958984375	0.0	0.0	0.571441650390625	1.252532958984375
369#2021-04-22	0.0	1.0	0.0	1.0	0.5	0.5	0.23076923191547394	1.0	-2.2374801635742188	-1.5457305908203125	0.0	-7.62939453125e-06	-2.2374801635742188	-1.5457305908203125
369#2021-04-22	0.0	1.0	0.0	1.0	0.27272728085517883	0.6000000238418579	0.1428571492433548	1.0	-1.3859939575195312	-0.18316650390625	0.0	0.0	-1.3859939575195312	-0.18316650390625
369#2021-04-22	0.0	1.0	0.0	1.0	0.3636363744735718	0.800000011920929	0.23076923191547394	1.0	-1.1948089599609375	-0.40009307861328125	-7.62939453125e-06	0.0	-1.1948089599609375	-0.40009307861328125
369#2021-04-22	0.0	1.0	0.0	1.0	0.5	0.8333333134651184	0.23076923191547394	1.0	-1.01806640625	-0.0262908935546875	0.0	0.0	-1.01806640625	-0.026275634765625
369#2021-04-22	0.0	1.0	0.0	1.0	0.7142857313156128	0.5555555820465088	0.25	0.75	-4.3885345458984375	-1.8597640991210938	0.0	0.0	-4.3885345458984375	-1.8597640991210938
369#2021-04-22	0.0	1.0	0.0	1.0	0.23076923191547394	1.0	0.23076923191547394	1.0	-1.0040283203125	-0.8701400756835938	1.52587890625e-05	0.0	-1.0040283203125	-0.8701400756835938
369#2021-04-22	0.0	1.0	0.0	1.0	0.6666666865348816	0.8571428656578064	0.23076923191547394	1.0	-0.8011322021484375	-0.44010162353515625	0.0	0.0	-0.8011322021484375	-0.44010162353515625
369#2021-04-22	0.0	1.0	0.0	1.0	0.6666666865348816	0.8571428656578064	0.23076923191547394	1.0	-0.0382537841796875	-0.4846649169921875	0.0	0.0	-0.0382537841796875	-0.4846649169921875
1435#2021-01-01	0.0	1.0	0.0	1.0	0.25	0.25	0.23076923191547394	1.0	-3.4627304077148438	-2.0107345581054688	7.62939453125e-06	0.0	-3.4627456665039062	-2.0107345581054688
1435#2021-01-01	0.0	1.0	0.0	1.0	0.5	0.30000001192092896	0.25	0.75	-4.153327941894531	-2.61126708984375	7.62939453125e-06	0.0	-4.153327941894531	-2.61126708984375
1435#2021-01-01	0.0	1.0	0.0	1.0	0.2857142984867096	0.2222222238779068	0.25	0.75	-2.2243804931640625	-1.9954681396484375	0.0	0.0	-2.2243804931640625	-1.9954681396484375
1435#2021-01-01	0.0	1.0	0.0	1.0	0.4285714328289032	0.3333333432674408	0.4000000059604645	0.6666666865348816	-2.5414276123046875	-3.3562240600585938	-1.52587890625e-05	7.62939453125e-06	-2.5414276123046875	-3.3562240600585938
1435#2021-01-01	0.0	1.0	0.0	1.0	0.25	0.25	0.25	0.75	-3.785064697265625	-2.179534912109375	0.0	0.0	-3.785064697265625	-2.179534912109375
1435#2021-01-01	0.0	1.0	0.0	1.0	0.4285714328289032	0.3333333432674408	0.25	0.75	-4.17791748046875	-3.3321914672851562	0.0	0.0	-4.17791748046875	-3.3321914672851562
1435#2021-01-01	0.0	1.0	0.0	1.0	0.375	0.375	0.25	0.75	-4.0013885498046875	-1.9165496826171875	0.0	0.0	-4.0013885498046875	-1.9165496826171875
1435#2021-01-01	0.0	1.0	0.0	1.0	0.2222222238779068	0.2857142984867096	0.06666667014360428	1.0	-1.960418701171875	-1.199462890625	0.0	1.52587890625e-05	-1.9604339599609375	-1.199462890625
266#2021-12-08	0.0	1.0	0.0	1.0	0.25	0.75	0.0	1.0	-2.6245574951171875	-2.0881271362304688	0.0	7.62939453125e-06	-2.6245574951171875	-2.0881271362304688
266#2021-12-08	0.0	1.0	0.0	1.0	0.5	0.5	0.06666667014360428	1.0	0.12033843994140625	0.0713653564453125	0.0	0.0	0.12033843994140625	0.0713653564453125
266#2021-12-08	0.0	1.0	0.0	1.0	0.5555555820465088	0.7142857313156128	0.06666667014360428	1.0	0.04201507568359375	0.21985626220703125	-1.52587890625e-05	0.0	0.04201507568359375	0.21985626220703125
266#2021-12-08	0.0	1.0	0.0	1.0	0.5	0.5	0.0	1.0	-2.4129257202148438	-2.7660598754882812	0.0	7.62939453125e-06	-2.4129257202148438	-2.7660598754882812
266#2021-12-08	0.0	1.0	0.0	1.0	0.5555555820465088	0.7142857313156128	0.0	1.0	-1.09368896484375	-1.426422119140625	1.52587890625e-05	-7.62939453125e-06	-1.09368896484375	-1.426422119140625
266#2021-12-08	0.0	1.0	0.0	1.0	0.625	0.625	0.06666667014360428	1.0	-0.0111236572265625	0.20627593994140625	0.0	0.0	-0.01113128662109375	0.20627593994140625
266#2021-12-08	0.0	1.0	0.0	1.0	0.375	0.375	0.0	1.0	0.2718048095703125	-0.5286941528320312	0.0	0.0	0.2718048095703125	-0.5286941528320312
266#2021-12-08	0.0	1.0	0.0	1.0	0.625	0.625	0.0	1.0	-0.038299560546875	-0.28011322021484375	0.0	0.0	-0.038299560546875	-0.28011322021484375
1794#2021-03-29	0.0	1.0	0.0	1.0	0.6666666865348816	0.4000000059604645	0.07692307978868484	0.3333333432674408	-1.4409713745117188	-1.2724952697753906	0.0	0.0	-1.440948486328125	-1.2724952697753906
1794#2021-03-29	0.0	1.0	0.0	1.0	0.4285714328289032	0.3333333432674408	0.1666666716337204	0.5	-1.6090087890625	-0.7291717529296875	0.0	0.0	-1.6090087890625	-0.7291717529296875
1794#2021-03-29	0.0	1.0	0.0	1.0	0.6000000238418579	0.27272728085517883	0.25	0.75	-1.3810272216796875	-0.9464874267578125	0.0	0.0	-1.3810272216796875	-0.9464874267578125
1794#2021-03-29	0.0	1.0	0.0	1.0	0.2857142984867096	0.2222222238779068	0.0714285746216774	0.5	-1.2969207763671875	-0.6814613342285156	0.0	0.0	-1.2969207763671875	-0.6814651489257812
1794#2021-03-29	0.0	1.0	0.0	1.0	0.5714285969734192	0.4444444477558136	0.1666666716337204	0.5	-1.2856597900390625	-0.12691497802734375	0.0	-3.814697265625e-06	-1.2856521606445312	-0.12691497802734375
1794#2021-03-29	0.0	1.0	0.0	1.0	0.6000000238418579	0.27272728085517883	0.1538461595773697	0.6666666865348816	-1.2268218994140625	-0.3550376892089844	1.52587890625e-05	0.0	-1.2268218994140625	-0.35504150390625
1794#2021-03-29	0.0	1.0	0.0	1.0	0.2857142984867096	0.2222222238779068	0.1818181872367859	0.4000000059604645	-1.34344482421875	-0.41735076904296875	0.0	0.0	-1.34344482421875	-0.41735076904296875
1794#2021-03-29	0.0	1.0	0.0	1.0	0.4000000059604645	0.1818181872367859	0.1538461595773697	0.6666666865348816	-1.1015090942382812	-1.4763145446777344	0.0	7.62939453125e-06	-1.1015090942382812	-1.4763145446777344
2312#2021-12-16	0.25	0.25	0.0	1.0	0.6000000238418579	0.27272728085517883	0.23076923191547394	1.0	-0.5745849609375	-2.011505126953125	2.462890625	0.7581405639648438	-1.1616363525390625	-2.3815155029296875
2312#2021-12-16	0.25	0.25	0.0	1.0	0.6000000238418579	0.27272728085517883	0.1538461595773697	0.6666666865348816	0.40714263916015625	-2.0670166015625	1.7152252197265625	0.469024658203125	-0.414459228515625	-2.4706573486328125
2312#2021-12-16	0.25	0.25	0.0	1.0	0.5	0.1666666716337204	0.0714285746216774	0.5	-4.867378234863281	-1.3338241577148438	0.17813873291015625	-0.42447662353515625	-5.36248779296875	-2.3046798706054688
2312#2021-12-16	0.25	0.25	0.0	1.0	0.6000000238418579	0.27272728085517883	0.1428571492433548	1.0	-2.9961013793945312	-0.501861572265625	1.0193939208984375	-0.380767822265625	-4.4715423583984375	-1.505645751953125
2312#2021-12-16	0.25	0.25	0.0	1.0	0.6000000238418579	0.27272728085517883	0.1538461595773697	0.6666666865348816	-0.5745086669921875	-1.1552658081054688	2.9937210083007812	0.887420654296875	-0.8731765747070312	-1.9995651245117188
2312#2021-12-16	0.25	0.25	0.0	1.0	0.5	0.1666666716337204	0.0714285746216774	0.5	-3.4484100341796875	-0.4264678955078125	0.32241058349609375	-0.5136795043945312	-4.762458801269531	-0.839263916015625
2312#2021-12-16	0.25	0.25	0.0	1.0	0.5	0.30000001192092896	0.1428571492433548	1.0	-0.14075469970703125	-0.9218902587890625	0.33979034423828125	0.6743621826171875	-0.950408935546875	-1.670867919921875
2312#2021-12-16	0.25	0.25	0.0	1.0	0.6000000238418579	0.27272728085517883	0.25	0.75	-0.553253173828125	-1.1078262329101562	-0.0112152099609375	0.33039093017578125	-1.6264495849609375	-1.5070114135742188
2847#2023-02-24	0.1428571492433548	1.0	0.1428571492433548	1.0	0.27272728085517883	0.6000000238418579	0.1428571492433548	1.0	-1.4818878173828125	-1.0553741455078125	1.6033477783203125	2.0374832153320312	-3.8804779052734375	-2.5169830322265625
2847#2023-02-24	0.1428571492433548	1.0	0.1428571492433548	1.0	0.1818181872367859	0.4000000059604645	0.1428571492433548	1.0	-3.1594085693359375	-1.3705291748046875	4.871192932128906	2.7381134033203125	-5.3266143798828125	-2.0209274291992188
2847#2023-02-24	0.1428571492433548	1.0	0.1428571492433548	1.0	0.1538461595773697	0.6666666865348816	0.06666667014360428	1.0	-1.53863525390625	-0.8042449951171875	0.9888153076171875	0.5702667236328125	-1.8636627197265625	-0.8491668701171875
2847#2023-02-24	0.1428571492433548	1.0	0.1428571492433548	1.0	0.1818181872367859	0.4000000059604645	0.1428571492433548	1.0	-1.2241592407226562	-0.9360885620117188	2.0185394287109375	1.7007980346679688	-5.4481048583984375	-3.140777587890625
2847#2023-02-24	0.1428571492433548	1.0	0.1428571492433548	1.0	0.1666666716337204	0.5	0.06666667014360428	1.0	-3.320831298828125	-0.9196243286132812	0.33275604248046875	-0.0245361328125	-2.231842041015625	-0.21663665771484375
2847#2023-02-24	0.1428571492433548	1.0	0.1428571492433548	1.0	0.27272728085517883	0.6000000238418579	0.1428571492433548	1.0	-2.1915664672851562	-1.19171142578125	3.3368453979492188	3.2931976318359375	-6.699607849121094	-3.196441650390625
2847#2023-02-24	0.1428571492433548	1.0	0.1428571492433548	1.0	0.27272728085517883	0.6000000238418579	0.23076923191547394	1.0	-5.3433837890625	-2.4027481079101562	1.3025741577148438	-0.29698944091796875	-5.2279205322265625	-1.5043106079101562
2847#2023-02-24	0.1428571492433548	1.0	0.1428571492433548	1.0	0.3636363744735718	0.800000011920929	0.23076923191547394	1.0	-1.6334915161132812	-0.8729095458984375	1.6669998168945312	1.5694732666015625	-3.6978225708007812	-2.0449295043945312
130#2021-06-24	0.1666666716337204	0.5	0.1428571492433548	1.0	0.06666667014360428	1.0	0.8333333134651184	0.5	-1.6723861694335938	-1.4122161865234375	1.4382781982421875	1.3211441040039062	-3.7449951171875	-3.6891555786132812
130#2021-06-24	0.1666666716337204	0.5	0.1428571492433548	1.0	0.1428571492433548	1.0	0.5	0.8333333134651184	-2.1787948608398438	-2.412109375	0.9981460571289062	1.0649566650390625	-4.025138854980469	-4.29766845703125
130#2021-06-24	0.1666666716337204	0.5	0.1428571492433548	1.0	0.4545454680919647	1.0	0.27272728085517883	0.6000000238418579	-2.3049392700195312	-2.4357147216796875	1.4105072021484375	1.307647705078125	-4.000190734863281	-4.073875427246094
130#2021-06-24	0.1666666716337204	0.5	0.1428571492433548	1.0	0.1428571492433548	1.0	0.625	0.625	-2.9605712890625	-3.7550735473632812	1.360565185546875	1.1551666259765625	-4.9626617431640625	-5.185211181640625
130#2021-06-24	0.1666666716337204	0.5	0.1428571492433548	1.0	0.1428571492433548	1.0	0.4000000059604645	0.6666666865348816	-1.5958099365234375	-1.5733642578125	1.4684906005859375	2.3548049926757812	-1.7984619140625	-1.9767532348632812
130#2021-06-24	0.1666666716337204	0.5	0.1428571492433548	1.0	0.1538461595773697	0.6666666865348816	0.5714285969734192	0.4444444477558136	-3.952850341796875	-3.834228515625	1.7425613403320312	2.4576263427734375	-4.5243377685546875	-4.432395935058594
130#2021-06-24	0.1666666716337204	0.5	0.1428571492433548	1.0	0.23076923191547394	1.0	0.5555555820465088	0.7142857313156128	-2.6048355102539062	-2.4323272705078125	1.391876220703125	1.3489761352539062	-3.2037429809570312	-2.9627227783203125
130#2021-06-24	0.1666666716337204	0.5	0.1428571492433548	1.0	0.23076923191547394	1.0	0.4444444477558136	0.5714285969734192	-2.4992752075195312	-3.4012832641601562	1.579376220703125	2.298492431640625	-3.4816513061523438	-4.179069519042969
913#2022-12-02	0.0	1.0	0.0	1.0	0.375	0.375	0.06666667014360428	1.0	0.2366180419921875	0.2206268310546875	0.0	0.0	0.23662567138671875	0.22061920166015625
913#2022-12-02	0.0	1.0	0.0	1.0	0.3333333432674408	0.20000000298023224	0.06666667014360428	1.0	0.10686492919921875	0.5061187744140625	-7.62939453125e-06	0.0	0.10686492919921875	0.5061187744140625
913#2022-12-02	0.0	1.0	0.0	1.0	0.3333333432674408	0.4285714328289032	0.0	1.0	0.48050689697265625	0.6408882141113281	0.0	0.0	0.48050689697265625	0.6408920288085938
913#2022-12-02	0.0	1.0	0.0	1.0	0.5555555820465088	0.7142857313156128	0.06666667014360428	1.0	0.5016632080078125	0.171905517578125	0.0	0.0	0.5016632080078125	0.17191314697265625
913#2022-12-02	0.0	1.0	0.0	1.0	0.6000000238418579	0.27272728085517883	0.06666667014360428	1.0	0.3993682861328125	0.5535736083984375	7.62939453125e-06	-3.814697265625e-06	0.3993682861328125	0.5535812377929688
913#2022-12-02	0.0	1.0	0.0	1.0	0.4000000059604645	0.6666666865348816	0.06666667014360428	1.0	0.098114013671875	-0.048091888427734375	0.0	0.0	0.098114013671875	-0.048091888427734375
913#2022-12-02	0.0	1.0	0.0	1.0	0.375	0.375	0.0	1.0	0.02851104736328125	0.19135665893554688	0.0	-7.62939453125e-06	0.02850341796875	0.19135284423828125
913#2022-12-02	0.0	1.0	0.0	1.0	0.27272728085517883	0.6000000238418579	0.06666667014360428	1.0	-0.5146255493164062	-0.5079803466796875	-1.52587890625e-05	-7.62939453125e-06	-0.5146255493164062	-0.5079803466796875
2063#2021-07-13	0.0	1.0	0.0	1.0	0.8333333134651184	0.5	0.06666667014360428	1.0	-2.710113525390625	-1.775604248046875	0.0	0.0	-2.7101287841796875	-1.7756195068359375
2063#2021-07-13	0.0	1.0	0.0	1.0	0.5714285969734192	0.4444444477558136	0.06666667014360428	1.0	-3.20489501953125	-2.2106704711914062	0.0	0.0	-3.20489501953125	-2.2106704711914062
2063#2021-07-13	0.0	1.0	0.0	1.0	0.5714285969734192	0.4444444477558136	0.0	1.0	-1.26702880859375	-0.4232940673828125	0.0	-7.62939453125e-06	-1.26702880859375	-0.42328643798828125
2063#2021-07-13	0.0	1.0	0.0	1.0	0.5714285969734192	0.4444444477558136	0.0	1.0	-2.338470458984375	-0.871734619140625	0.0	0.0	-2.338470458984375	-0.871734619140625
2063#2021-07-13	0.0	1.0	0.0	1.0	0.5	0.5	0.06666667014360428	1.0	-2.9675064086914062	-2.26123046875	0.0	7.62939453125e-06	-2.9675064086914062	-2.26123046875
2063#2021-07-13	0.0	1.0	0.0	1.0	0.6666666865348816	0.4000000059604645	0.06666667014360428	1.0	-2.9107208251953125	-2.1031646728515625	0.0	0.0	-2.9107208251953125	-2.1031646728515625
2063#2021-07-13	0.0	1.0	0.0	1.0	0.4444444477558136	0.5714285969734192	0.0	1.0	-1.4096832275390625	-0.35923004150390625	0.0	0.0	-1.4096832275390625	-0.359222412109375
2063#2021-07-13	0.0	1.0	0.0	1.0	0.75	0.75	0.06666667014360428	1.0	-2.8504180908203125	-1.630889892578125	1.52587890625e-05	0.0	-2.8504180908203125	-1.630889892578125
1745#2021-03-19	0.1666666716337204	0.5	0.0	1.0	0.1538461595773697	0.6666666865348816	0.06666667014360428	1.0	-0.5398406982421875	-1.4427719116210938	0.7065048217773438	0.7068634033203125	-1.0534515380859375	-2.1464462280273438
1745#2021-03-19	0.1666666716337204	0.5	0.0	1.0	0.4444444477558136	0.5714285969734192	0.06666667014360428	1.0	-1.7808685302734375	-0.50225830078125	0.333709716796875	0.11102294921875	-1.902069091796875	-0.6039962768554688
1745#2021-03-19	0.1666666716337204	0.5	0.0	1.0	0.25	0.75	0.06666667014360428	1.0	-1.2887191772460938	-1.4769439697265625	-0.01201629638671875	0.00556182861328125	-1.5201797485351562	-1.7241668701171875
1745#2021-03-19	0.1666666716337204	0.5	0.0	1.0	0.1428571492433548	1.0	0.06666667014360428	1.0	-0.0715179443359375	-0.17966461181640625	0.5018692016601562	0.6454696655273438	-0.7084121704101562	-0.8741836547851562
1745#2021-03-19	0.1666666716337204	0.5	0.0	1.0	0.4444444477558136	0.5714285969734192	0.0714285746216774	0.5	-2.2653884887695312	-1.7723007202148438	0.42287445068359375	0.638671875	-2.5843276977539062	-1.9277420043945312
1745#2021-03-19	0.1666666716337204	0.5	0.0	1.0	0.27272728085517883	0.6000000238418579	0.0	1.0	-1.77874755859375	-1.624847412109375	0.23128509521484375	0.38822174072265625	-2.2290496826171875	-2.0120010375976562
1745#2021-03-19	0.1666666716337204	0.5	0.0	1.0	0.1538461595773697	0.6666666865348816	0.06666667014360428	1.0	-0.753631591796875	-2.176605224609375	0.30975341796875	-0.0298614501953125	-0.9228668212890625	-2.3477935791015625
1745#2021-03-19	0.1666666716337204	0.5	0.0	1.0	0.4000000059604645	0.6666666865348816	0.0714285746216774	0.5	-1.36590576171875	-0.7966690063476562	0.21356201171875	0.02492523193359375	-1.4808349609375	-0.9042205810546875
1370#2022-08-17	0.6000000238418579	1.0	0.0	1.0	0.5555555820465088	0.7142857313156128	0.0	1.0	-2.5554275512695312	-2.998126983642578	-0.477935791015625	-1.5044822692871094	-1.3545608520507812	-1.109893798828125
1370#2022-08-17	0.6000000238418579	1.0	0.0	1.0	0.5555555820465088	0.7142857313156128	0.06666667014360428	1.0	-2.5294342041015625	-2.1347084045410156	-1.3430099487304688	-1.6916923522949219	-1.170257568359375	-0.618865966796875
1370#2022-08-17	0.6000000238418579	1.0	0.0	1.0	0.5	0.5	0.06666667014360428	1.0	-3.0930023193359375	-2.6253738403320312	-1.1778335571289062	-1.8912849426269531	-2.24359130859375	-1.5186920166015625
1370#2022-08-17	0.6000000238418579	1.0	0.0	1.0	0.5	0.5	0.06666667014360428	1.0	-2.1676864624023438	-3.339923858642578	-0.13893890380859375	-0.8150138854980469	-1.5768661499023438	-1.922607421875
1370#2022-08-17	0.6000000238418579	1.0	0.0	1.0	0.5555555820465088	0.7142857313156128	0.06666667014360428	1.0	-2.8409576416015625	-2.04449462890625	-1.123291015625	-0.938934326171875	-1.7065658569335938	-0.9646072387695312
1370#2022-08-17	0.6000000238418579	1.0	0.0	1.0	0.625	0.625	0.06666667014360428	1.0	-1.8982086181640625	-3.3459091186523438	-0.44098663330078125	-1.4254722595214844	-0.9904022216796875	-1.5220718383789062
1370#2022-08-17	0.6000000238418579	1.0	0.0	1.0	0.5	0.5	0.0	1.0	-1.9791488647460938	-1.2118453979492188	-0.16811370849609375	-0.463134765625	-1.5338592529296875	-0.6092681884765625
1370#2022-08-17	0.6000000238418579	1.0	0.0	1.0	0.30000001192092896	0.5	0.06666667014360428	1.0	-2.6574783325195312	-3.7883453369140625	-0.6747283935546875	-1.4500808715820312	-1.365692138671875	-1.6735420227050781
1702#2021-08-08	0.1666666716337204	0.5	0.0	1.0	0.27272728085517883	0.6000000238418579	0.3333333432674408	1.0	-4.5169219970703125	-1.0615386962890625	0.4353179931640625	0.164459228515625	-4.805641174316406	-0.9574432373046875
1702#2021-08-08	0.1666666716337204	0.5	0.0	1.0	0.30000001192092896	0.5	0.3333333432674408	1.0	0.09920501708984375	0.24256134033203125	0.6621475219726562	-0.142425537109375	-0.48036956787109375	0.38001251220703125
1702#2021-08-08	0.1666666716337204	0.5	0.0	1.0	0.5714285969734192	0.4444444477558136	0.5	0.8333333134651184	-0.5306243896484375	-0.13622283935546875	-0.141754150390625	-0.13311767578125	-0.57513427734375	0.0895233154296875
1702#2021-08-08	0.1666666716337204	0.5	0.0	1.0	0.625	0.625	0.5	0.8333333134651184	-0.2290191650390625	0.286041259765625	-0.2044830322265625	-0.08812713623046875	-0.3923187255859375	0.32840728759765625
1702#2021-08-08	0.1666666716337204	0.5	0.0	1.0	0.5	0.5	0.75	0.75	-2.1724624633789062	-0.0516815185546875	-0.2481689453125	-0.1828155517578125	-2.3674545288085938	0.1241912841796875
1702#2021-08-08	0.1666666716337204	0.5	0.0	1.0	0.5	0.8333333134651184	0.5555555820465088	0.7142857313156128	-0.698028564453125	0.14698028564453125	-0.15345001220703125	-0.0274200439453125	-0.8783111572265625	0.11975860595703125
1702#2021-08-08	0.1666666716337204	0.5	0.0	1.0	0.5	0.8333333134651184	0.5555555820465088	0.7142857313156128	-0.8360519409179688	0.84033203125	0.43111419677734375	-0.1346435546875	-1.394775390625	0.9369049072265625
1702#2021-08-08	0.1666666716337204	0.5	0.0	1.0	0.4000000059604645	0.6666666865348816	0.4545454680919647	1.0	-0.32131195068359375	0.41290283203125	0.2802886962890625	-0.121734619140625	-0.7005767822265625	0.503753662109375
2160#2021-09-03	0.0	1.0	0.1428571492433548	1.0	0.75	0.25	0.0	1.0	-0.9801559448242188	-0.5936737060546875	0.460906982421875	0.236419677734375	-2.4311752319335938	-1.3599662780761719
2160#2021-09-03	0.0	1.0	0.1428571492433548	1.0	1.0	0.4545454680919647	0.06666667014360428	1.0	-1.2551651000976562	0.02490234375	0.12482452392578125	0.06731414794921875	-1.5587234497070312	-0.10478973388671875
2160#2021-09-03	0.0	1.0	0.1428571492433548	1.0	0.75	0.25	0.06666667014360428	1.0	-1.6147232055664062	-0.8073196411132812	0.29759979248046875	0.1265106201171875	-2.6200408935546875	-1.4738388061523438
2160#2021-09-03	0.0	1.0	0.1428571492433548	1.0	0.800000011920929	0.3636363744735718	0.0	1.0	-0.6882400512695312	-0.34038543701171875	0.538848876953125	0.058071136474609375	-1.682708740234375	-1.2715301513671875
2160#2021-09-03	0.0	1.0	0.1428571492433548	1.0	1.0	0.23076923191547394	0.0	1.0	-0.8355560302734375	0.16522979736328125	0.41072845458984375	0.2664146423339844	-1.2049026489257812	0.1504974365234375
2160#2021-09-03	0.0	1.0	0.1428571492433548	1.0	0.75	0.25	0.06666667014360428	1.0	-1.5877456665039062	-0.3117179870605469	0.21429443359375	0.20127487182617188	-2.20159912109375	-0.4386711120605469
2160#2021-09-03	0.0	1.0	0.1428571492433548	1.0	1.0	0.23076923191547394	0.0	1.0	-1.4429931640625	0.2589607238769531	0.301605224609375	0.135894775390625	-1.981597900390625	-0.13889312744140625
2160#2021-09-03	0.0	1.0	0.1428571492433548	1.0	0.6666666865348816	0.4000000059604645	0.0	1.0	-1.5920028686523438	-0.9268836975097656	0.37175750732421875	0.17748260498046875	-2.2209548950195312	-1.3697853088378906
2369#2022-01-15	0.1666666716337204	0.5	0.0	1.0	0.2222222238779068	0.2857142984867096	0.27272728085517883	0.6000000238418579	0.03954315185546875	0.21893310546875	1.1175003051757812	-0.0108795166015625	0.6729583740234375	-0.155426025390625
2369#2022-01-15	0.1666666716337204	0.5	0.0	1.0	0.375	0.375	0.4000000059604645	0.6666666865348816	-1.7524948120117188	-2.5197830200195312	1.6065902709960938	2.529052734375	-1.3913116455078125	-2.34637451171875
2369#2022-01-15	0.1666666716337204	0.5	0.0	1.0	0.25	0.25	0.375	0.375	-0.23687744140625	0.15481185913085938	3.6585311889648438	2.3705596923828125	-6.225791931152344	-6.995262145996094
2369#2022-01-15	0.1666666716337204	0.5	0.0	1.0	0.1666666716337204	0.5	0.1666666716337204	0.5	0.6801910400390625	1.3018646240234375	1.2465667724609375	1.16180419921875	-2.7223358154296875	-2.073223114013672
2369#2022-01-15	0.1666666716337204	0.5	0.0	1.0	0.3333333432674408	0.4285714328289032	0.25	0.75	-0.0042877197265625	0.1683197021484375	-1.10693359375	0.043094635009765625	0.6561965942382812	0.145965576171875
2369#2022-01-15	0.1666666716337204	0.5	0.0	1.0	0.20000000298023224	0.3333333432674408	0.27272728085517883	0.6000000238418579	0.484283447265625	0.2868995666503906	0.625274658203125	-0.304779052734375	-3.0825958251953125	-0.6843605041503906
2369#2022-01-15	0.1666666716337204	0.5	0.0	1.0	0.25	0.25	0.27272728085517883	0.6000000238418579	-0.3991546630859375	0.3233489990234375	-0.5717086791992188	0.24032974243164062	0.1286468505859375	0.08199691772460938
2369#2022-01-15	0.1666666716337204	0.5	0.0	1.0	0.27272728085517883	0.6000000238418579	0.25	0.75	-1.023162841796875	0.4475250244140625	-0.509124755859375	0.2827911376953125	-0.5242919921875	0.20018386840820312
1202#2022-05-24	0.0	1.0	0.0	1.0	0.0	1.0	0.1538461595773697	0.6666666865348816	-0.13715362548828125	-0.1161346435546875	0.0	0.0	-0.13715362548828125	-0.116119384765625
1202#2022-05-24	0.0	1.0	0.0	1.0	0.06666667014360428	1.0	0.06666667014360428	1.0	-0.38228607177734375	-0.37960052490234375	0.0	-7.62939453125e-06	-0.38228607177734375	-0.37960052490234375
1202#2022-05-24	0.0	1.0	0.0	1.0	0.1428571492433548	1.0	0.1538461595773697	0.6666666865348816	-0.29632568359375	-0.15183258056640625	0.0	0.0	-0.29632568359375	-0.1518402099609375
1202#2022-05-24	0.0	1.0	0.0	1.0	0.1428571492433548	1.0	0.06666667014360428	1.0	-0.745758056640625	-0.8875656127929688	0.0	0.0	-0.745758056640625	-0.8875656127929688
1202#2022-05-24	0.0	1.0	0.0	1.0	0.06666667014360428	1.0	0.0714285746216774	0.5	-0.12921142578125	0.01160430908203125	0.0	0.0	-0.12921142578125	0.0115966796875
1202#2022-05-24	0.0	1.0	0.0	1.0	0.06666667014360428	1.0	0.1428571492433548	1.0	-0.41192626953125	-0.144317626953125	0.0	0.0	-0.41192626953125	-0.144317626953125
1202#2022-05-24	0.0	1.0	0.0	1.0	0.1428571492433548	1.0	0.0714285746216774	0.5	-0.0312042236328125	-0.01174163818359375	0.0	-7.62939453125e-06	-0.031219482421875	-0.01174163818359375
1202#2022-05-24	0.0	1.0	0.0	1.0	0.06666667014360428	1.0	0.1538461595773697	0.6666666865348816	-0.2692413330078125	-0.03473663330078125	0.0	0.0	-0.2692413330078125	-0.03473663330078125
2033#2021-08-18	0.0	1.0	0.0	1.0	0.5714285969734192	0.4444444477558136	0.25	0.75	-3.4559326171875	-2.8470687866210938	-7.62939453125e-06	-1.52587890625e-05	-3.4559478759765625	-2.8470687866210938
2033#2021-08-18	0.0	1.0	0.0	1.0	0.8333333134651184	0.5	0.06666667014360428	1.0	-3.1880569458007812	-2.8594207763671875	0.0	0.0	-3.1880569458007812	-2.8594207763671875
2033#2021-08-18	0.0	1.0	0.0	1.0	0.27272728085517883	0.6000000238418579	0.1666666716337204	0.5	-3.6394195556640625	-1.4973983764648438	0.0	0.0	-3.6394195556640625	-1.4973983764648438
2033#2021-08-18	0.0	1.0	0.0	1.0	0.4444444477558136	0.5714285969734192	0.1818181872367859	0.4000000059604645	-2.8529510498046875	-1.8732681274414062	0.0	0.0	-2.8529510498046875	-1.8732681274414062
2033#2021-08-18	0.0	1.0	0.0	1.0	0.8571428656578064	0.6666666865348816	0.1538461595773697	0.6666666865348816	-2.7020950317382812	-2.5716171264648438	0.0	0.0	-2.7020950317382812	-2.5716171264648438
2033#2021-08-18	0.0	1.0	0.0	1.0	0.6666666865348816	0.4000000059604645	0.1428571492433548	1.0	-2.681304931640625	-1.8671722412109375	0.0	0.0	-2.681304931640625	-1.8671722412109375
2033#2021-08-18	0.0	1.0	0.0	1.0	0.7142857313156128	0.5555555820465088	0.1428571492433548	1.0	-4.637786865234375	-3.9561309814453125	0.0	0.0	-4.6378021240234375	-3.9561309814453125
2033#2021-08-18	0.0	1.0	0.0	1.0	0.7142857313156128	0.5555555820465088	0.1428571492433548	1.0	-4.7902069091796875	-3.97412109375	0.0	0.0	-4.7902069091796875	-3.9741287231445312
618#2021-05-23	0.20000000298023224	0.3333333432674408	0.0	1.0	0.30000001192092896	0.5	0.06666667014360428	1.0	4.159172058105469	0.0462799072265625	6.185035705566406	-0.198883056640625	-1.9558868408203125	-0.15961074829101562
618#2021-05-23	0.20000000298023224	0.3333333432674408	0.0	1.0	0.1538461595773697	0.6666666865348816	0.0	1.0	3.2631149291992188	1.1546134948730469	3.6932830810546875	1.0986213684082031	-0.41800689697265625	-0.07926559448242188
618#2021-05-23	0.20000000298023224	0.3333333432674408	0.0	1.0	0.27272728085517883	0.6000000238418579	0.06666667014360428	1.0	0.28942108154296875	-0.0497283935546875	2.5142669677734375	0.08325958251953125	-1.1869735717773438	-0.4141883850097656
618#2021-05-23	0.20000000298023224	0.3333333432674408	0.0	1.0	0.1428571492433548	1.0	0.0	1.0	3.1262588500976562	0.9750137329101562	3.8088836669921875	0.98193359375	-0.704254150390625	-0.2737693786621094
618#2021-05-23	0.20000000298023224	0.3333333432674408	0.0	1.0	0.1666666716337204	0.5	0.0	1.0	0.6178512573242188	0.19975662231445312	1.3962783813476562	-0.14260482788085938	-1.11932373046875	0.11281204223632812
618#2021-05-23	0.20000000298023224	0.3333333432674408	0.0	1.0	0.25	0.75	0.06666667014360428	1.0	3.1883468627929688	-0.47320556640625	4.3009796142578125	-0.8479766845703125	-1.6139144897460938	0.3299674987792969
618#2021-05-23	0.20000000298023224	0.3333333432674408	0.0	1.0	0.1538461595773697	0.6666666865348816	0.0	1.0	0.29506683349609375	0.4609870910644531	0.663055419921875	0.45337677001953125	-0.294830322265625	-0.15532302856445312
618#2021-05-23	0.20000000298023224	0.3333333432674408	0.0	1.0	0.1538461595773697	0.6666666865348816	0.0	1.0	3.2048797607421875	0.6295242309570312	3.7279434204101562	0.48026275634765625	-0.3434906005859375	-0.20166778564453125
557#2022-12-01	0.0	1.0	0.0	1.0	1.0	0.1428571492433548	0.0	1.0	-7.180877685546875	-4.4616546630859375	0.0	7.62939453125e-06	-7.180877685546875	-4.4616546630859375
557#2022-12-01	0.0	1.0	0.0	1.0	0.75	0.25	0.0714285746216774	0.5	-5.484283447265625	-3.1626815795898438	0.0	0.0	-5.484283447265625	-3.1626815795898438
557#2022-12-01	0.0	1.0	0.0	1.0	0.3333333432674408	0.07692307978868484	0.06666667014360428	1.0	-4.681694030761719	-3.2604217529296875	-7.62939453125e-06	0.0	-4.681694030761719	-3.2604217529296875
557#2022-12-01	0.0	1.0	0.0	1.0	0.5	0.0714285746216774	0.0	1.0	-6.9448089599609375	-4.425559997558594	0.0	0.0	-6.944793701171875	-4.425559997558594
557#2022-12-01	0.0	1.0	0.0	1.0	0.5	0.1666666716337204	0.06666667014360428	1.0	-3.78021240234375	-1.7641448974609375	0.0	-7.62939453125e-06	-3.78021240234375	-1.7641448974609375
557#2022-12-01	0.0	1.0	0.0	1.0	0.5	0.0714285746216774	0.0	1.0	-3.7675323486328125	-0.9358673095703125	1.52587890625e-05	0.0	-3.767547607421875	-0.9358749389648438
557#2022-12-01	0.0	1.0	0.0	1.0	1.0	0.1428571492433548	0.0	1.0	-9.424453735351562	-6.439491271972656	-1.52587890625e-05	-7.62939453125e-06	-9.424453735351562	-6.439491271972656
557#2022-12-01	0.0	1.0	0.0	1.0	0.5	0.1666666716337204	0.06666667014360428	1.0	-1.5521011352539062	-1.2221832275390625	0.0	0.0	-1.5521011352539062	-1.2221832275390625
2343#2021-12-21	0.0	1.0	0.0	1.0	0.25	0.75	0.3333333432674408	1.0	-2.3163528442382812	-1.4105949401855469	0.0	1.1444091796875e-05	-2.31634521484375	-1.4105949401855469
2343#2021-12-21	0.0	1.0	0.0	1.0	0.25	0.75	0.3333333432674408	1.0	-1.9521713256835938	-1.3863716125488281	0.0	0.0	-1.952178955078125	-1.3863716125488281
2343#2021-12-21	0.0	1.0	0.0	1.0	0.4000000059604645	0.6666666865348816	0.3636363744735718	0.800000011920929	-2.9118881225585938	-2.1841392517089844	0.0	0.0	-2.9118881225585938	-2.1841392517089844
2343#2021-12-21	0.0	1.0	0.0	1.0	0.4000000059604645	0.6666666865348816	0.1538461595773697	0.6666666865348816	-1.1936111450195312	0.1718292236328125	0.0	-7.62939453125e-06	-1.1936264038085938	0.1718292236328125
2343#2021-12-21	0.0	1.0	0.0	1.0	0.25	0.75	0.25	0.75	-1.30517578125	0.032726287841796875	0.0	1.1444091796875e-05	-1.30517578125	0.032726287841796875
2343#2021-12-21	0.0	1.0	0.0	1.0	0.27272728085517883	0.6000000238418579	0.3636363744735718	0.800000011920929	-1.743011474609375	-1.72113037109375	0.0	0.0	-1.743011474609375	-1.72113037109375
2343#2021-12-21	0.0	1.0	0.0	1.0	0.25	0.75	0.3636363744735718	0.800000011920929	-1.2427597045898438	-0.21443939208984375	0.0	0.0	-1.242767333984375	-0.21443939208984375
2343#2021-12-21	0.0	1.0	0.0	1.0	0.3636363744735718	0.800000011920929	0.1538461595773697	0.6666666865348816	-1.3296127319335938	-0.6269989013671875	0.0	0.0	-1.3296127319335938	-0.6269989013671875
831#2022-11-22	0.0	1.0	0.0	1.0	0.1666666716337204	0.5	0.06666667014360428	1.0	-3.5731277465820312	-2.1667022705078125	0.0	0.0	-3.5731277465820312	-2.1667022705078125
831#2022-11-22	0.0	1.0	0.0	1.0	0.06666667014360428	1.0	0.1428571492433548	1.0	-1.3452606201171875	-1.0930557250976562	0.0	0.0	-1.3452606201171875	-1.0930557250976562
831#2022-11-22	0.0	1.0	0.0	1.0	0.25	0.75	0.06666667014360428	1.0	-0.6799468994140625	-0.5110015869140625	0.0	0.0	-0.6799468994140625	-0.5110015869140625
831#2022-11-22	0.0	1.0	0.0	1.0	0.1428571492433548	1.0	0.06666667014360428	1.0	-0.19989013671875	-0.27130126953125	0.0	0.0	-0.19989013671875	-0.27130126953125
831#2022-11-22	0.0	1.0	0.0	1.0	0.5	0.8333333134651184	0.0	1.0	-0.41253662109375	-0.658782958984375	0.0	0.0	-0.41253662109375	-0.658782958984375
831#2022-11-22	0.0	1.0	0.0	1.0	0.2222222238779068	0.2857142984867096	0.0	1.0	-0.65740966796875	-0.9811630249023438	0.0	0.0	-0.65740966796875	-0.9811630249023438
831#2022-11-22	0.0	1.0	0.0	1.0	0.1666666716337204	0.5	0.0	1.0	-0.471466064453125	-0.7601470947265625	-7.62939453125e-06	-1.52587890625e-05	-0.471466064453125	-0.7601547241210938
831#2022-11-22	0.0	1.0	0.0	1.0	0.27272728085517883	0.6000000238418579	0.06666667014360428	1.0	-0.8114776611328125	-0.7636489868164062	0.0	-7.62939453125e-06	-0.81146240234375	-0.763641357421875
1148#2023-02-21	0.0	1.0	0.1428571492433548	1.0	0.375	0.375	0.5	0.8333333134651184	-3.1670989990234375	-2.6777267456054688	0.8075714111328125	1.4096755981445312	-4.890937805175781	-4.656608581542969
1148#2023-02-21	0.0	1.0	0.1428571492433548	1.0	0.2222222238779068	0.2857142984867096	0.5	0.5	-2.1812210083007812	-2.0589523315429688	0.8636474609375	0.8765792846679688	-3.8103408813476562	-3.9692306518554688
1148#2023-02-21	0.0	1.0	0.1428571492433548	1.0	0.1818181872367859	0.4000000059604645	0.3333333432674408	1.0	-2.4718856811523438	-1.4914703369140625	1.6446685791015625	2.0149154663085938	-4.874359130859375	-3.984100341796875
1148#2023-02-21	0.0	1.0	0.1428571492433548	1.0	0.1818181872367859	0.4000000059604645	0.4000000059604645	0.6666666865348816	-2.6199493408203125	-1.4622268676757812	1.55926513671875	1.6763763427734375	-5.3773651123046875	-3.8864898681640625
1148#2023-02-21	0.0	1.0	0.1428571492433548	1.0	0.2222222238779068	0.2857142984867096	0.5555555820465088	0.7142857313156128	-2.6220779418945312	-2.2192840576171875	1.0332489013671875	1.416259765625	-4.4315948486328125	-4.3488311767578125
1148#2023-02-21	0.0	1.0	0.1428571492433548	1.0	0.09090909361839294	0.20000000298023224	0.25	0.75	-2.897125244140625	-2.1288604736328125	2.2431106567382812	2.112518310546875	-5.668212890625	-4.3244476318359375
1148#2023-02-21	0.0	1.0	0.1428571492433548	1.0	0.0833333358168602	0.25	0.4000000059604645	0.6666666865348816	-3.2844924926757812	-1.4570846557617188	2.128753662109375	1.8353805541992188	-5.869483947753906	-4.376930236816406
1148#2023-02-21	0.0	1.0	0.1428571492433548	1.0	0.375	0.375	0.3333333432674408	1.0	-2.4672164916992188	-1.962646484375	1.0171737670898438	1.2885513305664062	-5.1220245361328125	-4.3933563232421875
728#2021-04-22	0.1666666716337204	0.5	0.0	1.0	0.5	0.30000001192092896	0.06666667014360428	1.0	-2.3618011474609375	-1.679962158203125	0.3895263671875	0.22486114501953125	-3.1508941650390625	-1.9187240600585938
728#2021-04-22	0.1666666716337204	0.5	0.0	1.0	0.5714285969734192	0.4444444477558136	0.1428571492433548	1.0	-3.097076416015625	-4.6821441650390625	0.33609771728515625	0.8145065307617188	-3.2052764892578125	-4.165061950683594
728#2021-04-22	0.1666666716337204	0.5	0.0	1.0	0.3333333432674408	0.20000000298023224	0.0	1.0	-3.6222381591796875	-2.3330307006835938	0.696685791015625	-0.6838912963867188	-3.8312835693359375	-2.8677291870117188
728#2021-04-22	0.1666666716337204	0.5	0.0	1.0	0.6666666865348816	0.4000000059604645	0.1428571492433548	1.0	-1.2129058837890625	-1.4157943725585938	0.27923583984375	0.6785812377929688	-1.0108795166015625	-0.9810943603515625
728#2021-04-22	0.1666666716337204	0.5	0.0	1.0	0.75	0.25	0.06666667014360428	1.0	-4.117431640625	-2.5405044555664062	0.5454635620117188	0.3200225830078125	-5.654022216796875	-2.5269699096679688
728#2021-04-22	0.1666666716337204	0.5	0.0	1.0	0.5	0.30000001192092896	0.1428571492433548	1.0	-2.0234298706054688	-2.9515838623046875	0.950225830078125	1.2420501708984375	-2.3279037475585938	-2.6398544311523438
728#2021-04-22	0.1666666716337204	0.5	0.0	1.0	0.5	0.1666666716337204	0.23076923191547394	1.0	-0.664215087890625	0.44873046875	0.6622161865234375	0.0887908935546875	-0.90533447265625	0.15366363525390625
728#2021-04-22	0.1666666716337204	0.5	0.0	1.0	0.125	0.125	0.0	1.0	-2.6604461669921875	-0.8913345336914062	0.264556884765625	-0.0055084228515625	-3.1888580322265625	-1.1347732543945312
560#2021-03-27	0.0	1.0	0.0	1.0	0.375	0.375	0.5714285969734192	0.4444444477558136	-11.144607543945312	-6.187602996826172	0.0	0.0	-11.144607543945312	-6.187602996826172
560#2021-03-27	0.0	1.0	0.0	1.0	0.4285714328289032	0.3333333432674408	0.375	0.375	-10.378616333007812	-5.690788269042969	0.0	0.0	-10.378616333007812	-5.690788269042969
560#2021-03-27	0.0	1.0	0.0	1.0	0.375	0.375	0.5714285969734192	0.4444444477558136	-7.0787506103515625	-3.8037338256835938	0.0	0.0	-7.0787506103515625	-3.8037338256835938
560#2021-03-27	0.0	1.0	0.0	1.0	0.375	0.375	0.375	0.375	-7.81292724609375	-4.286857604980469	0.0	0.0	-7.8129119873046875	-4.286857604980469
560#2021-03-27	0.0	1.0	0.0	1.0	0.3333333432674408	0.4285714328289032	0.5	0.5	-7.3593597412109375	-5.373573303222656	1.52587890625e-05	0.0	-7.3593597412109375	-5.373573303222656
560#2021-03-27	0.0	1.0	0.0	1.0	0.5714285969734192	0.4444444477558136	0.5714285969734192	0.4444444477558136	-7.336151123046875	-3.100017547607422	0.0	0.0	-7.336151123046875	-3.100017547607422
560#2021-03-27	0.0	1.0	0.0	1.0	0.5714285969734192	0.4444444477558136	0.6000000238418579	0.27272728085517883	-10.677490234375	-5.469493865966797	0.0	0.0	-10.677490234375	-5.469493865966797
560#2021-03-27	0.0	1.0	0.0	1.0	0.4285714328289032	0.3333333432674408	0.25	0.25	-9.996910095214844	-6.047641754150391	1.52587890625e-05	0.0	-9.996910095214844	-6.047641754150391
486#2022-06-06	0.1428571492433548	1.0	0.0	1.0	0.5	0.5	0.06666667014360428	1.0	-0.28058624267578125	0.24715423583984375	0.028594970703125	-0.022335052490234375	-0.3214874267578125	0.27385711669921875
486#2022-06-06	0.1428571492433548	1.0	0.0	1.0	0.6666666865348816	0.4000000059604645	0.1428571492433548	1.0	-0.32833099365234375	0.2797279357910156	0.05013275146484375	-0.08496475219726562	-0.37905120849609375	0.34763336181640625
486#2022-06-06	0.1428571492433548	1.0	0.0	1.0	0.5714285969734192	0.4444444477558136	0.1428571492433548	1.0	-0.0717926025390625	0.22481918334960938	0.091583251953125	-0.015140533447265625	-0.11940765380859375	0.2740974426269531
486#2022-06-06	0.1428571492433548	1.0	0.0	1.0	0.5	0.5	0.1428571492433548	1.0	-0.2034149169921875	0.38455963134765625	0.07019805908203125	0.008026123046875	-0.277862548828125	0.4092903137207031
486#2022-06-06	0.1428571492433548	1.0	0.0	1.0	0.5714285969734192	0.4444444477558136	0.1428571492433548	1.0	-0.29398345947265625	0.24503326416015625	0.06922149658203125	-0.02280426025390625	-0.33172607421875	0.278656005859375
486#2022-06-06	0.1428571492433548	1.0	0.0	1.0	0.5714285969734192	0.4444444477558136	0.1428571492433548	1.0	-1.0392608642578125	-0.6078758239746094	0.04497528076171875	-0.020793914794921875	-0.8740386962890625	-0.3573455810546875
486#2022-06-06	0.1428571492433548	1.0	0.0	1.0	0.5714285969734192	0.4444444477558136	0.1538461595773697	0.6666666865348816	-0.36499786376953125	-0.019405364990234375	0.0291595458984375	-0.016094207763671875	-0.375762939453125	0.025165557861328125
486#2022-06-06	0.1428571492433548	1.0	0.0	1.0	0.6000000238418579	0.27272728085517883	0.23076923191547394	1.0	-0.1403045654296875	0.23236083984375	0.03380584716796875	-0.02616119384765625	-0.1923675537109375	0.231903076171875
1810#2021-04-08	0.3333333432674408	1.0	0.3333333432674408	1.0	0.5555555820465088	0.7142857313156128	0.25	0.75	-2.711700439453125	-3.69476318359375	-0.457427978515625	-1.9409408569335938	-3.4283905029296875	-2.8068008422851562
1810#2021-04-08	0.3333333432674408	1.0	0.3333333432674408	1.0	0.6666666865348816	0.4000000059604645	0.27272728085517883	0.6000000238418579	-4.275596618652344	-4.213417053222656	-0.8123016357421875	-0.6466598510742188	-3.9615097045898438	-4.1702423095703125
1810#2021-04-08	0.3333333432674408	1.0	0.3333333432674408	1.0	0.6000000238418579	0.27272728085517883	0.1538461595773697	0.6666666865348816	1.9423828125	-0.23143768310546875	3.8362274169921875	2.37078857421875	-1.264739990234375	-0.6354446411132812
1810#2021-04-08	0.3333333432674408	1.0	0.3333333432674408	1.0	0.7142857313156128	0.5555555820465088	0.1538461595773697	0.6666666865348816	-0.0859222412109375	-0.5808334350585938	2.195037841796875	2.0994110107421875	-2.2219696044921875	-2.1086196899414062
1810#2021-04-08	0.3333333432674408	1.0	0.3333333432674408	1.0	0.6000000238418579	0.27272728085517883	0.27272728085517883	0.6000000238418579	-5.953102111816406	-6.118064880371094	-0.4565277099609375	-0.07241058349609375	-5.619102478027344	-6.0675201416015625
1810#2021-04-08	0.3333333432674408	1.0	0.3333333432674408	1.0	0.4000000059604645	0.1818181872367859	0.25	0.75	-4.96697998046875	-5.166999816894531	0.517303466796875	-0.9296340942382812	-5.5888214111328125	-5.1878662109375
1810#2021-04-08	0.3333333432674408	1.0	0.3333333432674408	1.0	0.6000000238418579	0.27272728085517883	0.25	0.75	-0.558563232421875	-1.6154708862304688	4.9534149169921875	2.2703781127929688	-3.890625	-3.7734832763671875
1810#2021-04-08	0.3333333432674408	1.0	0.3333333432674408	1.0	0.4000000059604645	0.1818181872367859	0.25	0.75	-5.06201171875	-5.098121643066406	0.6639404296875	-0.8785858154296875	-5.3252410888671875	-4.8959808349609375
234#2021-10-13	0.0	1.0	0.0	1.0	0.23076923191547394	1.0	0.3333333432674408	1.0	-1.3919677734375	-0.20413970947265625	0.0	0.0	-1.3919677734375	-0.20413970947265625
234#2021-10-13	0.0	1.0	0.0	1.0	0.1428571492433548	1.0	0.1538461595773697	0.6666666865348816	-0.9191436767578125	-0.3666839599609375	0.0	0.0	-0.9191436767578125	-0.36667633056640625
234#2021-10-13	0.0	1.0	0.0	1.0	0.1428571492433548	1.0	0.27272728085517883	0.6000000238418579	-1.20941162109375	-0.33017730712890625	0.0	-7.62939453125e-06	-1.20941162109375	-0.33017730712890625
234#2021-10-13	0.0	1.0	0.0	1.0	0.1428571492433548	1.0	0.1428571492433548	1.0	-0.7874755859375	0.11810302734375	1.52587890625e-05	0.0	-0.7874755859375	0.11811065673828125
234#2021-10-13	0.0	1.0	0.0	1.0	0.1428571492433548	1.0	0.1538461595773697	0.6666666865348816	-1.1745147705078125	-0.173248291015625	1.52587890625e-05	0.0	-1.1745147705078125	-0.173248291015625
234#2021-10-13	0.0	1.0	0.0	1.0	0.23076923191547394	1.0	0.25	0.75	-1.47113037109375	-0.30490875244140625	0.0	-7.62939453125e-06	-1.47113037109375	-0.30490875244140625
234#2021-10-13	0.0	1.0	0.0	1.0	0.06666667014360428	1.0	0.30000001192092896	0.5	-1.3259735107421875	-0.3675384521484375	0.0	0.0	-1.3259735107421875	-0.36754608154296875
234#2021-10-13	0.0	1.0	0.0	1.0	0.1538461595773697	0.6666666865348816	0.30000001192092896	0.5	-2.32611083984375	-0.8889923095703125	0.0	0.0	-2.32611083984375	-0.8889923095703125
752#2021-04-24	0.0	1.0	0.0	1.0	0.3333333432674408	0.4285714328289032	0.1538461595773697	0.6666666865348816	-2.7742996215820312	-0.5775985717773438	0.0	0.0	-2.7742919921875	-0.5775985717773438
752#2021-04-24	0.0	1.0	0.0	1.0	0.375	0.375	0.3333333432674408	1.0	-1.6147994995117188	-0.6785125732421875	0.0	0.0	-1.6147994995117188	-0.6785125732421875
752#2021-04-24	0.0	1.0	0.0	1.0	0.3333333432674408	0.4285714328289032	0.23076923191547394	1.0	-2.5253143310546875	-1.5293426513671875	0.0	0.0	-2.5253143310546875	-1.5293426513671875
752#2021-04-24	0.0	1.0	0.0	1.0	0.3333333432674408	0.4285714328289032	0.1666666716337204	0.5	-1.7376327514648438	-0.44441986083984375	0.0	0.0	-1.7376327514648438	-0.44441986083984375
752#2021-04-24	0.0	1.0	0.0	1.0	0.5	0.5	0.1818181872367859	0.4000000059604645	-4.882698059082031	-2.14605712890625	0.0	0.0	-4.882698059082031	-2.14605712890625
752#2021-04-24	0.0	1.0	0.0	1.0	0.5	0.5	0.3333333432674408	0.4285714328289032	-3.450347900390625	-1.823028564453125	0.0	0.0	-3.4503402709960938	-1.8230209350585938
752#2021-04-24	0.0	1.0	0.0	1.0	0.5714285969734192	0.4444444477558136	0.1666666716337204	0.5	-4.363372802734375	-1.9018096923828125	0.0	-1.52587890625e-05	-4.363372802734375	-1.9018096923828125
752#2021-04-24	0.0	1.0	0.0	1.0	0.5	0.5	0.4000000059604645	0.6666666865348816	-2.8846817016601562	-1.3111724853515625	0.0	0.0	-2.8846817016601562	-1.3111724853515625
852#2022-12-08	0.1428571492433548	1.0	0.0	1.0	0.27272728085517883	0.6000000238418579	0.06666667014360428	1.0	-4.0827789306640625	-1.3462066650390625	-0.0263824462890625	-0.0098419189453125	-3.604248046875	-1.0384750366210938
852#2022-12-08	0.1428571492433548	1.0	0.0	1.0	0.3333333432674408	0.4285714328289032	0.0	1.0	-6.3115997314453125	-3.201629638671875	-0.2672576904296875	-0.464630126953125	-5.0354766845703125	-2.7840042114257812
852#2022-12-08	0.1428571492433548	1.0	0.0	1.0	0.20000000298023224	0.3333333432674408	0.1428571492433548	1.0	-2.9770355224609375	-1.0008392333984375	0.0392913818359375	-0.04421234130859375	-2.5714111328125	-0.8715744018554688
852#2022-12-08	0.1428571492433548	1.0	0.0	1.0	0.1818181872367859	0.4000000059604645	0.1428571492433548	1.0	-4.8293609619140625	-6.286430358886719	-0.5031509399414062	-0.85736083984375	-4.0704498291015625	-4.845726013183594
852#2022-12-08	0.1428571492433548	1.0	0.0	1.0	0.3333333432674408	0.4285714328289032	0.0	1.0	-1.6888427734375	-2.2605514526367188	-0.044769287109375	-0.603607177734375	-1.120025634765625	-1.1514968872070312
852#2022-12-08	0.1428571492433548	1.0	0.0	1.0	0.30000001192092896	0.5	0.0	1.0	-5.4283294677734375	-3.4415664672851562	-0.55474853515625	-0.7902603149414062	-4.721038818359375	-3.2680816650390625
852#2022-12-08	0.1428571492433548	1.0	0.0	1.0	0.3333333432674408	0.4285714328289032	0.06666667014360428	1.0	-4.0313262939453125	-5.2342529296875	-0.0087127685546875	-0.34088897705078125	-2.497528076171875	-3.044830322265625
852#2022-12-08	0.1428571492433548	1.0	0.0	1.0	0.27272728085517883	0.6000000238418579	0.1428571492433548	1.0	-4.9333343505859375	-2.2416000366210938	-0.7184600830078125	-0.187347412109375	-4.5200347900390625	-1.9976425170898438
1726#2022-01-02	0.0	1.0	0.0	1.0	0.3333333432674408	1.0	0.0	1.0	-1.2062454223632812	-1.1031570434570312	0.0	0.0	-1.2062454223632812	-1.1031570434570312
1726#2022-01-02	0.0	1.0	0.0	1.0	0.1666666716337204	0.5	0.0	1.0	-0.41295623779296875	-0.6171951293945312	0.0	-3.814697265625e-06	-0.41295623779296875	-0.6171951293945312
1726#2022-01-02	0.0	1.0	0.0	1.0	0.3333333432674408	1.0	0.0	1.0	-0.20140838623046875	-1.0783615112304688	0.0	3.814697265625e-06	-0.20140838623046875	-1.0783615112304688
1726#2022-01-02	0.0	1.0	0.0	1.0	0.23076923191547394	1.0	0.0	1.0	-0.22794342041015625	-0.0653533935546875	1.52587890625e-05	-7.62939453125e-06	-0.22794342041015625	-0.06536102294921875
1726#2022-01-02	0.0	1.0	0.0	1.0	0.1428571492433548	1.0	0.0	1.0	-0.144744873046875	-0.050792694091796875	0.0	0.0	-0.1447601318359375	-0.050792694091796875
1726#2022-01-02	0.0	1.0	0.0	1.0	0.4000000059604645	0.6666666865348816	0.0	1.0	-0.5761260986328125	-0.5935478210449219	0.0	0.0	-0.5761337280273438	-0.5935440063476562
1726#2022-01-02	0.0	1.0	0.0	1.0	0.23076923191547394	1.0	0.0	1.0	-0.210968017578125	-0.09413528442382812	-7.62939453125e-06	0.0	-0.210968017578125	-0.09414291381835938
1726#2022-01-02	0.0	1.0	0.0	1.0	0.25	0.75	0.0	1.0	-0.6849441528320312	-1.1780624389648438	0.0	0.0	-0.6849441528320312	-1.1780624389648438
1618#2021-03-13	0.3333333432674408	1.0	0.1428571492433548	1.0	0.5714285969734192	0.4444444477558136	0.1428571492433548	1.0	-1.9937896728515625	-0.0329742431640625	-0.6954345703125	0.1031494140625	-1.39044189453125	0.08359527587890625
1618#2021-03-13	0.3333333432674408	1.0	0.1428571492433548	1.0	0.800000011920929	0.3636363744735718	0.06666667014360428	1.0	-1.1985321044921875	-0.795318603515625	0.0400238037109375	-0.4763031005859375	-1.5276336669921875	-0.481689453125
1618#2021-03-13	0.3333333432674408	1.0	0.1428571492433548	1.0	0.5714285969734192	0.4444444477558136	0.1428571492433548	1.0	-2.3839569091796875	-0.79449462890625	-0.84844970703125	-0.5547256469726562	-1.644195556640625	0.06975555419921875
1618#2021-03-13	0.3333333432674408	1.0	0.1428571492433548	1.0	0.5714285969734192	0.4444444477558136	0.23076923191547394	1.0	-3.05352783203125	-1.1837692260742188	0.5680999755859375	0.25542449951171875	-3.5502471923828125	-1.6293563842773438
1618#2021-03-13	0.3333333432674408	1.0	0.1428571492433548	1.0	0.6666666865348816	0.4000000059604645	0.1428571492433548	1.0	-2.0590667724609375	-0.0265655517578125	-0.3631134033203125	0.0986785888671875	-1.303497314453125	0.21109771728515625
1618#2021-03-13	0.3333333432674408	1.0	0.1428571492433548	1.0	0.6666666865348816	0.4000000059604645	0.06666667014360428	1.0	-1.32916259765625	0.1538848876953125	-0.1079254150390625	0.14361572265625	-1.7445068359375	-1.4124679565429688
1618#2021-03-13	0.3333333432674408	1.0	0.1428571492433548	1.0	0.2857142984867096	0.2222222238779068	0.1428571492433548	1.0	-1.521392822265625	-2.0922393798828125	0.637969970703125	-0.3057708740234375	-1.4583282470703125	-0.9144210815429688
1618#2021-03-13	0.3333333432674408	1.0	0.1428571492433548	1.0	0.4444444477558136	0.5714285969734192	0.0	1.0	-0.699188232421875	0.03675079345703125	-0.0663299560546875	0.11798858642578125	-0.974090576171875	-0.18373870849609375
174#2021-12-06	0.0	1.0	0.0	1.0	0.30000001192092896	0.5	0.0	1.0	-3.11798095703125	-1.7629623413085938	0.0	0.0	-3.11798095703125	-1.7629623413085938
174#2021-12-06	0.0	1.0	0.0	1.0	0.4285714328289032	0.3333333432674408	0.0	1.0	-4.394134521484375	-3.1728668212890625	-7.62939453125e-06	0.0	-4.394134521484375	-3.1728668212890625
174#2021-12-06	0.0	1.0	0.0	1.0	0.3333333432674408	0.20000000298023224	0.0	1.0	-4.8639373779296875	-3.8032455444335938	-1.52587890625e-05	0.0	-4.8639373779296875	-3.8032455444335938
174#2021-12-06	0.0	1.0	0.0	1.0	0.375	0.375	0.0	1.0	-4.025169372558594	-2.6144943237304688	0.0	0.0	-4.025169372558594	-2.614501953125
174#2021-12-06	0.0	1.0	0.0	1.0	0.5	0.5	0.0	1.0	-3.6589736938476562	-2.4159393310546875	0.0	-7.62939453125e-06	-3.6589736938476562	-2.4159393310546875
174#2021-12-06	0.0	1.0	0.0	1.0	0.2857142984867096	0.2222222238779068	0.0	1.0	-4.061683654785156	-2.3549880981445312	7.62939453125e-06	7.62939453125e-06	-4.061683654785156	-2.3549880981445312
174#2021-12-06	0.0	1.0	0.0	1.0	0.4444444477558136	0.5714285969734192	0.0	1.0	-4.016044616699219	-3.287506103515625	0.0	0.0	-4.016044616699219	-3.2875137329101562
174#2021-12-06	0.0	1.0	0.0	1.0	0.4285714328289032	0.3333333432674408	0.0	1.0	-3.8610763549804688	-3.10333251953125	0.0	0.0	-3.8610763549804688	-3.1033248901367188
1635#2021-03-09	0.1428571492433548	1.0	0.0	1.0	0.4444444477558136	0.5714285969734192	0.3636363744735718	0.800000011920929	-0.35204315185546875	-0.5200271606445312	-0.1140594482421875	-0.29913330078125	-0.25672149658203125	-0.371978759765625
1635#2021-03-09	0.1428571492433548	1.0	0.0	1.0	0.7142857313156128	0.5555555820465088	0.3636363744735718	0.800000011920929	-0.329803466796875	-0.6900711059570312	-0.2442169189453125	-0.35190582275390625	-0.0847930908203125	-0.44872283935546875
1635#2021-03-09	0.1428571492433548	1.0	0.0	1.0	0.4444444477558136	0.5714285969734192	0.27272728085517883	0.6000000238418579	-0.5613861083984375	-0.5792388916015625	-0.18155670166015625	-0.3140869140625	-0.36725616455078125	-0.42572021484375
1635#2021-03-09	0.1428571492433548	1.0	0.0	1.0	0.4444444477558136	0.5714285969734192	0.5	0.8333333134651184	-0.5284042358398438	-0.35170745849609375	-0.06339263916015625	-0.16355133056640625	-0.43010711669921875	-0.16550445556640625
1635#2021-03-09	0.1428571492433548	1.0	0.0	1.0	0.625	0.625	0.4444444477558136	0.5714285969734192	-0.893341064453125	-1.2132797241210938	-0.24785614013671875	-0.272705078125	-0.7179412841796875	-0.847625732421875
1635#2021-03-09	0.1428571492433548	1.0	0.0	1.0	0.30000001192092896	0.5	0.3636363744735718	0.800000011920929	-0.37786102294921875	0.03406524658203125	-0.18404388427734375	-0.3977508544921875	-0.13953399658203125	0.3441162109375
1635#2021-03-09	0.1428571492433548	1.0	0.0	1.0	0.4444444477558136	0.5714285969734192	0.25	0.75	-0.8088226318359375	-0.5009841918945312	-0.08342742919921875	-0.21813201904296875	-0.718994140625	-0.196807861328125
1635#2021-03-09	0.1428571492433548	1.0	0.0	1.0	0.5714285969734192	0.4444444477558136	0.27272728085517883	0.6000000238418579	-0.342193603515625	-0.4594879150390625	-0.20819091796875	-0.26959228515625	-0.31903076171875	-0.23919677734375
1513#2021-02-22	0.0	1.0	0.0	1.0	0.625	0.625	0.3636363744735718	0.800000011920929	-3.6537933349609375	-2.0150299072265625	0.0	0.0	-3.6537933349609375	-2.0150299072265625
1513#2021-02-22	0.0	1.0	0.0	1.0	0.5	0.8333333134651184	0.06666667014360428	1.0	-2.8846893310546875	-1.9013519287109375	0.0	0.0	-2.8846893310546875	-1.9013519287109375
1513#2021-02-22	0.0	1.0	0.0	1.0	0.3636363744735718	0.800000011920929	0.0	1.0	-2.7704391479492188	-0.7883529663085938	1.52587890625e-05	0.0	-2.7704391479492188	-0.7883529663085938
1513#2021-02-22	0.0	1.0	0.0	1.0	0.625	0.625	0.23076923191547394	1.0	-2.9583511352539062	-2.601531982421875	0.0	1.52587890625e-05	-2.9583511352539062	-2.601531982421875
1513#2021-02-22	0.0	1.0	0.0	1.0	0.4444444477558136	0.5714285969734192	0.1428571492433548	1.0	-3.713714599609375	-2.8256912231445312	0.0	0.0	-3.713714599609375	-2.8256912231445312
1513#2021-02-22	0.0	1.0	0.0	1.0	0.4444444477558136	0.5714285969734192	0.23076923191547394	1.0	-2.9214706420898438	-2.5305709838867188	0.0	0.0	-2.9214706420898438	-2.5305709838867188
1513#2021-02-22	0.0	1.0	0.0	1.0	0.5	0.8333333134651184	0.1428571492433548	1.0	-4.556678771972656	-1.8126068115234375	0.0	-2.288818359375e-05	-4.556678771972656	-1.812591552734375
1513#2021-02-22	0.0	1.0	0.0	1.0	0.5555555820465088	0.7142857313156128	0.23076923191547394	1.0	-6.7862091064453125	-2.2377853393554688	0.0	0.0	-6.786201477050781	-2.2377853393554688
109#2021-10-28	0.4000000059604645	0.6666666865348816	0.0	1.0	0.25	0.0833333358168602	0.06666667014360428	1.0	-1.1695556640625	-1.086669921875	-0.4337310791015625	-0.352874755859375	-1.4713134765625	-1.1116867065429688
109#2021-10-28	0.4000000059604645	0.6666666865348816	0.0	1.0	0.25	0.0833333358168602	0.06666667014360428	1.0	-2.376953125	-1.5236129760742188	-0.62762451171875	-0.36460113525390625	-2.9813995361328125	-1.60968017578125
109#2021-10-28	0.4000000059604645	0.6666666865348816	0.0	1.0	0.6666666865348816	0.1538461595773697	0.06666667014360428	1.0	-3.9574432373046875	-4.671348571777344	0.0214080810546875	-1.0210647583007812	-3.599578857421875	-4.3613433837890625
109#2021-10-28	0.4000000059604645	0.6666666865348816	0.0	1.0	0.25	0.0833333358168602	0.06666667014360428	1.0	-2.302001953125	-1.5013961791992188	-0.3452301025390625	-0.69384765625	-2.4767303466796875	-1.510284423828125
109#2021-10-28	0.4000000059604645	0.6666666865348816	0.0	1.0	0.6666666865348816	0.1538461595773697	0.0714285746216774	0.5	-3.420745849609375	-3.3158111572265625	-0.287200927734375	-0.9779281616210938	-4.10565185546875	-3.4307174682617188
109#2021-10-28	0.4000000059604645	0.6666666865348816	0.0	1.0	0.25	0.0833333358168602	0.06666667014360428	1.0	-3.0613250732421875	-1.5961532592773438	-0.5097808837890625	-0.40106964111328125	-3.9126434326171875	-1.9210205078125
109#2021-10-28	0.4000000059604645	0.6666666865348816	0.0	1.0	0.6666666865348816	0.1538461595773697	0.1428571492433548	1.0	-4.123443603515625	-5.617546081542969	-0.1630706787109375	-0.8851165771484375	-4.12188720703125	-5.613304138183594
109#2021-10-28	0.4000000059604645	0.6666666865348816	0.0	1.0	0.5	0.1666666716337204	0.06666667014360428	1.0	-2.8721466064453125	-5.263755798339844	-0.1123046875	-0.949066162109375	-2.532684326171875	-5.140289306640625
1263#2021-03-31	0.0	1.0	0.0	1.0	1.0	0.4545454680919647	0.1538461595773697	0.6666666865348816	-0.9251480102539062	0.0645599365234375	0.0	0.0	-0.9251480102539062	0.0645599365234375
1263#2021-03-31	0.0	1.0	0.0	1.0	1.0	0.4545454680919647	0.1428571492433548	1.0	-6.050315856933594	-0.7014007568359375	0.0	0.0	-6.050315856933594	-0.7014007568359375
1263#2021-03-31	0.0	1.0	0.0	1.0	0.6666666865348816	0.4000000059604645	0.1428571492433548	1.0	-3.6254425048828125	-0.831329345703125	0.0	0.0	-3.6254425048828125	-0.8313217163085938
1263#2021-03-31	0.0	1.0	0.0	1.0	0.4285714328289032	0.3333333432674408	0.3333333432674408	1.0	-6.63165283203125	-2.5433883666992188	0.0	0.0	-6.63165283203125	-2.5433883666992188
1263#2021-03-31	0.0	1.0	0.0	1.0	0.800000011920929	0.3636363744735718	0.1666666716337204	0.5	-2.25592041015625	-0.20330047607421875	0.0	7.62939453125e-06	-2.2559356689453125	-0.20330047607421875
1263#2021-03-31	0.0	1.0	0.0	1.0	0.800000011920929	0.3636363744735718	0.06666667014360428	1.0	-5.145317077636719	-1.4796981811523438	0.0	0.0	-5.145317077636719	-1.4796981811523438
1263#2021-03-31	0.0	1.0	0.0	1.0	1.0	0.3333333432674408	0.06666667014360428	1.0	-7.316978454589844	-1.39788818359375	0.0	0.0	-7.316978454589844	-1.39788818359375
1263#2021-03-31	0.0	1.0	0.0	1.0	0.6666666865348816	0.4000000059604645	0.4000000059604645	0.6666666865348816	-4.8484954833984375	-0.15114593505859375	0.0	0.0	-4.8485107421875	-0.15114593505859375
1540#2021-03-01	0.4000000059604645	0.6666666865348816	0.0	1.0	0.3333333432674408	0.20000000298023224	0.1428571492433548	1.0	-4.8809356689453125	-5.980293273925781	-0.35296630859375	-1.51300048828125	-4.075042724609375	-4.4475250244140625
1540#2021-03-01	0.4000000059604645	0.6666666865348816	0.0	1.0	0.25	0.25	0.23076923191547394	1.0	-5.1414947509765625	-6.1859130859375	-0.488037109375	-1.3525161743164062	-4.1124114990234375	-4.636810302734375
1540#2021-03-01	0.4000000059604645	0.6666666865348816	0.0	1.0	0.7142857313156128	0.5555555820465088	0.25	0.75	-2.2819061279296875	-1.7225341796875	-0.737884521484375	-1.3031082153320312	-3.2696533203125	-2.3765029907226562
1540#2021-03-01	0.4000000059604645	0.6666666865348816	0.0	1.0	0.4000000059604645	0.6666666865348816	0.1428571492433548	1.0	-4.180267333984375	-4.9413299560546875	-0.5806427001953125	-1.5645751953125	-3.3079376220703125	-3.6086044311523438
1540#2021-03-01	0.4000000059604645	0.6666666865348816	0.0	1.0	0.375	0.375	0.1428571492433548	1.0	-6.5250396728515625	-6.8795928955078125	-1.0106201171875	-1.28192138671875	-6.8850860595703125	-6.557891845703125
1540#2021-03-01	0.4000000059604645	0.6666666865348816	0.0	1.0	0.5	0.5	0.1538461595773697	0.6666666865348816	-5.2769622802734375	-8.875007629394531	-0.0854339599609375	-1.42559814453125	-4.8416290283203125	-7.213218688964844
1540#2021-03-01	0.4000000059604645	0.6666666865348816	0.0	1.0	0.6666666865348816	0.4000000059604645	0.3333333432674408	1.0	-7.8271331787109375	-8.566207885742188	-0.7560577392578125	-1.1273040771484375	-6.9158782958984375	-5.7195892333984375
1540#2021-03-01	0.4000000059604645	0.6666666865348816	0.0	1.0	0.4444444477558136	0.5714285969734192	0.1818181872367859	0.4000000059604645	-7.9952545166015625	-8.622161865234375	-1.117706298828125	-1.6575393676757812	-7.3419189453125	-6.287567138671875
164#2021-03-25	0.0	1.0	0.0	1.0	0.3636363744735718	0.800000011920929	0.1428571492433548	1.0	-0.5980072021484375	-1.0540084838867188	0.0	-7.62939453125e-06	-0.5980072021484375	-1.0540084838867188
164#2021-03-25	0.0	1.0	0.0	1.0	0.23076923191547394	1.0	0.1428571492433548	1.0	-0.8993988037109375	-1.4730758666992188	0.0	0.0	-0.8993988037109375	-1.4730758666992188
164#2021-03-25	0.0	1.0	0.0	1.0	0.3333333432674408	0.4285714328289032	0.3636363744735718	0.800000011920929	-0.651824951171875	-0.9831314086914062	0.0	-7.62939453125e-06	-0.651824951171875	-0.9831390380859375
164#2021-03-25	0.0	1.0	0.0	1.0	0.1666666716337204	0.5	0.25	0.75	-0.0237274169921875	-0.1507110595703125	0.0	7.62939453125e-06	-0.0237274169921875	-0.1507110595703125
164#2021-03-25	0.0	1.0	0.0	1.0	0.3333333432674408	0.4285714328289032	0.3636363744735718	0.800000011920929	-1.500091552734375	-1.1650619506835938	0.0	7.62939453125e-06	-1.500091552734375	-1.1650619506835938
164#2021-03-25	0.0	1.0	0.0	1.0	0.1818181872367859	0.4000000059604645	0.27272728085517883	0.6000000238418579	-0.6805877685546875	-2.0248641967773438	0.0	0.0	-0.6805877685546875	-2.0248641967773438
164#2021-03-25	0.0	1.0	0.0	1.0	0.4444444477558136	0.5714285969734192	0.23076923191547394	1.0	-0.0951385498046875	-0.5954208374023438	0.0	0.0	-0.0951385498046875	-0.5954208374023438
164#2021-03-25	0.0	1.0	0.0	1.0	0.3636363744735718	0.800000011920929	0.1428571492433548	1.0	-0.0278167724609375	-1.9124832153320312	0.0	0.0	-0.0278167724609375	-1.9124832153320312
1151#2021-08-02	0.1428571492433548	1.0	0.0	1.0	0.5555555820465088	0.7142857313156128	0.4000000059604645	0.6666666865348816	-2.9251251220703125	-2.340179443359375	-0.3365478515625	-0.3013458251953125	-3.1515655517578125	-2.323150634765625
1151#2021-08-02	0.1428571492433548	1.0	0.0	1.0	0.3636363744735718	0.800000011920929	0.3636363744735718	0.800000011920929	-1.28009033203125	-1.9626235961914062	0.0399017333984375	-0.32300567626953125	-1.4515228271484375	-1.754730224609375
1151#2021-08-02	0.1428571492433548	1.0	0.0	1.0	0.4000000059604645	0.6666666865348816	0.4444444477558136	0.5714285969734192	-1.584625244140625	-1.6355209350585938	0.281890869140625	0.0275421142578125	-1.6285400390625	-1.5574874877929688
1151#2021-08-02	0.1428571492433548	1.0	0.0	1.0	0.7142857313156128	0.5555555820465088	0.1428571492433548	1.0	-1.1730499267578125	-1.6706924438476562	0.163970947265625	0.02524566650390625	-1.25	-1.5910797119140625
1151#2021-08-02	0.1428571492433548	1.0	0.0	1.0	0.27272728085517883	0.6000000238418579	0.3636363744735718	0.800000011920929	-0.7918853759765625	-1.7702713012695312	0.142822265625	0.12215423583984375	-0.8547210693359375	-1.7741241455078125
1151#2021-08-02	0.1428571492433548	1.0	0.0	1.0	0.4444444477558136	0.5714285969734192	0.3636363744735718	0.800000011920929	-1.489013671875	-2.080535888671875	-0.1521759033203125	-0.3386383056640625	-1.6112060546875	-1.7541732788085938
1151#2021-08-02	0.1428571492433548	1.0	0.0	1.0	0.5	0.5	0.3636363744735718	0.800000011920929	-4.983612060546875	-4.385246276855469	-0.338470458984375	-0.5337066650390625	-4.9687042236328125	-4.359916687011719
1151#2021-08-02	0.1428571492433548	1.0	0.0	1.0	0.27272728085517883	0.6000000238418579	0.3636363744735718	0.800000011920929	-1.0235748291015625	-0.891571044921875	0.1221923828125	-0.0554351806640625	-1.073638916015625	-0.84356689453125
1346#2021-09-18	0.0	1.0	0.0	1.0	0.5	0.5	0.06666667014360428	1.0	-2.9135513305664062	-1.0562591552734375	0.0	3.814697265625e-06	-2.9135513305664062	-1.0562591552734375
1346#2021-09-18	0.0	1.0	0.0	1.0	0.3333333432674408	0.4285714328289032	0.0	1.0	-2.1009750366210938	-0.4599952697753906	0.0	0.0	-2.1009750366210938	-0.4599952697753906
1346#2021-09-18	0.0	1.0	0.0	1.0	0.1818181872367859	0.4000000059604645	0.0	1.0	-2.575958251953125	-1.4349136352539062	0.0	0.0	-2.575958251953125	-1.4349136352539062
1346#2021-09-18	0.0	1.0	0.0	1.0	0.20000000298023224	0.3333333432674408	0.06666667014360428	1.0	-3.294921875	0.8832855224609375	0.0	0.0	-3.294921875	0.8832855224609375
1346#2021-09-18	0.0	1.0	0.0	1.0	0.30000001192092896	0.5	0.0	1.0	-1.558807373046875	-0.24226760864257812	1.52587890625e-05	0.0	-1.5587997436523438	-0.24226760864257812
1346#2021-09-18	0.0	1.0	0.0	1.0	0.09090909361839294	0.20000000298023224	0.06666667014360428	1.0	-3.29681396484375	1.0394515991210938	0.0	0.0	-3.29681396484375	1.0394630432128906
1346#2021-09-18	0.0	1.0	0.0	1.0	0.3333333432674408	0.4285714328289032	0.06666667014360428	1.0	-2.8389892578125	-1.1746063232421875	0.0	7.62939453125e-06	-2.8389892578125	-1.1746063232421875
1346#2021-09-18	0.0	1.0	0.0	1.0	0.5	0.5	0.06666667014360428	1.0	-2.3375625610351562	-1.6584320068359375	0.0	-3.814697265625e-06	-2.3375625610351562	-1.6584320068359375
14#2022-12-05	0.0	1.0	0.1428571492433548	1.0	0.3333333432674408	0.4285714328289032	0.1818181872367859	0.4000000059604645	-1.0981521606445312	0.37204742431640625	-0.1252899169921875	0.2899017333984375	-1.6614837646484375	-0.3368072509765625
14#2022-12-05	0.0	1.0	0.1428571492433548	1.0	0.5	0.8333333134651184	0.3333333432674408	1.0	-0.727630615234375	0.4346656799316406	1.7199249267578125	0.5139808654785156	-2.0615158081054688	-0.01741790771484375
14#2022-12-05	0.0	1.0	0.1428571492433548	1.0	0.4285714328289032	0.3333333432674408	0.27272728085517883	0.6000000238418579	-0.7497329711914062	0.46124267578125	0.0008392333984375	-0.2013397216796875	-1.3033676147460938	0.40381622314453125
14#2022-12-05	0.0	1.0	0.1428571492433548	1.0	0.4444444477558136	0.5714285969734192	0.23076923191547394	1.0	-0.6540298461914062	0.9615249633789062	0.0623321533203125	-0.28002166748046875	-1.0434112548828125	0.9478683471679688
14#2022-12-05	0.0	1.0	0.1428571492433548	1.0	0.3636363744735718	0.800000011920929	0.23076923191547394	1.0	-0.5264205932617188	0.2030181884765625	0.5042648315429688	0.30339813232421875	-0.789764404296875	-0.13339996337890625
14#2022-12-05	0.0	1.0	0.1428571492433548	1.0	0.3636363744735718	0.800000011920929	0.25	0.75	-0.4050750732421875	0.3332061767578125	0.7126617431640625	0.344573974609375	-1.845428466796875	-0.43723297119140625
14#2022-12-05	0.0	1.0	0.1428571492433548	1.0	0.4444444477558136	0.5714285969734192	0.27272728085517883	0.6000000238418579	-0.5022735595703125	0.3971824645996094	0.1692657470703125	0.14707183837890625	-1.183563232421875	-0.0756683349609375
14#2022-12-05	0.0	1.0	0.1428571492433548	1.0	0.3333333432674408	0.4285714328289032	0.1666666716337204	0.5	-0.391876220703125	0.31748199462890625	-0.02069091796875	-0.22949981689453125	-0.5521774291992188	0.30875396728515625
117#2022-03-28	0.0	1.0	0.0	1.0	0.5714285969734192	0.4444444477558136	0.1538461595773697	0.6666666865348816	-1.08050537109375	0.18338394165039062	0.0	0.0	-1.0804977416992188	0.18338394165039062
117#2022-03-28	0.0	1.0	0.0	1.0	0.5	0.30000001192092896	0.4000000059604645	0.6666666865348816	-8.932060241699219	-4.217060089111328	0.0	0.0	-8.932060241699219	-4.217060089111328
117#2022-03-28	0.0	1.0	0.0	1.0	0.5714285969734192	0.4444444477558136	0.25	0.75	-14.235443115234375	-6.162567138671875	0.0	-7.62939453125e-06	-14.235443115234375	-6.1625518798828125
117#2022-03-28	0.0	1.0	0.0	1.0	0.5	0.5	0.25	0.75	-6.60546875	-3.3352737426757812	-7.62939453125e-06	0.0	-6.60546875	-3.3352737426757812
117#2022-03-28	0.0	1.0	0.0	1.0	0.4285714328289032	0.3333333432674408	0.3333333432674408	1.0	-16.745704650878906	-6.205772399902344	-7.62939453125e-06	0.0	-16.745704650878906	-6.205772399902344
117#2022-03-28	0.0	1.0	0.0	1.0	0.5714285969734192	0.4444444477558136	0.4000000059604645	0.6666666865348816	-6.519248962402344	-2.90838623046875	0.0	-3.814697265625e-06	-6.519248962402344	-2.90838623046875
117#2022-03-28	0.0	1.0	0.0	1.0	0.4444444477558136	0.5714285969734192	0.25	0.75	-3.2771148681640625	-1.5507774353027344	0.0	-3.814697265625e-06	-3.2771072387695312	-1.5507774353027344
117#2022-03-28	0.0	1.0	0.0	1.0	0.6666666865348816	0.4000000059604645	0.25	0.75	-11.634475708007812	-5.515720367431641	-1.52587890625e-05	0.0	-11.634475708007812	-5.515720367431641
1378#2022-06-22	0.0	1.0	0.0	1.0	0.1666666716337204	0.5	0.1428571492433548	1.0	-0.22653961181640625	0.14000701904296875	0.0	0.0	-0.226531982421875	0.14000701904296875
1378#2022-06-22	0.0	1.0	0.0	1.0	0.27272728085517883	0.6000000238418579	0.1428571492433548	1.0	-1.152191162109375	-0.07556915283203125	0.0	0.0	-1.152191162109375	-0.07556915283203125
1378#2022-06-22	0.0	1.0	0.0	1.0	0.25	0.75	0.0714285746216774	0.5	-0.190521240234375	-0.24726104736328125	0.0	0.0	-0.190521240234375	-0.24726104736328125
1378#2022-06-22	0.0	1.0	0.0	1.0	0.30000001192092896	0.5	0.1538461595773697	0.6666666865348816	-0.6560592651367188	-0.08538818359375	0.0	0.0	-0.6560592651367188	-0.08538818359375
1378#2022-06-22	0.0	1.0	0.0	1.0	0.0833333358168602	0.25	0.1428571492433548	1.0	-0.9442596435546875	-1.2249221801757812	0.0	0.0	-0.9442596435546875	-1.2249221801757812
1378#2022-06-22	0.0	1.0	0.0	1.0	0.30000001192092896	0.5	0.23076923191547394	1.0	-0.4940338134765625	0.12939453125	0.0	0.0	-0.49404144287109375	0.12939453125
1378#2022-06-22	0.0	1.0	0.0	1.0	0.4000000059604645	0.6666666865348816	0.1428571492433548	1.0	-1.5186691284179688	-0.21379852294921875	0.0	-7.62939453125e-06	-1.5186691284179688	-0.21379852294921875
1378#2022-06-22	0.0	1.0	0.0	1.0	0.25	0.75	0.1538461595773697	0.6666666865348816	-0.5835800170898438	-0.14936065673828125	0.0	0.0	-0.5835800170898438	-0.14936065673828125
1906#2021-05-07	0.0	1.0	0.0	1.0	0.3333333432674408	0.4285714328289032	0.5714285969734192	0.4444444477558136	-5.659996032714844	-4.2202911376953125	0.0	0.0	-5.659996032714844	-4.2202911376953125
1906#2021-05-07	0.0	1.0	0.0	1.0	0.3333333432674408	0.4285714328289032	0.4000000059604645	0.6666666865348816	-1.647186279296875	-2.99029541015625	0.0	0.0	-1.647186279296875	-2.99029541015625
1906#2021-05-07	0.0	1.0	0.0	1.0	0.3333333432674408	0.4285714328289032	0.5555555820465088	0.7142857313156128	-3.0416183471679688	-5.277229309082031	-1.52587890625e-05	0.0	-3.0416183471679688	-5.2772216796875
1906#2021-05-07	0.0	1.0	0.0	1.0	0.375	0.375	0.5	0.5	-5.91876220703125	-8.079826354980469	0.0	0.0	-5.918754577636719	-8.079826354980469
1906#2021-05-07	0.0	1.0	0.0	1.0	0.30000001192092896	0.5	0.3333333432674408	0.4285714328289032	-2.8755035400390625	-2.1132583618164062	0.0	0.0	-2.8755035400390625	-2.11328125
1906#2021-05-07	0.0	1.0	0.0	1.0	0.20000000298023224	0.3333333432674408	0.25	0.75	-5.584075927734375	-7.9625091552734375	0.0	7.62939453125e-06	-5.584075927734375	-7.9625091552734375
1906#2021-05-07	0.0	1.0	0.0	1.0	0.2222222238779068	0.2857142984867096	0.1666666716337204	0.5	-2.1363906860351562	-3.6234817504882812	0.0	-7.62939453125e-06	-2.1363906860351562	-3.6234817504882812
1906#2021-05-07	0.0	1.0	0.0	1.0	0.25	0.25	0.25	0.25	-4.382270812988281	-7.207878112792969	0.0	-7.62939453125e-06	-4.382270812988281	-7.207878112792969
1331#2023-01-31	0.1428571492433548	1.0	0.1428571492433548	1.0	0.8333333134651184	0.5	0.1666666716337204	0.5	-2.4437179565429688	-1.6261367797851562	2.0496063232421875	1.441925048828125	-4.581886291503906	-3.5201263427734375
1331#2023-01-31	0.1428571492433548	1.0	0.1428571492433548	1.0	0.6000000238418579	0.27272728085517883	0.1538461595773697	0.6666666865348816	-3.4453353881835938	-2.792510986328125	1.712432861328125	0.7650604248046875	-4.888557434082031	-3.4496536254882812
1331#2023-01-31	0.1428571492433548	1.0	0.1428571492433548	1.0	0.4285714328289032	0.3333333432674408	0.1666666716337204	0.5	-2.92730712890625	-1.8890609741210938	2.160919189453125	2.0341720581054688	-5.166603088378906	-4.063438415527344
1331#2023-01-31	0.1428571492433548	1.0	0.1428571492433548	1.0	0.3333333432674408	0.20000000298023224	0.1666666716337204	0.5	-2.875518798828125	-2.36279296875	0.6014862060546875	0.6135940551757812	-3.929107666015625	-3.5994796752929688
1331#2023-01-31	0.1428571492433548	1.0	0.1428571492433548	1.0	0.5	0.30000001192092896	0.07692307978868484	0.3333333432674408	-3.3653106689453125	-3.2447280883789062	1.534912109375	0.7901992797851562	-4.6190948486328125	-3.75592041015625
1331#2023-01-31	0.1428571492433548	1.0	0.1428571492433548	1.0	0.4285714328289032	0.3333333432674408	0.07692307978868484	0.3333333432674408	-4.0021514892578125	-2.3152694702148438	1.5239715576171875	1.393096923828125	-4.2991485595703125	-2.628662109375
1331#2023-01-31	0.1428571492433548	1.0	0.1428571492433548	1.0	0.8333333134651184	0.5	0.07692307978868484	0.3333333432674408	-5.142852783203125	-3.5384750366210938	1.4691619873046875	0.9692611694335938	-6.781890869140625	-4.36761474609375
1331#2023-01-31	0.1428571492433548	1.0	0.1428571492433548	1.0	0.5	0.5	0.07692307978868484	0.3333333432674408	-3.696624755859375	-1.79620361328125	2.4096145629882812	2.5317535400390625	-5.5381927490234375	-3.3258285522460938
2613#2022-08-01	0.0	1.0	0.1428571492433548	1.0	0.27272728085517883	0.6000000238418579	0.1538461595773697	0.6666666865348816	0.2668914794921875	-0.13991546630859375	0.68194580078125	0.5121536254882812	-0.5007171630859375	-0.6304931640625
2613#2022-08-01	0.0	1.0	0.1428571492433548	1.0	0.3333333432674408	0.4285714328289032	0.25	0.75	-0.1204833984375	-0.5828475952148438	0.7587127685546875	1.2026214599609375	-0.8652191162109375	-1.3605575561523438
2613#2022-08-01	0.0	1.0	0.1428571492433548	1.0	0.3333333432674408	0.4285714328289032	0.1428571492433548	1.0	-2.47930908203125	-2.0305252075195312	3.1339569091796875	2.6397552490234375	-6.086181640625	-5.6688385009765625
2613#2022-08-01	0.0	1.0	0.1428571492433548	1.0	0.30000001192092896	0.5	0.1538461595773697	0.6666666865348816	0.487945556640625	-0.09398651123046875	0.54925537109375	0.5282516479492188	0.20184326171875	-0.48705291748046875
2613#2022-08-01	0.0	1.0	0.1428571492433548	1.0	0.2222222238779068	0.2857142984867096	0.1538461595773697	0.6666666865348816	0.7342681884765625	-0.24161529541015625	0.6464385986328125	0.5894851684570312	-0.7364959716796875	-0.90338134765625
2613#2022-08-01	0.0	1.0	0.1428571492433548	1.0	0.375	0.375	0.25	0.75	0.839630126953125	-0.5206527709960938	1.1496734619140625	1.15631103515625	-0.6746673583984375	-1.720855712890625
2613#2022-08-01	0.0	1.0	0.1428571492433548	1.0	0.2222222238779068	0.2857142984867096	0.06666667014360428	1.0	0.970672607421875	0.407928466796875	0.98602294921875	0.9787063598632812	-0.2871246337890625	-0.6176071166992188
2613#2022-08-01	0.0	1.0	0.1428571492433548	1.0	0.3333333432674408	0.4285714328289032	0.1428571492433548	1.0	0.6822662353515625	-0.16439056396484375	0.9663543701171875	0.9249496459960938	-0.580657958984375	-1.0557327270507812
362#2021-05-28	0.0	1.0	0.0	1.0	0.5714285969734192	0.4444444477558136	0.1428571492433548	1.0	-1.3216476440429688	-0.1018218994140625	0.0	0.0	-1.3216476440429688	-0.1018218994140625
362#2021-05-28	0.0	1.0	0.0	1.0	0.5	0.30000001192092896	0.23076923191547394	1.0	-5.952064514160156	-3.2955398559570312	0.0	0.0	-5.952064514160156	-3.2955398559570312
362#2021-05-28	0.0	1.0	0.0	1.0	0.5	0.5	0.3333333432674408	1.0	-0.8004531860351562	0.0387420654296875	-1.52587890625e-05	0.0	-0.800445556640625	0.0387420654296875
362#2021-05-28	0.0	1.0	0.0	1.0	0.4285714328289032	0.3333333432674408	0.06666667014360428	1.0	-1.718414306640625	-1.0830307006835938	0.0	0.0	-1.718414306640625	-1.0830230712890625
362#2021-05-28	0.0	1.0	0.0	1.0	0.5	0.5	0.0	1.0	-2.883697509765625	-1.9292678833007812	0.0	0.0	-2.883697509765625	-1.9292678833007812
362#2021-05-28	0.0	1.0	0.0	1.0	0.4000000059604645	0.6666666865348816	0.06666667014360428	1.0	-1.052215576171875	-0.3628082275390625	7.62939453125e-06	0.0	-1.052215576171875	-0.3628082275390625
362#2021-05-28	0.0	1.0	0.0	1.0	0.5	0.5	0.0	1.0	-1.1585540771484375	-0.1907196044921875	-7.62939453125e-06	0.0	-1.1585540771484375	-0.1907196044921875
362#2021-05-28	0.0	1.0	0.0	1.0	0.375	0.375	0.1428571492433548	1.0	-0.8122100830078125	-0.33879852294921875	0.0	7.62939453125e-06	-0.8122100830078125	-0.33879852294921875
2166#2021-10-04	0.0	1.0	0.0	1.0	0.23076923191547394	1.0	0.1428571492433548	1.0	-0.34331512451171875	-0.03699493408203125	-1.52587890625e-05	-7.62939453125e-06	-0.34331512451171875	-0.03699493408203125
2166#2021-10-04	0.0	1.0	0.0	1.0	0.06666667014360428	1.0	0.06666667014360428	1.0	-0.066925048828125	-0.00547027587890625	-7.62939453125e-06	0.0	-0.066925048828125	-0.00547027587890625
2166#2021-10-04	0.0	1.0	0.0	1.0	0.1428571492433548	1.0	0.06666667014360428	1.0	-0.09723663330078125	-0.01659393310546875	0.0	-7.62939453125e-06	-0.09723663330078125	-0.01659393310546875
2166#2021-10-04	0.0	1.0	0.0	1.0	0.3636363744735718	0.800000011920929	0.1428571492433548	1.0	-0.6836700439453125	0.02707672119140625	0.0	0.0	-0.6836700439453125	0.027069091796875
2166#2021-10-04	0.0	1.0	0.0	1.0	0.1428571492433548	1.0	0.1428571492433548	1.0	-0.171295166015625	0.0087127685546875	0.0	0.0	-0.17131805419921875	0.0087127685546875
2166#2021-10-04	0.0	1.0	0.0	1.0	0.1538461595773697	0.6666666865348816	0.06666667014360428	1.0	0.669219970703125	0.17339324951171875	7.62939453125e-06	0.0	0.6692047119140625	0.17339324951171875
2166#2021-10-04	0.0	1.0	0.0	1.0	0.1428571492433548	1.0	0.06666667014360428	1.0	-0.2261199951171875	-0.04793548583984375	-7.62939453125e-06	0.0	-0.2261199951171875	-0.04793548583984375
2166#2021-10-04	0.0	1.0	0.0	1.0	0.23076923191547394	1.0	0.1428571492433548	1.0	-0.10045623779296875	0.1024932861328125	0.0	0.0	-0.10045623779296875	0.1024932861328125
1372#2021-05-21	0.1428571492433548	1.0	0.0	1.0	0.5	0.30000001192092896	0.1538461595773697	0.6666666865348816	-2.5377349853515625	-2.697662353515625	-0.073883056640625	-0.2655487060546875	-1.8623809814453125	-1.8161087036132812
1372#2021-05-21	0.1428571492433548	1.0	0.0	1.0	0.3333333432674408	0.4285714328289032	0.1538461595773697	0.6666666865348816	-1.2429351806640625	-0.8626632690429688	-0.10211181640625	-0.29045867919921875	-1.023834228515625	-0.5332489013671875
1372#2021-05-21	0.1428571492433548	1.0	0.0	1.0	0.4285714328289032	0.3333333432674408	0.06666667014360428	1.0	-2.5450286865234375	-2.6376113891601562	-0.257110595703125	-0.6599960327148438	-1.7559967041015625	-2.1313629150390625
1372#2021-05-21	0.1428571492433548	1.0	0.0	1.0	0.4545454680919647	1.0	0.1538461595773697	0.6666666865348816	-1.450897216796875	-1.49041748046875	-0.085113525390625	-0.24475860595703125	-1.2459869384765625	-1.1001739501953125
1372#2021-05-21	0.1428571492433548	1.0	0.0	1.0	0.4285714328289032	0.3333333432674408	0.0714285746216774	0.5	-1.729736328125	-2.13818359375	-0.2276611328125	-0.528076171875	-1.41558837890625	-1.8572845458984375
1372#2021-05-21	0.1428571492433548	1.0	0.0	1.0	0.5	0.30000001192092896	0.06666667014360428	1.0	-2.1450042724609375	-2.8499832153320312	-0.231658935546875	-0.6679000854492188	-1.851715087890625	-2.2982711791992188
1372#2021-05-21	0.1428571492433548	1.0	0.0	1.0	0.4444444477558136	0.5714285969734192	0.0714285746216774	0.5	-1.487274169921875	-1.5437850952148438	-0.2092132568359375	-0.33124542236328125	-1.283447265625	-1.0456619262695312
1372#2021-05-21	0.1428571492433548	1.0	0.0	1.0	0.4444444477558136	0.5714285969734192	0.1538461595773697	0.6666666865348816	-3.02294921875	-3.8815689086914062	-0.3354034423828125	-0.6424179077148438	-2.6545562744140625	-3.0484466552734375
1947#2022-07-30	1.0	0.1428571492433548	0.0	1.0	0.75	0.75	0.0	1.0	-0.39165496826171875	-1.3270111083984375	0.084014892578125	-0.730133056640625	-0.0932769775390625	-0.78704833984375
1947#2022-07-30	1.0	0.1428571492433548	0.0	1.0	0.4000000059604645	0.6666666865348816	0.06666667014360428	1.0	-0.41016387939453125	-1.0917587280273438	-0.02088165283203125	-0.5659561157226562	-0.2022705078125	-0.727935791015625
1947#2022-07-30	1.0	0.1428571492433548	0.0	1.0	0.625	0.625	0.23076923191547394	1.0	-0.48520660400390625	-1.3736190795898438	-0.1017303466796875	-0.509521484375	-0.64666748046875	-0.7856826782226562
1947#2022-07-30	1.0	0.1428571492433548	0.0	1.0	0.5	0.5	0.1428571492433548	1.0	-0.5874557495117188	-1.361480712890625	0.15692901611328125	-0.4567413330078125	-0.9004592895507812	-1.0577316284179688
1947#2022-07-30	1.0	0.1428571492433548	0.0	1.0	0.4285714328289032	0.3333333432674408	0.0714285746216774	0.5	-2.2855682373046875	-2.3001174926757812	-0.175689697265625	-0.9569625854492188	-1.9404449462890625	-1.8711013793945312
1947#2022-07-30	1.0	0.1428571492433548	0.0	1.0	0.4444444477558136	0.5714285969734192	0.23076923191547394	1.0	-0.6336746215820312	-0.77154541015625	-0.07474517822265625	-0.386199951171875	-0.3179168701171875	-0.3876495361328125
1947#2022-07-30	1.0	0.1428571492433548	0.0	1.0	0.5555555820465088	0.7142857313156128	0.0	1.0	-0.24169158935546875	-1.0397491455078125	0.1714324951171875	-0.38942718505859375	-0.40598297119140625	-0.7397308349609375
1947#2022-07-30	1.0	0.1428571492433548	0.0	1.0	0.8333333134651184	0.5	0.1428571492433548	1.0	-0.487945556640625	-1.4453277587890625	0.0279693603515625	-0.408355712890625	-0.702484130859375	-1.092864990234375
1068#2022-05-26	0.0	1.0	0.0	1.0	0.4444444477558136	0.5714285969734192	0.06666667014360428	1.0	-0.36014556884765625	0.1049957275390625	-7.62939453125e-06	7.62939453125e-06	-0.36014556884765625	0.1049957275390625
1068#2022-05-26	0.0	1.0	0.0	1.0	0.25	0.75	0.06666667014360428	1.0	-0.8322219848632812	-0.3966827392578125	0.0	0.0	-0.8322219848632812	-0.396697998046875
1068#2022-05-26	0.0	1.0	0.0	1.0	0.27272728085517883	0.6000000238418579	0.06666667014360428	1.0	-0.40592193603515625	-0.1266021728515625	0.0	0.0	-0.4059295654296875	-0.126617431640625
1068#2022-05-26	0.0	1.0	0.0	1.0	0.4000000059604645	0.6666666865348816	0.1428571492433548	1.0	-0.4274139404296875	-0.1210479736328125	-7.62939453125e-06	0.0	-0.4274139404296875	-0.1210479736328125
1068#2022-05-26	0.0	1.0	0.0	1.0	0.1818181872367859	0.4000000059604645	0.0	1.0	-1.26904296875	0.1143341064453125	0.0	-7.62939453125e-06	-1.26904296875	0.11434173583984375
1068#2022-05-26	0.0	1.0	0.0	1.0	0.25	0.75	0.1428571492433548	1.0	-0.2024078369140625	-0.027008056640625	-7.62939453125e-06	0.0	-0.2024078369140625	-0.0270233154296875
1068#2022-05-26	0.0	1.0	0.0	1.0	0.4000000059604645	0.6666666865348816	0.1428571492433548	1.0	-0.20282745361328125	-0.1698150634765625	0.0	0.0	-0.20282745361328125	-0.1698150634765625
1068#2022-05-26	0.0	1.0	0.0	1.0	0.5	0.5	0.1428571492433548	1.0	-0.36345672607421875	0.06465911865234375	0.0	0.0	-0.36345672607421875	0.06465911865234375
2259#2021-11-10	0.1428571492433548	1.0	0.0	1.0	0.7142857313156128	0.5555555820465088	0.0	1.0	-4.1247100830078125	-3.53466796875	-0.22063446044921875	-0.441497802734375	-3.8348007202148438	-3.2129287719726562
2259#2021-11-10	0.1428571492433548	1.0	0.0	1.0	0.7142857313156128	0.5555555820465088	0.0	1.0	-4.163841247558594	-2.5844345092773438	-0.19905853271484375	-0.13495635986328125	-4.11444091796875	-2.4096527099609375
2259#2021-11-10	0.1428571492433548	1.0	0.0	1.0	0.2222222238779068	0.2857142984867096	0.0	1.0	-4.09075927734375	-3.2763671875	0.35826873779296875	-0.1627044677734375	-4.548347473144531	-3.09686279296875
2259#2021-11-10	0.1428571492433548	1.0	0.0	1.0	0.4000000059604645	0.6666666865348816	0.0	1.0	-3.4231643676757812	-2.9365997314453125	0.05048370361328125	-0.30062103271484375	-2.986968994140625	-2.3014984130859375
2259#2021-11-10	0.1428571492433548	1.0	0.0	1.0	0.5	0.5	0.0	1.0	-3.847991943359375	-3.02069091796875	-0.26910400390625	-0.30263519287109375	-3.4562301635742188	-2.587432861328125
2259#2021-11-10	0.1428571492433548	1.0	0.0	1.0	0.2222222238779068	0.2857142984867096	0.0	1.0	-1.5710601806640625	-1.3059768676757812	-0.0054779052734375	-0.10967254638671875	-1.8037185668945312	-1.4590225219726562
2259#2021-11-10	0.1428571492433548	1.0	0.0	1.0	0.6666666865348816	0.4000000059604645	0.0	1.0	-5.0721893310546875	-4.1181488037109375	-0.2568359375	-0.49378204345703125	-4.675651550292969	-3.7787857055664062
2259#2021-11-10	0.1428571492433548	1.0	0.0	1.0	0.375	0.375	0.0	1.0	-4.0127410888671875	-2.7115020751953125	-0.09346771240234375	-0.12047576904296875	-4.203216552734375	-2.707366943359375
2026#2021-06-28	0.1428571492433548	1.0	0.0	1.0	0.375	0.375	0.25	0.75	-0.680938720703125	0.39835357666015625	0.21277618408203125	-0.02501678466796875	-0.7012557983398438	0.42328643798828125
2026#2021-06-28	0.1428571492433548	1.0	0.0	1.0	0.30000001192092896	0.5	0.1428571492433548	1.0	-0.6724090576171875	-1.217987060546875	-0.30263519287109375	-0.19940185546875	-0.752197265625	-1.1306610107421875
2026#2021-06-28	0.1428571492433548	1.0	0.0	1.0	0.5	0.30000001192092896	0.1538461595773697	0.6666666865348816	0.299285888671875	-1.0970458984375	-0.32816314697265625	-0.275787353515625	0.1901397705078125	-0.840911865234375
2026#2021-06-28	0.1428571492433548	1.0	0.0	1.0	0.25	0.25	0.1538461595773697	0.6666666865348816	-1.1335067749023438	0.2002716064453125	0.21300506591796875	-0.00501251220703125	-1.1372299194335938	0.1605224609375
2026#2021-06-28	0.1428571492433548	1.0	0.0	1.0	0.4444444477558136	0.5714285969734192	0.25	0.75	-0.5207443237304688	-0.43315887451171875	0.0433807373046875	0.02678680419921875	-0.6504364013671875	-0.3293609619140625
2026#2021-06-28	0.1428571492433548	1.0	0.0	1.0	0.4285714328289032	0.3333333432674408	0.25	0.75	-0.5714645385742188	-0.9996719360351562	0.0318756103515625	-0.0146484375	-0.7728271484375	-0.8963546752929688
2026#2021-06-28	0.1428571492433548	1.0	0.0	1.0	0.4000000059604645	0.1818181872367859	0.25	0.75	-0.3571014404296875	-0.59783935546875	-0.01113128662109375	-0.02754974365234375	-0.44519805908203125	-0.27568817138671875
2026#2021-06-28	0.1428571492433548	1.0	0.0	1.0	0.4285714328289032	0.3333333432674408	0.1538461595773697	0.6666666865348816	0.20383453369140625	-0.4217376708984375	-0.21689605712890625	-0.085357666015625	-0.359466552734375	-0.0822906494140625
139#2022-05-21	0.5	0.5	0.3333333432674408	1.0	0.3636363744735718	0.800000011920929	0.23076923191547394	1.0	0.7152557373046875	-0.26970672607421875	1.107452392578125	-0.0345916748046875	-0.681732177734375	-0.3182373046875
139#2022-05-21	0.5	0.5	0.3333333432674408	1.0	0.5555555820465088	0.7142857313156128	0.23076923191547394	1.0	-1.182647705078125	-0.1386566162109375	1.3914871215820312	0.013835906982421875	-2.7325897216796875	-0.15338897705078125
139#2022-05-21	0.5	0.5	0.3333333432674408	1.0	0.23076923191547394	1.0	0.1428571492433548	1.0	0.4301910400390625	0.05440521240234375	1.25531005859375	0.22699737548828125	-1.627899169921875	-0.1584930419921875
139#2022-05-21	0.5	0.5	0.3333333432674408	1.0	0.3333333432674408	0.4285714328289032	0.06666667014360428	1.0	1.2008514404296875	-0.4536781311035156	1.3483123779296875	-0.07300949096679688	-0.5459747314453125	-0.5190773010253906
139#2022-05-21	0.5	0.5	0.3333333432674408	1.0	0.23076923191547394	1.0	0.1428571492433548	1.0	0.4461212158203125	-0.1466064453125	0.53680419921875	-0.0929718017578125	-1.01715087890625	-0.1483154296875
139#2022-05-21	0.5	0.5	0.3333333432674408	1.0	0.1538461595773697	0.6666666865348816	0.1428571492433548	1.0	0.6181488037109375	-0.8715667724609375	1.408843994140625	-0.6021728515625	-0.82806396484375	-0.25665283203125
139#2022-05-21	0.5	0.5	0.3333333432674408	1.0	0.25	0.75	0.0	1.0	0.335052490234375	0.6948623657226562	1.4675140380859375	0.9062347412109375	-0.989410400390625	-0.13646697998046875
139#2022-05-21	0.5	0.5	0.3333333432674408	1.0	0.4000000059604645	0.6666666865348816	0.1428571492433548	1.0	0.535888671875	-0.6367568969726562	1.4580078125	-0.08050537109375	-0.803192138671875	-0.5051727294921875
192#2022-08-05	0.0	1.0	0.0	1.0	0.5	0.5	0.06666667014360428	1.0	-2.6588363647460938	-3.0471954345703125	0.0	0.0	-2.6588363647460938	-3.0471954345703125
192#2022-08-05	0.0	1.0	0.0	1.0	0.23076923191547394	1.0	0.06666667014360428	1.0	0.031219482421875	-0.01526641845703125	1.52587890625e-05	0.0	0.031219482421875	-0.01526641845703125
192#2022-08-05	0.0	1.0	0.0	1.0	0.1666666716337204	0.5	0.1428571492433548	1.0	-1.3135452270507812	-0.1078948974609375	-7.62939453125e-06	0.0	-1.3135528564453125	-0.1078948974609375
192#2022-08-05	0.0	1.0	0.0	1.0	0.23076923191547394	1.0	0.0	1.0	-0.33172607421875	-0.06939697265625	0.0	0.0	-0.33172607421875	-0.06938934326171875
192#2022-08-05	0.0	1.0	0.0	1.0	0.23076923191547394	1.0	0.0	1.0	0.11631011962890625	0.239654541015625	7.62939453125e-06	7.62939453125e-06	0.11631011962890625	0.23966217041015625
192#2022-08-05	0.0	1.0	0.0	1.0	0.4000000059604645	0.6666666865348816	0.0	1.0	-3.1435699462890625	-4.16900634765625	0.0	0.0	-3.1435623168945312	-4.16900634765625
192#2022-08-05	0.0	1.0	0.0	1.0	0.27272728085517883	0.6000000238418579	0.1428571492433548	1.0	-2.182708740234375	-2.6124191284179688	-1.52587890625e-05	7.62939453125e-06	-2.182708740234375	-2.6124191284179688
192#2022-08-05	0.0	1.0	0.0	1.0	0.20000000298023224	0.3333333432674408	0.06666667014360428	1.0	-9.970115661621094	-5.4169464111328125	-7.62939453125e-06	0.0	-9.970115661621094	-5.4169464111328125
2229#2021-10-16	0.0	1.0	0.0	1.0	0.1666666716337204	0.5	0.0	1.0	-1.8640289306640625	-0.6761398315429688	0.0	-7.62939453125e-06	-1.8640289306640625	-0.6761398315429688
2229#2021-10-16	0.0	1.0	0.0	1.0	0.2222222238779068	0.2857142984867096	0.06666667014360428	1.0	-0.4429779052734375	-0.7959365844726562	0.0	0.0	-0.4429779052734375	-0.7959365844726562
2229#2021-10-16	0.0	1.0	0.0	1.0	0.2222222238779068	0.2857142984867096	0.06666667014360428	1.0	-1.6644287109375	-1.4142379760742188	0.0	0.0	-1.6644287109375	-1.4142379760742188
2229#2021-10-16	0.0	1.0	0.0	1.0	0.20000000298023224	0.3333333432674408	0.0	1.0	-1.8319549560546875	-0.8310012817382812	0.0	0.0	-1.8319473266601562	-0.8310012817382812
2229#2021-10-16	0.0	1.0	0.0	1.0	0.4444444477558136	0.5714285969734192	0.0	1.0	-1.2087936401367188	-0.3827667236328125	0.0	0.0	-1.2087936401367188	-0.3827667236328125
2229#2021-10-16	0.0	1.0	0.0	1.0	0.20000000298023224	0.3333333432674408	0.0714285746216774	0.5	-3.269256591796875	-1.0578384399414062	0.0	0.0	-3.269256591796875	-1.0578384399414062
2229#2021-10-16	0.0	1.0	0.0	1.0	0.2222222238779068	0.2857142984867096	0.0714285746216774	0.5	-1.565826416015625	-1.0107269287109375	0.0	-7.62939453125e-06	-1.565826416015625	-1.0107269287109375
2229#2021-10-16	0.0	1.0	0.0	1.0	0.125	0.125	0.0	1.0	-1.4561004638671875	0.4627227783203125	0.0	7.62939453125e-06	-1.4561004638671875	0.4627227783203125
133#2021-11-13	0.0	1.0	0.0	1.0	0.5	0.30000001192092896	0.3333333432674408	1.0	-1.32244873046875	-0.7416839599609375	0.0	0.0	-1.32244873046875	-0.7416839599609375
133#2021-11-13	0.0	1.0	0.0	1.0	0.5	0.5	0.27272728085517883	0.6000000238418579	-0.8424301147460938	-0.7446060180664062	0.0	0.0	-0.8424301147460938	-0.7446060180664062
133#2021-11-13	0.0	1.0	0.0	1.0	0.4285714328289032	0.3333333432674408	0.3636363744735718	0.800000011920929	-1.5564804077148438	-0.907073974609375	0.0	0.0	-1.5564804077148438	-0.907073974609375
133#2021-11-13	0.0	1.0	0.0	1.0	0.6000000238418579	0.27272728085517883	0.3636363744735718	0.800000011920929	-1.131561279296875	-0.7974472045898438	1.52587890625e-05	-7.62939453125e-06	-1.131561279296875	-0.797454833984375
133#2021-11-13	0.0	1.0	0.0	1.0	0.5714285969734192	0.4444444477558136	0.4000000059604645	0.6666666865348816	-1.1475753784179688	-0.5943222045898438	0.0	0.0	-1.1475753784179688	-0.5943222045898438
133#2021-11-13	0.0	1.0	0.0	1.0	0.5714285969734192	0.4444444477558136	0.25	0.75	-1.3403854370117188	-0.5246429443359375	0.0	0.0	-1.3403854370117188	-0.5246429443359375
133#2021-11-13	0.0	1.0	0.0	1.0	0.5	0.30000001192092896	0.3636363744735718	0.800000011920929	-0.6541976928710938	-0.0106658935546875	0.0	0.0	-0.6541976928710938	-0.0106658935546875
133#2021-11-13	0.0	1.0	0.0	1.0	0.5	0.30000001192092896	0.27272728085517883	0.6000000238418579	-2.9171524047851562	-2.4884796142578125	0.0	0.0	-2.9171676635742188	-2.4884796142578125
759#2022-03-30	0.3333333432674408	1.0	0.0	1.0	0.5714285969734192	0.4444444477558136	0.06666667014360428	1.0	-0.6302566528320312	-0.6571578979492188	-0.07525634765625	-0.18111419677734375	-0.5724945068359375	-0.38692474365234375
759#2022-03-30	0.3333333432674408	1.0	0.0	1.0	0.800000011920929	0.3636363744735718	0.06666667014360428	1.0	-0.42786407470703125	-0.6445198059082031	0.076324462890625	0.2712745666503906	-0.4698333740234375	-0.9420700073242188
759#2022-03-30	0.3333333432674408	1.0	0.0	1.0	0.5714285969734192	0.4444444477558136	0.25	0.75	-0.9647979736328125	-0.9200973510742188	-0.03325653076171875	-0.1225128173828125	-0.8380966186523438	-0.7403488159179688
759#2022-03-30	0.3333333432674408	1.0	0.0	1.0	0.5	0.30000001192092896	0.23076923191547394	1.0	-0.5593795776367188	-0.5393524169921875	0.0378265380859375	0.24135589599609375	-0.6449508666992188	-0.5971450805664062
759#2022-03-30	0.3333333432674408	1.0	0.0	1.0	0.4285714328289032	0.3333333432674408	0.06666667014360428	1.0	0.45047760009765625	-0.0963897705078125	0.4222869873046875	0.20053863525390625	0.0371551513671875	-0.16416168212890625
759#2022-03-30	0.3333333432674408	1.0	0.0	1.0	0.4000000059604645	0.1818181872367859	0.06666667014360428	1.0	0.24976348876953125	-0.29933929443359375	0.37863922119140625	0.15703582763671875	-0.0389251708984375	-0.258148193359375
759#2022-03-30	0.3333333432674408	1.0	0.0	1.0	0.6666666865348816	0.4000000059604645	0.1428571492433548	1.0	-0.2109832763671875	-0.260040283203125	0.15680694580078125	0.02387237548828125	-0.46636199951171875	-0.34542083740234375
759#2022-03-30	0.3333333432674408	1.0	0.0	1.0	0.375	0.375	0.23076923191547394	1.0	-0.3118743896484375	-0.316131591796875	0.13755035400390625	-0.0559234619140625	-0.37305450439453125	-0.16143798828125
1755#2021-03-22	0.1428571492433548	1.0	0.0	1.0	0.6666666865348816	0.4000000059604645	0.4444444477558136	0.5714285969734192	-5.1571197509765625	-2.3543930053710938	-1.0497817993164062	-0.8474349975585938	-4.869590759277344	-2.0960845947265625
1755#2021-03-22	0.1428571492433548	1.0	0.0	1.0	0.5714285969734192	0.4444444477558136	0.4545454680919647	1.0	-10.234291076660156	-4.2379608154296875	-0.10521697998046875	0.00960540771484375	-10.299423217773438	-4.044395446777344
1755#2021-03-22	0.1428571492433548	1.0	0.0	1.0	0.800000011920929	0.3636363744735718	0.375	0.375	-7.2998504638671875	-3.25665283203125	-0.44068145751953125	-0.2938079833984375	-7.174774169921875	-3.1124725341796875
1755#2021-03-22	0.1428571492433548	1.0	0.0	1.0	0.6000000238418579	0.27272728085517883	0.27272728085517883	0.6000000238418579	-10.006935119628906	-5.009429931640625	0.0758209228515625	0.027679443359375	-9.942543029785156	-4.8311004638671875
1755#2021-03-22	0.1428571492433548	1.0	0.0	1.0	0.6000000238418579	0.27272728085517883	0.4545454680919647	1.0	-4.810157775878906	-2.5285873413085938	0.0482177734375	-0.06636810302734375	-4.535797119140625	-2.2368545532226562
1755#2021-03-22	0.1428571492433548	1.0	0.0	1.0	0.6666666865348816	0.4000000059604645	0.5555555820465088	0.7142857313156128	-5.2841949462890625	-2.1853866577148438	-0.9164657592773438	-0.5837249755859375	-5.072151184082031	-2.0330810546875
1755#2021-03-22	0.1428571492433548	1.0	0.0	1.0	0.75	0.25	0.3333333432674408	0.4285714328289032	-6.8309478759765625	-2.9695358276367188	-0.0490570068359375	-0.13721466064453125	-6.435157775878906	-2.6586532592773438
1755#2021-03-22	0.1428571492433548	1.0	0.0	1.0	0.6666666865348816	0.4000000059604645	0.4000000059604645	0.6666666865348816	-5.826240539550781	-2.8611221313476562	-0.554046630859375	-0.4985504150390625	-5.4499359130859375	-2.6190109252929688
2783#2022-12-14	0.0	1.0	0.0	1.0	0.5714285969734192	0.4444444477558136	0.1428571492433548	1.0	-3.4394912719726562	-3.0588836669921875	0.0	0.0	-3.4394760131835938	-3.0588836669921875
2783#2022-12-14	0.0	1.0	0.0	1.0	0.4285714328289032	0.3333333432674408	0.06666667014360428	1.0	-3.649444580078125	-1.2484664916992188	0.0	0.0	-3.649444580078125	-1.2484664916992188
2783#2022-12-14	0.0	1.0	0.0	1.0	0.30000001192092896	0.5	0.0	1.0	-1.6742401123046875	-0.6453170776367188	0.0	0.0	-1.6742401123046875	-0.6453170776367188
2783#2022-12-14	0.0	1.0	0.0	1.0	0.4000000059604645	0.6666666865348816	0.0	1.0	-2.1365509033203125	-1.0370407104492188	0.0	-7.62939453125e-06	-2.1365509033203125	-1.0370407104492188
2783#2022-12-14	0.0	1.0	0.0	1.0	0.375	0.375	0.0	1.0	-3.5135498046875	-1.8435211181640625	1.52587890625e-05	0.0	-3.5135498046875	-1.8435211181640625
2783#2022-12-14	0.0	1.0	0.0	1.0	0.625	0.625	0.1428571492433548	1.0	-2.7978363037109375	-1.0710983276367188	-1.52587890625e-05	0.0	-2.7978363037109375	-1.0710983276367188
2783#2022-12-14	0.0	1.0	0.0	1.0	0.2222222238779068	0.2857142984867096	0.06666667014360428	1.0	-2.2203216552734375	-1.5234298706054688	0.0	-7.62939453125e-06	-2.2203216552734375	-1.5234298706054688
2783#2022-12-14	0.0	1.0	0.0	1.0	0.4000000059604645	0.6666666865348816	0.06666667014360428	1.0	-2.0208740234375	-0.68597412109375	0.0	0.0	-2.0208740234375	-0.68597412109375
1781#2022-01-04	0.1428571492433548	1.0	0.1428571492433548	1.0	0.1428571492433548	1.0	0.1428571492433548	1.0	-0.6138763427734375	0.054168701171875	-0.28499603271484375	0.39760589599609375	-0.5265884399414062	-0.41048431396484375
1781#2022-01-04	0.1428571492433548	1.0	0.1428571492433548	1.0	0.1428571492433548	1.0	0.1428571492433548	1.0	0.7602386474609375	0.49835968017578125	1.0585479736328125	0.4687957763671875	-0.559814453125	-0.08856964111328125
1781#2022-01-04	0.1428571492433548	1.0	0.1428571492433548	1.0	0.27272728085517883	0.6000000238418579	0.27272728085517883	0.6000000238418579	-3.9974212646484375	-2.4273529052734375	-0.36724090576171875	0.5176467895507812	-4.833412170410156	-2.9270172119140625
1781#2022-01-04	0.1428571492433548	1.0	0.1428571492433548	1.0	0.1666666716337204	0.5	0.1666666716337204	0.5	-4.282127380371094	-1.4729766845703125	-0.08922576904296875	0.68218994140625	-5.3340911865234375	-2.2535476684570312
1781#2022-01-04	0.1428571492433548	1.0	0.1428571492433548	1.0	0.06666667014360428	1.0	0.06666667014360428	1.0	-0.05725860595703125	-0.04528045654296875	-0.03020477294921875	-0.0377655029296875	-0.035980224609375	-0.0074310302734375
1781#2022-01-04	0.1428571492433548	1.0	0.1428571492433548	1.0	0.1538461595773697	0.6666666865348816	0.1538461595773697	0.6666666865348816	-4.015647888183594	-2.6743087768554688	0.6787261962890625	0.38581085205078125	-5.703392028808594	-4.182151794433594
1781#2022-01-04	0.1428571492433548	1.0	0.1428571492433548	1.0	0.1666666716337204	0.5	0.1666666716337204	0.5	-1.194854736328125	-1.930908203125	-0.08837890625	0.07105255126953125	-0.9687957763671875	-1.9086151123046875
1781#2022-01-04	0.1428571492433548	1.0	0.1428571492433548	1.0	0.1538461595773697	0.6666666865348816	0.1538461595773697	0.6666666865348816	-1.9948654174804688	-0.5738677978515625	0.2701568603515625	0.126434326171875	-2.682220458984375	-0.8113632202148438
636#2021-11-18	0.1428571492433548	1.0	0.1428571492433548	1.0	0.5714285969734192	0.4444444477558136	0.1538461595773697	0.6666666865348816	0.5115585327148438	0.186309814453125	1.138916015625	0.467926025390625	-0.30687713623046875	-0.285675048828125
636#2021-11-18	0.1428571492433548	1.0	0.1428571492433548	1.0	0.5555555820465088	0.7142857313156128	0.25	0.75	1.1741409301757812	1.3279533386230469	1.3575592041015625	0.4858818054199219	0.05631256103515625	0.6729049682617188
636#2021-11-18	0.1428571492433548	1.0	0.1428571492433548	1.0	0.625	0.625	0.1428571492433548	1.0	0.285980224609375	-0.0667572021484375	1.9972305297851562	-0.34156036376953125	-1.7320175170898438	-0.58477783203125
636#2021-11-18	0.1428571492433548	1.0	0.1428571492433548	1.0	0.5714285969734192	0.4444444477558136	0.23076923191547394	1.0	0.0377044677734375	0.26206207275390625	0.7093582153320312	0.252105712890625	-0.6585159301757812	0.18688201904296875
636#2021-11-18	0.1428571492433548	1.0	0.1428571492433548	1.0	0.5	0.8333333134651184	0.1428571492433548	1.0	0.052001953125	0.752044677734375	1.046417236328125	0.4273834228515625	-1.028045654296875	0.13048553466796875
636#2021-11-18	0.1428571492433548	1.0	0.1428571492433548	1.0	0.5	0.5	0.1428571492433548	1.0	-3.2219467163085938	-0.9837493896484375	1.3479537963867188	0.6945724487304688	-5.0804443359375	-2.2114715576171875
636#2021-11-18	0.1428571492433548	1.0	0.1428571492433548	1.0	0.625	0.625	0.25	0.75	0.18558502197265625	-0.2041473388671875	1.0488662719726562	-0.003692626953125	-0.6041107177734375	-0.2765655517578125
636#2021-11-18	0.1428571492433548	1.0	0.1428571492433548	1.0	0.5714285969734192	0.4444444477558136	0.06666667014360428	1.0	0.15576171875	0.05745697021484375	1.12432861328125	-0.04950714111328125	-1.0690994262695312	-0.1868133544921875
696#2022-09-23	0.4000000059604645	0.6666666865348816	0.3333333432674408	1.0	1.0	0.23076923191547394	0.4000000059604645	0.6666666865348816	-4.6511383056640625	-4.224609375	4.092193603515625	1.309417724609375	-13.664627075195312	-14.365890502929688
696#2022-09-23	0.4000000059604645	0.6666666865348816	0.3333333432674408	1.0	0.75	0.25	0.5	0.5	-6.98529052734375	-6.63427734375	0.905731201171875	0.4777259826660156	-8.708847045898438	-8.089408874511719
696#2022-09-23	0.4000000059604645	0.6666666865348816	0.3333333432674408	1.0	1.0	0.1428571492433548	0.4444444477558136	0.5714285969734192	-5.873321533203125	-4.323219299316406	4.995697021484375	2.667438507080078	-14.184829711914062	-12.256645202636719
696#2022-09-23	0.4000000059604645	0.6666666865348816	0.3333333432674408	1.0	0.6666666865348816	0.4000000059604645	0.4444444477558136	0.5714285969734192	-4.9619903564453125	-5.793464660644531	1.3193206787109375	1.1453323364257812	-6.9921417236328125	-7.855186462402344
696#2022-09-23	0.4000000059604645	0.6666666865348816	0.3333333432674408	1.0	1.0	0.23076923191547394	0.4000000059604645	0.6666666865348816	-8.509979248046875	-4.95635986328125	4.517791748046875	4.1385955810546875	-14.701034545898438	-12.69000244140625
696#2022-09-23	0.4000000059604645	0.6666666865348816	0.3333333432674408	1.0	1.0	0.23076923191547394	0.4444444477558136	0.5714285969734192	-3.8624420166015625	-3.9301834106445312	4.8520355224609375	3.3463706970214844	-13.2440185546875	-13.388870239257812
696#2022-09-23	0.4000000059604645	0.6666666865348816	0.3333333432674408	1.0	0.800000011920929	0.3636363744735718	0.4444444477558136	0.5714285969734192	-5.0983734130859375	-2.682464599609375	5.19927978515625	3.7211837768554688	-11.654495239257812	-13.049705505371094
696#2022-09-23	0.4000000059604645	0.6666666865348816	0.3333333432674408	1.0	1.0	0.23076923191547394	0.4000000059604645	0.6666666865348816	-6.1393280029296875	-4.195091247558594	5.17449951171875	3.0682640075683594	-14.114990234375	-12.728614807128906
902#2022-10-30	0.1428571492433548	1.0	0.0	1.0	0.4444444477558136	0.5714285969734192	0.1428571492433548	1.0	-4.003425598144531	-4.781455993652344	-0.27738189697265625	-0.44620513916015625	-3.7188796997070312	-4.1118011474609375
902#2022-10-30	0.1428571492433548	1.0	0.0	1.0	0.3333333432674408	0.4285714328289032	0.0	1.0	-5.1586456298828125	-5.173393249511719	-0.609344482421875	-0.56982421875	-4.613639831542969	-4.3230133056640625
902#2022-10-30	0.1428571492433548	1.0	0.0	1.0	0.5	0.5	0.0714285746216774	0.5	-4.19940185546875	-4.765052795410156	-0.46549224853515625	-0.6034011840820312	-4.2860565185546875	-4.486572265625
902#2022-10-30	0.1428571492433548	1.0	0.0	1.0	0.375	0.375	0.06666667014360428	1.0	-5.47723388671875	-5.102043151855469	-0.206268310546875	-0.39130401611328125	-4.63323974609375	-4.4005889892578125
902#2022-10-30	0.1428571492433548	1.0	0.0	1.0	0.4444444477558136	0.5714285969734192	0.1428571492433548	1.0	-3.3891525268554688	-4.3170318603515625	-0.3990478515625	-0.695098876953125	-3.209869384765625	-3.9012069702148438
902#2022-10-30	0.1428571492433548	1.0	0.0	1.0	0.5	0.5	0.0	1.0	-4.3138427734375	-4.183586120605469	-0.1851348876953125	-0.44775390625	-3.9315109252929688	-3.6189804077148438
902#2022-10-30	0.1428571492433548	1.0	0.0	1.0	0.4285714328289032	0.3333333432674408	0.1538461595773697	0.6666666865348816	-6.16290283203125	-5.821250915527344	-0.5656356811523438	-0.6761550903320312	-5.88427734375	-4.9413604736328125
902#2022-10-30	0.1428571492433548	1.0	0.0	1.0	0.5	0.5	0.1428571492433548	1.0	-5.230690002441406	-5.9274139404296875	-0.571075439453125	-0.9396286010742188	-4.901237487792969	-5.235198974609375
1950#2021-06-10	0.20000000298023224	0.3333333432674408	0.0	1.0	0.4545454680919647	1.0	0.06666667014360428	1.0	-0.4241790771484375	-1.011383056640625	0.0180206298828125	-0.761444091796875	-0.2149810791015625	-0.21334075927734375
1950#2021-06-10	0.20000000298023224	0.3333333432674408	0.0	1.0	0.25	0.75	0.06666667014360428	1.0	-0.000335693359375	0.003173828125	0.9775009155273438	-0.12183380126953125	-0.7114715576171875	-0.01482391357421875
1950#2021-06-10	0.20000000298023224	0.3333333432674408	0.0	1.0	0.3333333432674408	1.0	0.0	1.0	0.71392822265625	-0.41845703125	0.7808074951171875	-0.40924835205078125	-0.1593017578125	-0.0570068359375
1950#2021-06-10	0.20000000298023224	0.3333333432674408	0.0	1.0	0.1428571492433548	1.0	0.06666667014360428	1.0	0.8270263671875	-0.7396240234375	0.9468154907226562	-0.67926025390625	-0.2075347900390625	-0.12702178955078125
1950#2021-06-10	0.20000000298023224	0.3333333432674408	0.0	1.0	0.06666667014360428	1.0	0.1428571492433548	1.0	0.33736419677734375	0.10344696044921875	1.0944061279296875	-0.01860809326171875	-0.7201080322265625	-0.161956787109375
1950#2021-06-10	0.20000000298023224	0.3333333432674408	0.0	1.0	0.3333333432674408	1.0	0.23076923191547394	1.0	-0.7293167114257812	-0.5706710815429688	0.4300537109375	-0.32285308837890625	-1.4173736572265625	-0.19179534912109375
1950#2021-06-10	0.20000000298023224	0.3333333432674408	0.0	1.0	0.23076923191547394	1.0	0.06666667014360428	1.0	-0.19144439697265625	-1.1104583740234375	0.01905059814453125	-0.9325714111328125	-0.41757965087890625	-0.41999053955078125
1950#2021-06-10	0.20000000298023224	0.3333333432674408	0.0	1.0	0.3636363744735718	0.800000011920929	0.0	1.0	-1.25579833984375	-1.2977981567382812	-0.02276611328125	-0.557708740234375	-1.0660247802734375	-0.5643539428710938
1170#2023-02-16	0.0	1.0	0.0	1.0	0.800000011920929	0.3636363744735718	0.5	0.5	-3.0328216552734375	-0.6639251708984375	0.0	0.0	-3.0328216552734375	-0.6639251708984375
1170#2023-02-16	0.0	1.0	0.0	1.0	0.75	0.25	0.2222222238779068	0.2857142984867096	-1.6569900512695312	-0.26035308837890625	0.0	0.0	-1.6569900512695312	-0.26035308837890625
1170#2023-02-16	0.0	1.0	0.0	1.0	0.800000011920929	0.3636363744735718	0.5	0.8333333134651184	-3.5042037963867188	-1.6154632568359375	0.0	0.0	-3.5041961669921875	-1.6154632568359375
1170#2023-02-16	0.0	1.0	0.0	1.0	0.800000011920929	0.3636363744735718	0.375	0.375	-3.0628585815429688	-0.16109466552734375	0.0	0.0	-3.0628585815429688	-0.16109466552734375
1170#2023-02-16	0.0	1.0	0.0	1.0	0.6666666865348816	0.4000000059604645	0.30000001192092896	0.5	-2.2327041625976562	0.332489013671875	0.0	0.0	-2.2327041625976562	0.332489013671875
1170#2023-02-16	0.0	1.0	0.0	1.0	0.75	0.25	0.4000000059604645	0.6666666865348816	-0.956298828125	-0.057586669921875	0.0	0.0	-0.9562911987304688	-0.057586669921875
1170#2023-02-16	0.0	1.0	0.0	1.0	0.800000011920929	0.3636363744735718	0.4000000059604645	0.6666666865348816	-1.8568954467773438	-0.509918212890625	0.0	-7.62939453125e-06	-1.8568954467773438	-0.509918212890625
1170#2023-02-16	0.0	1.0	0.0	1.0	0.75	0.25	0.3333333432674408	0.4285714328289032	-1.8591995239257812	-0.19660186767578125	0.0	0.0	-1.8591995239257812	-0.19660186767578125
2217#2021-12-04	0.1666666716337204	0.5	0.0	1.0	0.6000000238418579	0.27272728085517883	0.0	1.0	0.8377227783203125	-0.3146820068359375	0.7240142822265625	0.24950408935546875	0.22589111328125	-0.6133346557617188
2217#2021-12-04	0.1666666716337204	0.5	0.0	1.0	0.6666666865348816	0.1538461595773697	0.06666667014360428	1.0	0.1016845703125	-0.00328826904296875	0.317901611328125	0.31102752685546875	-0.149261474609375	-0.26457977294921875
2217#2021-12-04	0.1666666716337204	0.5	0.0	1.0	0.800000011920929	0.3636363744735718	0.06666667014360428	1.0	0.8758697509765625	-0.907684326171875	1.1106109619140625	0.32163238525390625	0.3253936767578125	-1.1651153564453125
2217#2021-12-04	0.1666666716337204	0.5	0.0	1.0	1.0	0.1428571492433548	0.0	1.0	0.2158050537109375	-0.6486892700195312	0.4193115234375	0.2353668212890625	-0.2026824951171875	-0.9559555053710938
2217#2021-12-04	0.1666666716337204	0.5	0.0	1.0	0.75	0.25	0.06666667014360428	1.0	2.5626983642578125	0.0053558349609375	1.1163482666015625	0.309326171875	1.50054931640625	-0.28217315673828125
2217#2021-12-04	0.1666666716337204	0.5	0.0	1.0	1.0	0.1428571492433548	0.06666667014360428	1.0	-0.7214508056640625	-1.0157623291015625	0.5968017578125	0.30551910400390625	-1.0569610595703125	-1.298614501953125
2217#2021-12-04	0.1666666716337204	0.5	0.0	1.0	0.6666666865348816	0.1538461595773697	0.06666667014360428	1.0	0.50067138671875	0.2323455810546875	0.5431060791015625	0.301666259765625	0.087982177734375	-0.03490447998046875
2217#2021-12-04	0.1666666716337204	0.5	0.0	1.0	0.6666666865348816	0.1538461595773697	0.06666667014360428	1.0	0.4587249755859375	0.234527587890625	0.5480499267578125	0.30204010009765625	0.0412445068359375	-0.03173065185546875
1803#2021-03-31	0.0	1.0	0.0	1.0	0.4444444477558136	0.5714285969734192	0.27272728085517883	0.6000000238418579	-0.856109619140625	-1.6259689331054688	0.0	7.62939453125e-06	-0.856109619140625	-1.6259689331054688
1803#2021-03-31	0.0	1.0	0.0	1.0	0.5	0.5	0.4000000059604645	0.6666666865348816	-1.75762939453125	-1.6921157836914062	0.0	0.0	-1.75762939453125	-1.6921157836914062
1803#2021-03-31	0.0	1.0	0.0	1.0	0.5	0.5	0.625	0.625	-1.657989501953125	-1.9071044921875	0.0	0.0	-1.657989501953125	-1.9071044921875
1803#2021-03-31	0.0	1.0	0.0	1.0	0.375	0.375	0.4000000059604645	0.6666666865348816	-0.585357666015625	-1.7243881225585938	0.0	7.62939453125e-06	-0.585357666015625	-1.7243881225585938
1803#2021-03-31	0.0	1.0	0.0	1.0	0.4000000059604645	0.6666666865348816	0.4444444477558136	0.5714285969734192	-0.8987274169921875	-0.6228866577148438	-1.52587890625e-05	0.0	-0.8987274169921875	-0.622894287109375
1803#2021-03-31	0.0	1.0	0.0	1.0	0.5	0.5	0.27272728085517883	0.6000000238418579	-1.4031829833984375	-1.1649398803710938	0.0	-7.62939453125e-06	-1.4031829833984375	-1.1649322509765625
1803#2021-03-31	0.0	1.0	0.0	1.0	0.4000000059604645	0.6666666865348816	0.4000000059604645	0.6666666865348816	-1.11767578125	-0.7365646362304688	0.0	0.0	-1.11767578125	-0.7365646362304688
1803#2021-03-31	0.0	1.0	0.0	1.0	0.4444444477558136	0.5714285969734192	0.30000001192092896	0.5	-1.0561065673828125	-1.288848876953125	0.0	0.0	-1.0561065673828125	-1.288848876953125
1163#2022-09-17	0.0	1.0	0.0	1.0	0.3333333432674408	0.20000000298023224	0.3333333432674408	1.0	-5.371986389160156	-5.9008941650390625	0.0	0.0	-5.371971130371094	-5.9008941650390625
1163#2022-09-17	0.0	1.0	0.0	1.0	0.3333333432674408	0.20000000298023224	0.25	0.75	-1.8431930541992188	-0.22650909423828125	0.0	0.0	-1.8431930541992188	-0.22650909423828125
1163#2022-09-17	0.0	1.0	0.0	1.0	0.2857142984867096	0.2222222238779068	0.25	0.75	-3.9974441528320312	-5.618034362792969	-7.62939453125e-06	0.0	-3.9974441528320312	-5.6180267333984375
1163#2022-09-17	0.0	1.0	0.0	1.0	0.4285714328289032	0.3333333432674408	0.3333333432674408	1.0	-5.333152770996094	-3.7610626220703125	0.0	-7.62939453125e-06	-5.333152770996094	-3.7610626220703125
1163#2022-09-17	0.0	1.0	0.0	1.0	0.375	0.375	0.1428571492433548	1.0	-1.6949462890625	0.10653305053710938	0.0	1.1444091796875e-05	-1.6949462890625	0.10653305053710938
1163#2022-09-17	0.0	1.0	0.0	1.0	0.4285714328289032	0.3333333432674408	0.25	0.75	-6.982765197753906	-7.906341552734375	0.0	0.0	-6.982765197753906	-7.906349182128906
1163#2022-09-17	0.0	1.0	0.0	1.0	0.3333333432674408	0.20000000298023224	0.1538461595773697	0.6666666865348816	-6.113395690917969	-6.76220703125	0.0	0.0	-6.113395690917969	-6.76220703125
1163#2022-09-17	0.0	1.0	0.0	1.0	0.375	0.375	0.3333333432674408	1.0	-7.096282958984375	-7.4856719970703125	1.52587890625e-05	0.0	-7.096282958984375	-7.4856719970703125
1802#2022-10-14	0.0	1.0	0.0	1.0	0.27272728085517883	0.6000000238418579	0.0	1.0	-0.56048583984375	-0.0889129638671875	-7.62939453125e-06	0.0	-0.56048583984375	-0.08890533447265625
1802#2022-10-14	0.0	1.0	0.0	1.0	0.5	0.30000001192092896	0.23076923191547394	1.0	-1.3153457641601562	-1.0004043579101562	7.62939453125e-06	0.0	-1.3153457641601562	-1.000396728515625
1802#2022-10-14	0.0	1.0	0.0	1.0	0.5	0.5	0.1538461595773697	0.6666666865348816	-3.2632827758789062	-0.0413970947265625	0.0	0.0	-3.2632827758789062	-0.0413970947265625
1802#2022-10-14	0.0	1.0	0.0	1.0	0.5555555820465088	0.7142857313156128	0.1538461595773697	0.6666666865348816	-0.9595718383789062	-0.3957061767578125	7.62939453125e-06	0.0	-0.9595718383789062	-0.39569854736328125
1802#2022-10-14	0.0	1.0	0.0	1.0	0.5714285969734192	0.4444444477558136	0.1428571492433548	1.0	-2.3027572631835938	-1.599578857421875	-1.52587890625e-05	0.0	-2.3027420043945312	-1.599578857421875
1802#2022-10-14	0.0	1.0	0.0	1.0	0.3333333432674408	0.4285714328289032	0.0	1.0	-0.8177108764648438	-0.14623260498046875	-7.62939453125e-06	0.0	-0.8177032470703125	-0.1462249755859375
1802#2022-10-14	0.0	1.0	0.0	1.0	0.20000000298023224	0.3333333432674408	0.06666667014360428	1.0	-1.32000732421875	-0.9991455078125	0.0	0.0	-1.32000732421875	-0.9991455078125
1802#2022-10-14	0.0	1.0	0.0	1.0	0.3333333432674408	0.4285714328289032	0.0	1.0	-1.1708602905273438	0.08292388916015625	0.0	0.0	-1.170867919921875	0.0829315185546875
398#2022-10-29	0.0	1.0	0.0	1.0	0.4285714328289032	0.3333333432674408	0.27272728085517883	0.6000000238418579	-0.11814117431640625	0.5083160400390625	0.0	0.0	-0.1181488037109375	0.5083160400390625
398#2022-10-29	0.0	1.0	0.0	1.0	0.2857142984867096	0.2222222238779068	0.27272728085517883	0.6000000238418579	-7.313629150390625	-3.9764556884765625	0.0	0.0	-7.313629150390625	-3.9764556884765625
398#2022-10-29	0.0	1.0	0.0	1.0	0.4285714328289032	0.3333333432674408	0.1538461595773697	0.6666666865348816	-5.51220703125	-2.9589385986328125	-3.0517578125e-05	0.0	-5.51220703125	-2.9589385986328125
398#2022-10-29	0.0	1.0	0.0	1.0	0.5	0.30000001192092896	0.27272728085517883	0.6000000238418579	-8.612510681152344	-4.6615753173828125	0.0	0.0	-8.612510681152344	-4.661567687988281
398#2022-10-29	0.0	1.0	0.0	1.0	0.5	0.30000001192092896	0.4444444477558136	0.5714285969734192	-8.92840576171875	-4.948081970214844	0.0	0.0	-8.92840576171875	-4.948081970214844
398#2022-10-29	0.0	1.0	0.0	1.0	0.4285714328289032	0.3333333432674408	0.4000000059604645	0.6666666865348816	-5.007041931152344	-3.27392578125	0.0	0.0	-5.007041931152344	-3.27392578125
398#2022-10-29	0.0	1.0	0.0	1.0	0.5	0.30000001192092896	0.1666666716337204	0.5	-5.172142028808594	-3.4813995361328125	0.0	0.0	-5.172142028808594	-3.4813995361328125
398#2022-10-29	0.0	1.0	0.0	1.0	0.4285714328289032	0.3333333432674408	0.30000001192092896	0.5	-5.552543640136719	-3.717498779296875	0.0	0.0	-5.552543640136719	-3.7175064086914062
501#2021-03-22	0.3333333432674408	1.0	0.0	1.0	0.1666666716337204	0.5	0.0	1.0	-1.0621795654296875	-1.7037925720214844	0.6455078125	-0.2546043395996094	-1.165924072265625	-0.9368553161621094
501#2021-03-22	0.3333333432674408	1.0	0.0	1.0	0.25	0.75	0.06666667014360428	1.0	-1.63226318359375	-2.7837677001953125	-0.2541961669921875	-0.8152427673339844	-1.284423828125	-1.8776130676269531
501#2021-03-22	0.3333333432674408	1.0	0.0	1.0	0.1538461595773697	0.6666666865348816	0.0	1.0	-2.100921630859375	-1.1005935668945312	-0.3798370361328125	-0.37885284423828125	-1.6554183959960938	-0.6925430297851562
501#2021-03-22	0.3333333432674408	1.0	0.0	1.0	0.1666666716337204	0.5	0.0	1.0	-1.28900146484375	-0.7922210693359375	0.0929107666015625	-0.10768890380859375	-1.371246337890625	-0.657562255859375
501#2021-03-22	0.3333333432674408	1.0	0.0	1.0	0.3636363744735718	0.800000011920929	0.06666667014360428	1.0	-3.9916610717773438	-2.4330825805664062	-1.6309738159179688	-1.2937850952148438	-2.8272552490234375	-1.453857421875
501#2021-03-22	0.3333333432674408	1.0	0.0	1.0	0.3636363744735718	0.800000011920929	0.06666667014360428	1.0	-3.6798858642578125	-2.1268768310546875	-1.8425750732421875	-1.087158203125	-2.5808029174804688	-0.9914169311523438
501#2021-03-22	0.3333333432674408	1.0	0.0	1.0	0.1666666716337204	0.5	0.06666667014360428	1.0	-0.0636444091796875	0.17790985107421875	0.5826568603515625	0.0785675048828125	-0.201995849609375	0.32024383544921875
501#2021-03-22	0.3333333432674408	1.0	0.0	1.0	0.27272728085517883	0.6000000238418579	0.0	1.0	-1.5700454711914062	-2.07598876953125	-0.02887725830078125	-0.7543907165527344	-1.5013046264648438	-1.23565673828125
1614#2021-03-13	0.0	1.0	0.1428571492433548	1.0	0.1428571492433548	1.0	0.1538461595773697	0.6666666865348816	-0.27874755859375	-0.08560943603515625	0.60540771484375	0.41005706787109375	-0.881561279296875	-0.47833251953125
1614#2021-03-13	0.0	1.0	0.1428571492433548	1.0	0.1428571492433548	1.0	0.25	0.75	-0.669891357421875	-0.2397613525390625	0.40234375	0.5906219482421875	-1.2303009033203125	-0.9199752807617188
1614#2021-03-13	0.0	1.0	0.1428571492433548	1.0	0.06666667014360428	1.0	0.23076923191547394	1.0	-0.35186767578125	-0.0310821533203125	0.7216033935546875	0.6022720336914062	-1.0357666015625	-0.6138153076171875
1614#2021-03-13	0.0	1.0	0.1428571492433548	1.0	0.1428571492433548	1.0	0.25	0.75	-0.8775787353515625	-0.18419647216796875	0.0900115966796875	0.64501953125	-1.1067962646484375	-0.8536453247070312
1614#2021-03-13	0.0	1.0	0.1428571492433548	1.0	0.1428571492433548	1.0	0.25	0.75	-0.7938995361328125	-0.13202667236328125	0.457855224609375	1.0310211181640625	-1.22772216796875	-0.7784271240234375
1614#2021-03-13	0.0	1.0	0.1428571492433548	1.0	0.06666667014360428	1.0	0.25	0.75	-0.4110260009765625	-0.16910552978515625	0.7322540283203125	0.8164596557617188	-1.03228759765625	-0.9270553588867188
1614#2021-03-13	0.0	1.0	0.1428571492433548	1.0	0.1428571492433548	1.0	0.1538461595773697	0.6666666865348816	0.0827178955078125	0.070648193359375	0.75897216796875	0.6350784301757812	-0.70672607421875	-0.531494140625
1614#2021-03-13	0.0	1.0	0.1428571492433548	1.0	0.23076923191547394	1.0	0.27272728085517883	0.6000000238418579	-0.9022064208984375	-0.5789794921875	0.5324859619140625	0.7203216552734375	-1.37689208984375	-1.1965408325195312
2214#2021-10-06	0.1428571492433548	1.0	0.0	1.0	0.800000011920929	0.3636363744735718	0.25	0.75	-4.509040832519531	-1.2234268188476562	-0.19080352783203125	-0.1198577880859375	-4.229545593261719	-1.1906509399414062
2214#2021-10-06	0.1428571492433548	1.0	0.0	1.0	0.6666666865348816	0.4000000059604645	0.4000000059604645	0.6666666865348816	-6.3870849609375	-2.0884017944335938	-0.3269195556640625	-0.15801239013671875	-5.672447204589844	-1.5470809936523438
2214#2021-10-06	0.1428571492433548	1.0	0.0	1.0	1.0	0.3333333432674408	0.23076923191547394	1.0	-11.829948425292969	-6.954521179199219	-0.18096160888671875	-0.0924224853515625	-10.890281677246094	-6.217079162597656
2214#2021-10-06	0.1428571492433548	1.0	0.0	1.0	0.800000011920929	0.3636363744735718	0.25	0.75	-6.4756011962890625	-3.7336502075195312	-0.12359619140625	-0.04070281982421875	-6.3473358154296875	-3.52752685546875
2214#2021-10-06	0.1428571492433548	1.0	0.0	1.0	0.4285714328289032	0.3333333432674408	0.3636363744735718	0.800000011920929	-4.989830017089844	-2.6939849853515625	-0.3189697265625	-0.25211334228515625	-4.822174072265625	-2.5909805297851562
2214#2021-10-06	0.1428571492433548	1.0	0.0	1.0	1.0	0.23076923191547394	0.3333333432674408	1.0	-7.741950988769531	-2.6602783203125	-0.158355712890625	-0.09142303466796875	-5.995887756347656	-1.5758132934570312
2214#2021-10-06	0.1428571492433548	1.0	0.0	1.0	1.0	0.4545454680919647	0.1538461595773697	0.6666666865348816	-6.102020263671875	-1.7241668701171875	-0.2745819091796875	-0.10221099853515625	-5.378959655761719	-1.2260055541992188
2214#2021-10-06	0.1428571492433548	1.0	0.0	1.0	1.0	0.6000000238418579	0.27272728085517883	0.6000000238418579	-2.5597305297851562	-3.0034713745117188	-0.04559326171875	-0.20426177978515625	-1.7888870239257812	-2.5655517578125
1896#2021-05-08	0.1428571492433548	1.0	0.0	1.0	0.4444444477558136	0.5714285969734192	0.06666667014360428	1.0	-1.4061965942382812	-0.7174644470214844	-0.3421173095703125	-0.1644744873046875	-1.0849151611328125	-0.5752220153808594
1896#2021-05-08	0.1428571492433548	1.0	0.0	1.0	0.3636363744735718	0.800000011920929	0.06666667014360428	1.0	-1.2885208129882812	-0.7782859802246094	-0.3360443115234375	-0.25270843505859375	-1.0242462158203125	-0.5650482177734375
1896#2021-05-08	0.1428571492433548	1.0	0.0	1.0	0.625	0.625	0.06666667014360428	1.0	-0.23542022705078125	0.05401611328125	-0.05628204345703125	-0.01470947265625	-0.21893310546875	0.05184173583984375
1896#2021-05-08	0.1428571492433548	1.0	0.0	1.0	0.625	0.625	0.06666667014360428	1.0	-5.199317932128906	-1.5450439453125	-0.14339447021484375	-0.009021759033203125	-4.657249450683594	-1.501373291015625
1896#2021-05-08	0.1428571492433548	1.0	0.0	1.0	0.625	0.625	0.0	1.0	-0.7272262573242188	0.003002166748046875	0.2093048095703125	0.15720367431640625	-0.297515869140625	0.1463775634765625
1896#2021-05-08	0.1428571492433548	1.0	0.0	1.0	0.75	0.75	0.0	1.0	-2.0568771362304688	-0.334930419921875	-0.22531890869140625	-0.189483642578125	-1.6503143310546875	-0.24334716796875
1896#2021-05-08	0.1428571492433548	1.0	0.0	1.0	0.625	0.625	0.06666667014360428	1.0	-2.6829833984375	-0.13271713256835938	0.061981201171875	-0.059635162353515625	-1.9298248291015625	-0.041034698486328125
1896#2021-05-08	0.1428571492433548	1.0	0.0	1.0	0.4000000059604645	0.6666666865348816	0.06666667014360428	1.0	-3.033538818359375	-0.30511474609375	-0.6054229736328125	-0.061771392822265625	-2.554931640625	-0.2010040283203125
796#2023-01-01	0.4000000059604645	0.6666666865348816	0.0	1.0	0.6000000238418579	0.27272728085517883	0.06666667014360428	1.0	-4.606407165527344	-0.8972549438476562	-1.13677978515625	-0.2611846923828125	-3.5070724487304688	-0.5433349609375
796#2023-01-01	0.4000000059604645	0.6666666865348816	0.0	1.0	0.5714285969734192	0.4444444477558136	0.23076923191547394	1.0	-3.81695556640625	-1.8365936279296875	-0.6432571411132812	-0.36499786376953125	-2.6386642456054688	-1.5770416259765625
796#2023-01-01	0.4000000059604645	0.6666666865348816	0.0	1.0	0.800000011920929	0.3636363744735718	0.06666667014360428	1.0	0.3054046630859375	-0.190338134765625	0.461090087890625	-0.02718353271484375	0.29637908935546875	0.11960601806640625
796#2023-01-01	0.4000000059604645	0.6666666865348816	0.0	1.0	0.5714285969734192	0.4444444477558136	0.1428571492433548	1.0	-6.583831787109375	-2.6147689819335938	-0.562530517578125	-0.37462615966796875	-4.287620544433594	-2.2796173095703125
796#2023-01-01	0.4000000059604645	0.6666666865348816	0.0	1.0	0.375	0.375	0.06666667014360428	1.0	-3.75677490234375	-2.4904098510742188	-0.263763427734375	-0.167724609375	-2.4949722290039062	-1.2047958374023438
796#2023-01-01	0.4000000059604645	0.6666666865348816	0.0	1.0	0.6666666865348816	0.4000000059604645	0.1428571492433548	1.0	-4.6855926513671875	-2.784454345703125	-1.298248291015625	-0.2624359130859375	-3.433258056640625	-1.4876327514648438
796#2023-01-01	0.4000000059604645	0.6666666865348816	0.0	1.0	0.800000011920929	0.3636363744735718	0.1428571492433548	1.0	-1.688720703125	-0.5463333129882812	-0.4050445556640625	-0.29747772216796875	-1.2966537475585938	-0.4586181640625
796#2023-01-01	0.4000000059604645	0.6666666865348816	0.0	1.0	0.800000011920929	0.3636363744735718	0.1428571492433548	1.0	-3.9249420166015625	-3.4072494506835938	-0.9353790283203125	-0.19469451904296875	-2.8376922607421875	-2.99365234375
226#2021-06-23	0.20000000298023224	0.3333333432674408	0.0	1.0	0.1428571492433548	1.0	0.0	1.0	3.3412933349609375	0.16605377197265625	3.8171844482421875	0.19270706176757812	-0.7779998779296875	-0.3247947692871094
226#2021-06-23	0.20000000298023224	0.3333333432674408	0.0	1.0	0.1666666716337204	0.5	0.06666667014360428	1.0	-0.5278167724609375	-2.2616806030273438	0.89862060546875	1.32879638671875	-1.5615081787109375	-3.7510604858398438
226#2021-06-23	0.20000000298023224	0.3333333432674408	0.0	1.0	0.1428571492433548	1.0	0.0	1.0	1.8016815185546875	0.83502197265625	2.600555419921875	1.1120185852050781	-0.962432861328125	-0.6147308349609375
226#2021-06-23	0.20000000298023224	0.3333333432674408	0.0	1.0	0.23076923191547394	1.0	0.0	1.0	2.12811279296875	0.5806236267089844	3.7726593017578125	0.9763641357421875	-2.002166748046875	-0.9043235778808594
226#2021-06-23	0.20000000298023224	0.3333333432674408	0.0	1.0	0.25	0.75	0.06666667014360428	1.0	1.697479248046875	0.034954071044921875	2.14410400390625	0.1363677978515625	-2.447479248046875	-0.1198883056640625
226#2021-06-23	0.20000000298023224	0.3333333432674408	0.0	1.0	0.23076923191547394	1.0	0.0	1.0	1.4629669189453125	0.769287109375	2.867584228515625	1.7525100708007812	-1.61370849609375	-1.29278564453125
226#2021-06-23	0.20000000298023224	0.3333333432674408	0.0	1.0	0.1428571492433548	1.0	0.06666667014360428	1.0	1.8787384033203125	0.7159805297851562	3.0535125732421875	1.0945205688476562	-1.9290771484375	-0.7711982727050781
226#2021-06-23	0.20000000298023224	0.3333333432674408	0.0	1.0	0.25	0.75	0.06666667014360428	1.0	2.279998779296875	-0.2332611083984375	3.6720428466796875	-0.155487060546875	-1.268402099609375	-0.27046966552734375
2648#2022-09-02	0.1428571492433548	1.0	0.0	1.0	0.25	0.75	0.23076923191547394	1.0	-1.18951416015625	-0.5210800170898438	0.030029296875	-0.087646484375	-1.2297515869140625	-0.44788360595703125
2648#2022-09-02	0.1428571492433548	1.0	0.0	1.0	0.30000001192092896	0.5	0.06666667014360428	1.0	-2.61883544921875	-1.3764266967773438	0.06012725830078125	-0.08321380615234375	-2.5048980712890625	-1.173492431640625
2648#2022-09-02	0.1428571492433548	1.0	0.0	1.0	0.4000000059604645	0.6666666865348816	0.23076923191547394	1.0	-1.0724029541015625	-0.5279541015625	0.2245330810546875	0.0090789794921875	-1.116790771484375	-0.47528839111328125
2648#2022-09-02	0.1428571492433548	1.0	0.0	1.0	0.25	0.75	0.23076923191547394	1.0	-4.98797607421875	-2.1474456787109375	0.08447265625	-0.036895751953125	-4.1746673583984375	-1.6262130737304688
2648#2022-09-02	0.1428571492433548	1.0	0.0	1.0	0.30000001192092896	0.5	0.1428571492433548	1.0	-4.398094177246094	-1.7658462524414062	-0.081756591796875	-0.092620849609375	-3.7286758422851562	-1.5387420654296875
2648#2022-09-02	0.1428571492433548	1.0	0.0	1.0	0.30000001192092896	0.5	0.0	1.0	-2.9543304443359375	-1.4974288940429688	0.0326385498046875	-0.15457916259765625	-2.9347076416015625	-1.3721542358398438
2648#2022-09-02	0.1428571492433548	1.0	0.0	1.0	0.3636363744735718	0.800000011920929	0.1428571492433548	1.0	-2.2605743408203125	-0.9295425415039062	0.3662567138671875	0.05196380615234375	-2.615386962890625	-1.0484848022460938
2648#2022-09-02	0.1428571492433548	1.0	0.0	1.0	0.27272728085517883	0.6000000238418579	0.23076923191547394	1.0	-3.2377166748046875	-1.5268325805664062	-0.2110137939453125	-0.1623077392578125	-3.1114654541015625	-1.3931884765625
1404#2022-05-26	0.0	1.0	0.0	1.0	0.5	0.5	0.1428571492433548	1.0	-1.0788345336914062	-0.7555389404296875	0.0	-7.62939453125e-06	-1.0788345336914062	-0.7555389404296875
1404#2022-05-26	0.0	1.0	0.0	1.0	0.5	0.8333333134651184	0.1538461595773697	0.6666666865348816	-1.4915618896484375	-1.1235198974609375	0.0	0.0	-1.4915618896484375	-1.1235198974609375
1404#2022-05-26	0.0	1.0	0.0	1.0	0.5555555820465088	0.7142857313156128	0.1428571492433548	1.0	-1.0339889526367188	-0.49027252197265625	0.0	0.0	-1.0339889526367188	-0.4902801513671875
1404#2022-05-26	0.0	1.0	0.0	1.0	0.5	0.8333333134651184	0.06666667014360428	1.0	-0.83880615234375	-0.46417236328125	0.0	0.0	-0.8388137817382812	-0.46417236328125
1404#2022-05-26	0.0	1.0	0.0	1.0	0.625	0.625	0.0	1.0	-2.2085113525390625	-1.5190277099609375	0.0	0.0	-2.2085113525390625	-1.5190353393554688
1404#2022-05-26	0.0	1.0	0.0	1.0	0.5	0.5	0.06666667014360428	1.0	-0.9071197509765625	-0.6449432373046875	-7.62939453125e-06	0.0	-0.9071197509765625	-0.6449432373046875
1404#2022-05-26	0.0	1.0	0.0	1.0	0.5	0.5	0.1428571492433548	1.0	-1.8970260620117188	-1.1516494750976562	0.0	-7.62939453125e-06	-1.8970260620117188	-1.1516494750976562
1404#2022-05-26	0.0	1.0	0.0	1.0	0.625	0.625	0.0	1.0	-1.413970947265625	-1.39080810546875	-7.62939453125e-06	0.0	-1.413970947265625	-1.39080810546875
1327#2022-03-04	0.1428571492433548	1.0	0.0	1.0	0.5	0.1666666716337204	0.1428571492433548	1.0	-4.554634094238281	-2.1378173828125	-1.7602005004882812	-1.1344223022460938	-4.545570373535156	-1.9106826782226562
1327#2022-03-04	0.1428571492433548	1.0	0.0	1.0	0.4000000059604645	0.1818181872367859	0.06666667014360428	1.0	-5.5797119140625	-2.7333908081054688	-0.723419189453125	-0.33827972412109375	-5.266746520996094	-2.381378173828125
1327#2022-03-04	0.1428571492433548	1.0	0.0	1.0	0.5	0.1666666716337204	0.0	1.0	-7.673332214355469	-4.344085693359375	-1.7522430419921875	-1.7431106567382812	-6.78094482421875	-3.60296630859375
1327#2022-03-04	0.1428571492433548	1.0	0.0	1.0	0.5	0.1666666716337204	0.1428571492433548	1.0	-0.587982177734375	-0.6994552612304688	0.03005218505859375	-0.27051544189453125	-0.9069900512695312	-0.5726165771484375
1327#2022-03-04	0.1428571492433548	1.0	0.0	1.0	0.5	0.1666666716337204	0.06666667014360428	1.0	-2.5411605834960938	-1.6978530883789062	-0.7207717895507812	-0.8001251220703125	-2.5737533569335938	-1.5725936889648438
1327#2022-03-04	0.1428571492433548	1.0	0.0	1.0	0.6666666865348816	0.1538461595773697	0.1428571492433548	1.0	-4.743339538574219	-2.6074981689453125	-1.2357254028320312	-0.7817230224609375	-4.77081298828125	-2.3889541625976562
1327#2022-03-04	0.1428571492433548	1.0	0.0	1.0	0.4000000059604645	0.1818181872367859	0.06666667014360428	1.0	-6.052696228027344	-3.8694686889648438	-1.1900634765625	-1.4075851440429688	-5.355293273925781	-2.9856109619140625
1327#2022-03-04	0.1428571492433548	1.0	0.0	1.0	0.4000000059604645	0.1818181872367859	0.1428571492433548	1.0	-7.5679473876953125	-3.8082351684570312	-2.14154052734375	-1.7595291137695312	-6.7733917236328125	-3.123382568359375
1953#2021-09-14	0.1428571492433548	1.0	0.1428571492433548	1.0	1.0	0.06666667014360428	0.30000001192092896	0.5	-9.342704772949219	-7.6180267333984375	1.9393844604492188	0.6910400390625	-9.275566101074219	-8.055976867675781
1953#2021-09-14	0.1428571492433548	1.0	0.1428571492433548	1.0	0.6666666865348816	0.4000000059604645	0.4285714328289032	0.3333333432674408	1.2026214599609375	-0.8160934448242188	0.99822998046875	0.411163330078125	0.480499267578125	-1.44189453125
1953#2021-09-14	0.1428571492433548	1.0	0.1428571492433548	1.0	1.0	0.23076923191547394	0.3333333432674408	0.4285714328289032	-3.423553466796875	-4.320220947265625	2.9466705322265625	0.8774337768554688	-4.3280487060546875	-5.229095458984375
1953#2021-09-14	0.1428571492433548	1.0	0.1428571492433548	1.0	1.0	0.3333333432674408	0.4000000059604645	0.6666666865348816	0.2998046875	-1.5723114013671875	1.2727203369140625	1.514404296875	-0.357666015625	-2.2084732055664062
1953#2021-09-14	0.1428571492433548	1.0	0.1428571492433548	1.0	0.6666666865348816	0.1538461595773697	0.375	0.375	-1.6449127197265625	-3.6165008544921875	1.93634033203125	1.2982330322265625	-2.025146484375	-4.872108459472656
1953#2021-09-14	0.1428571492433548	1.0	0.1428571492433548	1.0	0.6000000238418579	0.27272728085517883	0.375	0.375	0.114105224609375	-0.40509033203125	0.48876953125	0.30542755126953125	-0.502655029296875	-1.1467132568359375
1953#2021-09-14	0.1428571492433548	1.0	0.1428571492433548	1.0	1.0	0.3333333432674408	0.4444444477558136	0.5714285969734192	-7.417381286621094	-4.550376892089844	2.5300445556640625	0.7194900512695312	-8.278175354003906	-6.3982696533203125
1953#2021-09-14	0.1428571492433548	1.0	0.1428571492433548	1.0	1.0	0.6000000238418579	0.5555555820465088	0.7142857313156128	0.9772491455078125	-1.2680816650390625	0.8841400146484375	0.9357757568359375	0.416046142578125	-2.0418243408203125
2146#2021-08-27	0.1428571492433548	1.0	0.0	1.0	0.4000000059604645	0.1818181872367859	0.3333333432674408	1.0	-6.6570587158203125	-3.144683837890625	-0.0274200439453125	-0.06595993041992188	-6.1562042236328125	-2.738067626953125
2146#2021-08-27	0.1428571492433548	1.0	0.0	1.0	0.5	0.30000001192092896	0.0714285746216774	0.5	-10.909164428710938	-5.918949127197266	-0.5597381591796875	-0.13418197631835938	-9.195556640625	-4.634525299072266
2146#2021-08-27	0.1428571492433548	1.0	0.0	1.0	0.5714285969734192	0.4444444477558136	0.3333333432674408	1.0	-13.685653686523438	-5.472526550292969	-2.275421142578125	-1.4908370971679688	-13.284271240234375	-5.069572448730469
2146#2021-08-27	0.1428571492433548	1.0	0.0	1.0	0.6000000238418579	0.27272728085517883	0.1666666716337204	0.5	-8.637466430664062	-4.910957336425781	-1.6095733642578125	-0.7809829711914062	-8.78192138671875	-4.472526550292969
2146#2021-08-27	0.1428571492433548	1.0	0.0	1.0	0.75	0.25	0.3333333432674408	1.0	-18.875587463378906	-5.316829681396484	-0.17453765869140625	-0.4142265319824219	-16.74207305908203	-4.463283538818359
2146#2021-08-27	0.1428571492433548	1.0	0.0	1.0	0.375	0.375	0.25	0.75	-12.510833740234375	-5.3939666748046875	-2.494964599609375	-1.6232452392578125	-12.30975341796875	-5.070030212402344
2146#2021-08-27	0.1428571492433548	1.0	0.0	1.0	0.6666666865348816	0.4000000059604645	0.1538461595773697	0.6666666865348816	-6.0074005126953125	-2.141407012939453	-0.2779388427734375	-0.06592178344726562	-4.693550109863281	-1.4423179626464844
2146#2021-08-27	0.1428571492433548	1.0	0.0	1.0	0.6666666865348816	0.1538461595773697	0.25	0.75	-9.017875671386719	-4.318397521972656	-0.5438690185546875	-0.0048370361328125	-7.439613342285156	-3.3748397827148438
519#2022-06-08	0.3333333432674408	1.0	0.0	1.0	0.4285714328289032	0.3333333432674408	0.25	0.75	-2.9631195068359375	-2.7996902465820312	-0.1767578125	-0.38903045654296875	-2.348876953125	-2.0661392211914062
519#2022-06-08	0.3333333432674408	1.0	0.0	1.0	0.4285714328289032	0.3333333432674408	0.1538461595773697	0.6666666865348816	-2.173614501953125	-1.8113174438476562	-0.16522216796875	-0.32761383056640625	-1.3797607421875	-1.2035751342773438
519#2022-06-08	0.3333333432674408	1.0	0.0	1.0	0.4444444477558136	0.5714285969734192	0.27272728085517883	0.6000000238418579	-4.980201721191406	-3.5670089721679688	-0.4663543701171875	-0.26104736328125	-4.479469299316406	-3.2499237060546875
519#2022-06-08	0.3333333432674408	1.0	0.0	1.0	0.5	0.30000001192092896	0.27272728085517883	0.6000000238418579	-5.886360168457031	-4.059638977050781	-0.14196014404296875	-0.13770294189453125	-5.602760314941406	-3.9349136352539062
519#2022-06-08	0.3333333432674408	1.0	0.0	1.0	0.7142857313156128	0.5555555820465088	0.23076923191547394	1.0	-5.120292663574219	-3.8406829833984375	0.07330322265625	-0.04370880126953125	-4.980567932128906	-3.73297119140625
519#2022-06-08	0.3333333432674408	1.0	0.0	1.0	0.5	0.5	0.07692307978868484	0.3333333432674408	-1.8948516845703125	-2.1771469116210938	-0.0433502197265625	-0.3292388916015625	-1.7022552490234375	-1.8866119384765625
519#2022-06-08	0.3333333432674408	1.0	0.0	1.0	0.5555555820465088	0.7142857313156128	0.27272728085517883	0.6000000238418579	-3.62579345703125	-3.066070556640625	-0.4168701171875	-0.5405654907226562	-3.3931884765625	-2.5743179321289062
519#2022-06-08	0.3333333432674408	1.0	0.0	1.0	0.4000000059604645	0.6666666865348816	0.1538461595773697	0.6666666865348816	-1.393341064453125	-1.2828369140625	-0.3079376220703125	-0.4457855224609375	-1.2575531005859375	-1.1414718627929688
426#2022-05-13	0.0	1.0	0.0	1.0	0.5	0.30000001192092896	0.0714285746216774	0.5	0.5020675659179688	0.408721923828125	1.52587890625e-05	0.0	0.5020675659179688	0.408721923828125
426#2022-05-13	0.0	1.0	0.0	1.0	0.6666666865348816	0.4000000059604645	0.0714285746216774	0.5	-2.6454315185546875	-0.15773773193359375	0.0	0.0	-2.6454315185546875	-0.157745361328125
426#2022-05-13	0.0	1.0	0.0	1.0	0.4000000059604645	0.1818181872367859	0.06666667014360428	1.0	0.5471878051757812	0.0315399169921875	-7.62939453125e-06	7.62939453125e-06	0.5471878051757812	0.0315399169921875
426#2022-05-13	0.0	1.0	0.0	1.0	0.4285714328289032	0.3333333432674408	0.06666667014360428	1.0	0.2782135009765625	0.5778427124023438	-7.62939453125e-06	0.0	0.2782135009765625	0.5778427124023438
426#2022-05-13	0.0	1.0	0.0	1.0	0.7142857313156128	0.5555555820465088	0.0714285746216774	0.5	-1.2703399658203125	-0.12168121337890625	0.0	0.0	-1.2703399658203125	-0.1216888427734375
426#2022-05-13	0.0	1.0	0.0	1.0	0.5714285969734192	0.4444444477558136	0.0	1.0	0.34381866455078125	1.0783157348632812	0.0	7.62939453125e-06	0.34381866455078125	1.0783157348632812
426#2022-05-13	0.0	1.0	0.0	1.0	0.800000011920929	0.3636363744735718	0.0	1.0	-0.12026214599609375	-0.17102813720703125	0.0	0.0	-0.12026214599609375	-0.17102813720703125
426#2022-05-13	0.0	1.0	0.0	1.0	0.5	0.30000001192092896	0.06666667014360428	1.0	-3.814483642578125	-0.07410430908203125	0.0	0.0	-3.814483642578125	-0.07410430908203125
1658#2022-01-02	0.1428571492433548	1.0	0.0	1.0	0.3333333432674408	0.4285714328289032	0.25	0.75	-0.6762008666992188	-0.1367340087890625	0.1007537841796875	0.018280029296875	-0.7921524047851562	-0.13881683349609375
1658#2022-01-02	0.1428571492433548	1.0	0.0	1.0	0.2222222238779068	0.2857142984867096	0.1538461595773697	0.6666666865348816	-0.6017913818359375	0.0019989013671875	0.09825897216796875	-0.03908538818359375	-0.7313079833984375	0.04486083984375
1658#2022-01-02	0.1428571492433548	1.0	0.0	1.0	0.4285714328289032	0.3333333432674408	0.25	0.75	-0.48877716064453125	0.18192291259765625	0.1273193359375	0.06275177001953125	-0.5848846435546875	0.20865631103515625
1658#2022-01-02	0.1428571492433548	1.0	0.0	1.0	0.2222222238779068	0.2857142984867096	0.06666667014360428	1.0	-5.242988586425781	-3.0893936157226562	0.0201568603515625	-0.09358978271484375	-3.9989242553710938	-2.3143234252929688
1658#2022-01-02	0.1428571492433548	1.0	0.0	1.0	0.375	0.375	0.3636363744735718	0.800000011920929	-0.606170654296875	-0.33380126953125	-0.0015106201171875	-0.06781768798828125	-0.431915283203125	-0.07201385498046875
1658#2022-01-02	0.1428571492433548	1.0	0.0	1.0	0.3333333432674408	0.4285714328289032	0.3636363744735718	0.800000011920929	-1.6465988159179688	-1.0489044189453125	-0.14746856689453125	-0.1143798828125	-1.1839065551757812	-0.5425338745117188
1658#2022-01-02	0.1428571492433548	1.0	0.0	1.0	0.4285714328289032	0.3333333432674408	0.25	0.75	-1.62677001953125	-1.0049514770507812	0.093780517578125	-0.004241943359375	-1.318450927734375	-0.64483642578125
1658#2022-01-02	0.1428571492433548	1.0	0.0	1.0	0.3333333432674408	0.4285714328289032	0.23076923191547394	1.0	-1.357025146484375	-1.1566925048828125	-0.0686492919921875	-0.10433197021484375	-0.9439926147460938	-0.431396484375
2483#2022-05-12	0.4000000059604645	0.6666666865348816	0.0	1.0	0.75	0.25	0.5	0.8333333134651184	-0.14539337158203125	-0.08208465576171875	0.6447296142578125	0.8048324584960938	-0.288909912109375	0.7563095092773438
2483#2022-05-12	0.4000000059604645	0.6666666865348816	0.0	1.0	0.6000000238418579	0.27272728085517883	0.3333333432674408	1.0	0.06288909912109375	0.71417236328125	0.216705322265625	0.10608673095703125	-0.27986907958984375	0.8765716552734375
2483#2022-05-12	0.4000000059604645	0.6666666865348816	0.0	1.0	1.0	0.23076923191547394	0.23076923191547394	1.0	-0.13622283935546875	1.0202407836914062	0.13829803466796875	-0.17330169677734375	-0.36650848388671875	1.1645736694335938
2483#2022-05-12	0.4000000059604645	0.6666666865348816	0.0	1.0	0.6666666865348816	0.1538461595773697	0.23076923191547394	1.0	-0.2810821533203125	0.7782936096191406	0.112060546875	-0.20980072021484375	-0.48444366455078125	0.95489501953125
2483#2022-05-12	0.4000000059604645	0.6666666865348816	0.0	1.0	1.0	0.23076923191547394	0.23076923191547394	1.0	-0.15798187255859375	0.9251327514648438	0.132537841796875	-0.20519256591796875	-0.346649169921875	1.0539169311523438
2483#2022-05-12	0.4000000059604645	0.6666666865348816	0.0	1.0	0.800000011920929	0.3636363744735718	0.23076923191547394	1.0	0.0103302001953125	0.53851318359375	0.03229522705078125	-0.0891265869140625	-0.21179962158203125	0.7871932983398438
2483#2022-05-12	0.4000000059604645	0.6666666865348816	0.0	1.0	1.0	0.23076923191547394	0.4545454680919647	1.0	-0.5107040405273438	0.7205429077148438	0.1219940185546875	-0.1666717529296875	-0.4388580322265625	1.2567520141601562
2483#2022-05-12	0.4000000059604645	0.6666666865348816	0.0	1.0	1.0	0.23076923191547394	0.23076923191547394	1.0	-0.0091400146484375	0.7777633666992188	0.0855865478515625	-0.02835845947265625	-0.2243499755859375	0.9977493286132812
134#2022-07-20	0.0	1.0	0.0	1.0	0.06666667014360428	1.0	0.0	1.0	-0.0192413330078125	-0.07912445068359375	0.0	0.0	-0.0192413330078125	-0.079132080078125
134#2022-07-20	0.0	1.0	0.0	1.0	0.06666667014360428	1.0	0.0	1.0	-0.0285797119140625	-0.0681304931640625	7.62939453125e-06	0.0	-0.0285797119140625	-0.0681304931640625
134#2022-07-20	0.0	1.0	0.0	1.0	0.06666667014360428	1.0	0.0	1.0	-0.08376312255859375	-0.02457427978515625	-1.52587890625e-05	0.0	-0.08376312255859375	-0.0245819091796875
134#2022-07-20	0.0	1.0	0.0	1.0	0.06666667014360428	1.0	0.0	1.0	-0.03380584716796875	-0.00988006591796875	-7.62939453125e-06	0.0	-0.0337982177734375	-0.0098724365234375
134#2022-07-20	0.0	1.0	0.0	1.0	0.06666667014360428	1.0	0.0	1.0	-0.4315185546875	-0.283935546875	0.0	-1.52587890625e-05	-0.4315185546875	-0.283935546875
134#2022-07-20	0.0	1.0	0.0	1.0	0.06666667014360428	1.0	0.0	1.0	-0.0131072998046875	-0.0281829833984375	0.0	0.0	-0.0131072998046875	-0.0281829833984375
134#2022-07-20	0.0	1.0	0.0	1.0	0.06666667014360428	1.0	0.0	1.0	-0.35059356689453125	-0.1954345703125	0.0	0.0	-0.3506011962890625	-0.1954345703125
134#2022-07-20	0.0	1.0	0.0	1.0	0.06666667014360428	1.0	0.0	1.0	-0.03151702880859375	-0.06349945068359375	0.0	0.0	-0.03151702880859375	-0.063507080078125
553#2022-09-02	0.0	1.0	0.0	1.0	0.1428571492433548	1.0	0.1428571492433548	1.0	-2.5224609375	-1.3844528198242188	-7.62939453125e-06	0.0	-2.5224609375	-1.3844528198242188
553#2022-09-02	0.0	1.0	0.0	1.0	0.23076923191547394	1.0	0.25	0.75	-5.535667419433594	-3.6750946044921875	0.0	0.0	-5.535667419433594	-3.6750946044921875
553#2022-09-02	0.0	1.0	0.0	1.0	0.25	0.75	0.25	0.75	-6.4212493896484375	-3.1213150024414062	-1.52587890625e-05	7.62939453125e-06	-6.421241760253906	-3.1213150024414062
553#2022-09-02	0.0	1.0	0.0	1.0	0.06666667014360428	1.0	0.1428571492433548	1.0	-0.9467926025390625	-0.188446044921875	0.0	0.0	-0.9467849731445312	-0.188446044921875
553#2022-09-02	0.0	1.0	0.0	1.0	0.1428571492433548	1.0	0.23076923191547394	1.0	-4.422935485839844	-3.2172012329101562	0.0	0.0	-4.422935485839844	-3.2172012329101562
553#2022-09-02	0.0	1.0	0.0	1.0	0.1666666716337204	0.5	0.25	0.75	-4.488517761230469	-1.8796310424804688	2.288818359375e-05	0.0	-4.488517761230469	-1.8796310424804688
553#2022-09-02	0.0	1.0	0.0	1.0	0.1666666716337204	0.5	0.27272728085517883	0.6000000238418579	-8.542457580566406	-4.707008361816406	0.0	-7.62939453125e-06	-8.542457580566406	-4.707000732421875
553#2022-09-02	0.0	1.0	0.0	1.0	0.1538461595773697	0.6666666865348816	0.1538461595773697	0.6666666865348816	-6.028831481933594	-3.8486862182617188	0.0	0.0	-6.0288238525390625	-3.8486862182617188
2045#2021-07-14	0.1428571492433548	1.0	0.1428571492433548	1.0	0.6000000238418579	0.27272728085517883	0.0	1.0	-1.7732009887695312	-1.3225555419921875	1.1075210571289062	-0.0466156005859375	-2.1448822021484375	-1.1961898803710938
2045#2021-07-14	0.1428571492433548	1.0	0.1428571492433548	1.0	0.5	0.1666666716337204	0.0	1.0	-2.594268798828125	-1.0939407348632812	0.21509552001953125	0.314453125	-3.6065444946289062	-2.0310211181640625
2045#2021-07-14	0.1428571492433548	1.0	0.1428571492433548	1.0	0.6000000238418579	0.27272728085517883	0.0	1.0	-5.15045166015625	-4.039451599121094	0.36756134033203125	0.6736526489257812	-5.93182373046875	-4.995368957519531
2045#2021-07-14	0.1428571492433548	1.0	0.1428571492433548	1.0	0.5	0.1666666716337204	0.0	1.0	-4.39892578125	-1.9138870239257812	-0.2718353271484375	0.0141448974609375	-4.765861511230469	-2.581695556640625
2045#2021-07-14	0.1428571492433548	1.0	0.1428571492433548	1.0	0.75	0.25	0.0	1.0	-1.2814559936523438	-1.1511459350585938	0.2581024169921875	-0.31401824951171875	-2.1772537231445312	-1.0656051635742188
2045#2021-07-14	0.1428571492433548	1.0	0.1428571492433548	1.0	0.5	0.30000001192092896	0.0	1.0	-2.69281005859375	-2.946502685546875	1.60498046875	0.9515533447265625	-2.6610183715820312	-2.5696868896484375
2045#2021-07-14	0.1428571492433548	1.0	0.1428571492433548	1.0	0.75	0.25	0.0	1.0	-2.6161651611328125	-0.6462783813476562	0.76123046875	0.148040771484375	-2.8835678100585938	-1.0365371704101562
2045#2021-07-14	0.1428571492433548	1.0	0.1428571492433548	1.0	0.4000000059604645	0.1818181872367859	0.0	1.0	-6.838020324707031	-4.731529235839844	-0.5975189208984375	0.22068023681640625	-7.007362365722656	-4.7776336669921875
1#2022-02-08	0.3333333432674408	1.0	0.0	1.0	0.3636363744735718	0.800000011920929	0.06666667014360428	1.0	-5.565338134765625	-7.1548919677734375	-0.6937408447265625	-1.6201019287109375	-4.383697509765625	-5.025535583496094
1#2022-02-08	0.3333333432674408	1.0	0.0	1.0	0.5555555820465088	0.7142857313156128	0.06666667014360428	1.0	-3.80633544921875	-5.014808654785156	0.3352508544921875	-0.8729705810546875	-3.7620697021484375	-4.28277587890625
1#2022-02-08	0.3333333432674408	1.0	0.0	1.0	0.5555555820465088	0.7142857313156128	0.06666667014360428	1.0	-1.6700286865234375	-1.6504135131835938	1.789947509765625	0.8922576904296875	-3.122894287109375	-2.5565109252929688
1#2022-02-08	0.3333333432674408	1.0	0.0	1.0	0.25	0.75	0.06666667014360428	1.0	-5.754119873046875	-5.96746826171875	-2.2074737548828125	-2.397918701171875	-3.4543914794921875	-3.4363479614257812
1#2022-02-08	0.3333333432674408	1.0	0.0	1.0	0.6666666865348816	0.8571428656578064	0.06666667014360428	1.0	-0.7444305419921875	-1.9888916015625	0.548187255859375	-0.0896759033203125	-2.132415771484375	-1.2550506591796875
1#2022-02-08	0.3333333432674408	1.0	0.0	1.0	0.7777777910232544	1.0	0.06666667014360428	1.0	-2.7630767822265625	-6.0357513427734375	0.2576904296875	-2.6458663940429688	-4.122802734375	-4.929100036621094
1#2022-02-08	0.3333333432674408	1.0	0.0	1.0	0.4545454680919647	1.0	0.06666667014360428	1.0	-2.230316162109375	-5.543098449707031	0.4850006103515625	-0.7898101806640625	-2.9253387451171875	-3.3403549194335938
1#2022-02-08	0.3333333432674408	1.0	0.0	1.0	0.3333333432674408	1.0	0.06666667014360428	1.0	-3.4941864013671875	-3.7025833129882812	-1.82977294921875	-2.1550369262695312	-2.39532470703125	-2.2924880981445312
2647#2022-09-03	0.1428571492433548	1.0	0.1428571492433548	1.0	0.4000000059604645	0.6666666865348816	0.1538461595773697	0.6666666865348816	-0.8292083740234375	-1.141204833984375	0.66815185546875	-0.01373291015625	-0.932861328125	-1.0160598754882812
2647#2022-09-03	0.1428571492433548	1.0	0.1428571492433548	1.0	0.4000000059604645	0.6666666865348816	0.06666667014360428	1.0	-3.4678955078125	-1.2926406860351562	1.865203857421875	0.13925933837890625	-5.2467498779296875	-1.8282852172851562
2647#2022-09-03	0.1428571492433548	1.0	0.1428571492433548	1.0	0.5	0.5	0.1538461595773697	0.6666666865348816	-1.3465347290039062	-0.49190521240234375	1.2759628295898438	0.41402435302734375	-2.7535476684570312	-0.6410675048828125
2647#2022-09-03	0.1428571492433548	1.0	0.1428571492433548	1.0	0.2222222238779068	0.2857142984867096	0.06666667014360428	1.0	-0.022613525390625	-0.5347366333007812	2.2795867919921875	2.0331344604492188	-0.796875	-1.44366455078125
2647#2022-09-03	0.1428571492433548	1.0	0.1428571492433548	1.0	0.3636363744735718	0.800000011920929	0.06666667014360428	1.0	0.080474853515625	-0.41580963134765625	0.4976043701171875	0.11740875244140625	-0.5274658203125	-1.1936798095703125
2647#2022-09-03	0.1428571492433548	1.0	0.1428571492433548	1.0	0.4000000059604645	0.6666666865348816	0.1428571492433548	1.0	-2.6771697998046875	-1.0005416870117188	1.0691986083984375	0.35463714599609375	-4.5550079345703125	-2.7179794311523438
2647#2022-09-03	0.1428571492433548	1.0	0.1428571492433548	1.0	0.30000001192092896	0.5	0.25	0.75	-3.392608642578125	-1.7290573120117188	2.1698760986328125	0.7292327880859375	-4.6007843017578125	-1.7831802368164062
2647#2022-09-03	0.1428571492433548	1.0	0.1428571492433548	1.0	0.4444444477558136	0.5714285969734192	0.23076923191547394	1.0	-2.425689697265625	-1.3171615600585938	1.37005615234375	0.444366455078125	-3.76239013671875	-2.1489944458007812
476#2021-12-01	0.0	1.0	0.0	1.0	0.800000011920929	0.3636363744735718	0.06666667014360428	1.0	-7.7162322998046875	-4.185081481933594	0.0	0.0	-7.716217041015625	-4.185081481933594
476#2021-12-01	0.0	1.0	0.0	1.0	0.800000011920929	0.3636363744735718	0.06666667014360428	1.0	-6.184501647949219	-3.5558929443359375	0.0	0.0	-6.184486389160156	-3.5558929443359375
476#2021-12-01	0.0	1.0	0.0	1.0	1.0	0.3333333432674408	0.06666667014360428	1.0	-7.9102020263671875	-3.8064956665039062	1.52587890625e-05	0.0	-7.9102020263671875	-3.8064956665039062
476#2021-12-01	0.0	1.0	0.0	1.0	0.6666666865348816	0.4000000059604645	0.06666667014360428	1.0	-5.840873718261719	-3.5381927490234375	0.0	7.62939453125e-06	-5.8408660888671875	-3.5381851196289062
476#2021-12-01	0.0	1.0	0.0	1.0	0.800000011920929	0.3636363744735718	0.06666667014360428	1.0	-2.730133056640625	-1.6922683715820312	0.0	0.0	-2.730133056640625	-1.6922683715820312
476#2021-12-01	0.0	1.0	0.0	1.0	0.800000011920929	0.3636363744735718	0.06666667014360428	1.0	-7.077964782714844	-4.186866760253906	-7.62939453125e-06	0.0	-7.077964782714844	-4.186866760253906
476#2021-12-01	0.0	1.0	0.0	1.0	1.0	0.23076923191547394	0.0714285746216774	0.5	-5.937019348144531	-2.7740631103515625	0.0	0.0	-5.937019348144531	-2.7740631103515625
476#2021-12-01	0.0	1.0	0.0	1.0	0.800000011920929	0.3636363744735718	0.06666667014360428	1.0	-4.092338562011719	-2.4053802490234375	-1.52587890625e-05	0.0	-4.09234619140625	-2.4053802490234375
2138#2021-08-23	0.0	1.0	0.0	1.0	0.0714285746216774	0.5	0.06666667014360428	1.0	-0.4527740478515625	-0.7393417358398438	0.0	0.0	-0.4527587890625	-0.7393417358398438
2138#2021-08-23	0.0	1.0	0.0	1.0	0.1538461595773697	0.6666666865348816	0.0	1.0	-0.7050933837890625	-0.9757919311523438	0.0	-7.62939453125e-06	-0.7050933837890625	-0.9757919311523438
2138#2021-08-23	0.0	1.0	0.0	1.0	0.07692307978868484	0.3333333432674408	0.06666667014360428	1.0	-1.366424560546875	-0.9796066284179688	0.0	-1.52587890625e-05	-1.366424560546875	-0.9796066284179688
2138#2021-08-23	0.0	1.0	0.0	1.0	0.1666666716337204	0.5	0.0	1.0	-1.3950653076171875	-0.6555938720703125	-1.52587890625e-05	0.0	-1.3950653076171875	-0.6555938720703125
2138#2021-08-23	0.0	1.0	0.0	1.0	0.0714285746216774	0.5	0.06666667014360428	1.0	-0.85205078125	-1.0952301025390625	0.0	0.0	-0.85205078125	-1.0952301025390625
2138#2021-08-23	0.0	1.0	0.0	1.0	0.07692307978868484	0.3333333432674408	0.06666667014360428	1.0	-1.073822021484375	-1.3212127685546875	0.0	0.0	-1.073822021484375	-1.3212127685546875
2138#2021-08-23	0.0	1.0	0.0	1.0	0.1538461595773697	0.6666666865348816	0.0	1.0	-0.8397216796875	-0.6911163330078125	0.0	0.0	-0.8397216796875	-0.6911163330078125
2138#2021-08-23	0.0	1.0	0.0	1.0	0.25	0.75	0.0	1.0	-0.845062255859375	-0.7188339233398438	0.0	0.0	-0.845062255859375	-0.7188262939453125
2846#2023-02-22	0.0	1.0	0.0	1.0	0.5	0.5	0.3333333432674408	0.4285714328289032	-0.361297607421875	-0.299774169921875	0.0	0.0	-0.361297607421875	-0.299774169921875
2846#2023-02-22	0.0	1.0	0.0	1.0	0.6666666865348816	0.4000000059604645	0.4000000059604645	0.6666666865348816	-0.36614227294921875	0.09767913818359375	0.0	0.0	-0.3661346435546875	0.09767913818359375
2846#2023-02-22	0.0	1.0	0.0	1.0	0.5	0.5	0.4000000059604645	0.6666666865348816	-0.218109130859375	-0.0661468505859375	0.0	-1.52587890625e-05	-0.218109130859375	-0.0661468505859375
2846#2023-02-22	0.0	1.0	0.0	1.0	0.4444444477558136	0.5714285969734192	0.4000000059604645	0.6666666865348816	-0.38668060302734375	-0.06755828857421875	7.62939453125e-06	0.0	-0.38668060302734375	-0.06756591796875
2846#2023-02-22	0.0	1.0	0.0	1.0	0.7142857313156128	0.5555555820465088	0.5	0.5	-0.498809814453125	-0.30374908447265625	-1.52587890625e-05	0.0	-0.49880218505859375	-0.30374908447265625
2846#2023-02-22	0.0	1.0	0.0	1.0	0.5	0.30000001192092896	0.4000000059604645	0.6666666865348816	-0.7489089965820312	-0.26898956298828125	0.0	0.0	-0.7489089965820312	-0.26898956298828125
2846#2023-02-22	0.0	1.0	0.0	1.0	0.5	0.5	0.4000000059604645	0.6666666865348816	-0.14185333251953125	0.1741180419921875	-7.62939453125e-06	-7.62939453125e-06	-0.14185333251953125	0.1741180419921875
2846#2023-02-22	0.0	1.0	0.0	1.0	0.8333333134651184	0.5	0.5	0.5	-2.5133819580078125	-1.791259765625	0.0	0.0	-2.5133819580078125	-1.791259765625
1873#2021-04-26	0.1428571492433548	1.0	0.1428571492433548	1.0	0.25	0.75	0.3636363744735718	0.800000011920929	-0.264129638671875	-0.28066253662109375	0.0833740234375	0.274688720703125	-0.2791290283203125	-0.5180206298828125
1873#2021-04-26	0.1428571492433548	1.0	0.1428571492433548	1.0	0.3333333432674408	1.0	0.1818181872367859	0.4000000059604645	-0.1857452392578125	-0.09423828125	0.04852294921875	0.3741455078125	-0.4416961669921875	-0.4263153076171875
1873#2021-04-26	0.1428571492433548	1.0	0.1428571492433548	1.0	0.4545454680919647	1.0	0.20000000298023224	0.3333333432674408	-0.2544708251953125	-0.18228912353515625	0.299896240234375	0.5829544067382812	-0.9142608642578125	-0.8516311645507812
1873#2021-04-26	0.1428571492433548	1.0	0.1428571492433548	1.0	0.27272728085517883	0.6000000238418579	0.3333333432674408	0.4285714328289032	-0.5010223388671875	-0.9690017700195312	-0.1526641845703125	0.20958709716796875	-0.6850738525390625	-1.54608154296875
1873#2021-04-26	0.1428571492433548	1.0	0.1428571492433548	1.0	0.25	0.75	0.2222222238779068	0.2857142984867096	0.0036773681640625	-0.02886199951171875	0.076568603515625	0.6827011108398438	0.0029296875	-0.5824813842773438
1873#2021-04-26	0.1428571492433548	1.0	0.1428571492433548	1.0	0.5	0.5	0.2222222238779068	0.2857142984867096	-0.2085113525390625	-0.567413330078125	-0.1031341552734375	0.15088653564453125	-0.054779052734375	-0.763671875
1873#2021-04-26	0.1428571492433548	1.0	0.1428571492433548	1.0	0.3636363744735718	0.800000011920929	0.27272728085517883	0.6000000238418579	-0.1219635009765625	-0.35974884033203125	0.1911773681640625	0.5951156616210938	-0.5849456787109375	-1.2620010375976562
1873#2021-04-26	0.1428571492433548	1.0	0.1428571492433548	1.0	0.3636363744735718	0.800000011920929	0.4444444477558136	0.5714285969734192	-0.5395050048828125	-0.6905746459960938	0.01165771484375	0.167938232421875	-0.4176177978515625	-1.094207763671875
1105#2022-05-02	0.1428571492433548	1.0	0.0	1.0	0.5714285969734192	0.4444444477558136	0.23076923191547394	1.0	-4.452171325683594	-2.231292724609375	-0.60076904296875	-0.3976898193359375	-3.8748016357421875	-1.8885269165039062
1105#2022-05-02	0.1428571492433548	1.0	0.0	1.0	0.625	0.625	0.25	0.75	-3.4436492919921875	-3.4760169982910156	-0.13452911376953125	-0.31786346435546875	-2.9530487060546875	-3.0922012329101562
1105#2022-05-02	0.1428571492433548	1.0	0.0	1.0	0.6000000238418579	0.27272728085517883	0.4000000059604645	0.6666666865348816	-4.89813232421875	-4.339241027832031	-0.21706390380859375	-0.3245964050292969	-4.6224822998046875	-4.09625244140625
1105#2022-05-02	0.1428571492433548	1.0	0.0	1.0	0.6666666865348816	0.4000000059604645	0.25	0.75	-4.551155090332031	-1.7562599182128906	-0.5203628540039062	-0.27135467529296875	-4.338661193847656	-1.6538810729980469
1105#2022-05-02	0.1428571492433548	1.0	0.0	1.0	0.6000000238418579	0.27272728085517883	0.4000000059604645	0.6666666865348816	-5.659233093261719	-2.6329612731933594	-0.34979248046875	-0.2467803955078125	-5.3539886474609375	-2.425579071044922
1105#2022-05-02	0.1428571492433548	1.0	0.0	1.0	0.8333333134651184	0.5	0.23076923191547394	1.0	-2.8560791015625	-0.8979988098144531	-0.369842529296875	-0.20087432861328125	-2.713775634765625	-0.8507118225097656
1105#2022-05-02	0.1428571492433548	1.0	0.0	1.0	0.5714285969734192	0.4444444477558136	0.3636363744735718	0.800000011920929	-2.4688568115234375	-2.1753768920898438	-0.07685089111328125	-0.041210174560546875	-2.0072479248046875	-1.8330802917480469
1105#2022-05-02	0.1428571492433548	1.0	0.0	1.0	0.800000011920929	0.3636363744735718	0.3333333432674408	1.0	-4.428199768066406	-1.6768417358398438	-0.44683837890625	-0.23798751831054688	-4.145942687988281	-1.5441741943359375
2794#2023-01-19	0.1428571492433548	1.0	0.3333333432674408	1.0	0.5	0.1666666716337204	0.30000001192092896	0.5	-3.7459487915039062	-1.9600372314453125	1.5035552978515625	0.8283157348632812	-4.524833679199219	-3.6548004150390625
2794#2023-01-19	0.1428571492433548	1.0	0.3333333432674408	1.0	0.6666666865348816	0.1538461595773697	0.3636363744735718	0.800000011920929	-4.024894714355469	-2.5726699829101562	1.739105224609375	0.5135574340820312	-4.562355041503906	-4.127288818359375
2794#2023-01-19	0.1428571492433548	1.0	0.3333333432674408	1.0	0.6666666865348816	0.1538461595773697	0.25	0.75	-2.4794998168945312	-2.3821792602539062	1.6164779663085938	1.2785720825195312	-3.0253982543945312	-3.512939453125
2794#2023-01-19	0.1428571492433548	1.0	0.3333333432674408	1.0	0.6666666865348816	0.1538461595773697	0.23076923191547394	1.0	-2.8152847290039062	-1.7783660888671875	1.7187728881835938	1.0298538208007812	-3.3055953979492188	-3.09576416015625
2794#2023-01-19	0.1428571492433548	1.0	0.3333333432674408	1.0	0.5	0.1666666716337204	0.3636363744735718	0.800000011920929	-2.2790603637695312	-0.898895263671875	0.768463134765625	0.4237213134765625	-3.4105758666992188	-1.9253158569335938
2794#2023-01-19	0.1428571492433548	1.0	0.3333333432674408	1.0	0.5	0.1666666716337204	0.30000001192092896	0.5	-2.4581298828125	-1.3624496459960938	0.8244552612304688	0.8016510009765625	-3.7087936401367188	-2.5421371459960938
2794#2023-01-19	0.1428571492433548	1.0	0.3333333432674408	1.0	0.6666666865348816	0.1538461595773697	0.3636363744735718	0.800000011920929	-3.0784759521484375	-2.8375778198242188	1.6047286987304688	0.9446334838867188	-3.6370391845703125	-3.94781494140625
2794#2023-01-19	0.1428571492433548	1.0	0.3333333432674408	1.0	0.6666666865348816	0.1538461595773697	0.5	0.8333333134651184	-4.546417236328125	-1.7867050170898438	0.9774398803710938	0.42893218994140625	-5.172119140625	-3.3106613159179688
523#2022-10-27	0.3333333432674408	1.0	0.3333333432674408	1.0	0.375	0.375	0.25	0.75	2.6082687377929688	1.0968017578125	7.320899963378906	4.396209716796875	-2.465362548828125	-1.9789276123046875
523#2022-10-27	0.3333333432674408	1.0	0.3333333432674408	1.0	0.5	0.30000001192092896	0.27272728085517883	0.6000000238418579	0.8926544189453125	0.33809661865234375	2.506866455078125	0.32309722900390625	-3.8061599731445312	-1.990631103515625
523#2022-10-27	0.3333333432674408	1.0	0.3333333432674408	1.0	0.25	0.0833333358168602	0.1666666716337204	0.5	3.5505905151367188	2.3159255981445312	4.825477600097656	2.6008071899414062	-5.110595703125	-2.8134613037109375
523#2022-10-27	0.3333333432674408	1.0	0.3333333432674408	1.0	0.6000000238418579	0.27272728085517883	0.30000001192092896	0.5	0.001983642578125	-0.5403366088867188	2.0626983642578125	3.42535400390625	-2.37957763671875	-3.0087814331054688
523#2022-10-27	0.3333333432674408	1.0	0.3333333432674408	1.0	0.5714285969734192	0.4444444477558136	0.1666666716337204	0.5	0.0794830322265625	-0.2495269775390625	6.7602996826171875	3.7366104125976562	-2.544525146484375	-2.6205825805664062
523#2022-10-27	0.3333333432674408	1.0	0.3333333432674408	1.0	0.375	0.375	0.25	0.75	1.0375518798828125	0.31134033203125	7.273399353027344	3.6520309448242188	-1.1869125366210938	-1.6479644775390625
523#2022-10-27	0.3333333432674408	1.0	0.3333333432674408	1.0	0.4000000059604645	0.1818181872367859	0.23076923191547394	1.0	1.5212783813476562	0.1718292236328125	2.322052001953125	-0.20782470703125	-5.0576171875	-3.1628875732421875
523#2022-10-27	0.3333333432674408	1.0	0.3333333432674408	1.0	0.6000000238418579	0.27272728085517883	0.1818181872367859	0.4000000059604645	-0.6069183349609375	-1.1280670166015625	6.5169830322265625	3.5442123413085938	-1.4775238037109375	-3.6030731201171875
719#2022-11-21	0.0	1.0	0.0	1.0	0.4444444477558136	0.5714285969734192	0.27272728085517883	0.6000000238418579	-4.006141662597656	-2.8387298583984375	0.0	0.0	-4.006141662597656	-2.8387374877929688
719#2022-11-21	0.0	1.0	0.0	1.0	0.5	0.30000001192092896	0.3333333432674408	0.4285714328289032	-10.533866882324219	-6.111015319824219	0.0	0.0	-10.533866882324219	-6.111015319824219
719#2022-11-21	0.0	1.0	0.0	1.0	0.6000000238418579	0.27272728085517883	0.27272728085517883	0.6000000238418579	-8.093246459960938	-4.300254821777344	0.0	-7.62939453125e-06	-8.093254089355469	-4.300254821777344
719#2022-11-21	0.0	1.0	0.0	1.0	0.30000001192092896	0.5	0.4444444477558136	0.5714285969734192	-7.666770935058594	-3.6925811767578125	0.0	0.0	-7.666770935058594	-3.6925811767578125
719#2022-11-21	0.0	1.0	0.0	1.0	0.6666666865348816	0.4000000059604645	0.30000001192092896	0.5	-6.755393981933594	-3.3350143432617188	0.0	7.62939453125e-06	-6.755393981933594	-3.3350143432617188
719#2022-11-21	0.0	1.0	0.0	1.0	0.7142857313156128	0.5555555820465088	0.4444444477558136	0.5714285969734192	-7.204780578613281	-3.9829330444335938	7.62939453125e-06	0.0	-7.204780578613281	-3.9829330444335938
719#2022-11-21	0.0	1.0	0.0	1.0	0.6000000238418579	0.27272728085517883	0.27272728085517883	0.6000000238418579	-9.841751098632812	-4.559661865234375	0.0	0.0	-9.841751098632812	-4.559661865234375
719#2022-11-21	0.0	1.0	0.0	1.0	0.5	0.5	0.4000000059604645	0.6666666865348816	-8.095924377441406	-2.4793930053710938	1.52587890625e-05	0.0	-8.095924377441406	-2.4793930053710938
2861#2021-06-22	0.0	1.0	0.0	1.0	0.1538461595773697	0.6666666865348816	0.5	0.5	-0.9452285766601562	-2.2042236328125	0.0	7.62939453125e-06	-0.9452133178710938	-2.2042160034179688
2861#2021-06-22	0.0	1.0	0.0	1.0	0.1428571492433548	1.0	0.8333333134651184	0.5	-0.9865188598632812	-2.8403091430664062	1.52587890625e-05	0.0	-0.9865188598632812	-2.84033203125
2861#2021-06-22	0.0	1.0	0.0	1.0	0.25	0.75	0.5	0.5	-1.6710433959960938	-2.5248489379882812	0.0	0.0	-1.6710433959960938	-2.52484130859375
2861#2021-06-22	0.0	1.0	0.0	1.0	0.1538461595773697	0.6666666865348816	0.8333333134651184	0.5	-1.6512985229492188	-4.255287170410156	0.0	0.0	-1.6512985229492188	-4.255287170410156
2861#2021-06-22	0.0	1.0	0.0	1.0	0.25	0.75	0.7142857313156128	0.5555555820465088	-1.3619003295898438	-2.5129623413085938	7.62939453125e-06	7.62939453125e-06	-1.3619003295898438	-2.5129623413085938
2861#2021-06-22	0.0	1.0	0.0	1.0	0.1428571492433548	1.0	0.8333333134651184	0.5	-1.2329788208007812	-2.596588134765625	0.0	0.0	-1.2329635620117188	-2.596588134765625
2861#2021-06-22	0.0	1.0	0.0	1.0	0.25	0.75	0.3333333432674408	0.4285714328289032	-0.734130859375	-1.8900909423828125	0.0	0.0	-0.734130859375	-1.8900909423828125
2861#2021-06-22	0.0	1.0	0.0	1.0	0.1538461595773697	0.6666666865348816	0.7142857313156128	0.5555555820465088	-1.8703079223632812	-3.5703964233398438	0.0	-7.62939453125e-06	-1.8702926635742188	-3.5703964233398438
1871#2021-11-01	0.1666666716337204	0.5	0.0	1.0	0.6000000238418579	0.27272728085517883	0.1428571492433548	1.0	-1.9945755004882812	-1.4855270385742188	0.4095916748046875	-0.213409423828125	-3.0214767456054688	-1.5027389526367188
1871#2021-11-01	0.1666666716337204	0.5	0.0	1.0	0.75	0.25	0.1428571492433548	1.0	-4.8333587646484375	-6.96795654296875	-0.4793243408203125	-0.5615386962890625	-5.121330261230469	-6.919288635253906
1871#2021-11-01	0.1666666716337204	0.5	0.0	1.0	1.0	0.23076923191547394	0.06666667014360428	1.0	-5.589790344238281	-7.284637451171875	0.8195877075195312	-0.004302978515625	-7.247611999511719	-8.332496643066406
1871#2021-11-01	0.1666666716337204	0.5	0.0	1.0	0.800000011920929	0.3636363744735718	0.0	1.0	-4.2440185546875	-6.6242828369140625	0.5695648193359375	-0.1884918212890625	-5.058258056640625	-7.513008117675781
1871#2021-11-01	0.1666666716337204	0.5	0.0	1.0	0.6666666865348816	0.1538461595773697	0.06666667014360428	1.0	-4.54931640625	-7.998832702636719	-0.1550140380859375	-0.5126419067382812	-4.762908935546875	-7.780509948730469
1871#2021-11-01	0.1666666716337204	0.5	0.0	1.0	0.5	0.30000001192092896	0.0	1.0	-4.294258117675781	-5.938323974609375	0.02239990234375	-0.391143798828125	-4.669677734375	-6.2039031982421875
1871#2021-11-01	0.1666666716337204	0.5	0.0	1.0	1.0	0.3333333432674408	0.06666667014360428	1.0	-1.2027969360351562	-1.1230316162109375	0.197998046875	-0.16051483154296875	-1.5501937866210938	-0.90399169921875
1871#2021-11-01	0.1666666716337204	0.5	0.0	1.0	0.6000000238418579	0.27272728085517883	0.0	1.0	-0.7398223876953125	-4.461639404296875	0.717681884765625	0.5723037719726562	-1.4894180297851562	-4.730522155761719
2013#2022-08-11	0.0	1.0	0.0	1.0	0.75	0.75	0.0	1.0	-0.7329483032226562	-1.0408248901367188	0.0	0.0	-0.7329483032226562	-1.0408248901367188
2013#2022-08-11	0.0	1.0	0.0	1.0	0.6000000238418579	0.27272728085517883	0.0	1.0	-0.73175048828125	-1.1202621459960938	0.0	0.0	-0.73175048828125	-1.1202621459960938
2013#2022-08-11	0.0	1.0	0.0	1.0	1.0	0.3333333432674408	0.0	1.0	-1.2844314575195312	-2.2846527099609375	0.0	0.0	-1.2844314575195312	-2.2846527099609375
2013#2022-08-11	0.0	1.0	0.0	1.0	1.0	0.3333333432674408	0.0	1.0	-2.3604278564453125	-2.2731094360351562	0.0	0.0	-2.3604278564453125	-2.2731170654296875
2013#2022-08-11	0.0	1.0	0.0	1.0	0.8333333134651184	0.5	0.0	1.0	-1.0897445678710938	-1.5267181396484375	0.0	0.0	-1.0897445678710938	-1.5267105102539062
2013#2022-08-11	0.0	1.0	0.0	1.0	0.800000011920929	0.3636363744735718	0.0	1.0	-0.41458892822265625	-0.9708404541015625	0.0	0.0	-0.41458892822265625	-0.9708404541015625
2013#2022-08-11	0.0	1.0	0.0	1.0	0.625	0.625	0.0	1.0	0.254852294921875	-0.5960617065429688	0.0	0.0	0.254852294921875	-0.5960617065429688
2013#2022-08-11	0.0	1.0	0.0	1.0	0.375	0.375	0.0	1.0	-3.1471099853515625	-1.1450042724609375	0.0	0.0	-3.1471099853515625	-1.1450042724609375
1577#2021-03-08	0.0	1.0	0.0	1.0	0.23076923191547394	1.0	0.1428571492433548	1.0	-1.142059326171875	-1.7691268920898438	1.52587890625e-05	0.0	-1.142059326171875	-1.7691268920898438
1577#2021-03-08	0.0	1.0	0.0	1.0	0.1428571492433548	1.0	0.0	1.0	-0.4889373779296875	-0.39865875244140625	0.0	0.0	-0.4889373779296875	-0.39864349365234375
1577#2021-03-08	0.0	1.0	0.0	1.0	0.06666667014360428	1.0	0.0714285746216774	0.5	-0.4734039306640625	-0.5498733520507812	0.0	-7.62939453125e-06	-0.4734039306640625	-0.5498733520507812
1577#2021-03-08	0.0	1.0	0.0	1.0	0.23076923191547394	1.0	0.1428571492433548	1.0	-1.5754852294921875	-1.7818069458007812	0.0	0.0	-1.5754852294921875	-1.7818069458007812
1577#2021-03-08	0.0	1.0	0.0	1.0	0.06666667014360428	1.0	0.1428571492433548	1.0	-1.4084625244140625	-1.03741455078125	0.0	0.0	-1.4084625244140625	-1.03741455078125
1577#2021-03-08	0.0	1.0	0.0	1.0	0.06666667014360428	1.0	0.0714285746216774	0.5	-0.6349029541015625	-0.445587158203125	-3.0517578125e-05	0.0	-0.6349029541015625	-0.445587158203125
1577#2021-03-08	0.0	1.0	0.0	1.0	0.23076923191547394	1.0	0.1428571492433548	1.0	-1.72528076171875	-1.684173583984375	0.0	0.0	-1.72528076171875	-1.684173583984375
1577#2021-03-08	0.0	1.0	0.0	1.0	0.06666667014360428	1.0	0.0714285746216774	0.5	-1.1073150634765625	-1.327728271484375	-1.52587890625e-05	0.0	-1.1072998046875	-1.327728271484375
2460#2022-03-11	0.6000000238418579	1.0	0.0	1.0	0.5	0.5	0.23076923191547394	1.0	0.566070556640625	0.09950637817382812	0.867523193359375	0.2813262939453125	0.13040924072265625	-0.003009796142578125
2460#2022-03-11	0.6000000238418579	1.0	0.0	1.0	0.4444444477558136	0.5714285969734192	0.1538461595773697	0.6666666865348816	0.6139678955078125	0.25579071044921875	1.25250244140625	0.7647018432617188	-0.32399749755859375	-0.058563232421875
2460#2022-03-11	0.6000000238418579	1.0	0.0	1.0	0.2222222238779068	0.2857142984867096	0.1538461595773697	0.6666666865348816	-2.2045211791992188	-0.52374267578125	0.6306533813476562	-0.332794189453125	-1.23968505859375	0.1363067626953125
2460#2022-03-11	0.6000000238418579	1.0	0.0	1.0	0.4444444477558136	0.5714285969734192	0.23076923191547394	1.0	-0.8664321899414062	-0.20384979248046875	0.35929107666015625	-0.0328369140625	-1.2063369750976562	-0.20807647705078125
2460#2022-03-11	0.6000000238418579	1.0	0.0	1.0	0.30000001192092896	0.5	0.06666667014360428	1.0	-0.2169952392578125	-0.20941162109375	0.43498992919921875	0.3337860107421875	-0.33719635009765625	-0.10176849365234375
2460#2022-03-11	0.6000000238418579	1.0	0.0	1.0	0.5	0.5	0.23076923191547394	1.0	-3.0691604614257812	-1.4409332275390625	-0.41565704345703125	-0.75177001953125	-2.4854507446289062	-0.4651947021484375
2460#2022-03-11	0.6000000238418579	1.0	0.0	1.0	0.2857142984867096	0.2222222238779068	0.1538461595773697	0.6666666865348816	-1.5730667114257812	-0.6206436157226562	0.48676300048828125	-0.249053955078125	-1.23193359375	-0.14669036865234375
2460#2022-03-11	0.6000000238418579	1.0	0.0	1.0	0.5555555820465088	0.7142857313156128	0.27272728085517883	0.6000000238418579	-1.2468795776367188	-0.2022552490234375	0.0076904296875	-0.24555206298828125	-1.2748565673828125	-0.2062225341796875
930#2023-03-16	0.1428571492433548	1.0	0.0	1.0	0.6000000238418579	0.27272728085517883	0.23076923191547394	1.0	-4.3474578857421875	-1.6770401000976562	-0.603240966796875	-0.14887237548828125	-4.2672882080078125	-1.4645233154296875
930#2023-03-16	0.1428571492433548	1.0	0.0	1.0	0.5	0.1666666716337204	0.1428571492433548	1.0	-8.098846435546875	-5.159004211425781	-0.6858291625976562	-0.7669906616210938	-7.71929931640625	-4.8080291748046875
930#2023-03-16	0.1428571492433548	1.0	0.0	1.0	0.800000011920929	0.3636363744735718	0.1428571492433548	1.0	-9.150184631347656	-6.0859527587890625	-1.2211456298828125	-0.923675537109375	-8.678764343261719	-5.801185607910156
930#2023-03-16	0.1428571492433548	1.0	0.0	1.0	0.6666666865348816	0.1538461595773697	0.23076923191547394	1.0	-4.0709381103515625	-1.18939208984375	-0.746307373046875	-0.20941925048828125	-3.9718170166015625	-1.0820541381835938
930#2023-03-16	0.1428571492433548	1.0	0.0	1.0	0.75	0.25	0.23076923191547394	1.0	-3.9296112060546875	-0.9605560302734375	-0.74786376953125	-0.20818328857421875	-3.9163360595703125	-0.7774734497070312
930#2023-03-16	0.1428571492433548	1.0	0.0	1.0	0.5	0.1666666716337204	0.1428571492433548	1.0	-4.4169464111328125	-1.6610641479492188	-0.5802154541015625	-0.16974639892578125	-4.3097076416015625	-1.489288330078125
930#2023-03-16	0.1428571492433548	1.0	0.0	1.0	0.5	0.5	0.1538461595773697	0.6666666865348816	-6.231239318847656	-3.34844970703125	-1.2239151000976562	-0.9140625	-5.710609436035156	-3.1788864135742188
930#2023-03-16	0.1428571492433548	1.0	0.0	1.0	0.75	0.25	0.23076923191547394	1.0	-10.347747802734375	-6.118011474609375	-1.3603134155273438	-0.8866806030273438	-9.93255615234375	-5.9630279541015625
1793#2021-03-29	0.1428571492433548	1.0	0.0	1.0	0.5	0.5	0.375	0.375	-3.74224853515625	-2.3611297607421875	-0.2111053466796875	-0.2248687744140625	-3.6226959228515625	-2.3668670654296875
1793#2021-03-29	0.1428571492433548	1.0	0.0	1.0	0.3333333432674408	0.4285714328289032	0.4444444477558136	0.5714285969734192	-5.24627685546875	-3.0448989868164062	-0.439544677734375	-0.33541107177734375	-4.8853302001953125	-2.80731201171875
1793#2021-03-29	0.1428571492433548	1.0	0.0	1.0	0.5	0.5	0.30000001192092896	0.5	-5.1470489501953125	-3.5809860229492188	-1.459075927734375	-1.095367431640625	-5.4456024169921875	-3.460968017578125
1793#2021-03-29	0.1428571492433548	1.0	0.0	1.0	0.2857142984867096	0.2222222238779068	0.30000001192092896	0.5	-5.6058807373046875	-2.66070556640625	-0.5325241088867188	-0.38787078857421875	-5.1178436279296875	-2.3546066284179688
1793#2021-03-29	0.1428571492433548	1.0	0.0	1.0	0.4444444477558136	0.5714285969734192	0.3333333432674408	0.4285714328289032	-2.5226364135742188	-1.4950714111328125	-0.2176055908203125	-0.18445587158203125	-2.2256927490234375	-1.2260894775390625
1793#2021-03-29	0.1428571492433548	1.0	0.0	1.0	0.30000001192092896	0.5	0.20000000298023224	0.3333333432674408	-2.9071502685546875	-2.0063018798828125	-0.212066650390625	-0.2188568115234375	-2.61578369140625	-1.8123397827148438
1793#2021-03-29	0.1428571492433548	1.0	0.0	1.0	0.25	0.25	0.375	0.375	-3.558929443359375	-1.5885543823242188	-0.11417388916015625	-0.0814056396484375	-3.0781936645507812	-1.2874069213867188
1793#2021-03-29	0.1428571492433548	1.0	0.0	1.0	0.3333333432674408	0.20000000298023224	0.4444444477558136	0.5714285969734192	-2.93939208984375	-2.0265426635742188	-0.1432647705078125	-0.21031951904296875	-2.729766845703125	-1.7710113525390625
981#2021-10-10	0.1428571492433548	1.0	0.0	1.0	0.5714285969734192	0.4444444477558136	0.0	1.0	-1.48089599609375	-1.69268798828125	-0.36407470703125	-0.6336517333984375	-1.1259002685546875	-1.02655029296875
981#2021-10-10	0.1428571492433548	1.0	0.0	1.0	0.375	0.375	0.06666667014360428	1.0	-0.7724151611328125	-2.1566009521484375	-0.2097930908203125	-0.44189453125	-0.831634521484375	-1.7712173461914062
981#2021-10-10	0.1428571492433548	1.0	0.0	1.0	0.5	0.5	0.1428571492433548	1.0	-0.65179443359375	-0.9128189086914062	-0.3480072021484375	-0.11869049072265625	-0.286376953125	-0.6006011962890625
981#2021-10-10	0.1428571492433548	1.0	0.0	1.0	0.5714285969734192	0.4444444477558136	0.0	1.0	-0.0120697021484375	-1.1147384643554688	-0.097869873046875	-0.31398773193359375	-0.057769775390625	-0.7917251586914062
981#2021-10-10	0.1428571492433548	1.0	0.0	1.0	0.375	0.375	0.06666667014360428	1.0	-2.2724151611328125	-1.0147171020507812	-0.539093017578125	-0.4282379150390625	-1.6892242431640625	-0.5379638671875
981#2021-10-10	0.1428571492433548	1.0	0.0	1.0	0.3333333432674408	0.4285714328289032	0.1428571492433548	1.0	0.196441650390625	-1.790374755859375	0.0235443115234375	-0.43100738525390625	-0.1623687744140625	-1.5705184936523438
981#2021-10-10	0.1428571492433548	1.0	0.0	1.0	0.625	0.625	0.1428571492433548	1.0	-0.7848663330078125	-1.0164337158203125	-0.6529388427734375	-0.7302322387695312	-0.619171142578125	-0.448150634765625
981#2021-10-10	0.1428571492433548	1.0	0.0	1.0	0.5	0.5	0.0	1.0	0.7665863037109375	-1.596588134765625	0.16949462890625	-0.34769439697265625	0.6110382080078125	-1.2968215942382812
1954#2021-05-27	0.1428571492433548	1.0	0.0	1.0	0.5	0.30000001192092896	0.1428571492433548	1.0	-2.7425613403320312	-3.2543716430664062	-0.33434295654296875	-0.5753936767578125	-2.7125778198242188	-2.6671524047851562
1954#2021-05-27	0.1428571492433548	1.0	0.0	1.0	0.6666666865348816	0.1538461595773697	0.1428571492433548	1.0	-6.7184906005859375	-5.9276580810546875	-0.7565383911132812	-1.0424423217773438	-6.73834228515625	-5.672416687011719
1954#2021-05-27	0.1428571492433548	1.0	0.0	1.0	0.6666666865348816	0.1538461595773697	0.23076923191547394	1.0	-4.453636169433594	-4.76593017578125	-0.03826904296875	-0.332000732421875	-3.6961669921875	-3.75811767578125
1954#2021-05-27	0.1428571492433548	1.0	0.0	1.0	0.6000000238418579	0.27272728085517883	0.23076923191547394	1.0	-4.8564605712890625	-4.211357116699219	-1.0335540771484375	-1.2020721435546875	-4.9232635498046875	-3.7921142578125
1954#2021-05-27	0.1428571492433548	1.0	0.0	1.0	0.6000000238418579	0.27272728085517883	0.1428571492433548	1.0	-3.7721710205078125	-5.1875762939453125	-0.39145660400390625	-0.38008880615234375	-3.2291412353515625	-3.6839218139648438
1954#2021-05-27	0.1428571492433548	1.0	0.0	1.0	0.75	0.25	0.0	1.0	-4.478309631347656	-4.6802825927734375	-0.40818023681640625	-1.2558212280273438	-4.431427001953125	-4.238739013671875
1954#2021-05-27	0.1428571492433548	1.0	0.0	1.0	0.75	0.25	0.06666667014360428	1.0	-3.4519119262695312	-4.9206085205078125	-0.6791000366210938	-0.9923248291015625	-3.0246429443359375	-4.19976806640625
1954#2021-05-27	0.1428571492433548	1.0	0.0	1.0	0.75	0.25	0.06666667014360428	1.0	-4.976310729980469	-4.4417724609375	-0.8012466430664062	-0.89593505859375	-5.018768310546875	-3.8690032958984375
2767#2022-12-05	0.0	1.0	0.0	1.0	0.2222222238779068	0.2857142984867096	0.25	0.75	0.282806396484375	-0.3997650146484375	0.0	0.0	0.282806396484375	-0.3997650146484375
2767#2022-12-05	0.0	1.0	0.0	1.0	0.2222222238779068	0.2857142984867096	0.25	0.75	-1.71875	-2.2735748291015625	0.0	0.0	-1.71875	-2.2735671997070312
2767#2022-12-05	0.0	1.0	0.0	1.0	0.20000000298023224	0.3333333432674408	0.1538461595773697	0.6666666865348816	-0.2999114990234375	-0.553985595703125	0.0	7.62939453125e-06	-0.2999114990234375	-0.5539779663085938
2767#2022-12-05	0.0	1.0	0.0	1.0	0.4444444477558136	0.5714285969734192	0.27272728085517883	0.6000000238418579	0.354583740234375	-0.1629180908203125	0.0	-7.62939453125e-06	0.3545684814453125	-0.1629180908203125
2767#2022-12-05	0.0	1.0	0.0	1.0	0.5714285969734192	0.4444444477558136	0.1538461595773697	0.6666666865348816	-1.9281768798828125	-2.545654296875	0.0	0.0	-1.9281768798828125	-2.545654296875
2767#2022-12-05	0.0	1.0	0.0	1.0	0.5714285969734192	0.4444444477558136	0.1538461595773697	0.6666666865348816	-0.7294921875	-0.9399185180664062	0.0	1.52587890625e-05	-0.7294921875	-0.9399261474609375
2767#2022-12-05	0.0	1.0	0.0	1.0	0.1111111119389534	0.1428571492433548	0.23076923191547394	1.0	-2.31689453125	-1.6002044677734375	1.52587890625e-05	0.0	-2.31689453125	-1.6001968383789062
2767#2022-12-05	0.0	1.0	0.0	1.0	0.20000000298023224	0.3333333432674408	0.1538461595773697	0.6666666865348816	-0.67681884765625	-1.41705322265625	-1.52587890625e-05	0.0	-0.6768035888671875	-1.4170455932617188
2264#2021-11-17	0.0	1.0	0.0	1.0	1.0	0.4545454680919647	0.06666667014360428	1.0	0.450592041015625	-2.422016143798828	0.0	0.0	0.450592041015625	-2.422016143798828
2264#2021-11-17	0.0	1.0	0.0	1.0	1.0	0.4545454680919647	0.06666667014360428	1.0	1.1207275390625	-1.2340316772460938	0.0	0.0	1.1207275390625	-1.234039306640625
2264#2021-11-17	0.0	1.0	0.0	1.0	0.800000011920929	0.3636363744735718	0.1428571492433548	1.0	0.4609222412109375	0.17743301391601562	0.0	0.0	0.4609222412109375	0.17742538452148438
2264#2021-11-17	0.0	1.0	0.0	1.0	0.8333333134651184	0.5	0.0	1.0	0.0256500244140625	0.11752700805664062	0.0	0.0	0.0256500244140625	0.11753082275390625
2264#2021-11-17	0.0	1.0	0.0	1.0	1.0	0.3333333432674408	0.1428571492433548	1.0	0.208953857421875	0.07928085327148438	0.0	0.0	0.2089691162109375	0.07928466796875
2264#2021-11-17	0.0	1.0	0.0	1.0	0.6666666865348816	0.4000000059604645	0.06666667014360428	1.0	0.222808837890625	0.20447540283203125	1.52587890625e-05	0.0	0.2227935791015625	0.20447158813476562
2264#2021-11-17	0.0	1.0	0.0	1.0	0.6666666865348816	0.4000000059604645	0.0	1.0	0.3942108154296875	-0.7069587707519531	0.0	0.0	0.3942108154296875	-0.7069511413574219
2264#2021-11-17	0.0	1.0	0.0	1.0	0.7142857313156128	0.5555555820465088	0.06666667014360428	1.0	0.1144866943359375	0.14075088500976562	0.0	0.0	0.1144866943359375	0.14075088500976562
864#2022-10-18	0.3333333432674408	1.0	0.0	1.0	1.0	0.06666667014360428	0.1818181872367859	0.4000000059604645	-12.782310485839844	-9.090789794921875	0.07085418701171875	-0.32012939453125	-9.142623901367188	-7.007759094238281
864#2022-10-18	0.3333333432674408	1.0	0.0	1.0	0.6666666865348816	0.1538461595773697	0.1666666716337204	0.5	-1.7108612060546875	-2.23468017578125	-0.0773773193359375	-0.6556320190429688	-1.6059494018554688	-1.6284027099609375
864#2022-10-18	0.3333333432674408	1.0	0.0	1.0	0.5	0.0714285746216774	0.25	0.75	-5.047218322753906	-4.123466491699219	-0.03924560546875	-0.49517822265625	-2.7783432006835938	-2.6010971069335938
864#2022-10-18	0.3333333432674408	1.0	0.0	1.0	0.75	0.25	0.3636363744735718	0.800000011920929	-12.419174194335938	-8.462066650390625	-0.743988037109375	-1.5997848510742188	-8.59222412109375	-5.743202209472656
864#2022-10-18	0.3333333432674408	1.0	0.0	1.0	0.6666666865348816	0.1538461595773697	0.27272728085517883	0.6000000238418579	-13.425529479980469	-9.92352294921875	-0.5686569213867188	-0.9588775634765625	-9.714424133300781	-7.6296234130859375
864#2022-10-18	0.3333333432674408	1.0	0.0	1.0	1.0	0.23076923191547394	0.4444444477558136	0.5714285969734192	-13.675895690917969	-10.811111450195312	-0.7307205200195312	-1.4451522827148438	-10.171600341796875	-7.896858215332031
864#2022-10-18	0.3333333432674408	1.0	0.0	1.0	0.6666666865348816	0.1538461595773697	0.27272728085517883	0.6000000238418579	-2.7072906494140625	-2.8787765502929688	-0.11223602294921875	-0.4481964111328125	-2.4633102416992188	-2.1734466552734375
864#2022-10-18	0.3333333432674408	1.0	0.0	1.0	0.75	0.25	0.25	0.75	-10.413345336914062	-8.003097534179688	-0.070465087890625	-0.33989715576171875	-6.7385406494140625	-6.0749359130859375
2642#2022-08-24	1.0	0.0	0.0	1.0	0.5	0.8333333134651184	0.1428571492433548	1.0	-6.42742919921875	-4.0540313720703125	-4.1720733642578125	-2.5588760375976562	-2.8540725708007812	-2.24700927734375
2642#2022-08-24	1.0	0.0	0.0	1.0	0.6666666865348816	0.8571428656578064	0.3636363744735718	0.800000011920929	-8.006050109863281	-7.105384826660156	-4.983665466308594	-5.902008056640625	-3.513275146484375	-3.2153167724609375
2642#2022-08-24	1.0	0.0	0.0	1.0	0.5555555820465088	0.7142857313156128	0.5	0.8333333134651184	-9.052947998046875	-8.226234436035156	-6.171516418457031	-7.3346405029296875	-4.3608856201171875	-4.4863128662109375
2642#2022-08-24	1.0	0.0	0.0	1.0	0.4444444477558136	0.5714285969734192	0.1428571492433548	1.0	-7.712028503417969	-7.6087799072265625	-5.454353332519531	-6.819000244140625	-2.1666030883789062	-2.0315780639648438
2642#2022-08-24	1.0	0.0	0.0	1.0	0.4000000059604645	0.6666666865348816	0.3333333432674408	1.0	-7.822906494140625	-8.166526794433594	-5.099220275878906	-6.094947814941406	-3.2275619506835938	-2.8378829956054688
2642#2022-08-24	1.0	0.0	0.0	1.0	0.5555555820465088	0.7142857313156128	0.3333333432674408	1.0	-7.899833679199219	-4.953254699707031	-5.260704040527344	-3.5149612426757812	-4.469932556152344	-3.335723876953125
2642#2022-08-24	1.0	0.0	0.0	1.0	0.4444444477558136	0.5714285969734192	0.27272728085517883	0.6000000238418579	-7.321319580078125	-6.739593505859375	-4.517097473144531	-5.53594970703125	-2.2150192260742188	-1.7144622802734375
2642#2022-08-24	1.0	0.0	0.0	1.0	0.3333333432674408	1.0	0.23076923191547394	1.0	-7.010353088378906	-7.754829406738281	-5.134468078613281	-6.467597961425781	-1.2743911743164062	-0.998291015625
1555#2021-03-04	0.0	1.0	0.0	1.0	0.6000000238418579	0.27272728085517883	0.4545454680919647	1.0	-7.9724273681640625	-7.482154846191406	0.0	7.62939453125e-06	-7.9724273681640625	-7.482154846191406
1555#2021-03-04	0.0	1.0	0.0	1.0	0.5714285969734192	0.4444444477558136	0.3636363744735718	0.800000011920929	-8.600105285644531	-7.162467956542969	0.0	-7.62939453125e-06	-8.600105285644531	-7.162467956542969
1555#2021-03-04	0.0	1.0	0.0	1.0	0.6666666865348816	0.4000000059604645	0.25	0.75	-7.593391418457031	-6.88275146484375	0.0	7.62939453125e-06	-7.593391418457031	-6.882743835449219
1555#2021-03-04	0.0	1.0	0.0	1.0	0.6000000238418579	0.27272728085517883	0.3333333432674408	1.0	-7.23260498046875	-6.899070739746094	0.0	0.0	-7.23260498046875	-6.899070739746094
1555#2021-03-04	0.0	1.0	0.0	1.0	0.6666666865348816	0.4000000059604645	0.6000000238418579	1.0	-5.021842956542969	-5.2200775146484375	0.0	0.0	-5.021827697753906	-5.220069885253906
1555#2021-03-04	0.0	1.0	0.0	1.0	0.4285714328289032	0.3333333432674408	0.5	0.8333333134651184	-6.261466979980469	-6.09906005859375	0.0	0.0	-6.261466979980469	-6.09906005859375
1555#2021-03-04	0.0	1.0	0.0	1.0	0.75	0.25	0.1818181872367859	0.4000000059604645	-10.258735656738281	-6.166358947753906	0.0	7.62939453125e-06	-10.258735656738281	-6.166358947753906
1555#2021-03-04	0.0	1.0	0.0	1.0	0.6666666865348816	0.4000000059604645	0.23076923191547394	1.0	-8.547149658203125	-4.029327392578125	0.0	0.0	-8.547164916992188	-4.029327392578125
2584#2022-06-28	0.25	0.25	0.0	1.0	0.75	0.25	0.0	1.0	-2.3953399658203125	-4.790473937988281	-0.31507110595703125	-1.75579833984375	-1.870361328125	-3.7162551879882812
2584#2022-06-28	0.25	0.25	0.0	1.0	1.0	0.1428571492433548	0.06666667014360428	1.0	-4.2912445068359375	-4.32177734375	-0.09072113037109375	-0.5417633056640625	-3.6428985595703125	-3.7690582275390625
2584#2022-06-28	0.25	0.25	0.0	1.0	1.0	0.1428571492433548	0.0	1.0	-2.9352035522460938	-5.6593017578125	-0.1564788818359375	-1.9756011962890625	-2.6159515380859375	-4.6080169677734375
2584#2022-06-28	0.25	0.25	0.0	1.0	0.800000011920929	0.3636363744735718	0.0	1.0	-3.0226211547851562	-3.8240127563476562	-0.1473846435546875	-0.9603958129882812	-2.4908905029296875	-2.8264541625976562
2584#2022-06-28	0.25	0.25	0.0	1.0	0.75	0.25	0.0	1.0	-2.762786865234375	-3.1699600219726562	-0.23908233642578125	-1.2597732543945312	-2.5620956420898438	-2.5567169189453125
2584#2022-06-28	0.25	0.25	0.0	1.0	0.5	0.1666666716337204	0.06666667014360428	1.0	-2.9469451904296875	-2.6228408813476562	-0.26506805419921875	-0.442108154296875	-2.5467300415039062	-1.9791717529296875
2584#2022-06-28	0.25	0.25	0.0	1.0	1.0	0.23076923191547394	0.0	1.0	-3.7251739501953125	-4.6784210205078125	-0.8846206665039062	-1.4059524536132812	-3.5170745849609375	-3.89337158203125
2584#2022-06-28	0.25	0.25	0.0	1.0	0.6000000238418579	0.27272728085517883	0.0	1.0	-3.3988037109375	-4.082511901855469	0.04734039306640625	-1.0734786987304688	-2.6882476806640625	-3.061492919921875
290#2022-10-25	0.1428571492433548	1.0	0.3333333432674408	1.0	0.5555555820465088	0.7142857313156128	0.1428571492433548	1.0	-2.0540008544921875	-0.9369964599609375	1.030303955078125	0.5168304443359375	-5.7948455810546875	-2.4075088500976562
290#2022-10-25	0.1428571492433548	1.0	0.3333333432674408	1.0	0.23076923191547394	1.0	0.27272728085517883	0.6000000238418579	0.0504913330078125	0.2578887939453125	1.2085113525390625	0.82275390625	-1.0250396728515625	-0.6584243774414062
290#2022-10-25	0.1428571492433548	1.0	0.3333333432674408	1.0	0.25	0.75	0.23076923191547394	1.0	-0.564697265625	-0.29618072509765625	1.7795562744140625	0.9903106689453125	-3.1528778076171875	-0.8755722045898438
290#2022-10-25	0.1428571492433548	1.0	0.3333333432674408	1.0	0.375	0.375	0.3636363744735718	0.800000011920929	-4.5277099609375	-1.5416946411132812	1.3495635986328125	0.585479736328125	-8.05181884765625	-2.6123809814453125
290#2022-10-25	0.1428571492433548	1.0	0.3333333432674408	1.0	0.3636363744735718	0.800000011920929	0.27272728085517883	0.6000000238418579	-1.311431884765625	-0.8849029541015625	0.70013427734375	0.14688873291015625	-4.4519805908203125	-1.8001174926757812
290#2022-10-25	0.1428571492433548	1.0	0.3333333432674408	1.0	0.3333333432674408	0.4285714328289032	0.23076923191547394	1.0	-1.3282928466796875	-0.7302093505859375	0.2151031494140625	0.17612457275390625	-4.9983673095703125	-1.8829193115234375
290#2022-10-25	0.1428571492433548	1.0	0.3333333432674408	1.0	0.5555555820465088	0.7142857313156128	0.1666666716337204	0.5	-1.1248016357421875	-0.5137100219726562	0.118988037109375	0.0787811279296875	-2.7520904541015625	-1.7661056518554688
290#2022-10-25	0.1428571492433548	1.0	0.3333333432674408	1.0	0.5	0.8333333134651184	0.23076923191547394	1.0	-1.733856201171875	-1.0474014282226562	0.1627197265625	-0.20192718505859375	-3.43768310546875	-2.16607666015625
1121#2021-06-01	0.0	1.0	0.0	1.0	0.4000000059604645	0.6666666865348816	0.06666667014360428	1.0	-0.473175048828125	-0.22672271728515625	0.0	0.0	-0.473175048828125	-0.22672271728515625
1121#2021-06-01	0.0	1.0	0.0	1.0	0.25	0.25	0.0	1.0	-3.084259033203125	-4.141754150390625	0.0	0.0	-3.084259033203125	-4.141754150390625
1121#2021-06-01	0.0	1.0	0.0	1.0	0.3333333432674408	0.4285714328289032	0.0	1.0	-5.302215576171875	-0.8853988647460938	0.0	0.0	-5.302215576171875	-0.8853988647460938
1121#2021-06-01	0.0	1.0	0.0	1.0	0.1538461595773697	0.6666666865348816	0.0	1.0	-2.1486053466796875	0.08100128173828125	0.0	0.0	-2.1486053466796875	0.08100128173828125
1121#2021-06-01	0.0	1.0	0.0	1.0	0.3333333432674408	0.4285714328289032	0.06666667014360428	1.0	-6.3103790283203125	-3.157867431640625	1.52587890625e-05	0.0	-6.3103790283203125	-3.157867431640625
1121#2021-06-01	0.0	1.0	0.0	1.0	0.25	0.75	0.0	1.0	-0.364166259765625	-0.5079078674316406	-2.288818359375e-05	0.0	-0.364166259765625	-0.5079078674316406
1121#2021-06-01	0.0	1.0	0.0	1.0	0.4000000059604645	0.6666666865348816	0.06666667014360428	1.0	-3.7482681274414062	-2.0922470092773438	0.0	0.0	-3.7482681274414062	-2.0922470092773438
1121#2021-06-01	0.0	1.0	0.0	1.0	0.4285714328289032	0.3333333432674408	0.06666667014360428	1.0	-5.9804534912109375	-1.9130935668945312	0.0	0.0	-5.98046875	-1.9131011962890625
522#2021-10-28	0.0	1.0	0.0	1.0	0.7142857313156128	0.5555555820465088	0.1428571492433548	1.0	-3.5295562744140625	-1.8914947509765625	0.0	0.0	-3.5295562744140625	-1.8915023803710938
522#2021-10-28	0.0	1.0	0.0	1.0	0.4000000059604645	0.6666666865348816	0.1428571492433548	1.0	-2.6517791748046875	-1.74365234375	1.52587890625e-05	0.0	-2.6517791748046875	-1.74365234375
522#2021-10-28	0.0	1.0	0.0	1.0	0.4285714328289032	0.3333333432674408	0.0	1.0	-5.087593078613281	-1.9787559509277344	0.0	0.0	-5.087593078613281	-1.9787559509277344
522#2021-10-28	0.0	1.0	0.0	1.0	0.625	0.625	0.06666667014360428	1.0	-2.105987548828125	-0.9132843017578125	0.0	0.0	-2.105987548828125	-0.9132843017578125
522#2021-10-28	0.0	1.0	0.0	1.0	0.30000001192092896	0.5	0.1428571492433548	1.0	-5.54595947265625	-2.1244354248046875	0.0	7.62939453125e-06	-5.54595947265625	-2.1244354248046875
522#2021-10-28	0.0	1.0	0.0	1.0	0.375	0.375	0.06666667014360428	1.0	-5.50347900390625	-2.8359298706054688	0.0	0.0	-5.50347900390625	-2.8359222412109375
522#2021-10-28	0.0	1.0	0.0	1.0	0.375	0.375	0.0714285746216774	0.5	-5.3709716796875	-4.512046813964844	-1.52587890625e-05	0.0	-5.3709716796875	-4.512046813964844
522#2021-10-28	0.0	1.0	0.0	1.0	0.27272728085517883	0.6000000238418579	0.0	1.0	-1.043914794921875	-1.2698135375976562	0.0	-1.52587890625e-05	-1.043914794921875	-1.269805908203125
1739#2021-03-15	0.0	1.0	0.0	1.0	0.5555555820465088	0.7142857313156128	0.06666667014360428	1.0	-0.959930419921875	-0.4449005126953125	-1.52587890625e-05	0.0	-0.959930419921875	-0.4449005126953125
1739#2021-03-15	0.0	1.0	0.0	1.0	0.3636363744735718	0.800000011920929	0.1428571492433548	1.0	-1.175018310546875	-0.7364273071289062	0.0	0.0	-1.175018310546875	-0.7364273071289062
1739#2021-03-15	0.0	1.0	0.0	1.0	0.5	0.5	0.0714285746216774	0.5	-0.691986083984375	-0.4755706787109375	0.0	0.0	-0.691986083984375	-0.4755706787109375
1739#2021-03-15	0.0	1.0	0.0	1.0	0.5	0.5	0.0714285746216774	0.5	-0.8433685302734375	-0.7466659545898438	1.52587890625e-05	0.0	-0.8433685302734375	-0.7466659545898438
1739#2021-03-15	0.0	1.0	0.0	1.0	0.5555555820465088	0.7142857313156128	0.06666667014360428	1.0	-1.119598388671875	-0.6300277709960938	0.0	0.0	-1.119598388671875	-0.6300277709960938
1739#2021-03-15	0.0	1.0	0.0	1.0	0.5	0.8333333134651184	0.1428571492433548	1.0	-0.9300994873046875	-0.611083984375	0.0	7.62939453125e-06	-0.9300994873046875	-0.611083984375
1739#2021-03-15	0.0	1.0	0.0	1.0	0.5555555820465088	0.7142857313156128	0.0	1.0	-0.4181976318359375	-0.4589691162109375	0.0	0.0	-0.4181976318359375	-0.4589691162109375
1739#2021-03-15	0.0	1.0	0.0	1.0	0.3333333432674408	1.0	0.0714285746216774	0.5	-0.457733154296875	-0.5299530029296875	0.0	0.0	-0.457733154296875	-0.5299530029296875
2585#2022-06-27	0.1428571492433548	1.0	0.0	1.0	0.4000000059604645	0.6666666865348816	0.06666667014360428	1.0	-1.635650634765625	-1.3971786499023438	-0.1622467041015625	-0.35558319091796875	-1.5895614624023438	-1.1848983764648438
2585#2022-06-27	0.1428571492433548	1.0	0.0	1.0	0.5	0.5	0.1538461595773697	0.6666666865348816	-3.3560104370117188	-1.7740020751953125	-0.109039306640625	-0.2093963623046875	-3.4033737182617188	-1.5959625244140625
2585#2022-06-27	0.1428571492433548	1.0	0.0	1.0	0.5714285969734192	0.4444444477558136	0.1428571492433548	1.0	-3.2233963012695312	-2.0032119750976562	-0.2934417724609375	-0.25885772705078125	-3.0463180541992188	-1.87103271484375
2585#2022-06-27	0.1428571492433548	1.0	0.0	1.0	0.3333333432674408	0.20000000298023224	0.27272728085517883	0.6000000238418579	-3.6931228637695312	-3.701061248779297	-0.0709686279296875	-0.21683883666992188	-3.549468994140625	-3.5011863708496094
2585#2022-06-27	0.1428571492433548	1.0	0.0	1.0	0.8333333134651184	0.5	0.3333333432674408	1.0	-2.0026931762695312	-2.3678016662597656	-0.04334259033203125	-0.13718795776367188	-1.81048583984375	-2.0926551818847656
2585#2022-06-27	0.1428571492433548	1.0	0.0	1.0	0.4000000059604645	0.1818181872367859	0.25	0.75	-3.3719482421875	-3.2351760864257812	-0.10320281982421875	-0.13126754760742188	-3.0874252319335938	-2.8664321899414062
2585#2022-06-27	0.1428571492433548	1.0	0.0	1.0	1.0	0.4545454680919647	0.27272728085517883	0.6000000238418579	-4.325508117675781	-4.878246307373047	-0.15251922607421875	-0.1765899658203125	-4.117500305175781	-4.591236114501953
2585#2022-06-27	0.1428571492433548	1.0	0.0	1.0	0.5	0.5	0.1428571492433548	1.0	-2.4170761108398438	-1.345245361328125	-0.19451904296875	-0.228179931640625	-2.3418197631835938	-1.2960968017578125
1386#2021-07-19	0.1428571492433548	1.0	0.1428571492433548	1.0	1.0	0.3333333432674408	0.1428571492433548	1.0	0.5392913818359375	-0.7966537475585938	0.654022216796875	0.6008834838867188	1.277069091796875	-0.83709716796875
1386#2021-07-19	0.1428571492433548	1.0	0.1428571492433548	1.0	1.0	0.23076923191547394	0.3333333432674408	1.0	-0.5740509033203125	-3.141571044921875	0.5426177978515625	1.0848617553710938	-1.563812255859375	-4.746147155761719
1386#2021-07-19	0.1428571492433548	1.0	0.1428571492433548	1.0	1.0	0.1428571492433548	0.1538461595773697	0.6666666865348816	-0.1575164794921875	-1.125823974609375	1.740753173828125	2.5949859619140625	0.2264404296875	-1.7064056396484375
1386#2021-07-19	0.1428571492433548	1.0	0.1428571492433548	1.0	1.0	0.23076923191547394	0.23076923191547394	1.0	-0.0736236572265625	-2.7547454833984375	1.6638031005859375	2.670013427734375	-0.8271484375	-4.128395080566406
1386#2021-07-19	0.1428571492433548	1.0	0.1428571492433548	1.0	1.0	0.1428571492433548	0.0714285746216774	0.5	-0.1208343505859375	-1.296783447265625	0.0894927978515625	0.6320343017578125	0.5861663818359375	-1.7758560180664062
1386#2021-07-19	0.1428571492433548	1.0	0.1428571492433548	1.0	1.0	0.1428571492433548	0.23076923191547394	1.0	-1.0771484375	-2.2304153442382812	3.342926025390625	2.6973114013671875	-0.6006927490234375	-2.561004638671875
1386#2021-07-19	0.1428571492433548	1.0	0.1428571492433548	1.0	1.0	0.23076923191547394	0.1428571492433548	1.0	0.35498046875	-1.952728271484375	0.4589996337890625	1.5440826416015625	0.9646759033203125	-2.5818939208984375
1386#2021-07-19	0.1428571492433548	1.0	0.1428571492433548	1.0	1.0	0.0	0.1538461595773697	0.6666666865348816	-0.017333984375	-2.7149124145507812	1.5218658447265625	2.140380859375	-0.3490142822265625	-3.8470611572265625
811#2021-06-02	0.3333333432674408	1.0	0.1428571492433548	1.0	0.3333333432674408	0.4285714328289032	0.06666667014360428	1.0	1.40435791015625	2.5284652709960938	0.6372222900390625	0.894989013671875	0.71484375	1.501953125
811#2021-06-02	0.3333333432674408	1.0	0.1428571492433548	1.0	0.27272728085517883	0.6000000238418579	0.06666667014360428	1.0	1.7073211669921875	1.4490737915039062	0.701385498046875	0.7889480590820312	1.0256805419921875	0.9196243286132812
811#2021-06-02	0.3333333432674408	1.0	0.1428571492433548	1.0	0.5	0.8333333134651184	0.0	1.0	0.853302001953125	0.6189193725585938	0.7164306640625	0.331939697265625	0.2256317138671875	0.29265594482421875
811#2021-06-02	0.3333333432674408	1.0	0.1428571492433548	1.0	0.5	0.8333333134651184	0.06666667014360428	1.0	0.3296051025390625	0.7103118896484375	-0.2225189208984375	-0.280792236328125	-0.1857452392578125	0.3621978759765625
811#2021-06-02	0.3333333432674408	1.0	0.1428571492433548	1.0	0.5555555820465088	0.7142857313156128	0.0	1.0	0.99041748046875	0.99017333984375	0.7210540771484375	0.4012298583984375	0.1548004150390625	0.369873046875
811#2021-06-02	0.3333333432674408	1.0	0.1428571492433548	1.0	0.4000000059604645	0.6666666865348816	0.06666667014360428	1.0	0.661712646484375	0.5550308227539062	0.4303741455078125	0.141265869140625	0.3402862548828125	0.256439208984375
811#2021-06-02	0.3333333432674408	1.0	0.1428571492433548	1.0	0.5555555820465088	0.7142857313156128	0.06666667014360428	1.0	1.0277099609375	0.6640625	0.74652099609375	0.3489990234375	0.4958038330078125	0.4741363525390625
811#2021-06-02	0.3333333432674408	1.0	0.1428571492433548	1.0	0.5714285969734192	0.4444444477558136	0.0	1.0	-0.0157928466796875	0.33522796630859375	-0.4582061767578125	-0.44086456298828125	0.0817413330078125	0.47335052490234375
409#2022-06-14	0.0	1.0	0.0	1.0	0.375	0.375	0.0714285746216774	0.5	-0.7061691284179688	-0.9273300170898438	7.62939453125e-06	-7.62939453125e-06	-0.7061691284179688	-0.9273300170898438
409#2022-06-14	0.0	1.0	0.0	1.0	0.4285714328289032	0.3333333432674408	0.0714285746216774	0.5	-1.005615234375	-1.3334884643554688	-7.62939453125e-06	0.0	-1.0056304931640625	-1.3334884643554688
409#2022-06-14	0.0	1.0	0.0	1.0	0.6000000238418579	0.27272728085517883	0.07692307978868484	0.3333333432674408	-1.969451904296875	-1.5631790161132812	0.0	0.0	-1.9694595336914062	-1.5631790161132812
409#2022-06-14	0.0	1.0	0.0	1.0	0.25	0.25	0.0714285746216774	0.5	-1.6294937133789062	-1.3173294067382812	2.288818359375e-05	0.0	-1.6294937133789062	-1.3173294067382812
409#2022-06-14	0.0	1.0	0.0	1.0	0.5555555820465088	0.7142857313156128	0.0714285746216774	0.5	-0.7177658081054688	0.6161880493164062	0.0	0.0	-0.7177581787109375	0.6161880493164062
409#2022-06-14	0.0	1.0	0.0	1.0	0.4444444477558136	0.5714285969734192	0.1428571492433548	1.0	-0.6202011108398438	-1.3678665161132812	0.0	0.0	-0.6202011108398438	-1.36785888671875
409#2022-06-14	0.0	1.0	0.0	1.0	0.30000001192092896	0.5	0.06666667014360428	1.0	-0.5597610473632812	0.31493377685546875	0.0	0.0	-0.5597610473632812	0.31493377685546875
409#2022-06-14	0.0	1.0	0.0	1.0	0.5555555820465088	0.7142857313156128	0.1428571492433548	1.0	-0.984375	-0.5508499145507812	0.0	0.0	-0.984375	-0.5508575439453125
1548#2021-03-03	0.1666666716337204	0.5	0.0	1.0	0.5714285969734192	0.4444444477558136	0.25	0.75	-2.1317901611328125	-0.6827545166015625	2.8453140258789062	0.5681724548339844	-4.6532135009765625	-1.2355155944824219
1548#2021-03-03	0.1666666716337204	0.5	0.0	1.0	0.4444444477558136	0.5714285969734192	0.25	0.75	0.0707855224609375	0.15879058837890625	2.60833740234375	0.5909919738769531	-2.8555755615234375	-0.5714340209960938
1548#2021-03-03	0.1666666716337204	0.5	0.0	1.0	0.4444444477558136	0.5714285969734192	0.23076923191547394	1.0	-0.27957916259765625	0.049343109130859375	3.0638656616210938	0.3676872253417969	-4.6003875732421875	-0.6550407409667969
1548#2021-03-03	0.1666666716337204	0.5	0.0	1.0	0.30000001192092896	0.5	0.23076923191547394	1.0	-0.5641555786132812	-0.17470932006835938	1.0588150024414062	0.5046806335449219	-1.9815139770507812	-0.6645660400390625
1548#2021-03-03	0.1666666716337204	0.5	0.0	1.0	0.5555555820465088	0.7142857313156128	0.25	0.75	0.8362808227539062	0.4051246643066406	1.2179031372070312	0.231414794921875	-0.3739471435546875	0.29859161376953125
1548#2021-03-03	0.1666666716337204	0.5	0.0	1.0	0.5	0.30000001192092896	0.25	0.75	1.372955322265625	0.6951255798339844	2.3811569213867188	0.4848823547363281	-1.01092529296875	0.17193603515625
1548#2021-03-03	0.1666666716337204	0.5	0.0	1.0	0.30000001192092896	0.5	0.25	0.75	1.6145477294921875	0.6338119506835938	3.35797119140625	0.6617927551269531	-1.172576904296875	-0.061260223388671875
1548#2021-03-03	0.1666666716337204	0.5	0.0	1.0	0.4000000059604645	0.6666666865348816	0.1428571492433548	1.0	3.0458221435546875	0.7886772155761719	4.027801513671875	0.6841926574707031	-1.3646469116210938	-0.038227081298828125
2261#2021-11-13	0.0	1.0	0.1428571492433548	1.0	0.4000000059604645	0.6666666865348816	0.3636363744735718	0.800000011920929	-2.7371978759765625	-1.5555877685546875	2.5368804931640625	1.54559326171875	-4.532524108886719	-2.9210433959960938
2261#2021-11-13	0.0	1.0	0.1428571492433548	1.0	0.5555555820465088	0.7142857313156128	0.30000001192092896	0.5	-1.9509429931640625	-0.368438720703125	0.8835296630859375	0.8361663818359375	-2.82318115234375	-1.2277297973632812
2261#2021-11-13	0.0	1.0	0.1428571492433548	1.0	0.4000000059604645	0.6666666865348816	0.3333333432674408	1.0	-1.80609130859375	-0.5899429321289062	0.5901031494140625	0.6395111083984375	-2.7989349365234375	-1.7281875610351562
2261#2021-11-13	0.0	1.0	0.1428571492433548	1.0	0.7142857313156128	0.5555555820465088	0.4444444477558136	0.5714285969734192	-8.274986267089844	-4.698272705078125	0.2812347412109375	0.433258056640625	-9.069053649902344	-5.1926727294921875
2261#2021-11-13	0.0	1.0	0.1428571492433548	1.0	0.5555555820465088	0.7142857313156128	0.30000001192092896	0.5	-3.7914199829101562	-2.2262649536132812	1.1399002075195312	0.9364547729492188	-5.117317199707031	-3.0795440673828125
2261#2021-11-13	0.0	1.0	0.1428571492433548	1.0	0.7142857313156128	0.5555555820465088	0.3636363744735718	0.800000011920929	-2.8102874755859375	-0.62261962890625	0.8928680419921875	0.8227462768554688	-4.22967529296875	-2.2380294799804688
2261#2021-11-13	0.0	1.0	0.1428571492433548	1.0	0.3636363744735718	0.800000011920929	0.23076923191547394	1.0	-0.919952392578125	-1.2715377807617188	1.2301788330078125	1.4975204467773438	-3.379425048828125	-2.7748565673828125
2261#2021-11-13	0.0	1.0	0.1428571492433548	1.0	0.3636363744735718	0.800000011920929	0.20000000298023224	0.3333333432674408	-1.4097747802734375	-0.5487060546875	0.6161270141601562	0.4283905029296875	-3.434417724609375	-2.4569473266601562
2808#2023-01-31	0.1428571492433548	1.0	0.0	1.0	0.625	0.625	0.0	1.0	-4.5802764892578125	-1.7991256713867188	-0.607879638671875	-0.38639068603515625	-4.0853729248046875	-1.72332763671875
2808#2023-01-31	0.1428571492433548	1.0	0.0	1.0	0.800000011920929	0.3636363744735718	0.0	1.0	-7.7823028564453125	-1.7717742919921875	-0.5784149169921875	-0.2461395263671875	-7.512359619140625	-1.9585113525390625
2808#2023-01-31	0.1428571492433548	1.0	0.0	1.0	0.8333333134651184	0.5	0.0	1.0	-5.7226715087890625	-0.169097900390625	-0.9122772216796875	-0.1647796630859375	-5.559967041015625	-0.29514312744140625
2808#2023-01-31	0.1428571492433548	1.0	0.0	1.0	1.0	0.1428571492433548	0.0	1.0	-2.9907073974609375	-1.6850509643554688	-0.127777099609375	-0.107391357421875	-2.458160400390625	-1.41015625
2808#2023-01-31	0.1428571492433548	1.0	0.0	1.0	0.6666666865348816	0.8571428656578064	0.06666667014360428	1.0	-5.657562255859375	-1.7154083251953125	-1.138214111328125	-0.3483734130859375	-5.5235595703125	-1.5416107177734375
2808#2023-01-31	0.1428571492433548	1.0	0.0	1.0	1.0	0.23076923191547394	0.0	1.0	-6.7346343994140625	-2.7110061645507812	-0.70458984375	-0.5816726684570312	-6.5348968505859375	-2.7868194580078125
2808#2023-01-31	0.1428571492433548	1.0	0.0	1.0	0.8333333134651184	0.5	0.0	1.0	-7.1417236328125	-1.8803939819335938	-0.119171142578125	-0.0079193115234375	-6.310943603515625	-1.741180419921875
2808#2023-01-31	0.1428571492433548	1.0	0.0	1.0	0.6666666865348816	0.4000000059604645	0.06666667014360428	1.0	-6.2844696044921875	-2.22607421875	-0.285614013671875	-0.19924163818359375	-6.192169189453125	-2.4333877563476562
671#2022-02-24	0.1428571492433548	1.0	0.0	1.0	0.25	0.75	0.1538461595773697	0.6666666865348816	-5.99652099609375	-2.010528564453125	-0.5854339599609375	-0.2406463623046875	-5.3036651611328125	-1.6264114379882812
671#2022-02-24	0.1428571492433548	1.0	0.0	1.0	0.4000000059604645	0.6666666865348816	0.23076923191547394	1.0	-7.9427032470703125	-3.2948074340820312	-0.8155059814453125	-0.3450469970703125	-7.024322509765625	-2.7145919799804688
671#2022-02-24	0.1428571492433548	1.0	0.0	1.0	0.3636363744735718	0.800000011920929	0.1428571492433548	1.0	-3.4739532470703125	-1.4632797241210938	-0.872467041015625	-0.39475250244140625	-3.24932861328125	-1.2841644287109375
671#2022-02-24	0.1428571492433548	1.0	0.0	1.0	0.3333333432674408	0.4285714328289032	0.23076923191547394	1.0	0.204833984375	-0.0782623291015625	0.1652984619140625	-0.01274871826171875	-0.0865325927734375	-0.19261932373046875
671#2022-02-24	0.1428571492433548	1.0	0.0	1.0	0.4444444477558136	0.5714285969734192	0.1428571492433548	1.0	-7.8918304443359375	-4.060394287109375	-1.3293304443359375	-0.7988967895507812	-7.8081817626953125	-3.9237747192382812
671#2022-02-24	0.1428571492433548	1.0	0.0	1.0	0.5	0.5	0.1428571492433548	1.0	-4.24761962890625	-1.410797119140625	-0.093780517578125	-0.16243743896484375	-3.9449310302734375	-1.2786407470703125
671#2022-02-24	0.1428571492433548	1.0	0.0	1.0	0.4000000059604645	0.6666666865348816	0.1538461595773697	0.6666666865348816	-8.492141723632812	-3.403472900390625	-1.0374603271484375	-0.26055908203125	-8.087722778320312	-3.2342147827148438
671#2022-02-24	0.1428571492433548	1.0	0.0	1.0	0.4444444477558136	0.5714285969734192	0.1428571492433548	1.0	-11.98883056640625	-4.578788757324219	-0.8394775390625	-0.5380706787109375	-11.701141357421875	-4.143547058105469
1306#2021-08-28	0.0	1.0	0.0	1.0	0.27272728085517883	0.6000000238418579	0.0	1.0	-1.3678665161132812	-1.8181228637695312	0.0	0.0	-1.3678665161132812	-1.8181228637695312
1306#2021-08-28	0.0	1.0	0.0	1.0	0.3636363744735718	0.800000011920929	0.06666667014360428	1.0	-0.22347259521484375	-0.347412109375	0.0	0.0	-0.22347259521484375	-0.347412109375
1306#2021-08-28	0.0	1.0	0.0	1.0	0.30000001192092896	0.5	0.06666667014360428	1.0	-1.17108154296875	-0.7184295654296875	0.0	7.62939453125e-06	-1.17108154296875	-0.7184295654296875
1306#2021-08-28	0.0	1.0	0.0	1.0	0.30000001192092896	0.5	0.06666667014360428	1.0	-1.3320770263671875	-0.9962692260742188	-7.62939453125e-06	0.0	-1.3320770263671875	-0.9962692260742188
1306#2021-08-28	0.0	1.0	0.0	1.0	0.30000001192092896	0.5	0.06666667014360428	1.0	-2.2869720458984375	-2.43536376953125	0.0	0.0	-2.2869644165039062	-2.43536376953125
1306#2021-08-28	0.0	1.0	0.0	1.0	0.3636363744735718	0.800000011920929	0.06666667014360428	1.0	-1.1274337768554688	-0.47444915771484375	0.0	0.0	-1.1274337768554688	-0.4744415283203125
1306#2021-08-28	0.0	1.0	0.0	1.0	0.30000001192092896	0.5	0.06666667014360428	1.0	-0.9127960205078125	-0.963531494140625	0.0	-7.62939453125e-06	-0.9127960205078125	-0.963531494140625
1306#2021-08-28	0.0	1.0	0.0	1.0	0.27272728085517883	0.6000000238418579	0.0	1.0	-1.8478927612304688	-1.6346206665039062	0.0	0.0	-1.8478927612304688	-1.6346206665039062
1852#2022-08-09	0.0	1.0	0.1428571492433548	1.0	0.3333333432674408	1.0	0.0	1.0	0.17098236083984375	0.31858062744140625	0.30141448974609375	0.637420654296875	-0.13845062255859375	-0.1414337158203125
1852#2022-08-09	0.0	1.0	0.1428571492433548	1.0	0.3636363744735718	0.800000011920929	0.1538461595773697	0.6666666865348816	-0.40198516845703125	-0.5215301513671875	0.17962646484375	0.47591400146484375	-0.9466552734375	-1.0255355834960938
1852#2022-08-09	0.0	1.0	0.1428571492433548	1.0	0.30000001192092896	0.5	0.1428571492433548	1.0	-0.3343963623046875	-0.23238372802734375	0.5613327026367188	1.30517578125	-1.2014923095703125	-1.7041778564453125
1852#2022-08-09	0.0	1.0	0.1428571492433548	1.0	0.4000000059604645	0.6666666865348816	0.1666666716337204	0.5	-0.830718994140625	-0.5085220336914062	0.24889373779296875	0.0030517578125	-1.3213424682617188	-1.0183563232421875
1852#2022-08-09	0.0	1.0	0.1428571492433548	1.0	0.25	0.75	0.1666666716337204	0.5	-0.8272247314453125	-0.341094970703125	0.5990142822265625	0.3076019287109375	-2.402374267578125	-1.8368606567382812
1852#2022-08-09	0.0	1.0	0.1428571492433548	1.0	0.25	0.75	0.23076923191547394	1.0	-0.28809356689453125	-0.45245361328125	0.37044525146484375	0.404632568359375	-1.2139053344726562	-2.320098876953125
1852#2022-08-09	0.0	1.0	0.1428571492433548	1.0	0.23076923191547394	1.0	0.1428571492433548	1.0	0.47064208984375	-0.187103271484375	1.2075119018554688	-0.27191925048828125	-1.1698455810546875	-0.0697174072265625
1852#2022-08-09	0.0	1.0	0.1428571492433548	1.0	0.3636363744735718	0.800000011920929	0.1428571492433548	1.0	-0.30694580078125	-0.12581634521484375	0.48431396484375	0.10245513916015625	-0.20491790771484375	0.07068634033203125
2006#2021-06-23	0.0	1.0	0.1428571492433548	1.0	0.625	0.625	0.07692307978868484	0.3333333432674408	-0.5768890380859375	-0.49637603759765625	0.8421173095703125	0.35361480712890625	-1.071533203125	-1.8502960205078125
2006#2021-06-23	0.0	1.0	0.1428571492433548	1.0	0.3333333432674408	0.4285714328289032	0.0714285746216774	0.5	-0.4735565185546875	-0.2396392822265625	1.52020263671875	0.29865264892578125	-1.8838348388671875	-1.2624893188476562
2006#2021-06-23	0.0	1.0	0.1428571492433548	1.0	0.5714285969734192	0.4444444477558136	0.1666666716337204	0.5	-1.216766357421875	-0.643096923828125	0.5676422119140625	0.19309234619140625	-2.566925048828125	-1.71435546875
2006#2021-06-23	0.0	1.0	0.1428571492433548	1.0	0.5	0.8333333134651184	0.25	0.75	-3.2514266967773438	-2.271240234375	2.2938156127929688	1.578216552734375	-4.882209777832031	-3.178131103515625
2006#2021-06-23	0.0	1.0	0.1428571492433548	1.0	0.4444444477558136	0.5714285969734192	0.07692307978868484	0.3333333432674408	-3.0244293212890625	-2.5095901489257812	2.181732177734375	1.6019821166992188	-5.163421630859375	-3.574188232421875
2006#2021-06-23	0.0	1.0	0.1428571492433548	1.0	0.375	0.375	0.1428571492433548	1.0	-3.485443115234375	-2.7280349731445312	0.6982192993164062	0.47530364990234375	-4.5530242919921875	-3.478759765625
2006#2021-06-23	0.0	1.0	0.1428571492433548	1.0	0.1818181872367859	0.4000000059604645	0.1428571492433548	1.0	-1.06842041015625	-0.2957305908203125	1.2721405029296875	0.8015899658203125	-4.0360870361328125	-2.6820144653320312
2006#2021-06-23	0.0	1.0	0.1428571492433548	1.0	0.3333333432674408	0.4285714328289032	0.06666667014360428	1.0	-1.294586181640625	-0.8055038452148438	1.22174072265625	0.37618255615234375	-2.4661407470703125	-1.7688980102539062
1999#2021-06-12	0.3333333432674408	0.20000000298023224	0.1428571492433548	1.0	0.3333333432674408	0.20000000298023224	0.4000000059604645	0.6666666865348816	-0.7476806640625	-2.0551605224609375	9.543647766113281	7.033119201660156	-7.8824920654296875	-6.978797912597656
1999#2021-06-12	0.3333333432674408	0.20000000298023224	0.1428571492433548	1.0	0.5	0.5	0.3636363744735718	0.800000011920929	-1.553985595703125	-1.7338485717773438	3.7159881591796875	2.8588714599609375	-9.962158203125	-7.31256103515625
1999#2021-06-12	0.3333333432674408	0.20000000298023224	0.1428571492433548	1.0	0.75	0.25	0.5	0.8333333134651184	-2.86932373046875	-2.3398666381835938	2.9627227783203125	2.4362258911132812	-6.8106689453125	-5.1621246337890625
1999#2021-06-12	0.3333333432674408	0.20000000298023224	0.1428571492433548	1.0	0.6666666865348816	0.1538461595773697	0.5714285969734192	0.4444444477558136	-3.0009918212890625	-4.531913757324219	10.989036560058594	7.560401916503906	-3.8927001953125	-5.8997802734375
1999#2021-06-12	0.3333333432674408	0.20000000298023224	0.1428571492433548	1.0	0.4285714328289032	0.3333333432674408	0.3636363744735718	0.800000011920929	0.5909423828125	-0.6241302490234375	5.222381591796875	4.693733215332031	-3.91534423828125	-3.0034637451171875
1999#2021-06-12	0.3333333432674408	0.20000000298023224	0.1428571492433548	1.0	0.5	0.30000001192092896	0.4444444477558136	0.5714285969734192	0.3687744140625	-0.01401519775390625	9.625785827636719	7.622077941894531	-3.3100128173828125	-3.7885589599609375
1999#2021-06-12	0.3333333432674408	0.20000000298023224	0.1428571492433548	1.0	0.4285714328289032	0.3333333432674408	0.4444444477558136	0.5714285969734192	0.110198974609375	0.0411529541015625	3.7559127807617188	1.897918701171875	-7.601722717285156	-4.669593811035156
1999#2021-06-12	0.3333333432674408	0.20000000298023224	0.1428571492433548	1.0	0.7142857313156128	0.5555555820465088	0.625	0.625	-4.419708251953125	-2.4491653442382812	6.822601318359375	5.5244293212890625	-8.990493774414062	-7.1601715087890625
1572#2021-03-06	0.0	1.0	0.0	1.0	0.1666666716337204	0.5	0.1538461595773697	0.6666666865348816	-3.1664276123046875	-0.8529205322265625	-7.62939453125e-06	0.0	-3.1664276123046875	-0.8529205322265625
1572#2021-03-06	0.0	1.0	0.0	1.0	0.1666666716337204	0.5	0.1538461595773697	0.6666666865348816	-1.2788848876953125	-0.9969329833984375	-7.62939453125e-06	0.0	-1.2788848876953125	-0.9969329833984375
1572#2021-03-06	0.0	1.0	0.0	1.0	0.27272728085517883	0.6000000238418579	0.1538461595773697	0.6666666865348816	-2.7645111083984375	-1.021942138671875	7.62939453125e-06	0.0	-2.7645187377929688	-1.021942138671875
1572#2021-03-06	0.0	1.0	0.0	1.0	0.1666666716337204	0.5	0.0714285746216774	0.5	-2.564605712890625	-0.6440353393554688	-7.62939453125e-06	0.0	-2.5646209716796875	-0.64404296875
1572#2021-03-06	0.0	1.0	0.0	1.0	0.1666666716337204	0.5	0.1538461595773697	0.6666666865348816	-1.6213150024414062	-1.1107101440429688	0.0	0.0	-1.6213150024414062	-1.1107101440429688
1572#2021-03-06	0.0	1.0	0.0	1.0	0.1538461595773697	0.6666666865348816	0.1428571492433548	1.0	-0.8863601684570312	-0.59222412109375	0.0	0.0	-0.8863601684570312	-0.59222412109375
1572#2021-03-06	0.0	1.0	0.0	1.0	0.27272728085517883	0.6000000238418579	0.1538461595773697	0.6666666865348816	-2.3260269165039062	-1.0244293212890625	0.0	-7.62939453125e-06	-2.3260269165039062	-1.0244293212890625
1572#2021-03-06	0.0	1.0	0.0	1.0	0.07692307978868484	0.3333333432674408	0.0714285746216774	0.5	-3.2295303344726562	-0.7199783325195312	0.0	0.0	-3.2295303344726562	-0.7199783325195312
703#2021-06-23	0.5	0.5	0.0	1.0	0.4444444477558136	0.5714285969734192	0.0	1.0	1.9527130126953125	-1.7508010864257812	1.443206787109375	-0.869049072265625	0.8401641845703125	-0.9511260986328125
703#2021-06-23	0.5	0.5	0.0	1.0	0.3636363744735718	0.800000011920929	0.0	1.0	1.7588043212890625	-1.067047119140625	1.2114105224609375	-0.5676956176757812	0.3622894287109375	-0.645721435546875
703#2021-06-23	0.5	0.5	0.0	1.0	0.7142857313156128	0.5555555820465088	0.0	1.0	2.6477508544921875	-1.9767074584960938	2.234405517578125	-0.9057464599609375	0.9900970458984375	-1.2324905395507812
703#2021-06-23	0.5	0.5	0.0	1.0	0.27272728085517883	0.6000000238418579	0.0	1.0	1.1984710693359375	-1.4423675537109375	1.034149169921875	-0.812042236328125	0.540008544921875	-0.8139419555664062
703#2021-06-23	0.5	0.5	0.0	1.0	0.3333333432674408	0.4285714328289032	0.0	1.0	2.79168701171875	-1.5590972900390625	1.35125732421875	-0.6112136840820312	1.262939453125	-0.9445343017578125
703#2021-06-23	0.5	0.5	0.0	1.0	0.25	0.75	0.0	1.0	2.8279266357421875	-0.8844985961914062	2.4406585693359375	-0.40195465087890625	0.5267486572265625	-0.5309906005859375
703#2021-06-23	0.5	0.5	0.0	1.0	0.27272728085517883	0.6000000238418579	0.0	1.0	2.118896484375	-1.56591796875	1.342529296875	-0.763641357421875	0.6356353759765625	-0.67010498046875
703#2021-06-23	0.5	0.5	0.0	1.0	0.5555555820465088	0.7142857313156128	0.0	1.0	1.5363922119140625	-1.1072540283203125	1.299896240234375	-0.488861083984375	0.37841796875	-0.674468994140625
1581#2021-03-08	0.0	1.0	0.0	1.0	0.8571428656578064	0.6666666865348816	0.3636363744735718	0.800000011920929	-3.2398300170898438	-2.2228546142578125	0.0	0.0	-3.2398300170898438	-2.2228546142578125
1581#2021-03-08	0.0	1.0	0.0	1.0	0.5	0.30000001192092896	0.3636363744735718	0.800000011920929	-2.6810302734375	-1.5348129272460938	0.0	0.0	-2.6810302734375	-1.5348129272460938
1581#2021-03-08	0.0	1.0	0.0	1.0	0.800000011920929	0.3636363744735718	0.3636363744735718	0.800000011920929	-4.2976226806640625	-2.0217437744140625	0.0	0.0	-4.2976226806640625	-2.0217437744140625
1581#2021-03-08	0.0	1.0	0.0	1.0	0.6666666865348816	0.4000000059604645	0.25	0.75	-2.5110626220703125	-1.327117919921875	0.0	0.0	-2.5110626220703125	-1.327117919921875
1581#2021-03-08	0.0	1.0	0.0	1.0	0.4444444477558136	0.5714285969734192	0.23076923191547394	1.0	-4.23944091796875	-1.8628387451171875	0.0	7.62939453125e-06	-4.23944091796875	-1.8628387451171875
1581#2021-03-08	0.0	1.0	0.0	1.0	0.6666666865348816	0.4000000059604645	0.6000000238418579	1.0	-7.9746551513671875	-3.621429443359375	0.0	0.0	-7.9746551513671875	-3.621429443359375
1581#2021-03-08	0.0	1.0	0.0	1.0	0.6000000238418579	0.27272728085517883	0.4000000059604645	0.6666666865348816	-3.4236526489257812	-3.1034317016601562	0.0	0.0	-3.4236526489257812	-3.1034317016601562
1581#2021-03-08	0.0	1.0	0.0	1.0	0.4285714328289032	0.3333333432674408	0.5	0.8333333134651184	-5.5759735107421875	-2.6764602661132812	0.0	0.0	-5.5759735107421875	-2.6764602661132812
440#2021-10-13	0.0	1.0	0.0	1.0	0.30000001192092896	0.5	0.0	1.0	-0.9021453857421875	-1.9804611206054688	0.0	7.62939453125e-06	-0.9021453857421875	-1.9804611206054688
440#2021-10-13	0.0	1.0	0.0	1.0	0.30000001192092896	0.5	0.0	1.0	-2.1582260131835938	-1.46527099609375	0.0	0.0	-2.1582260131835938	-1.46527099609375
440#2021-10-13	0.0	1.0	0.0	1.0	0.1538461595773697	0.6666666865348816	0.0	1.0	-0.8875198364257812	-0.9790115356445312	0.0	0.0	-0.8875198364257812	-0.9790115356445312
440#2021-10-13	0.0	1.0	0.0	1.0	0.0714285746216774	0.5	0.0	1.0	-1.6827468872070312	-1.4923095703125	-1.52587890625e-05	-7.62939453125e-06	-1.6827392578125	-1.4923095703125
440#2021-10-13	0.0	1.0	0.0	1.0	0.27272728085517883	0.6000000238418579	0.0	1.0	0.018096923828125	-0.7919540405273438	0.0	0.0	0.018096923828125	-0.7919464111328125
440#2021-10-13	0.0	1.0	0.0	1.0	0.27272728085517883	0.6000000238418579	0.0	1.0	-1.384185791015625	-2.0455245971679688	1.52587890625e-05	0.0	-1.384185791015625	-2.0455169677734375
440#2021-10-13	0.0	1.0	0.0	1.0	0.25	0.75	0.0	1.0	-1.3803329467773438	-1.3216781616210938	7.62939453125e-06	0.0	-1.3803329467773438	-1.3216781616210938
440#2021-10-13	0.0	1.0	0.0	1.0	0.23076923191547394	1.0	0.0	1.0	-0.3577423095703125	-0.37067413330078125	7.62939453125e-06	0.0	-0.3577423095703125	-0.37067413330078125
941#2021-07-01	0.0	1.0	0.0	1.0	0.5714285969734192	0.4444444477558136	0.0	1.0	-1.8436965942382812	-0.41629791259765625	7.62939453125e-06	-7.62939453125e-06	-1.8436965942382812	-0.41629791259765625
941#2021-07-01	0.0	1.0	0.0	1.0	0.375	0.375	0.0	1.0	-0.9288253784179688	-0.07418060302734375	-1.52587890625e-05	-7.62939453125e-06	-0.9288253784179688	-0.07418060302734375
941#2021-07-01	0.0	1.0	0.0	1.0	0.375	0.375	0.1428571492433548	1.0	-1.19781494140625	-0.10042572021484375	-7.62939453125e-06	0.0	-1.1978073120117188	-0.10042572021484375
941#2021-07-01	0.0	1.0	0.0	1.0	0.6666666865348816	0.4000000059604645	0.06666667014360428	1.0	-1.1577606201171875	-0.19857025146484375	7.62939453125e-06	0.0	-1.1577529907226562	-0.198577880859375
941#2021-07-01	0.0	1.0	0.0	1.0	0.25	0.25	0.1428571492433548	1.0	-1.1551284790039062	-0.197174072265625	0.0	7.62939453125e-06	-1.1551284790039062	-0.197174072265625
941#2021-07-01	0.0	1.0	0.0	1.0	0.5	0.5	0.0	1.0	-0.7948837280273438	-0.10774993896484375	0.0	0.0	-0.7948989868164062	-0.10774993896484375
941#2021-07-01	0.0	1.0	0.0	1.0	0.800000011920929	0.3636363744735718	0.0	1.0	-1.2742843627929688	-0.02249908447265625	1.52587890625e-05	0.0	-1.2742843627929688	-0.02249908447265625
941#2021-07-01	0.0	1.0	0.0	1.0	0.4285714328289032	0.3333333432674408	0.06666667014360428	1.0	-1.6766510009765625	-0.23648834228515625	0.0	0.0	-1.6766510009765625	-0.23648834228515625
450#2022-11-11	0.0	1.0	0.1428571492433548	1.0	0.06666667014360428	1.0	0.3333333432674408	1.0	-0.954803466796875	-0.1781158447265625	0.774383544921875	1.9499282836914062	-1.173919677734375	-1.5653610229492188
450#2022-11-11	0.0	1.0	0.1428571492433548	1.0	0.23076923191547394	1.0	0.23076923191547394	1.0	0.0507049560546875	0.2628936767578125	0.381988525390625	0.8757095336914062	-0.1239471435546875	-0.16068267822265625
450#2022-11-11	0.0	1.0	0.1428571492433548	1.0	0.1428571492433548	1.0	0.23076923191547394	1.0	0.0367279052734375	0.1432952880859375	-0.0814361572265625	0.42142486572265625	-0.008575439453125	-0.3016815185546875
450#2022-11-11	0.0	1.0	0.1428571492433548	1.0	0.1428571492433548	1.0	0.1428571492433548	1.0	0.0439300537109375	0.5108871459960938	0.0679931640625	1.1621017456054688	-0.0547332763671875	-0.26810455322265625
450#2022-11-11	0.0	1.0	0.1428571492433548	1.0	0.1428571492433548	1.0	0.23076923191547394	1.0	-0.049346923828125	0.2150421142578125	0.363433837890625	1.2664947509765625	0.0965118408203125	-0.2242889404296875
450#2022-11-11	0.0	1.0	0.1428571492433548	1.0	0.1428571492433548	1.0	0.1428571492433548	1.0	-0.44500732421875	0.35050201416015625	1.246063232421875	1.9847869873046875	-0.6879730224609375	-1.3368301391601562
450#2022-11-11	0.0	1.0	0.1428571492433548	1.0	0.23076923191547394	1.0	0.23076923191547394	1.0	0.134033203125	0.13172149658203125	-0.031341552734375	0.4442901611328125	0.190032958984375	-0.34084320068359375
450#2022-11-11	0.0	1.0	0.1428571492433548	1.0	0.06666667014360428	1.0	0.1428571492433548	1.0	0.1123504638671875	0.25821685791015625	0.314056396484375	0.36959075927734375	-0.1143951416015625	-0.10247802734375
2690#2022-10-09	0.0	1.0	0.0	1.0	0.5	0.30000001192092896	0.8571428656578064	0.6666666865348816	-3.2667465209960938	-5.535980224609375	-1.52587890625e-05	0.0	-3.2667617797851562	-5.535980224609375
2690#2022-10-09	0.0	1.0	0.0	1.0	0.2857142984867096	0.2222222238779068	0.5	0.5	-2.5712203979492188	-6.1395416259765625	7.62939453125e-06	0.0	-2.5712432861328125	-6.1395416259765625
2690#2022-10-09	0.0	1.0	0.0	1.0	0.3333333432674408	0.20000000298023224	1.0	0.4545454680919647	-3.9051132202148438	-8.154335021972656	0.0	0.0	-3.9051132202148438	-8.154335021972656
2690#2022-10-09	0.0	1.0	0.0	1.0	0.5714285969734192	0.4444444477558136	0.3636363744735718	0.800000011920929	-3.4023284912109375	-7.3821563720703125	0.0	-7.62939453125e-06	-3.4023284912109375	-7.3821563720703125
2690#2022-10-09	0.0	1.0	0.0	1.0	0.25	0.25	0.8571428656578064	0.6666666865348816	-5.625068664550781	-9.625862121582031	2.288818359375e-05	0.0	-5.6250762939453125	-9.625862121582031
2690#2022-10-09	0.0	1.0	0.0	1.0	0.4285714328289032	0.3333333432674408	0.75	0.75	-4.100730895996094	-8.787979125976562	0.0	0.0	-4.100730895996094	-8.787979125976562
2690#2022-10-09	0.0	1.0	0.0	1.0	0.5	0.30000001192092896	0.4444444477558136	0.5714285969734192	-1.8974075317382812	-5.836700439453125	0.0	0.0	-1.8974075317382812	-5.836700439453125
2690#2022-10-09	0.0	1.0	0.0	1.0	0.4285714328289032	0.3333333432674408	0.5555555820465088	0.7142857313156128	-3.5589218139648438	-7.283927917480469	0.0	0.0	-3.5589218139648438	-7.283927917480469
221#2021-06-25	0.0	1.0	0.1428571492433548	1.0	0.3636363744735718	0.800000011920929	0.0	1.0	0.3698883056640625	-0.24156951904296875	2.237457275390625	0.6650619506835938	-1.1847076416015625	-1.0594635009765625
221#2021-06-25	0.0	1.0	0.1428571492433548	1.0	0.23076923191547394	1.0	0.06666667014360428	1.0	-0.1123504638671875	-0.42227935791015625	-0.0026092529296875	0.089569091796875	-0.0137786865234375	-0.4886627197265625
221#2021-06-25	0.0	1.0	0.1428571492433548	1.0	0.3636363744735718	0.800000011920929	0.0	1.0	0.351287841796875	0.09000396728515625	-0.1473236083984375	1.6529693603515625	0.995025634765625	-0.12931060791015625
221#2021-06-25	0.0	1.0	0.1428571492433548	1.0	0.23076923191547394	1.0	0.06666667014360428	1.0	-0.2700347900390625	-0.2052154541015625	-0.702850341796875	-0.12480926513671875	0.3638458251953125	-0.11035919189453125
221#2021-06-25	0.0	1.0	0.1428571492433548	1.0	0.23076923191547394	1.0	0.06666667014360428	1.0	-0.00311279296875	-0.15325927734375	0.2300872802734375	0.0447998046875	-0.16339111328125	-0.4642791748046875
221#2021-06-25	0.0	1.0	0.1428571492433548	1.0	0.3333333432674408	1.0	0.06666667014360428	1.0	-0.7032470703125	0.1696624755859375	0.07098388671875	0.8570022583007812	-0.38873291015625	-0.9579620361328125
221#2021-06-25	0.0	1.0	0.1428571492433548	1.0	0.1666666716337204	0.5	0.0	1.0	0.2581634521484375	-0.08361053466796875	-0.170135498046875	1.2639389038085938	0.9795684814453125	-0.06034088134765625
221#2021-06-25	0.0	1.0	0.1428571492433548	1.0	0.1428571492433548	1.0	0.06666667014360428	1.0	0.0180816650390625	-0.1295318603515625	0.1463623046875	0.14270782470703125	-0.24017333984375	-0.27446746826171875
1587#2021-01-22	1.0	0.3333333432674408	0.0	1.0	0.3333333432674408	0.4285714328289032	0.25	0.75	1.930999755859375	0.4359588623046875	1.683837890625	3.129730224609375	0.3062286376953125	-0.33477020263671875
1587#2021-01-22	1.0	0.3333333432674408	0.0	1.0	0.25	0.25	0.23076923191547394	1.0	3.59210205078125	-0.5710372924804688	2.6862640380859375	0.0996856689453125	1.0439300537109375	-0.5476226806640625
1587#2021-01-22	1.0	0.3333333432674408	0.0	1.0	0.3333333432674408	0.4285714328289032	0.1538461595773697	0.6666666865348816	1.4242706298828125	-0.3192138671875	0.48260498046875	0.73089599609375	0.6745758056640625	-0.3311767578125
1587#2021-01-22	1.0	0.3333333432674408	0.0	1.0	0.375	0.375	0.23076923191547394	1.0	3.5017242431640625	-0.8463973999023438	2.7340240478515625	0.03122711181640625	0.7783660888671875	-0.5791549682617188
1587#2021-01-22	1.0	0.3333333432674408	0.0	1.0	0.2857142984867096	0.2222222238779068	0.1428571492433548	1.0	3.78497314453125	-1.1429595947265625	2.64404296875	-0.5509033203125	1.294403076171875	-0.7769241333007812
1587#2021-01-22	1.0	0.3333333432674408	0.0	1.0	0.25	0.25	0.0	1.0	3.46337890625	-0.7509078979492188	2.27838134765625	0.0793304443359375	0.42181396484375	-0.07889556884765625
1587#2021-01-22	1.0	0.3333333432674408	0.0	1.0	0.2857142984867096	0.2222222238779068	0.06666667014360428	1.0	3.5406036376953125	-0.7459487915039062	2.5465850830078125	-0.0413818359375	1.180389404296875	-0.5750961303710938
1587#2021-01-22	1.0	0.3333333432674408	0.0	1.0	0.4285714328289032	0.3333333432674408	0.1428571492433548	1.0	3.3720855712890625	-0.7076034545898438	2.46002197265625	0.02379608154296875	0.814117431640625	-0.5010986328125
62#2021-06-24	0.3333333432674408	1.0	0.1428571492433548	1.0	0.1666666716337204	0.5	0.1428571492433548	1.0	3.7497406005859375	1.5448455810546875	0.266204833984375	-1.32647705078125	5.3085479736328125	1.5966262817382812
62#2021-06-24	0.3333333432674408	1.0	0.1428571492433548	1.0	0.30000001192092896	0.5	0.1428571492433548	1.0	3.3817138671875	1.1147384643554688	4.45654296875	2.17510986328125	0.48321533203125	0.2305145263671875
62#2021-06-24	0.3333333432674408	1.0	0.1428571492433548	1.0	0.30000001192092896	0.5	0.1428571492433548	1.0	3.6749114990234375	1.55908203125	1.11297607421875	-0.85662841796875	2.91473388671875	0.95654296875
62#2021-06-24	0.3333333432674408	1.0	0.1428571492433548	1.0	0.30000001192092896	0.5	0.1538461595773697	0.6666666865348816	4.3580780029296875	1.734466552734375	3.0247039794921875	0.9851303100585938	1.7727508544921875	0.90283203125
62#2021-06-24	0.3333333432674408	1.0	0.1428571492433548	1.0	0.1666666716337204	0.5	0.06666667014360428	1.0	2.0733489990234375	1.252777099609375	0.9460906982421875	0.6060867309570312	3.7595977783203125	-0.2203521728515625
62#2021-06-24	0.3333333432674408	1.0	0.1428571492433548	1.0	0.30000001192092896	0.5	0.1538461595773697	0.6666666865348816	4.71875	2.7518310546875	1.11273193359375	-0.805023193359375	4.4706878662109375	2.8038177490234375
62#2021-06-24	0.3333333432674408	1.0	0.1428571492433548	1.0	0.25	0.75	0.1428571492433548	1.0	0.093048095703125	-0.0443572998046875	-0.4553680419921875	-0.271392822265625	-1.0465545654296875	-0.16539764404296875
62#2021-06-24	0.3333333432674408	1.0	0.1428571492433548	1.0	0.1666666716337204	0.5	0.06666667014360428	1.0	3.302734375	1.1292343139648438	0.3004150390625	-0.7615280151367188	3.003143310546875	0.149383544921875
2791#2022-12-29	0.0	1.0	0.0	1.0	0.6666666865348816	0.4000000059604645	0.1428571492433548	1.0	-0.7171401977539062	-0.0889739990234375	0.0	0.0	-0.7171478271484375	-0.0889739990234375
2791#2022-12-29	0.0	1.0	0.0	1.0	0.75	0.75	0.23076923191547394	1.0	0.301239013671875	0.2819671630859375	1.52587890625e-05	0.0	0.301239013671875	0.28195953369140625
2791#2022-12-29	0.0	1.0	0.0	1.0	0.5	0.5	0.23076923191547394	1.0	-0.26850128173828125	0.04740142822265625	-7.62939453125e-06	0.0	-0.26850128173828125	0.04740142822265625
2791#2022-12-29	0.0	1.0	0.0	1.0	0.6666666865348816	0.4000000059604645	0.23076923191547394	1.0	-0.7985763549804688	0.07495880126953125	0.0	0.0	-0.7985763549804688	0.07495880126953125
2791#2022-12-29	0.0	1.0	0.0	1.0	0.8333333134651184	0.5	0.3333333432674408	1.0	-0.1385040283203125	-0.00049591064453125	7.62939453125e-06	0.0	-0.13849639892578125	-0.00049591064453125
2791#2022-12-29	0.0	1.0	0.0	1.0	0.5	0.5	0.3333333432674408	1.0	-0.1473846435546875	0.02886199951171875	1.52587890625e-05	0.0	-0.1473846435546875	0.02886962890625
2791#2022-12-29	0.0	1.0	0.0	1.0	0.5	0.5	0.3333333432674408	1.0	-0.0854034423828125	-0.015289306640625	0.0	0.0	-0.0854034423828125	-0.015289306640625
2791#2022-12-29	0.0	1.0	0.0	1.0	0.625	0.625	0.23076923191547394	1.0	-0.4374542236328125	-0.01044464111328125	0.0	0.0	-0.4374542236328125	-0.01044464111328125
510#2022-10-18	0.1428571492433548	1.0	0.0	1.0	0.5714285969734192	0.4444444477558136	0.5714285969734192	0.4444444477558136	-1.2705307006835938	0.14714431762695312	0.23565673828125	0.0465545654296875	-1.2202606201171875	0.19183349609375
510#2022-10-18	0.1428571492433548	1.0	0.0	1.0	0.4444444477558136	0.5714285969734192	0.2857142984867096	0.2222222238779068	0.154449462890625	-0.17031097412109375	0.15920257568359375	0.008655548095703125	-0.026092529296875	-0.22498703002929688
510#2022-10-18	0.1428571492433548	1.0	0.0	1.0	0.5	0.5	0.2857142984867096	0.2222222238779068	0.04761505126953125	0.018321990966796875	0.17583465576171875	0.0068511962890625	-0.151092529296875	-0.03531646728515625
510#2022-10-18	0.1428571492433548	1.0	0.0	1.0	0.5555555820465088	0.7142857313156128	0.5714285969734192	0.4444444477558136	-0.5236892700195312	-0.20936203002929688	0.092498779296875	0.000835418701171875	-0.5342025756835938	-0.0760345458984375
510#2022-10-18	0.1428571492433548	1.0	0.0	1.0	0.4444444477558136	0.5714285969734192	0.3333333432674408	0.20000000298023224	-0.12177276611328125	-0.22383880615234375	0.1078643798828125	-0.0266571044921875	-0.20912933349609375	-0.21074295043945312
510#2022-10-18	0.1428571492433548	1.0	0.0	1.0	0.5	0.8333333134651184	0.4285714328289032	0.3333333432674408	-0.24010467529296875	0.1571502685546875	0.24529266357421875	0.06787872314453125	-0.4832916259765625	0.09610748291015625
510#2022-10-18	0.1428571492433548	1.0	0.0	1.0	0.4000000059604645	0.6666666865348816	0.3333333432674408	0.20000000298023224	-0.5313491821289062	-0.9082298278808594	0.1912689208984375	0.04599761962890625	-0.6056747436523438	-0.8434104919433594
510#2022-10-18	0.1428571492433548	1.0	0.0	1.0	0.4444444477558136	0.5714285969734192	0.5	0.30000001192092896	-0.48558807373046875	-0.29474639892578125	0.0897064208984375	-0.048213958740234375	-0.6425247192382812	-0.2031402587890625
113#2022-12-27	0.0	1.0	0.1428571492433548	1.0	0.0714285746216774	0.5	0.0	1.0	-0.3480682373046875	0.023651123046875	0.8259201049804688	0.28871917724609375	-1.2196197509765625	-0.2212677001953125
113#2022-12-27	0.0	1.0	0.1428571492433548	1.0	0.5	0.8333333134651184	0.1428571492433548	1.0	-0.485626220703125	0.18804168701171875	0.7796478271484375	0.6518783569335938	-1.3174285888671875	-0.42694091796875
113#2022-12-27	0.0	1.0	0.1428571492433548	1.0	0.4545454680919647	1.0	0.1428571492433548	1.0	-0.25274658203125	0.3316497802734375	0.6880645751953125	0.6343460083007812	-0.810821533203125	-0.2179107666015625
113#2022-12-27	0.0	1.0	0.1428571492433548	1.0	0.25	0.75	0.1428571492433548	1.0	-0.0966033935546875	0.27324676513671875	0.790252685546875	0.5365371704101562	-0.8841094970703125	-0.36328887939453125
113#2022-12-27	0.0	1.0	0.1428571492433548	1.0	0.3636363744735718	0.800000011920929	0.06666667014360428	1.0	-0.269683837890625	0.1554412841796875	0.934539794921875	0.7033538818359375	-1.0530242919921875	-0.27736663818359375
113#2022-12-27	0.0	1.0	0.1428571492433548	1.0	0.3333333432674408	1.0	0.06666667014360428	1.0	-0.16835784912109375	0.1053619384765625	0.4993133544921875	0.23602294921875	-0.8161773681640625	-0.19751739501953125
113#2022-12-27	0.0	1.0	0.1428571492433548	1.0	0.5	0.8333333134651184	0.1428571492433548	1.0	-0.767364501953125	0.24567413330078125	0.98272705078125	0.6730804443359375	-1.512603759765625	-0.3765411376953125
113#2022-12-27	0.0	1.0	0.1428571492433548	1.0	0.23076923191547394	1.0	0.0	1.0	0.43341064453125	0.37542724609375	0.893280029296875	0.5058670043945312	-0.495758056640625	-0.12415313720703125
779#2022-05-28	0.1428571492433548	1.0	0.1428571492433548	1.0	0.1428571492433548	1.0	0.0	1.0	2.9765777587890625	1.8609046936035156	3.5313491821289062	2.3126564025878906	-1.0356826782226562	-0.372344970703125
779#2022-05-28	0.1428571492433548	1.0	0.1428571492433548	1.0	0.1428571492433548	1.0	0.0	1.0	3.34912109375	1.024505615234375	4.150459289550781	1.1886367797851562	-0.1842498779296875	-0.21625518798828125
779#2022-05-28	0.1428571492433548	1.0	0.1428571492433548	1.0	0.1428571492433548	1.0	0.0	1.0	4.300140380859375	1.7270965576171875	4.8721771240234375	2.0023193359375	-0.6584548950195312	-0.15222930908203125
779#2022-05-28	0.1428571492433548	1.0	0.1428571492433548	1.0	0.23076923191547394	1.0	0.0	1.0	1.9319381713867188	0.5369415283203125	2.9591522216796875	0.8406295776367188	-0.6035232543945312	-0.31587982177734375
779#2022-05-28	0.1428571492433548	1.0	0.1428571492433548	1.0	0.1428571492433548	1.0	0.0	1.0	2.1431884765625	0.75506591796875	2.7512893676757812	0.8657608032226562	-0.125579833984375	-0.0792236328125
779#2022-05-28	0.1428571492433548	1.0	0.1428571492433548	1.0	0.1428571492433548	1.0	0.06666667014360428	1.0	2.1393280029296875	0.7136459350585938	3.3233795166015625	1.1570281982421875	-0.5056304931640625	-0.170806884765625
779#2022-05-28	0.1428571492433548	1.0	0.1428571492433548	1.0	0.23076923191547394	1.0	0.0	1.0	2.6169662475585938	1.0616455078125	3.7073516845703125	1.8136329650878906	-0.9680252075195312	-0.3234977722167969
779#2022-05-28	0.1428571492433548	1.0	0.1428571492433548	1.0	0.23076923191547394	1.0	0.06666667014360428	1.0	2.1971588134765625	0.2271728515625	4.019752502441406	0.5354690551757812	-1.1876373291015625	-0.36316680908203125
2598#2022-07-08	0.3333333432674408	1.0	0.1666666716337204	0.5	0.25	0.25	0.3333333432674408	0.4285714328289032	-1.8615646362304688	-2.1770553588867188	0.6176986694335938	0.5543670654296875	-2.3671798706054688	-2.6329193115234375
2598#2022-07-08	0.3333333432674408	1.0	0.1666666716337204	0.5	0.25	0.25	0.3333333432674408	0.4285714328289032	-1.850189208984375	-2.1962738037109375	0.5610275268554688	0.5567703247070312	-2.3820953369140625	-2.6507644653320312
2598#2022-07-08	0.3333333432674408	1.0	0.1666666716337204	0.5	0.10000000149011612	0.1666666716337204	0.1666666716337204	0.5	-1.7254562377929688	-2.0550689697265625	0.69720458984375	0.7158355712890625	-2.4171676635742188	-2.4471511840820312
2598#2022-07-08	0.3333333432674408	1.0	0.1666666716337204	0.5	0.30000001192092896	0.5	0.25	0.75	-1.4899139404296875	-1.5679931640625	0.6794662475585938	0.4280853271484375	-2.0484619140625	-1.816314697265625
2598#2022-07-08	0.3333333432674408	1.0	0.1666666716337204	0.5	0.375	0.375	0.3636363744735718	0.800000011920929	-1.2953109741210938	-1.5583343505859375	0.85723876953125	0.8031845092773438	-1.8992080688476562	-2.1507644653320312
2598#2022-07-08	0.3333333432674408	1.0	0.1666666716337204	0.5	0.4000000059604645	0.6666666865348816	0.23076923191547394	1.0	-0.788360595703125	-0.9857940673828125	0.6995010375976562	0.545135498046875	-1.4628219604492188	-1.6584701538085938
2598#2022-07-08	0.3333333432674408	1.0	0.1666666716337204	0.5	0.20000000298023224	0.3333333432674408	0.23076923191547394	1.0	-1.3716888427734375	-1.5522308349609375	0.6259994506835938	0.5665969848632812	-1.9426422119140625	-1.9981689453125
2598#2022-07-08	0.3333333432674408	1.0	0.1666666716337204	0.5	0.20000000298023224	0.3333333432674408	0.27272728085517883	0.6000000238418579	-1.8304443359375	-2.1479721069335938	0.7342758178710938	0.7092361450195312	-2.5032730102539062	-2.77252197265625
826#2022-11-22	0.0	1.0	0.0	1.0	0.25	0.0833333358168602	0.06666667014360428	1.0	-1.7444915771484375	-2.1061935424804688	0.0	0.0	-1.7444839477539062	-2.1061935424804688
826#2022-11-22	0.0	1.0	0.0	1.0	1.0	0.23076923191547394	0.06666667014360428	1.0	-2.60174560546875	-2.4395217895507812	0.0	0.0	-2.6017379760742188	-2.4395217895507812
826#2022-11-22	0.0	1.0	0.0	1.0	0.4000000059604645	0.1818181872367859	0.06666667014360428	1.0	-1.4963455200195312	-1.7729949951171875	-2.288818359375e-05	0.0	-1.4963455200195312	-1.7729949951171875
826#2022-11-22	0.0	1.0	0.0	1.0	0.4000000059604645	0.1818181872367859	0.06666667014360428	1.0	-1.1207962036132812	-1.727874755859375	0.0	0.0	-1.1207962036132812	-1.727874755859375
826#2022-11-22	0.0	1.0	0.0	1.0	1.0	0.23076923191547394	0.06666667014360428	1.0	-1.7971572875976562	-2.4232025146484375	1.52587890625e-05	7.62939453125e-06	-1.7971572875976562	-2.4232025146484375
826#2022-11-22	0.0	1.0	0.0	1.0	0.800000011920929	0.3636363744735718	0.06666667014360428	1.0	-1.4095993041992188	-2.0416793823242188	0.0	0.0	-1.4095993041992188	-2.0416793823242188
826#2022-11-22	0.0	1.0	0.0	1.0	0.5	0.1666666716337204	0.06666667014360428	1.0	-1.5634231567382812	-1.70416259765625	0.0	0.0	-1.5634231567382812	-1.7041702270507812
826#2022-11-22	0.0	1.0	0.0	1.0	0.6000000238418579	0.27272728085517883	0.06666667014360428	1.0	-1.6462554931640625	-1.6081771850585938	0.0	0.0	-1.6462554931640625	-1.6081771850585938
257#2022-10-28	0.1428571492433548	1.0	0.0	1.0	0.30000001192092896	0.5	0.0	1.0	-4.6038055419921875	-2.619873046875	-0.1468658447265625	-0.06803131103515625	-3.2382583618164062	-1.3553543090820312
257#2022-10-28	0.1428571492433548	1.0	0.0	1.0	0.4000000059604645	0.1818181872367859	0.1428571492433548	1.0	-3.6436691284179688	-1.7157745361328125	-0.3099365234375	-0.5286941528320312	-2.66375732421875	-1.0893936157226562
257#2022-10-28	0.1428571492433548	1.0	0.0	1.0	0.30000001192092896	0.5	0.23076923191547394	1.0	-2.6936721801757812	-1.1882858276367188	-0.40601348876953125	-0.5441436767578125	-2.3677597045898438	-0.7167129516601562
257#2022-10-28	0.1428571492433548	1.0	0.0	1.0	0.4545454680919647	1.0	0.1428571492433548	1.0	-5.757537841796875	-4.1176605224609375	-0.5928726196289062	-0.42900848388671875	-4.969573974609375	-2.8349227905273438
257#2022-10-28	0.1428571492433548	1.0	0.0	1.0	0.4285714328289032	0.3333333432674408	0.1428571492433548	1.0	-4.1734619140625	-1.852264404296875	-0.38275909423828125	-0.45850372314453125	-2.9560317993164062	-1.0923690795898438
257#2022-10-28	0.1428571492433548	1.0	0.0	1.0	0.3333333432674408	0.4285714328289032	0.06666667014360428	1.0	-3.991424560546875	-2.20440673828125	-0.04656982421875	-0.25920867919921875	-3.6942901611328125	-1.8696212768554688
257#2022-10-28	0.1428571492433548	1.0	0.0	1.0	0.30000001192092896	0.5	0.23076923191547394	1.0	-2.3994064331054688	-0.7356109619140625	0.146240234375	0.1091461181640625	-2.1798019409179688	-0.6055755615234375
257#2022-10-28	0.1428571492433548	1.0	0.0	1.0	0.4000000059604645	0.6666666865348816	0.1428571492433548	1.0	-3.0138931274414062	-1.7321090698242188	-0.00131988525390625	-0.10231781005859375	-2.2734603881835938	-1.078582763671875
2446#2022-03-07	0.0	1.0	0.1428571492433548	1.0	0.4444444477558136	0.5714285969734192	0.0714285746216774	0.5	0.74859619140625	0.52923583984375	1.5065765380859375	0.8228759765625	0.1603851318359375	0.41118621826171875
2446#2022-03-07	0.0	1.0	0.1428571492433548	1.0	0.4000000059604645	0.6666666865348816	0.06666667014360428	1.0	0.0162811279296875	-0.2824859619140625	3.3809280395507812	1.4392013549804688	-2.0812225341796875	-1.1498870849609375
2446#2022-03-07	0.0	1.0	0.1428571492433548	1.0	0.5555555820465088	0.7142857313156128	0.06666667014360428	1.0	-0.5755233764648438	-0.7878952026367188	1.8957366943359375	1.1283645629882812	-3.4159011840820312	-1.8436660766601562
2446#2022-03-07	0.0	1.0	0.1428571492433548	1.0	0.6000000238418579	1.0	0.06666667014360428	1.0	0.17474365234375	0.08748626708984375	1.3020172119140625	0.6903076171875	-1.2640838623046875	-0.1627197265625
2446#2022-03-07	0.0	1.0	0.1428571492433548	1.0	0.3333333432674408	1.0	0.0	1.0	0.8057403564453125	0.19010162353515625	2.2099151611328125	0.7729339599609375	-0.880035400390625	-0.5419998168945312
2446#2022-03-07	0.0	1.0	0.1428571492433548	1.0	0.5	0.8333333134651184	0.06666667014360428	1.0	0.06180572509765625	-0.232177734375	3.419830322265625	1.712005615234375	-2.9337005615234375	-1.4203033447265625
2446#2022-03-07	0.0	1.0	0.1428571492433548	1.0	0.5555555820465088	0.7142857313156128	0.0714285746216774	0.5	-0.4117584228515625	-0.39015960693359375	2.8604736328125	1.1128921508789062	-1.787384033203125	-1.1833038330078125
2446#2022-03-07	0.0	1.0	0.1428571492433548	1.0	0.5555555820465088	0.7142857313156128	0.0714285746216774	0.5	-0.7180099487304688	-0.7225723266601562	2.90380859375	1.8483352661132812	-4.4429931640625	-2.1980133056640625
2019#2022-01-26	0.0	1.0	0.0	1.0	0.4444444477558136	0.5714285969734192	0.20000000298023224	0.3333333432674408	-6.979881286621094	-4.772857666015625	0.0	0.0	-6.979881286621094	-4.772857666015625
2019#2022-01-26	0.0	1.0	0.0	1.0	0.4000000059604645	0.6666666865348816	0.1818181872367859	0.4000000059604645	-3.3673248291015625	-2.0230026245117188	0.0	0.0	-3.3673248291015625	-2.0230026245117188
2019#2022-01-26	0.0	1.0	0.0	1.0	0.3333333432674408	1.0	0.1538461595773697	0.6666666865348816	-3.4000167846679688	-1.2524337768554688	0.0	0.0	-3.4000167846679688	-1.2524337768554688
2019#2022-01-26	0.0	1.0	0.0	1.0	0.5	0.8333333134651184	0.27272728085517883	0.6000000238418579	-8.183563232421875	-4.528877258300781	0.0	0.0	-8.183563232421875	-4.528877258300781
2019#2022-01-26	0.0	1.0	0.0	1.0	0.27272728085517883	0.6000000238418579	0.25	0.75	-4.496124267578125	-3.4661788940429688	0.0	7.62939453125e-06	-4.496124267578125	-3.4661788940429688
2019#2022-01-26	0.0	1.0	0.0	1.0	0.5555555820465088	0.7142857313156128	0.30000001192092896	0.5	-7.943595886230469	-4.928321838378906	-7.62939453125e-06	0.0	-7.943595886230469	-4.928321838378906
2019#2022-01-26	0.0	1.0	0.0	1.0	0.3333333432674408	0.4285714328289032	0.09090909361839294	0.20000000298023224	-3.8705215454101562	-1.3814315795898438	0.0	0.0	-3.8705215454101562	-1.3814315795898438
2019#2022-01-26	0.0	1.0	0.0	1.0	0.27272728085517883	0.6000000238418579	0.07692307978868484	0.3333333432674408	-3.9664535522460938	-1.2826004028320312	0.0	0.0	-3.9664382934570312	-1.2826004028320312
1469#2021-01-16	0.0	1.0	0.0	1.0	0.30000001192092896	0.5	0.0714285746216774	0.5	-5.320884704589844	-1.74188232421875	0.0	0.0	-5.320869445800781	-1.7418899536132812
1469#2021-01-16	0.0	1.0	0.0	1.0	0.30000001192092896	0.5	0.07692307978868484	0.3333333432674408	-3.6264114379882812	-1.010009765625	0.0	-7.62939453125e-06	-3.6264114379882812	-1.010009765625
1469#2021-01-16	0.0	1.0	0.0	1.0	0.30000001192092896	0.5	0.06666667014360428	1.0	-1.8614730834960938	-1.500518798828125	0.0	1.52587890625e-05	-1.8614883422851562	-1.500518798828125
1469#2021-01-16	0.0	1.0	0.0	1.0	0.20000000298023224	0.3333333432674408	0.06666667014360428	1.0	-4.028556823730469	-0.9512863159179688	0.0	0.0	-4.028556823730469	-0.9512863159179688
1469#2021-01-16	0.0	1.0	0.0	1.0	0.30000001192092896	0.5	0.06666667014360428	1.0	-2.6783447265625	-0.7073822021484375	0.0	0.0	-2.6783447265625	-0.7073822021484375
1469#2021-01-16	0.0	1.0	0.0	1.0	0.27272728085517883	0.6000000238418579	0.07692307978868484	0.3333333432674408	-5.7679595947265625	-1.3232345581054688	1.52587890625e-05	-7.62939453125e-06	-5.7679595947265625	-1.3232345581054688
1469#2021-01-16	0.0	1.0	0.0	1.0	0.30000001192092896	0.5	0.1428571492433548	1.0	-2.2826690673828125	-1.1469573974609375	0.0	0.0	-2.2826690673828125	-1.1469573974609375
1469#2021-01-16	0.0	1.0	0.0	1.0	0.30000001192092896	0.5	0.07692307978868484	0.3333333432674408	-4.7432403564453125	-1.484161376953125	0.0	0.0	-4.7432403564453125	-1.484161376953125
310#2022-05-25	0.6000000238418579	1.0	0.0	1.0	0.800000011920929	0.3636363744735718	0.4000000059604645	0.6666666865348816	-3.479248046875	-4.720603942871094	-1.52490234375	-1.6418075561523438	-3.8317413330078125	-3.902313232421875
310#2022-05-25	0.6000000238418579	1.0	0.0	1.0	0.5	0.1666666716337204	0.23076923191547394	1.0	-4.544769287109375	-4.725440979003906	-0.7195587158203125	-0.9459609985351562	-3.27850341796875	-2.8992767333984375
310#2022-05-25	0.6000000238418579	1.0	0.0	1.0	0.6666666865348816	0.1538461595773697	0.23076923191547394	1.0	-0.3796234130859375	-1.772125244140625	0.386566162109375	-0.32697296142578125	-0.81689453125	-1.2811050415039062
310#2022-05-25	0.6000000238418579	1.0	0.0	1.0	0.800000011920929	0.3636363744735718	0.4444444477558136	0.5714285969734192	-2.76715087890625	-4.288475036621094	-1.36981201171875	-1.6109771728515625	-3.1450042724609375	-3.8357391357421875
310#2022-05-25	0.6000000238418579	1.0	0.0	1.0	0.6666666865348816	0.1538461595773697	0.4444444477558136	0.5714285969734192	-6.8168487548828125	-5.894294738769531	-1.646026611328125	-1.1806869506835938	-6.608612060546875	-5.0113525390625
310#2022-05-25	0.6000000238418579	1.0	0.0	1.0	0.6666666865348816	0.4000000059604645	0.25	0.75	-5.6788330078125	-6.4129180908203125	0.5060882568359375	-0.04836273193359375	-4.746246337890625	-3.9815292358398438
310#2022-05-25	0.6000000238418579	1.0	0.0	1.0	0.5	0.0714285746216774	0.5	0.8333333134651184	-5.524993896484375	-5.090606689453125	-1.8287811279296875	-1.0615310668945312	-5.549102783203125	-3.9017410278320312
310#2022-05-25	0.6000000238418579	1.0	0.0	1.0	0.3333333432674408	0.07692307978868484	0.25	0.75	-2.7619476318359375	-3.740936279296875	-1.1378021240234375	-1.3366165161132812	-3.0821380615234375	-2.8898391723632812
1889#2021-11-02	0.0	1.0	0.0	1.0	0.75	0.25	0.0	1.0	-0.4383697509765625	-0.7109451293945312	0.0	7.62939453125e-06	-0.4383697509765625	-0.7109451293945312
1889#2021-11-02	0.0	1.0	0.0	1.0	0.6666666865348816	0.4000000059604645	0.0	1.0	-1.1371536254882812	-1.1507339477539062	-7.62939453125e-06	0.0	-1.1371536254882812	-1.1507339477539062
1889#2021-11-02	0.0	1.0	0.0	1.0	0.5	0.30000001192092896	0.06666667014360428	1.0	0.10251617431640625	-0.8205490112304688	0.0	0.0	0.10253143310546875	-0.8205490112304688
1889#2021-11-02	0.0	1.0	0.0	1.0	0.6000000238418579	0.27272728085517883	0.0	1.0	-2.2924423217773438	-0.5223922729492188	0.0	0.0	-2.2924346923828125	-0.5223922729492188
1889#2021-11-02	0.0	1.0	0.0	1.0	0.5	0.1666666716337204	0.0	1.0	-0.714569091796875	-0.6026229858398438	0.0	0.0	-0.714569091796875	-0.6026229858398438
1889#2021-11-02	0.0	1.0	0.0	1.0	0.6666666865348816	0.4000000059604645	0.0	1.0	-0.03028106689453125	-0.9163970947265625	0.0	-1.52587890625e-05	-0.0302886962890625	-0.9163970947265625
1889#2021-11-02	0.0	1.0	0.0	1.0	0.4285714328289032	0.3333333432674408	0.06666667014360428	1.0	-1.021942138671875	-0.7928848266601562	7.62939453125e-06	0.0	-1.021942138671875	-0.7928848266601562
1889#2021-11-02	0.0	1.0	0.0	1.0	0.5	0.30000001192092896	0.0	1.0	-0.0999603271484375	-0.31426239013671875	0.0	7.62939453125e-06	-0.0999603271484375	-0.31427001953125
1150#2022-08-11	0.0	1.0	0.0	1.0	0.4285714328289032	0.3333333432674408	0.25	0.75	-3.2958221435546875	-1.874786376953125	0.0	0.0	-3.2958221435546875	-1.874786376953125
1150#2022-08-11	0.0	1.0	0.0	1.0	0.4285714328289032	0.3333333432674408	0.3636363744735718	0.800000011920929	-3.0987091064453125	-1.4487075805664062	-1.52587890625e-05	0.0	-3.098724365234375	-1.448699951171875
1150#2022-08-11	0.0	1.0	0.0	1.0	0.6000000238418579	0.27272728085517883	0.25	0.75	-2.27490234375	-1.0319976806640625	0.0	-7.62939453125e-06	-2.27490234375	-1.0320053100585938
1150#2022-08-11	0.0	1.0	0.0	1.0	0.3333333432674408	0.20000000298023224	0.3636363744735718	0.800000011920929	-2.26153564453125	-1.4184646606445312	0.0	-7.62939453125e-06	-2.26153564453125	-1.4184646606445312
1150#2022-08-11	0.0	1.0	0.0	1.0	0.6000000238418579	0.27272728085517883	0.3636363744735718	0.800000011920929	-2.1748504638671875	-1.39617919921875	0.0	0.0	-2.1748504638671875	-1.39617919921875
1150#2022-08-11	0.0	1.0	0.0	1.0	0.6666666865348816	0.4000000059604645	0.25	0.75	-1.5199127197265625	-0.7248306274414062	0.0	0.0	-1.5199127197265625	-0.7248306274414062
1150#2022-08-11	0.0	1.0	0.0	1.0	0.6000000238418579	0.27272728085517883	0.3636363744735718	0.800000011920929	-1.800079345703125	-0.95635986328125	-1.52587890625e-05	0.0	-1.800079345703125	-0.95635986328125
1150#2022-08-11	0.0	1.0	0.0	1.0	0.6666666865348816	0.4000000059604645	0.25	0.75	-2.450042724609375	-1.2993316650390625	1.52587890625e-05	0.0	-2.450042724609375	-1.2993316650390625
1760#2023-03-05	0.0	1.0	0.0	1.0	0.30000001192092896	0.5	0.1428571492433548	1.0	-0.6220321655273438	-0.3396453857421875	0.0	0.0	-0.6220245361328125	-0.3396453857421875
1760#2023-03-05	0.0	1.0	0.0	1.0	0.4444444477558136	0.5714285969734192	0.23076923191547394	1.0	-1.4503326416015625	-0.12271881103515625	0.0	-7.62939453125e-06	-1.4503326416015625	-0.12271881103515625
1760#2023-03-05	0.0	1.0	0.0	1.0	0.3636363744735718	0.800000011920929	0.1428571492433548	1.0	-1.4587860107421875	-0.7398223876953125	0.0	0.0	-1.4587860107421875	-0.7398147583007812
1760#2023-03-05	0.0	1.0	0.0	1.0	0.30000001192092896	0.5	0.23076923191547394	1.0	-1.8810195922851562	-0.6612777709960938	-7.62939453125e-06	0.0	-1.881011962890625	-0.661285400390625
1760#2023-03-05	0.0	1.0	0.0	1.0	0.27272728085517883	0.6000000238418579	0.3333333432674408	1.0	-1.2908706665039062	-0.47277069091796875	0.0	0.0	-1.2908782958984375	-0.47277069091796875
1760#2023-03-05	0.0	1.0	0.0	1.0	0.27272728085517883	0.6000000238418579	0.23076923191547394	1.0	-1.799041748046875	-0.6266403198242188	7.62939453125e-06	0.0	-1.799041748046875	-0.6266250610351562
1760#2023-03-05	0.0	1.0	0.0	1.0	0.25	0.75	0.0714285746216774	0.5	-0.720489501953125	-0.3881988525390625	0.0	0.0	-0.7204971313476562	-0.3881988525390625
1760#2023-03-05	0.0	1.0	0.0	1.0	0.27272728085517883	0.6000000238418579	0.1428571492433548	1.0	-1.5786514282226562	-0.7268447875976562	0.0	0.0	-1.5786514282226562	-0.7268447875976562
1528#2021-02-26	0.1428571492433548	1.0	0.1428571492433548	1.0	0.25	0.75	0.27272728085517883	0.6000000238418579	0.26629638671875	0.0662841796875	0.415985107421875	0.248565673828125	-0.02484130859375	-0.2324066162109375
1528#2021-02-26	0.1428571492433548	1.0	0.1428571492433548	1.0	0.4000000059604645	0.6666666865348816	0.3636363744735718	0.800000011920929	-0.8704986572265625	-0.29498291015625	0.7565460205078125	0.37602996826171875	-1.943267822265625	-0.73712158203125
1528#2021-02-26	0.1428571492433548	1.0	0.1428571492433548	1.0	0.25	0.75	0.27272728085517883	0.6000000238418579	-0.3442230224609375	-0.10118865966796875	1.027618408203125	0.49332427978515625	-0.759521484375	-0.0906219482421875
1528#2021-02-26	0.1428571492433548	1.0	0.1428571492433548	1.0	0.25	0.75	0.25	0.75	-0.1668853759765625	-0.11402130126953125	0.42962646484375	0.43491363525390625	-0.14208984375	-0.670806884765625
1528#2021-02-26	0.1428571492433548	1.0	0.1428571492433548	1.0	0.1538461595773697	0.6666666865348816	0.23076923191547394	1.0	0.3343353271484375	0.03524017333984375	0.395660400390625	0.27386474609375	-0.2704315185546875	-0.23421478271484375
1528#2021-02-26	0.1428571492433548	1.0	0.1428571492433548	1.0	0.5	0.8333333134651184	0.3333333432674408	1.0	-0.12713623046875	-0.17592620849609375	0.4030609130859375	0.197784423828125	-0.5721893310546875	-0.47191619873046875
1528#2021-02-26	0.1428571492433548	1.0	0.1428571492433548	1.0	0.4545454680919647	1.0	0.25	0.75	-0.0710296630859375	0.05789947509765625	0.75030517578125	0.425933837890625	-0.51953125	-0.210052490234375
1528#2021-02-26	0.1428571492433548	1.0	0.1428571492433548	1.0	0.25	0.75	0.23076923191547394	1.0	0.0343170166015625	-0.094146728515625	1.6312713623046875	0.59423828125	-0.6918792724609375	-0.14437103271484375
2749#2022-11-15	0.0	1.0	0.0	1.0	0.30000001192092896	0.5	0.3333333432674408	0.4285714328289032	-0.6824111938476562	-0.8111953735351562	0.0	0.0	-0.6824111938476562	-0.8111953735351562
2749#2022-11-15	0.0	1.0	0.0	1.0	0.1818181872367859	0.4000000059604645	0.27272728085517883	0.6000000238418579	0.04888153076171875	0.180877685546875	0.0	0.0	0.04888153076171875	0.18088531494140625
2749#2022-11-15	0.0	1.0	0.0	1.0	0.27272728085517883	0.6000000238418579	0.3636363744735718	0.800000011920929	-3.6342086791992188	-2.694671630859375	-7.62939453125e-06	0.0	-3.6342086791992188	-2.6946792602539062
2749#2022-11-15	0.0	1.0	0.0	1.0	0.4444444477558136	0.5714285969734192	0.27272728085517883	0.6000000238418579	-7.004447937011719	-4.77716064453125	-7.62939453125e-06	-7.62939453125e-06	-7.004447937011719	-4.777153015136719
2749#2022-11-15	0.0	1.0	0.0	1.0	0.20000000298023224	0.3333333432674408	0.3636363744735718	0.800000011920929	-0.11782073974609375	0.1484832763671875	0.0	7.62939453125e-06	-0.11782073974609375	0.14849090576171875
2749#2022-11-15	0.0	1.0	0.0	1.0	0.1818181872367859	0.4000000059604645	0.30000001192092896	0.5	-0.7774200439453125	-0.22483062744140625	0.0	0.0	-0.7774200439453125	-0.22483062744140625
2749#2022-11-15	0.0	1.0	0.0	1.0	0.27272728085517883	0.6000000238418579	0.25	0.75	-2.8660659790039062	-2.2170791625976562	0.0	0.0	-2.8660659790039062	-2.2170791625976562
2749#2022-11-15	0.0	1.0	0.0	1.0	0.1818181872367859	0.4000000059604645	0.27272728085517883	0.6000000238418579	0.03438568115234375	0.37464141845703125	0.0	7.62939453125e-06	0.0344085693359375	0.37464141845703125
[truncated: 924 more rows]
