# Supplementary material for: Deep learning prediction of nocturnal hypertension for patients intolerant to ambulatory blood pressure monitoring
Source: Commun Med (Lond). 2026 May 8;6:396. doi: 10.1038/s43856-026-01639-x (PMC13369173; doi:10.1038/s43856-026-01639-x)
Supplement: Supplementary file 12 — Supplementary Data 9 [file 43856_2026_1639_MOESM12_ESM.csv]

name	night_prob_0	night_prob_1	night_prob_2	night_prob_3	day_prob_0	day_prob_1	day_prob_2	day_prob_3	delta_SBP_both_fixed	delta_DBP_both_fixed	delta_SBP_night_fixed_only	delta_DBP_night_fixed_only	delta_SBP_day_fixed_only	delta_DBP_day_fixed_only
54#2021-03-10	0.1428571492433548	1.0	0.0	1.0	0.30000001192092896	0.5	0.06666667014360428	1.0	-2.1774444580078125	-1.6418685913085938	-12.537605285644531	-7.531097412109375	5.788520812988281	3.6636734008789062
54#2021-03-10	0.1428571492433548	1.0	0.0	1.0	0.3333333432674408	0.4285714328289032	0.3333333432674408	1.0	-0.4209442138671875	0.27256011962890625	-5.46502685546875	-3.6831588745117188	4.8883209228515625	3.5620803833007812
54#2021-03-10	0.1428571492433548	1.0	0.0	1.0	0.30000001192092896	0.5	0.06666667014360428	1.0	-1.4089126586914062	-1.1724853515625	-11.490913391113281	-7.4451751708984375	5.281646728515625	3.0780563354492188
54#2021-03-10	0.1428571492433548	1.0	0.0	1.0	0.5555555820465088	0.7142857313156128	0.25	0.75	-1.1698226928710938	-0.7268447875976562	-7.762664794921875	-5.0637054443359375	4.44451904296875	3.314910888671875
54#2021-03-10	0.1428571492433548	1.0	0.0	1.0	0.20000000298023224	0.3333333432674408	0.1428571492433548	1.0	-0.8827667236328125	-1.4054336547851562	-2.4613113403320312	-2.6431427001953125	4.156501770019531	1.8771896362304688
54#2021-03-10	0.1428571492433548	1.0	0.0	1.0	0.25	0.25	0.1428571492433548	1.0	-1.1448822021484375	-1.199737548828125	-2.0741348266601562	-2.6407928466796875	5.626487731933594	3.4045486450195312
54#2021-03-10	0.1428571492433548	1.0	0.0	1.0	0.3333333432674408	0.4285714328289032	0.1666666716337204	0.5	-0.276611328125	-1.078094482421875	-1.63592529296875	-2.0987930297851562	4.1936798095703125	2.036590576171875
54#2021-03-10	0.1428571492433548	1.0	0.0	1.0	0.30000001192092896	0.5	0.1666666716337204	0.5	0.06378936767578125	0.0631866455078125	-2.2686767578125	-2.3026199340820312	5.5637664794921875	3.496063232421875
1865#2021-07-06	0.0	1.0	0.0	1.0	0.3333333432674408	1.0	0.0	1.0	-8.306495666503906	-3.1568222045898438	-20.09984588623047	-12.400238037109375	1.72027587890625	2.2792816162109375
1865#2021-07-06	0.0	1.0	0.0	1.0	0.5	0.8333333134651184	0.0	1.0	-9.8662109375	-4.7202301025390625	-16.346656799316406	-9.489913940429688	0.44500732421875	0.9790191650390625
1865#2021-07-06	0.0	1.0	0.0	1.0	0.4444444477558136	0.5714285969734192	0.0	1.0	-10.095626831054688	-4.8038177490234375	-18.815330505371094	-10.805610656738281	0.33676910400390625	1.19677734375
1865#2021-07-06	0.0	1.0	0.0	1.0	0.5555555820465088	0.7142857313156128	0.0	1.0	-1.821441650390625	-0.8245086669921875	-14.540794372558594	-5.1424560546875	0.369903564453125	1.2284088134765625
1865#2021-07-06	0.0	1.0	0.0	1.0	0.3636363744735718	0.800000011920929	0.0	1.0	-8.305747985839844	-3.2127609252929688	-16.353050231933594	-10.518363952636719	0.7162246704101562	1.6957550048828125
1865#2021-07-06	0.0	1.0	0.0	1.0	0.4000000059604645	0.6666666865348816	0.0	1.0	-8.503425598144531	-2.4135513305664062	-20.302261352539062	-11.037345886230469	0.8409652709960938	2.098388671875
1865#2021-07-06	0.0	1.0	0.0	1.0	0.23076923191547394	1.0	0.0	1.0	-9.919342041015625	-4.015960693359375	-20.671783447265625	-14.270622253417969	2.0619277954101562	2.5783004760742188
1865#2021-07-06	0.0	1.0	0.0	1.0	0.3333333432674408	1.0	0.0	1.0	-9.681877136230469	-1.3865737915039062	-26.600860595703125	-15.608612060546875	2.7834014892578125	2.0094680786132812
242#2022-09-30	0.0	1.0	0.1428571492433548	1.0	0.4000000059604645	0.6666666865348816	0.06666667014360428	1.0	-4.6468353271484375	-2.3626327514648438	-9.287582397460938	-5.995231628417969	1.240447998046875	2.1749038696289062
242#2022-09-30	0.0	1.0	0.1428571492433548	1.0	0.3333333432674408	1.0	0.06666667014360428	1.0	-7.4243316650390625	-2.108673095703125	-13.939102172851562	-8.465385437011719	4.534454345703125	7.992393493652344
242#2022-09-30	0.0	1.0	0.1428571492433548	1.0	0.4545454680919647	1.0	0.1428571492433548	1.0	-7.063720703125	-3.2309036254882812	-11.027328491210938	-7.608062744140625	1.831695556640625	5.0352325439453125
242#2022-09-30	0.0	1.0	0.1428571492433548	1.0	0.25	0.75	0.1428571492433548	1.0	-6.118499755859375	-2.1404876708984375	-9.591156005859375	-5.873077392578125	2.335113525390625	3.7315826416015625
242#2022-09-30	0.0	1.0	0.1428571492433548	1.0	0.4545454680919647	1.0	0.06666667014360428	1.0	-9.513031005859375	-2.3761444091796875	-14.92938232421875	-8.765853881835938	4.19207763671875	6.9773101806640625
242#2022-09-30	0.0	1.0	0.1428571492433548	1.0	0.4545454680919647	1.0	0.1428571492433548	1.0	-6.0803375244140625	-2.63031005859375	-11.596786499023438	-7.93865966796875	5.374237060546875	7.7119293212890625
242#2022-09-30	0.0	1.0	0.1428571492433548	1.0	0.5	0.8333333134651184	0.0	1.0	-7.717193603515625	-2.1639175415039062	-13.097518920898438	-8.796646118164062	6.1078643798828125	7.473426818847656
242#2022-09-30	0.0	1.0	0.1428571492433548	1.0	0.3333333432674408	1.0	0.1428571492433548	1.0	-6.3348846435546875	-1.41058349609375	-10.012100219726562	-5.5886077880859375	3.4026947021484375	4.9241943359375
1918#2021-05-14	0.1428571492433548	1.0	0.0	1.0	0.4000000059604645	0.6666666865348816	0.1428571492433548	1.0	-5.875396728515625	-1.209197998046875	-7.43017578125	-3.78948974609375	1.3712158203125	2.031341552734375
1918#2021-05-14	0.1428571492433548	1.0	0.0	1.0	0.27272728085517883	0.6000000238418579	0.1428571492433548	1.0	-6.95611572265625	-1.5215530395507812	-12.004173278808594	-6.149406433105469	1.3196334838867188	-0.42728424072265625
1918#2021-05-14	0.1428571492433548	1.0	0.0	1.0	0.3333333432674408	0.4285714328289032	0.1538461595773697	0.6666666865348816	-1.7812576293945312	0.868011474609375	-5.287940979003906	-1.4856071472167969	-1.1257705688476562	-0.8325080871582031
1918#2021-05-14	0.1428571492433548	1.0	0.0	1.0	0.5714285969734192	0.4444444477558136	0.1428571492433548	1.0	-4.924491882324219	-0.864898681640625	-5.05792236328125	-1.6905899047851562	1.7256011962890625	1.6854476928710938
1918#2021-05-14	0.1428571492433548	1.0	0.0	1.0	0.3333333432674408	0.4285714328289032	0.1428571492433548	1.0	-2.3906936645507812	1.4032516479492188	-3.6930999755859375	0.6926727294921875	1.0396499633789062	1.2214508056640625
1918#2021-05-14	0.1428571492433548	1.0	0.0	1.0	0.4000000059604645	0.6666666865348816	0.06666667014360428	1.0	-2.1948013305664062	-2.8006515502929688	-6.098243713378906	-8.034400939941406	1.7038497924804688	-0.3378143310546875
1918#2021-05-14	0.1428571492433548	1.0	0.0	1.0	0.5	0.5	0.1538461595773697	0.6666666865348816	-3.2616500854492188	1.1413803100585938	-7.660636901855469	-1.8683929443359375	0.8805084228515625	0.98785400390625
1918#2021-05-14	0.1428571492433548	1.0	0.0	1.0	0.4000000059604645	0.6666666865348816	0.1428571492433548	1.0	-5.586509704589844	-0.8871994018554688	-8.066787719726562	-3.8760910034179688	1.5001068115234375	1.8410110473632812
1374#2021-12-25	0.0	1.0	0.1428571492433548	1.0	0.25	0.75	0.1428571492433548	1.0	-1.30792236328125	-3.2230758666992188	-7.6563262939453125	-7.631156921386719	10.14080810546875	10.171783447265625
1374#2021-12-25	0.0	1.0	0.1428571492433548	1.0	0.23076923191547394	1.0	0.1428571492433548	1.0	0.227935791015625	-2.4707565307617188	-5.9991912841796875	-5.620414733886719	12.368186950683594	11.904144287109375
1374#2021-12-25	0.0	1.0	0.1428571492433548	1.0	0.23076923191547394	1.0	0.06666667014360428	1.0	-4.5345458984375	-4.8307647705078125	-6.663055419921875	-7.6753692626953125	8.59228515625	7.4742889404296875
1374#2021-12-25	0.0	1.0	0.1428571492433548	1.0	0.3333333432674408	1.0	0.1428571492433548	1.0	-0.927703857421875	-2.8071975708007812	-6.2070770263671875	-6.685111999511719	10.047470092773438	10.115478515625
1374#2021-12-25	0.0	1.0	0.1428571492433548	1.0	0.23076923191547394	1.0	0.06666667014360428	1.0	-1.1060638427734375	-4.672027587890625	-3.027099609375	-7.080131530761719	12.146438598632812	9.160903930664062
1374#2021-12-25	0.0	1.0	0.1428571492433548	1.0	0.3333333432674408	1.0	0.06666667014360428	1.0	-1.3791046142578125	-2.229766845703125	-7.50006103515625	-6.759422302246094	10.282501220703125	8.789695739746094
1374#2021-12-25	0.0	1.0	0.1428571492433548	1.0	0.23076923191547394	1.0	0.06666667014360428	1.0	-1.0086517333984375	-5.226478576660156	-7.8727874755859375	-8.153488159179688	11.09661865234375	9.974815368652344
1374#2021-12-25	0.0	1.0	0.1428571492433548	1.0	0.1428571492433548	1.0	0.0	1.0	-2.8148345947265625	-3.2825927734375	-7.6163177490234375	-7.980926513671875	10.284896850585938	10.688949584960938
769#2022-09-22	0.0	1.0	0.0	1.0	0.0	1.0	0.0	1.0	-11.022354125976562	-11.822486877441406	-16.529006958007812	-18.53021240234375	15.5880126953125	7.856182098388672
769#2022-09-22	0.0	1.0	0.0	1.0	0.0	1.0	0.0	1.0	-13.438369750976562	-5.262306213378906	-26.797805786132812	-19.611236572265625	8.025741577148438	2.5243072509765625
769#2022-09-22	0.0	1.0	0.0	1.0	0.0	1.0	0.0	1.0	-11.431900024414062	-4.5680694580078125	-24.468994140625	-18.560379028320312	10.761802673339844	3.994842529296875
769#2022-09-22	0.0	1.0	0.0	1.0	0.06666667014360428	1.0	0.0	1.0	-7.6029205322265625	-5.5085296630859375	-16.440643310546875	-18.521331787109375	17.73138427734375	8.06076431274414
769#2022-09-22	0.0	1.0	0.0	1.0	0.0	1.0	0.0	1.0	-10.492904663085938	-10.137603759765625	-19.698486328125	-17.23181915283203	13.164558410644531	7.084320068359375
769#2022-09-22	0.0	1.0	0.0	1.0	0.0	1.0	0.0	1.0	-11.849960327148438	-5.6577301025390625	-24.551177978515625	-21.121307373046875	10.818199157714844	0.844024658203125
769#2022-09-22	0.0	1.0	0.0	1.0	0.06666667014360428	1.0	0.0	1.0	-16.586013793945312	-15.343391418457031	-14.48211669921875	-19.58112335205078	16.349143981933594	7.176521301269531
769#2022-09-22	0.0	1.0	0.0	1.0	0.0	1.0	0.0	1.0	-11.68804931640625	-12.438850402832031	-12.69561767578125	-14.724967956542969	7.055389404296875	5.383781433105469
48#2022-11-04	0.0	1.0	0.0	1.0	0.5	0.5	0.27272728085517883	0.6000000238418579	0.8349456787109375	-4.36688232421875	-3.857574462890625	-8.538787841796875	7.198516845703125	4.511749267578125
48#2022-11-04	0.0	1.0	0.0	1.0	0.4444444477558136	0.5714285969734192	0.27272728085517883	0.6000000238418579	0.660552978515625	-4.300529479980469	-5.4323883056640625	-8.923561096191406	8.153343200683594	4.1865692138671875
48#2022-11-04	0.0	1.0	0.0	1.0	0.3333333432674408	0.4285714328289032	0.25	0.75	4.4053955078125	-1.9141082763671875	-2.35919189453125	-6.943901062011719	5.5098419189453125	2.8703765869140625
48#2022-11-04	0.0	1.0	0.0	1.0	0.5	0.5	0.25	0.75	-1.7935791015625	-4.5585479736328125	-5.798583984375	-9.694816589355469	3.9490585327148438	2.7469100952148438
48#2022-11-04	0.0	1.0	0.0	1.0	0.4444444477558136	0.5714285969734192	0.3636363744735718	0.800000011920929	6.402366638183594	0.8241653442382812	-0.0417633056640625	-3.7998809814453125	8.711151123046875	5.894371032714844
48#2022-11-04	0.0	1.0	0.0	1.0	0.375	0.375	0.30000001192092896	0.5	-0.06146240234375	-4.88067626953125	-4.1001739501953125	-8.04443359375	9.078193664550781	4.3779144287109375
48#2022-11-04	0.0	1.0	0.0	1.0	0.3333333432674408	0.4285714328289032	0.4000000059604645	0.6666666865348816	1.5325927734375	-0.123443603515625	-3.78955078125	-7.4643096923828125	5.2628936767578125	2.8190994262695312
48#2022-11-04	0.0	1.0	0.0	1.0	0.4444444477558136	0.5714285969734192	0.4000000059604645	0.6666666865348816	-2.008453369140625	-4.957611083984375	-5.7962493896484375	-9.778022766113281	6.545219421386719	3.6424331665039062
1888#2021-05-24	0.0	1.0	0.1428571492433548	1.0	0.3333333432674408	0.4285714328289032	0.3636363744735718	0.800000011920929	1.1319580078125	2.2880401611328125	0.29927825927734375	1.2711944580078125	1.3215179443359375	1.524017333984375
1888#2021-05-24	0.0	1.0	0.1428571492433548	1.0	0.20000000298023224	0.3333333432674408	0.25	0.75	-1.937591552734375	-0.46694183349609375	-4.142967224121094	-1.329986572265625	0.10643768310546875	0.5324478149414062
1888#2021-05-24	0.0	1.0	0.1428571492433548	1.0	0.3333333432674408	0.20000000298023224	0.4444444477558136	0.5714285969734192	0.34957122802734375	1.6033401489257812	0.3382720947265625	1.3637237548828125	0.5901870727539062	1.0584640502929688
1888#2021-05-24	0.0	1.0	0.1428571492433548	1.0	0.4285714328289032	0.3333333432674408	0.4444444477558136	0.5714285969734192	1.7231369018554688	2.4666824340820312	1.0404434204101562	1.6132736206054688	1.31011962890625	1.2246017456054688
1888#2021-05-24	0.0	1.0	0.1428571492433548	1.0	0.4285714328289032	0.3333333432674408	0.1818181872367859	0.4000000059604645	-1.0808486938476562	0.43709564208984375	-1.1516189575195312	0.3608245849609375	0.11078643798828125	0.5585098266601562
1888#2021-05-24	0.0	1.0	0.1428571492433548	1.0	0.5	0.8333333134651184	0.1538461595773697	0.6666666865348816	3.9262008666992188	3.7193679809570312	3.1154556274414062	3.3117904663085938	2.8840255737304688	2.4925537109375
1888#2021-05-24	0.0	1.0	0.1428571492433548	1.0	0.25	0.25	0.27272728085517883	0.6000000238418579	-1.0529022216796875	0.9207534790039062	-0.9058837890625	0.838836669921875	0.13983917236328125	0.6436691284179688
1888#2021-05-24	0.0	1.0	0.1428571492433548	1.0	0.5	0.30000001192092896	0.30000001192092896	0.5	0.9586334228515625	0.9829788208007812	-2.3142776489257812	-0.3643951416015625	1.3344802856445312	1.2267837524414062
2607#2022-08-07	0.0	1.0	0.0	1.0	0.5	0.5	0.0	1.0	0.9638290405273438	1.1918716430664062	-1.5942459106445312	-0.8171768188476562	-0.09644317626953125	-0.71160888671875
2607#2022-08-07	0.0	1.0	0.0	1.0	0.2222222238779068	0.2857142984867096	0.06666667014360428	1.0	2.0613861083984375	1.6948318481445312	-0.6425857543945312	-2.64385986328125	11.615737915039062	3.7650070190429688
2607#2022-08-07	0.0	1.0	0.0	1.0	0.5	0.5	0.0	1.0	1.386138916015625	1.5229949951171875	-1.6494979858398438	-0.4775238037109375	2.4431533813476562	0.43402099609375
2607#2022-08-07	0.0	1.0	0.0	1.0	0.3333333432674408	0.4285714328289032	0.0	1.0	1.685882568359375	1.985015869140625	-1.37164306640625	0.160186767578125	3.5930252075195312	1.5179824829101562
2607#2022-08-07	0.0	1.0	0.0	1.0	0.25	0.25	0.06666667014360428	1.0	1.917694091796875	1.848724365234375	-3.029876708984375	-3.7784957885742188	3.0450820922851562	1.2382125854492188
2607#2022-08-07	0.0	1.0	0.0	1.0	0.30000001192092896	0.5	0.06666667014360428	1.0	2.3352203369140625	1.6015472412109375	-0.2499847412109375	-1.4409561157226562	8.195533752441406	2.0980682373046875
2607#2022-08-07	0.0	1.0	0.0	1.0	0.4444444477558136	0.5714285969734192	0.06666667014360428	1.0	1.4833297729492188	1.5404586791992188	-1.5712356567382812	-4.05694580078125	5.4490814208984375	1.3431854248046875
2607#2022-08-07	0.0	1.0	0.0	1.0	0.4444444477558136	0.5714285969734192	0.0	1.0	1.9039688110351562	2.157012939453125	-2.0685501098632812	-0.9824447631835938	4.06158447265625	2.1670761108398438
1712#2022-02-12	0.1428571492433548	1.0	0.0	1.0	0.3333333432674408	1.0	0.1428571492433548	1.0	-15.668266296386719	-10.50628662109375	-22.37830352783203	-15.546844482421875	8.101203918457031	4.164894104003906
1712#2022-02-12	0.1428571492433548	1.0	0.0	1.0	0.3636363744735718	0.800000011920929	0.06666667014360428	1.0	-13.806907653808594	-9.377639770507812	-20.33184051513672	-14.453292846679688	7.385772705078125	4.7917938232421875
1712#2022-02-12	0.1428571492433548	1.0	0.0	1.0	0.25	0.75	0.1428571492433548	1.0	-11.714370727539062	-9.456748962402344	-16.5528564453125	-14.475555419921875	3.8105392456054688	1.495269775390625
1712#2022-02-12	0.1428571492433548	1.0	0.0	1.0	0.23076923191547394	1.0	0.1428571492433548	1.0	-14.601966857910156	-10.196342468261719	-22.78752899169922	-15.798843383789062	7.9976348876953125	4.059600830078125
1712#2022-02-12	0.1428571492433548	1.0	0.0	1.0	0.30000001192092896	0.5	0.06666667014360428	1.0	-12.567527770996094	-6.9792633056640625	-15.666099548339844	-11.135528564453125	1.7017974853515625	1.0137710571289062
1712#2022-02-12	0.1428571492433548	1.0	0.0	1.0	0.3636363744735718	0.800000011920929	0.23076923191547394	1.0	-15.617347717285156	-11.329353332519531	-21.325538635253906	-15.916366577148438	7.163642883300781	3.0172653198242188
1712#2022-02-12	0.1428571492433548	1.0	0.0	1.0	0.23076923191547394	1.0	0.06666667014360428	1.0	-14.489845275878906	-10.632087707519531	-23.58026885986328	-15.991058349609375	7.817039489746094	4.726280212402344
1712#2022-02-12	0.1428571492433548	1.0	0.0	1.0	0.1538461595773697	0.6666666865348816	0.1428571492433548	1.0	-11.574600219726562	-9.320503234863281	-21.703811645507812	-16.3470458984375	6.178733825683594	2.0727310180664062
90#2023-01-29	0.0	1.0	0.0	1.0	0.7142857313156128	0.5555555820465088	0.06666667014360428	1.0	-5.460700988769531	-2.0396575927734375	-5.505973815917969	-4.1687469482421875	12.523475646972656	9.161018371582031
90#2023-01-29	0.0	1.0	0.0	1.0	0.5	0.30000001192092896	0.06666667014360428	1.0	-7.749412536621094	-3.5362319946289062	-7.420860290527344	-5.2509613037109375	10.971794128417969	8.680328369140625
90#2023-01-29	0.0	1.0	0.0	1.0	0.375	0.375	0.06666667014360428	1.0	-5.659568786621094	-3.7361984252929688	-7.391975402832031	-5.468406677246094	11.714492797851562	8.772682189941406
90#2023-01-29	0.0	1.0	0.0	1.0	0.5714285969734192	0.4444444477558136	0.06666667014360428	1.0	-4.3938140869140625	-3.2851104736328125	-6.1507110595703125	-4.3750152587890625	10.587318420410156	7.6905517578125
90#2023-01-29	0.0	1.0	0.0	1.0	0.4285714328289032	0.3333333432674408	0.06666667014360428	1.0	-10.279983520507812	-7.33380126953125	-11.529159545898438	-8.263198852539062	5.9747772216796875	4.5618896484375
90#2023-01-29	0.0	1.0	0.0	1.0	0.5714285969734192	0.4444444477558136	0.06666667014360428	1.0	-9.213035583496094	-6.01129150390625	-9.474006652832031	-6.944183349609375	9.245536804199219	5.6751861572265625
90#2023-01-29	0.0	1.0	0.0	1.0	0.4444444477558136	0.5714285969734192	0.0	1.0	-5.760551452636719	-1.82757568359375	-5.747047424316406	-3.9035415649414062	13.054367065429688	9.653289794921875
90#2023-01-29	0.0	1.0	0.0	1.0	0.375	0.375	0.06666667014360428	1.0	-5.425224304199219	-2.1617507934570312	-5.563865661621094	-4.265533447265625	13.292251586914062	9.712348937988281
549#2022-11-13	0.0	1.0	0.0	1.0	0.0	1.0	0.06666667014360428	1.0	0.7135772705078125	2.0044097900390625	-4.6512908935546875	-4.054313659667969	4.4640960693359375	5.0701446533203125
549#2022-11-13	0.0	1.0	0.0	1.0	0.0	1.0	0.06666667014360428	1.0	0.6712646484375	1.9659957885742188	-4.4591217041015625	-3.7278518676757812	3.9600677490234375	4.332763671875
549#2022-11-13	0.0	1.0	0.0	1.0	0.0	1.0	0.0	1.0	0.5337066650390625	2.3312835693359375	-5.092193603515625	-3.3267593383789062	2.0149383544921875	5.1347808837890625
549#2022-11-13	0.0	1.0	0.0	1.0	0.0	1.0	0.0	1.0	0.5648040771484375	2.8666763305664062	-5.5033416748046875	-2.9138031005859375	1.18878173828125	4.1649017333984375
549#2022-11-13	0.0	1.0	0.0	1.0	0.0	1.0	0.0	1.0	0.8468170166015625	2.0576400756835938	-4.5181427001953125	-3.7477035522460938	3.990478515625	5.222663879394531
549#2022-11-13	0.0	1.0	0.0	1.0	0.0	1.0	0.0	1.0	0.8350372314453125	2.2726058959960938	-4.5300750732421875	-3.5204391479492188	3.761505126953125	4.9583892822265625
549#2022-11-13	0.0	1.0	0.0	1.0	0.0	1.0	0.06666667014360428	1.0	0.1527557373046875	2.5471954345703125	-5.2380828857421875	-3.593353271484375	3.214996337890625	6.0005950927734375
549#2022-11-13	0.0	1.0	0.0	1.0	0.0	1.0	0.06666667014360428	1.0	0.188751220703125	1.2713775634765625	-4.4201507568359375	-4.143096923828125	4.0159454345703125	4.83551025390625
884#2022-10-03	0.1428571492433548	1.0	0.0	1.0	0.20000000298023224	0.3333333432674408	0.0714285746216774	0.5	-6.156402587890625	-7.5027923583984375	-11.96966552734375	-9.256813049316406	0.5710296630859375	-0.18360137939453125
884#2022-10-03	0.1428571492433548	1.0	0.0	1.0	0.25	0.25	0.1428571492433548	1.0	-5.699462890625	-9.1466064453125	-10.078399658203125	-9.313949584960938	4.56732177734375	1.2748641967773438
884#2022-10-03	0.1428571492433548	1.0	0.0	1.0	0.20000000298023224	0.3333333432674408	0.1428571492433548	1.0	-6.548126220703125	-10.010215759277344	-10.575164794921875	-10.415885925292969	2.1596221923828125	0.13953399658203125
884#2022-10-03	0.1428571492433548	1.0	0.0	1.0	0.3333333432674408	0.4285714328289032	0.1428571492433548	1.0	-3.19659423828125	-5.041435241699219	-8.437408447265625	-6.960136413574219	4.5290374755859375	3.4261550903320312
884#2022-10-03	0.1428571492433548	1.0	0.0	1.0	0.3333333432674408	0.4285714328289032	0.1428571492433548	1.0	-5.4578704833984375	-4.357398986816406	-8.817794799804688	-6.106414794921875	5.461982727050781	4.95806884765625
884#2022-10-03	0.1428571492433548	1.0	0.0	1.0	0.20000000298023224	0.3333333432674408	0.1538461595773697	0.6666666865348816	-5.270111083984375	-6.856346130371094	-10.73895263671875	-7.750419616699219	1.245391845703125	1.8552169799804688
884#2022-10-03	0.1428571492433548	1.0	0.0	1.0	0.375	0.375	0.1538461595773697	0.6666666865348816	-5.298042297363281	-6.7522430419921875	-10.905204772949219	-8.772872924804688	2.36053466796875	0.7455215454101562
884#2022-10-03	0.1428571492433548	1.0	0.0	1.0	0.4444444477558136	0.5714285969734192	0.06666667014360428	1.0	-5.2325439453125	-6.716865539550781	-11.100433349609375	-8.183418273925781	1.2861099243164062	1.2265548706054688
1330#2022-09-19	0.0	1.0	0.0	1.0	0.25	0.75	0.1538461595773697	0.6666666865348816	-0.17990875244140625	-1.6284942626953125	-6.35687255859375	-6.322380065917969	0.01802825927734375	0.41562652587890625
1330#2022-09-19	0.0	1.0	0.0	1.0	0.30000001192092896	0.5	0.20000000298023224	0.3333333432674408	-3.2074203491210938	-1.7908248901367188	-9.235145568847656	-6.660972595214844	0.7969894409179688	0.547027587890625
1330#2022-09-19	0.0	1.0	0.0	1.0	0.4000000059604645	0.6666666865348816	0.4444444477558136	0.5714285969734192	-3.5872116088867188	-1.9571990966796875	-14.712898254394531	-8.80810546875	1.5025253295898438	0.5758590698242188
1330#2022-09-19	0.0	1.0	0.0	1.0	0.25	0.75	0.75	0.75	2.3012924194335938	1.3057022094726562	-6.678337097167969	-5.354866027832031	1.2646865844726562	0.8514328002929688
1330#2022-09-19	0.0	1.0	0.0	1.0	0.23076923191547394	1.0	0.4000000059604645	0.6666666865348816	-11.704551696777344	-6.265937805175781	-17.60601806640625	-13.016189575195312	2.3116607666015625	0.36823272705078125
1330#2022-09-19	0.0	1.0	0.0	1.0	0.07692307978868484	0.3333333432674408	0.30000001192092896	0.5	-15.207450866699219	-7.130607604980469	-20.93340301513672	-16.405120849609375	2.2531356811523438	1.385894775390625
1330#2022-09-19	0.0	1.0	0.0	1.0	0.1818181872367859	0.4000000059604645	0.5	0.5	-9.495529174804688	-4.6734619140625	-14.077095031738281	-7.99725341796875	1.1688690185546875	0.5933456420898438
1330#2022-09-19	0.0	1.0	0.0	1.0	0.4000000059604645	0.6666666865348816	0.3636363744735718	0.800000011920929	-10.393745422363281	-4.9587249755859375	-15.957595825195312	-8.226669311523438	0.9833221435546875	0.4000701904296875
2531#2022-05-16	0.0	1.0	0.0	1.0	0.1428571492433548	1.0	0.07692307978868484	0.3333333432674408	-3.36932373046875	-1.7083587646484375	-4.4296112060546875	-4.024085998535156	-0.118743896484375	4.344703674316406
2531#2022-05-16	0.0	1.0	0.0	1.0	0.25	0.75	0.0714285746216774	0.5	-3.5113067626953125	-1.716339111328125	-4.07794189453125	-4.9119873046875	2.628753662109375	5.626640319824219
2531#2022-05-16	0.0	1.0	0.0	1.0	0.25	0.75	0.07692307978868484	0.3333333432674408	-3.821990966796875	-1.342193603515625	-5.0810089111328125	-4.126686096191406	2.923980712890625	5.64398193359375
2531#2022-05-16	0.0	1.0	0.0	1.0	0.1538461595773697	0.6666666865348816	0.06666667014360428	1.0	-3.46734619140625	-1.704315185546875	-3.299407958984375	-5.2653961181640625	2.206634521484375	5.518768310546875
2531#2022-05-16	0.0	1.0	0.0	1.0	0.23076923191547394	1.0	0.06666667014360428	1.0	-2.7274322509765625	-1.2140731811523438	-5.39447021484375	-6.712501525878906	0.784454345703125	4.533912658691406
2531#2022-05-16	0.0	1.0	0.0	1.0	0.3636363744735718	0.800000011920929	0.07692307978868484	0.3333333432674408	-3.2337799072265625	-1.9631423950195312	-5.0985870361328125	-6.051490783691406	1.04443359375	4.4422454833984375
2531#2022-05-16	0.0	1.0	0.0	1.0	0.1818181872367859	0.4000000059604645	0.1428571492433548	1.0	-1.55255126953125	-0.8984909057617188	-2.6807708740234375	-4.772453308105469	3.18963623046875	5.298316955566406
2531#2022-05-16	0.0	1.0	0.0	1.0	0.27272728085517883	0.6000000238418579	0.07692307978868484	0.3333333432674408	-3.326446533203125	-2.0319671630859375	-5.8286895751953125	-6.233467102050781	3.0490798950195312	5.407051086425781
880#2022-07-25	0.0	1.0	0.0	1.0	0.0	1.0	0.06666667014360428	1.0	-2.9828033447265625	-2.4481048583984375	-12.032203674316406	-8.334877014160156	11.342414855957031	7.2210540771484375
880#2022-07-25	0.0	1.0	0.0	1.0	0.0	1.0	0.06666667014360428	1.0	-4.5822906494140625	-3.489471435546875	-13.817611694335938	-8.977340698242188	10.069564819335938	6.296783447265625
880#2022-07-25	0.0	1.0	0.0	1.0	0.0	1.0	0.06666667014360428	1.0	-1.6511077880859375	-1.2125320434570312	-6.869964599609375	-4.333808898925781	13.612655639648438	7.007102966308594
880#2022-07-25	0.0	1.0	0.0	1.0	0.0	1.0	0.06666667014360428	1.0	-0.68060302734375	-0.917816162109375	-6.559722900390625	-4.354820251464844	15.262741088867188	8.291183471679688
880#2022-07-25	0.0	1.0	0.0	1.0	0.0	1.0	0.06666667014360428	1.0	-7.3912200927734375	-3.8672637939453125	-13.830703735351562	-7.767402648925781	8.440078735351562	5.8390350341796875
880#2022-07-25	0.0	1.0	0.0	1.0	0.0	1.0	0.06666667014360428	1.0	-3.2174224853515625	-1.3493118286132812	-11.624008178710938	-6.3656158447265625	11.948272705078125	7.36492919921875
880#2022-07-25	0.0	1.0	0.0	1.0	0.0	1.0	0.0	1.0	-2.6432876586914062	-2.2355194091796875	-13.477081298828125	-11.313636779785156	13.962837219238281	8.549850463867188
880#2022-07-25	0.0	1.0	0.0	1.0	0.0	1.0	0.06666667014360428	1.0	0.378570556640625	-0.0001373291015625	-6.11419677734375	-3.1758956909179688	17.222434997558594	9.952888488769531
2581#2022-10-28	0.1428571492433548	1.0	0.0	1.0	0.5714285969734192	0.4444444477558136	0.25	0.75	-9.215621948242188	-8.93011474609375	-11.769317626953125	-12.80450439453125	7.169219970703125	5.483955383300781
2581#2022-10-28	0.1428571492433548	1.0	0.0	1.0	0.4444444477558136	0.5714285969734192	0.3333333432674408	1.0	-4.357513427734375	-1.5696868896484375	-8.135604858398438	-5.825752258300781	3.0620346069335938	0.9989089965820312
2581#2022-10-28	0.1428571492433548	1.0	0.0	1.0	0.4444444477558136	0.5714285969734192	0.4000000059604645	0.6666666865348816	-5.6998748779296875	-4.476142883300781	-11.844131469726562	-8.419486999511719	12.412162780761719	9.890541076660156
2581#2022-10-28	0.1428571492433548	1.0	0.0	1.0	0.5714285969734192	0.4444444477558136	0.25	0.75	-8.913925170898438	-6.980255126953125	-14.03973388671875	-12.060188293457031	3.562652587890625	1.4665985107421875
2581#2022-10-28	0.1428571492433548	1.0	0.0	1.0	0.4000000059604645	0.6666666865348816	0.27272728085517883	0.6000000238418579	-2.8932418823242188	-1.895599365234375	-7.430137634277344	-7.3032684326171875	3.0849380493164062	1.4303817749023438
2581#2022-10-28	0.1428571492433548	1.0	0.0	1.0	0.5	0.5	0.1538461595773697	0.6666666865348816	-3.7740325927734375	-5.212974548339844	-5.395538330078125	-7.421417236328125	9.42138671875	7.843833923339844
2581#2022-10-28	0.1428571492433548	1.0	0.0	1.0	0.5714285969734192	0.4444444477558136	0.3333333432674408	0.4285714328289032	-4.0131378173828125	-4.0514678955078125	-10.175460815429688	-9.228874206542969	14.682998657226562	8.90283203125
2581#2022-10-28	0.1428571492433548	1.0	0.0	1.0	0.625	0.625	0.1818181872367859	0.4000000059604645	9.544792175292969	6.0838165283203125	0.5052947998046875	-3.6283340454101562	8.998832702636719	7.451652526855469
1361#2021-10-11	0.0	1.0	0.0	1.0	0.1538461595773697	0.6666666865348816	0.07692307978868484	0.3333333432674408	3.2249526977539062	0.0433197021484375	-6.3877716064453125	-5.8463592529296875	3.1084976196289062	2.832550048828125
1361#2021-10-11	0.0	1.0	0.0	1.0	0.1428571492433548	1.0	0.07692307978868484	0.3333333432674408	-2.9413375854492188	-2.0913848876953125	-8.684600830078125	-4.787422180175781	2.0368270874023438	2.2653274536132812
1361#2021-10-11	0.0	1.0	0.0	1.0	0.1428571492433548	1.0	0.07692307978868484	0.3333333432674408	-2.2351303100585938	-1.2195663452148438	-7.95172119140625	-3.6659393310546875	2.2065658569335938	2.6464385986328125
1361#2021-10-11	0.0	1.0	0.0	1.0	0.1666666716337204	0.5	0.1538461595773697	0.6666666865348816	-2.8682174682617188	-2.2627716064453125	-8.526496887207031	-5.12994384765625	1.0282745361328125	1.3343353271484375
1361#2021-10-11	0.0	1.0	0.0	1.0	0.1666666716337204	0.5	0.1666666716337204	0.5	-1.1106185913085938	1.4304275512695312	-4.8755950927734375	-1.1089401245117188	3.5184860229492188	4.4620819091796875
1361#2021-10-11	0.0	1.0	0.0	1.0	0.1666666716337204	0.5	0.0714285746216774	0.5	-0.41541290283203125	-0.13579559326171875	-6.083099365234375	-3.3134841918945312	2.1689529418945312	2.8594436645507812
1361#2021-10-11	0.0	1.0	0.0	1.0	0.1666666716337204	0.5	0.1666666716337204	0.5	-2.5603179931640625	-1.9745864868164062	-8.171012878417969	-4.939666748046875	1.6207122802734375	2.0237045288085938
1361#2021-10-11	0.0	1.0	0.0	1.0	0.1428571492433548	1.0	0.0714285746216774	0.5	-0.30059051513671875	1.301727294921875	-7.6092681884765625	-2.9528045654296875	5.627235412597656	4.928108215332031
2085#2022-11-12	0.0	1.0	0.0	1.0	0.3636363744735718	0.800000011920929	0.0	1.0	-5.204231262207031	-10.14316177368164	-12.830253601074219	-13.488536834716797	4.82012939453125	2.541584014892578
2085#2022-11-12	0.0	1.0	0.0	1.0	0.375	0.375	0.06666667014360428	1.0	-8.2705078125	-7.5712738037109375	-15.672470092773438	-10.356559753417969	1.8908004760742188	2.349895477294922
2085#2022-11-12	0.0	1.0	0.0	1.0	0.625	0.625	0.0	1.0	-9.543098449707031	-7.679103851318359	-15.119514465332031	-10.196407318115234	1.2158355712890625	4.000408172607422
2085#2022-11-12	0.0	1.0	0.0	1.0	0.625	0.625	0.0	1.0	-7.984977722167969	-8.75936508178711	-11.803382873535156	-10.277271270751953	1.3832626342773438	3.722484588623047
2085#2022-11-12	0.0	1.0	0.0	1.0	0.4000000059604645	0.6666666865348816	0.06666667014360428	1.0	-6.1501007080078125	-6.101299285888672	-10.07220458984375	-7.721813201904297	1.6142654418945312	3.0873489379882812
2085#2022-11-12	0.0	1.0	0.0	1.0	0.5555555820465088	0.7142857313156128	0.06666667014360428	1.0	-7.274131774902344	-10.04819107055664	-11.457405090332031	-11.844905853271484	1.2143096923828125	2.503765106201172
2085#2022-11-12	0.0	1.0	0.0	1.0	0.4000000059604645	0.6666666865348816	0.0	1.0	-6.410148620605469	-9.23287582397461	-12.556434631347656	-11.546993255615234	2.3669815063476562	3.7598114013671875
2085#2022-11-12	0.0	1.0	0.0	1.0	0.5555555820465088	0.7142857313156128	0.0	1.0	-8.1241455078125	-4.153789520263672	-19.44989013671875	-8.367191314697266	1.9599990844726562	2.7042770385742188
1716#2022-09-13	0.0	1.0	0.0	1.0	0.25	0.75	0.06666667014360428	1.0	-0.8317108154296875	-0.9020843505859375	-7.686042785644531	-8.026901245117188	11.285263061523438	6.104942321777344
1716#2022-09-13	0.0	1.0	0.0	1.0	0.25	0.75	0.0	1.0	-0.24301910400390625	0.416259765625	-7.750701904296875	-5.988090515136719	8.309280395507812	4.682106018066406
1716#2022-09-13	0.0	1.0	0.0	1.0	0.25	0.75	0.0	1.0	-3.6139984130859375	-2.1586151123046875	-10.340904235839844	-8.12933349609375	6.110679626464844	3.5265121459960938
1716#2022-09-13	0.0	1.0	0.0	1.0	0.1818181872367859	0.4000000059604645	0.0	1.0	-1.3450775146484375	-0.5429458618164062	-7.9882049560546875	-6.884880065917969	10.219009399414062	6.259986877441406
1716#2022-09-13	0.0	1.0	0.0	1.0	0.27272728085517883	0.6000000238418579	0.0	1.0	-1.78839111328125	-1.3421707153320312	-7.668144226074219	-7.404212951660156	7.9655609130859375	4.255836486816406
1716#2022-09-13	0.0	1.0	0.0	1.0	0.30000001192092896	0.5	0.0	1.0	-1.8323822021484375	-2.426177978515625	-5.4273529052734375	-5.6113433837890625	12.087501525878906	6.620849609375
1716#2022-09-13	0.0	1.0	0.0	1.0	0.3636363744735718	0.800000011920929	0.0	1.0	-1.1393661499023438	-0.31577301025390625	-6.127388000488281	-5.552581787109375	8.309326171875	4.749809265136719
1716#2022-09-13	0.0	1.0	0.0	1.0	0.5	0.5	0.0	1.0	-4.3658447265625	-3.7254409790039062	-8.475509643554688	-6.905242919921875	6.5731201171875	3.4283294677734375
2685#2022-09-29	0.0	1.0	0.0	1.0	0.06666667014360428	1.0	0.06666667014360428	1.0	-0.44991302490234375	0.20880126953125	0.03383636474609375	1.9076004028320312	2.8036422729492188	0.64093017578125
2685#2022-09-29	0.0	1.0	0.0	1.0	0.0714285746216774	0.5	0.1428571492433548	1.0	0.27280426025390625	0.37354278564453125	0.6438369750976562	1.4915008544921875	0.9139022827148438	-0.02947235107421875
2685#2022-09-29	0.0	1.0	0.0	1.0	0.0	1.0	0.1428571492433548	1.0	-0.23779296875	0.8831100463867188	-0.196624755859375	2.2451324462890625	2.3082199096679688	0.6008529663085938
2685#2022-09-29	0.0	1.0	0.0	1.0	0.1428571492433548	1.0	0.1538461595773697	0.6666666865348816	0.017791748046875	0.38477325439453125	0.02954864501953125	0.9678497314453125	0.05216217041015625	-0.6749343872070312
2685#2022-09-29	0.0	1.0	0.0	1.0	0.07692307978868484	0.3333333432674408	0.3636363744735718	0.800000011920929	-2.5529022216796875	-0.26621246337890625	-2.1998367309570312	0.5080413818359375	0.998077392578125	0.531829833984375
2685#2022-09-29	0.0	1.0	0.0	1.0	0.06666667014360428	1.0	0.23076923191547394	1.0	0.0836181640625	0.0570526123046875	0.428192138671875	1.4298782348632812	3.289764404296875	0.801483154296875
2685#2022-09-29	0.0	1.0	0.0	1.0	0.06666667014360428	1.0	0.1428571492433548	1.0	-0.669891357421875	-0.00397491455078125	0.0921630859375	1.1884002685546875	1.4217605590820312	0.6087875366210938
2685#2022-09-29	0.0	1.0	0.0	1.0	0.0714285746216774	0.5	0.06666667014360428	1.0	-1.3834457397460938	-0.5330657958984375	-0.5330886840820312	0.49819183349609375	1.1147003173828125	0.45794677734375
1557#2021-03-04	0.3333333432674408	1.0	0.0	1.0	0.27272728085517883	0.6000000238418579	0.1428571492433548	1.0	-0.20758819580078125	-1.261627197265625	-9.760406494140625	-4.768157958984375	1.5354232788085938	0.7520751953125
1557#2021-03-04	0.3333333432674408	1.0	0.0	1.0	0.1666666716337204	0.5	0.23076923191547394	1.0	-0.20513916015625	-2.4888763427734375	-0.6411972045898438	-2.5224990844726562	1.2040939331054688	0.00959014892578125
1557#2021-03-04	0.3333333432674408	1.0	0.0	1.0	0.1818181872367859	0.4000000059604645	0.3333333432674408	1.0	1.3454971313476562	-2.066802978515625	1.2672042846679688	-2.02093505859375	0.08893585205078125	-0.07537841796875
1557#2021-03-04	0.3333333432674408	1.0	0.0	1.0	0.25	0.75	0.06666667014360428	1.0	-0.09601593017578125	-2.3184814453125	-1.4490966796875	-2.2602920532226562	1.4860305786132812	-0.155792236328125
1557#2021-03-04	0.3333333432674408	1.0	0.0	1.0	0.27272728085517883	0.6000000238418579	0.06666667014360428	1.0	0.237030029296875	-2.1094894409179688	-0.593902587890625	-2.0078125	0.32147216796875	-0.11019134521484375
1557#2021-03-04	0.3333333432674408	1.0	0.0	1.0	0.30000001192092896	0.5	0.1428571492433548	1.0	-1.1903915405273438	-2.4535598754882812	-2.3654327392578125	-2.7724456787109375	0.49727630615234375	-0.3417205810546875
1557#2021-03-04	0.3333333432674408	1.0	0.0	1.0	0.1428571492433548	1.0	0.06666667014360428	1.0	-0.6889801025390625	-2.6815872192382812	-1.9806671142578125	-2.6364669799804688	1.089752197265625	-0.11457061767578125
1557#2021-03-04	0.3333333432674408	1.0	0.0	1.0	0.1666666716337204	0.5	0.1428571492433548	1.0	0.16178131103515625	-2.2745895385742188	-0.26032257080078125	-2.247528076171875	0.184417724609375	-0.069976806640625
2495#2022-04-04	0.1428571492433548	1.0	0.0	1.0	0.5	0.5	0.23076923191547394	1.0	-11.764236450195312	-7.482147216796875	-15.273414611816406	-10.106948852539062	3.4313430786132812	1.0111312866210938
2495#2022-04-04	0.1428571492433548	1.0	0.0	1.0	0.6000000238418579	0.27272728085517883	0.1428571492433548	1.0	-3.0026092529296875	-2.3952407836914062	-9.049629211425781	-6.327919006347656	3.9462738037109375	1.0428085327148438
2495#2022-04-04	0.1428571492433548	1.0	0.0	1.0	0.5	0.5	0.1428571492433548	1.0	-0.6787338256835938	-0.740631103515625	-7.9387969970703125	-5.098136901855469	4.410728454589844	1.1958999633789062
2495#2022-04-04	0.1428571492433548	1.0	0.0	1.0	0.5	0.5	0.23076923191547394	1.0	-7.9442596435546875	-4.584342956542969	-15.032218933105469	-10.640853881835938	2.670806884765625	1.41796875
2495#2022-04-04	0.1428571492433548	1.0	0.0	1.0	0.5714285969734192	0.4444444477558136	0.3333333432674408	1.0	-6.71661376953125	-3.9836807250976562	-12.008018493652344	-7.92041015625	2.9629058837890625	0.9315032958984375
2495#2022-04-04	0.1428571492433548	1.0	0.0	1.0	0.5714285969734192	0.4444444477558136	0.1428571492433548	1.0	-1.2251205444335938	-1.2762527465820312	-8.16729736328125	-5.76812744140625	4.2352142333984375	1.3227615356445312
2495#2022-04-04	0.1428571492433548	1.0	0.0	1.0	0.375	0.375	0.06666667014360428	1.0	-1.4169845581054688	-2.4282684326171875	-7.34295654296875	-6.451896667480469	3.713714599609375	0.9026260375976562
2495#2022-04-04	0.1428571492433548	1.0	0.0	1.0	0.5	0.5	0.23076923191547394	1.0	-7.9382781982421875	-4.7823486328125	-14.396492004394531	-9.293533325195312	3.6091079711914062	0.6539154052734375
2445#2022-03-07	0.3333333432674408	1.0	0.0	1.0	0.6666666865348816	0.4000000059604645	0.30000001192092896	0.5	-5.1008453369140625	-6.136554718017578	-8.499771118164062	-7.444698333740234	6.048980712890625	-1.305816650390625
2445#2022-03-07	0.3333333432674408	1.0	0.0	1.0	0.75	0.75	0.1666666716337204	0.5	-6.8437347412109375	-6.889392852783203	-19.82257080078125	-17.515750885009766	7.1161651611328125	0.9575042724609375
2445#2022-03-07	0.3333333432674408	1.0	0.0	1.0	0.6666666865348816	0.4000000059604645	0.1818181872367859	0.4000000059604645	-4.9953155517578125	-5.0307769775390625	-13.198150634765625	-13.816864013671875	8.265045166015625	3.4392242431640625
2445#2022-03-07	0.3333333432674408	1.0	0.0	1.0	1.0	0.6000000238418579	0.1818181872367859	0.4000000059604645	-10.265670776367188	-7.871807098388672	-17.727813720703125	-13.031963348388672	5.4198150634765625	0.005908966064453125
2445#2022-03-07	0.3333333432674408	1.0	0.0	1.0	0.5555555820465088	0.7142857313156128	0.3333333432674408	1.0	-13.842117309570312	-3.2484207153320312	-18.299911499023438	-6.4896087646484375	3.84619140625	1.4244155883789062
2445#2022-03-07	0.3333333432674408	1.0	0.0	1.0	0.5555555820465088	0.7142857313156128	0.25	0.75	-6.261474609375	-6.6323394775390625	-11.749343872070312	-9.74755859375	7.2112274169921875	-2.1725196838378906
2445#2022-03-07	0.3333333432674408	1.0	0.0	1.0	0.6666666865348816	0.4000000059604645	0.30000001192092896	0.5	-5.7330322265625	-5.6215362548828125	-9.189376831054688	-7.0804290771484375	4.781951904296875	-2.059986114501953
2445#2022-03-07	0.3333333432674408	1.0	0.0	1.0	0.5714285969734192	0.4444444477558136	0.1818181872367859	0.4000000059604645	-5.2093963623046875	-7.086429595947266	-18.730560302734375	-18.43600845336914	6.118560791015625	0.8779640197753906
2134#2022-10-24	0.1428571492433548	1.0	0.0	1.0	0.3333333432674408	1.0	0.1666666716337204	0.5	2.6867523193359375	-4.5647125244140625	2.237884521484375	-6.200714111328125	2.763458251953125	0.9711761474609375
2134#2022-10-24	0.1428571492433548	1.0	0.0	1.0	0.3636363744735718	0.800000011920929	0.23076923191547394	1.0	1.020477294921875	-5.1280517578125	0.01995849609375	-6.496002197265625	2.732421875	0.5188980102539062
2134#2022-10-24	0.1428571492433548	1.0	0.0	1.0	0.23076923191547394	1.0	0.07692307978868484	0.3333333432674408	-3.3739013671875	-5.455780029296875	1.336944580078125	-5.4187469482421875	3.9925537109375	0.6512069702148438
2134#2022-10-24	0.1428571492433548	1.0	0.0	1.0	0.25	0.75	0.1666666716337204	0.5	-1.921142578125	-6.013153076171875	-0.58843994140625	-7.429878234863281	2.369384765625	0.38370513916015625
2134#2022-10-24	0.1428571492433548	1.0	0.0	1.0	0.4000000059604645	0.6666666865348816	0.0714285746216774	0.5	3.7342376708984375	-2.50616455078125	3.7068023681640625	-3.6936798095703125	2.522216796875	1.9215545654296875
2134#2022-10-24	0.1428571492433548	1.0	0.0	1.0	0.3636363744735718	0.800000011920929	0.1428571492433548	1.0	1.825531005859375	-5.654441833496094	0.9184417724609375	-6.649574279785156	3.5665283203125	0.45105743408203125
2134#2022-10-24	0.1428571492433548	1.0	0.0	1.0	0.3636363744735718	0.800000011920929	0.0714285746216774	0.5	3.2972412109375	-3.7056884765625	1.7378387451171875	-7.429100036621094	2.9474639892578125	1.1468582153320312
2134#2022-10-24	0.1428571492433548	1.0	0.0	1.0	0.27272728085517883	0.6000000238418579	0.07692307978868484	0.3333333432674408	2.9603271484375	-2.5240859985351562	3.2615509033203125	-3.3736038208007812	2.50970458984375	1.5618133544921875
1472#2021-02-04	0.1428571492433548	1.0	0.1428571492433548	1.0	0.30000001192092896	0.5	0.375	0.375	-0.0986175537109375	-2.7111358642578125	-3.9903717041015625	-5.789398193359375	-2.9598388671875	1.3560409545898438
1472#2021-02-04	0.1428571492433548	1.0	0.1428571492433548	1.0	0.7142857313156128	0.5555555820465088	0.375	0.375	-0.0386810302734375	-2.1449432373046875	-3.9934234619140625	-4.599800109863281	-1.653533935546875	2.4893264770507812
1472#2021-02-04	0.1428571492433548	1.0	0.1428571492433548	1.0	0.3333333432674408	0.4285714328289032	0.375	0.375	-4.290618896484375	-3.6925811767578125	-10.650711059570312	-7.947212219238281	-1.6263580322265625	0.6449356079101562
1472#2021-02-04	0.1428571492433548	1.0	0.1428571492433548	1.0	0.5555555820465088	0.7142857313156128	0.375	0.375	-2.8167572021484375	-3.4907379150390625	-9.734054565429688	-8.262908935546875	-2.8377227783203125	0.36814117431640625
1472#2021-02-04	0.1428571492433548	1.0	0.1428571492433548	1.0	0.4444444477558136	0.5714285969734192	0.4285714328289032	0.3333333432674408	0.8062286376953125	-2.5243301391601562	-3.6610870361328125	-5.142616271972656	-2.179840087890625	2.2439498901367188
1472#2021-02-04	0.1428571492433548	1.0	0.1428571492433548	1.0	0.7142857313156128	0.5555555820465088	0.25	0.25	-10.63372802734375	-5.678092956542969	-14.904861450195312	-8.701850891113281	-3.4432373046875	1.2523117065429688
1472#2021-02-04	0.1428571492433548	1.0	0.1428571492433548	1.0	0.5714285969734192	0.4444444477558136	0.25	0.25	-2.1719970703125	-3.3226089477539062	-9.553848266601562	-7.706123352050781	-2.772705078125	0.5771636962890625
1472#2021-02-04	0.1428571492433548	1.0	0.1428571492433548	1.0	0.375	0.375	0.2222222238779068	0.2857142984867096	-0.841827392578125	-2.7987442016601562	-7.56597900390625	-6.680335998535156	-3.0436859130859375	1.05145263671875
1874#2023-02-10	0.1428571492433548	1.0	0.0	1.0	0.5	0.30000001192092896	0.3333333432674408	1.0	-1.9562759399414062	-3.6334991455078125	-6.2229156494140625	-4.551155090332031	0.488861083984375	-1.0968856811523438
1874#2023-02-10	0.1428571492433548	1.0	0.0	1.0	0.5	0.5	0.25	0.75	-3.0589828491210938	-3.1494598388671875	-4.104438781738281	-2.96099853515625	-1.3671722412109375	-1.656402587890625
1874#2023-02-10	0.1428571492433548	1.0	0.0	1.0	0.4285714328289032	0.3333333432674408	0.23076923191547394	1.0	-2.1865234375	-3.3430938720703125	-6.06463623046875	-4.794349670410156	0.9482574462890625	-0.6741256713867188
1874#2023-02-10	0.1428571492433548	1.0	0.0	1.0	0.5	0.5	0.27272728085517883	0.6000000238418579	-1.02337646484375	-2.7679595947265625	-4.8435516357421875	-3.4067230224609375	0.0175933837890625	-1.342987060546875
1874#2023-02-10	0.1428571492433548	1.0	0.0	1.0	0.4285714328289032	0.3333333432674408	0.1428571492433548	1.0	-1.2000961303710938	-2.5701370239257812	-3.0971832275390625	-3.2499847412109375	0.37841796875	-1.0858917236328125
1874#2023-02-10	0.1428571492433548	1.0	0.0	1.0	0.375	0.375	0.3333333432674408	1.0	-2.5959548950195312	-3.9847183227539062	-4.38079833984375	-3.7304153442382812	0.7914810180664062	-1.56939697265625
1874#2023-02-10	0.1428571492433548	1.0	0.0	1.0	0.4285714328289032	0.3333333432674408	0.23076923191547394	1.0	-0.8010635375976562	-2.4177474975585938	-3.2988662719726562	-2.9577560424804688	0.9877471923828125	-0.952056884765625
1874#2023-02-10	0.1428571492433548	1.0	0.0	1.0	0.4285714328289032	0.3333333432674408	0.4545454680919647	1.0	-1.09820556640625	-1.7707748413085938	-3.1127700805664062	-2.359222412109375	0.9611358642578125	0.0302581787109375
2752#2022-11-16	0.1428571492433548	1.0	0.0	1.0	0.4000000059604645	0.6666666865348816	0.23076923191547394	1.0	-0.4196624755859375	0.27716064453125	-3.047027587890625	-1.8510284423828125	6.221954345703125	3.4428253173828125
2752#2022-11-16	0.1428571492433548	1.0	0.0	1.0	0.5	0.5	0.23076923191547394	1.0	-4.9102935791015625	0.04074859619140625	-7.7539215087890625	-1.8067169189453125	3.7935028076171875	3.429412841796875
2752#2022-11-16	0.1428571492433548	1.0	0.0	1.0	0.3333333432674408	0.4285714328289032	0.3333333432674408	1.0	-5.54052734375	-0.936004638671875	-8.257568359375	-1.7090530395507812	4.600616455078125	4.725257873535156
2752#2022-11-16	0.1428571492433548	1.0	0.0	1.0	0.4000000059604645	0.6666666865348816	0.1428571492433548	1.0	1.2307586669921875	0.8892440795898438	-2.879364013671875	-2.01141357421875	8.449142456054688	4.9129791259765625
2752#2022-11-16	0.1428571492433548	1.0	0.0	1.0	0.4000000059604645	0.6666666865348816	0.23076923191547394	1.0	0.2398834228515625	1.5403060913085938	-3.0684661865234375	-1.9172439575195312	6.58270263671875	4.60821533203125
2752#2022-11-16	0.1428571492433548	1.0	0.0	1.0	0.30000001192092896	0.5	0.23076923191547394	1.0	0.2158203125	0.5927734375	-2.641937255859375	-2.067718505859375	5.360809326171875	3.5264053344726562
2752#2022-11-16	0.1428571492433548	1.0	0.0	1.0	0.2222222238779068	0.2857142984867096	0.23076923191547394	1.0	-0.3485107421875	1.5879898071289062	-4.4508056640625	-1.50537109375	6.9894866943359375	5.8492584228515625
2752#2022-11-16	0.1428571492433548	1.0	0.0	1.0	0.6666666865348816	0.8571428656578064	0.06666667014360428	1.0	-1.313568115234375	1.1593399047851562	-4.2671051025390625	-1.0904006958007812	6.53912353515625	4.588233947753906
2745#2022-11-14	0.4000000059604645	0.6666666865348816	0.1428571492433548	1.0	0.4000000059604645	0.6666666865348816	0.0	1.0	-0.175384521484375	-1.11163330078125	-8.737579345703125	-8.096343994140625	10.810592651367188	6.311134338378906
2745#2022-11-14	0.4000000059604645	0.6666666865348816	0.1428571492433548	1.0	0.3636363744735718	0.800000011920929	0.06666667014360428	1.0	-0.475006103515625	-0.699432373046875	-8.542007446289062	-7.828826904296875	12.862960815429688	8.95440673828125
2745#2022-11-14	0.4000000059604645	0.6666666865348816	0.1428571492433548	1.0	0.3333333432674408	0.4285714328289032	0.0	1.0	-2.0003814697265625	-1.6865158081054688	-8.60296630859375	-8.304222106933594	8.515487670898438	5.0755767822265625
2745#2022-11-14	0.4000000059604645	0.6666666865348816	0.1428571492433548	1.0	0.3636363744735718	0.800000011920929	0.0	1.0	-0.6742095947265625	-1.1020278930664062	-9.803207397460938	-9.1104736328125	11.116424560546875	7.8022613525390625
2745#2022-11-14	0.4000000059604645	0.6666666865348816	0.1428571492433548	1.0	0.30000001192092896	0.5	0.06666667014360428	1.0	-2.6917266845703125	-3.50543212890625	-10.689666748046875	-10.283302307128906	10.051727294921875	6.532722473144531
2745#2022-11-14	0.4000000059604645	0.6666666865348816	0.1428571492433548	1.0	0.3333333432674408	0.4285714328289032	0.06666667014360428	1.0	-1.328948974609375	-1.2127151489257812	-9.204925537109375	-8.667282104492188	12.902557373046875	8.87396240234375
2745#2022-11-14	0.4000000059604645	0.6666666865348816	0.1428571492433548	1.0	0.25	0.75	0.0	1.0	-0.651763916015625	-1.3857498168945312	-8.759811401367188	-8.500701904296875	10.214080810546875	6.7135162353515625
2745#2022-11-14	0.4000000059604645	0.6666666865348816	0.1428571492433548	1.0	0.3333333432674408	1.0	0.0	1.0	0.4549102783203125	0.134368896484375	-6.817352294921875	-6.673011779785156	12.69696044921875	8.971473693847656
1146#2022-04-14	0.1428571492433548	1.0	0.0	1.0	1.0	0.1428571492433548	0.25	0.75	-11.910575866699219	-9.436851501464844	-13.908561706542969	-11.67474365234375	2.3499221801757812	1.4838409423828125
1146#2022-04-14	0.1428571492433548	1.0	0.0	1.0	1.0	0.23076923191547394	0.25	0.75	-12.729896545410156	-9.190895080566406	-15.547554016113281	-10.71380615234375	1.6976852416992188	1.011810302734375
1146#2022-04-14	0.1428571492433548	1.0	0.0	1.0	1.0	0.1428571492433548	0.25	0.75	-12.500640869140625	-10.993690490722656	-14.212020874023438	-13.598579406738281	3.0109329223632812	1.6649322509765625
1146#2022-04-14	0.1428571492433548	1.0	0.0	1.0	1.0	0.1428571492433548	0.3636363744735718	0.800000011920929	-6.5833740234375	-5.319572448730469	-9.378463745117188	-7.2518768310546875	0.3739166259765625	0.14946746826171875
1146#2022-04-14	0.1428571492433548	1.0	0.0	1.0	0.6666666865348816	0.1538461595773697	0.23076923191547394	1.0	-5.0335693359375	-4.633506774902344	-8.911529541015625	-7.135833740234375	0.7341079711914062	0.7122955322265625
1146#2022-04-14	0.1428571492433548	1.0	0.0	1.0	0.75	0.25	0.25	0.75	-5.8776092529296875	-5.077125549316406	-8.69189453125	-6.8225860595703125	0.34839630126953125	0.5120773315429688
1146#2022-04-14	0.1428571492433548	1.0	0.0	1.0	1.0	0.1428571492433548	0.23076923191547394	1.0	-4.8444061279296875	-2.8697280883789062	-9.838722229003906	-6.788841247558594	3.4237747192382812	1.9935150146484375
1146#2022-04-14	0.1428571492433548	1.0	0.0	1.0	0.6666666865348816	0.1538461595773697	0.1428571492433548	1.0	-1.430389404296875	-1.3908233642578125	-6.326179504394531	-6.081024169921875	0.7035064697265625	0.7423095703125
1649#2022-06-15	0.0	1.0	0.0	1.0	0.4285714328289032	0.3333333432674408	0.1538461595773697	0.6666666865348816	-1.8693695068359375	-0.625396728515625	-2.0795516967773438	-1.0349578857421875	1.659515380859375	1.0736579895019531
1649#2022-06-15	0.0	1.0	0.0	1.0	0.6000000238418579	0.27272728085517883	0.3636363744735718	0.800000011920929	-2.71435546875	-0.32172393798828125	-2.6326980590820312	-0.3035736083984375	1.7974853515625	0.8551483154296875
1649#2022-06-15	0.0	1.0	0.0	1.0	0.25	0.25	0.1538461595773697	0.6666666865348816	-3.0189743041992188	0.3061676025390625	-6.8523712158203125	0.3755950927734375	1.3613052368164062	1.2472763061523438
1649#2022-06-15	0.0	1.0	0.0	1.0	0.20000000298023224	0.09090909361839294	0.5	0.8333333134651184	-0.5869827270507812	0.02899169921875	-4.557594299316406	-0.42704010009765625	0.9187393188476562	0.6430549621582031
1649#2022-06-15	0.0	1.0	0.0	1.0	0.6666666865348816	0.4000000059604645	0.0714285746216774	0.5	-1.4058074951171875	-0.4691925048828125	-5.727745056152344	-0.82232666015625	1.4266357421875	0.7425155639648438
1649#2022-06-15	0.0	1.0	0.0	1.0	0.2857142984867096	0.2222222238779068	0.4000000059604645	0.6666666865348816	-1.5728378295898438	0.18578338623046875	-5.083641052246094	-0.63751220703125	0.5839767456054688	0.5221633911132812
1649#2022-06-15	0.0	1.0	0.0	1.0	0.2857142984867096	0.2222222238779068	0.25	0.75	-2.8896255493164062	-0.26032257080078125	-6.489166259765625	-0.3185882568359375	1.7144317626953125	1.1764450073242188
1649#2022-06-15	0.0	1.0	0.0	1.0	0.5	0.30000001192092896	0.3636363744735718	0.800000011920929	-5.838676452636719	-0.932891845703125	-6.54937744140625	-0.9154815673828125	1.5415878295898438	0.9662399291992188
2621#2022-08-11	0.1666666716337204	0.5	0.1428571492433548	1.0	0.5	0.1666666716337204	0.1428571492433548	1.0	-0.861053466796875	-0.46067047119140625	-3.0140380859375	-1.8945465087890625	4.3402862548828125	3.9865570068359375
2621#2022-08-11	0.1666666716337204	0.5	0.1428571492433548	1.0	0.6666666865348816	0.4000000059604645	0.1428571492433548	1.0	-1.0624542236328125	-0.490447998046875	-3.2249755859375	-1.8981857299804688	4.8433074951171875	4.150947570800781
2621#2022-08-11	0.1666666716337204	0.5	0.1428571492433548	1.0	0.5714285969734192	0.4444444477558136	0.23076923191547394	1.0	-1.1937408447265625	-0.6241226196289062	-3.4873046875	-2.26007080078125	4.719917297363281	4.113037109375
2621#2022-08-11	0.1666666716337204	0.5	0.1428571492433548	1.0	0.5	0.30000001192092896	0.1428571492433548	1.0	0.47137451171875	-1.854888916015625	-2.267486572265625	-4.240234375	5.8438720703125	3.9553909301757812
2621#2022-08-11	0.1666666716337204	0.5	0.1428571492433548	1.0	0.5	0.5	0.23076923191547394	1.0	0.064910888671875	-0.533966064453125	-3.1815338134765625	-3.091522216796875	7.950782775878906	6.163993835449219
2621#2022-08-11	0.1666666716337204	0.5	0.1428571492433548	1.0	0.6000000238418579	0.27272728085517883	0.1428571492433548	1.0	1.172271728515625	0.29273223876953125	-2.7140960693359375	-2.0888214111328125	6.495719909667969	4.628120422363281
2621#2022-08-11	0.1666666716337204	0.5	0.1428571492433548	1.0	0.5714285969734192	0.4444444477558136	0.1428571492433548	1.0	-0.42059326171875	-2.034820556640625	-4.2729339599609375	-5.599510192871094	7.0365753173828125	5.39129638671875
2621#2022-08-11	0.1666666716337204	0.5	0.1428571492433548	1.0	0.6666666865348816	0.4000000059604645	0.1428571492433548	1.0	0.25390625	-1.662078857421875	-3.0029449462890625	-5.3593902587890625	7.267433166503906	4.26312255859375
2432#2022-02-28	0.1428571492433548	1.0	0.1428571492433548	1.0	1.0	0.23076923191547394	0.375	0.375	-4.092216491699219	-5.871429443359375	-9.046066284179688	-9.323310852050781	1.4412307739257812	1.0994110107421875
2432#2022-02-28	0.1428571492433548	1.0	0.1428571492433548	1.0	0.800000011920929	0.3636363744735718	0.4000000059604645	0.6666666865348816	-1.5687637329101562	-2.4941864013671875	-7.748481750488281	-8.519035339355469	1.3691940307617188	1.3254165649414062
2432#2022-02-28	0.1428571492433548	1.0	0.1428571492433548	1.0	1.0	0.23076923191547394	0.5	0.5	-4.7252960205078125	-6.151336669921875	-8.498611450195312	-8.820816040039062	1.1232681274414062	1.03045654296875
2432#2022-02-28	0.1428571492433548	1.0	0.1428571492433548	1.0	1.0	0.3333333432674408	0.4285714328289032	0.3333333432674408	-3.3785629272460938	-4.990028381347656	-9.874046325683594	-9.928489685058594	1.3424148559570312	1.0776443481445312
2432#2022-02-28	0.1428571492433548	1.0	0.1428571492433548	1.0	0.800000011920929	0.3636363744735718	0.375	0.375	-1.7493438720703125	-2.860626220703125	-6.465812683105469	-8.053970336914062	1.2823333740234375	1.1172714233398438
2432#2022-02-28	0.1428571492433548	1.0	0.1428571492433548	1.0	1.0	0.23076923191547394	0.3333333432674408	0.4285714328289032	-0.77752685546875	-1.6161956787109375	-5.0480499267578125	-6.894134521484375	5.2744903564453125	3.7154159545898438
2432#2022-02-28	0.1428571492433548	1.0	0.1428571492433548	1.0	1.0	0.3333333432674408	0.3333333432674408	0.4285714328289032	-2.1228790283203125	-3.7989120483398438	-6.9417724609375	-8.547569274902344	5.98541259765625	4.369132995605469
2432#2022-02-28	0.1428571492433548	1.0	0.1428571492433548	1.0	1.0	0.06666667014360428	0.5	0.5	-3.0264739990234375	-4.5917510986328125	-5.6787261962890625	-6.895904541015625	0.47380828857421875	0.58404541015625
756#2022-11-05	0.0	1.0	0.0	1.0	0.0	1.0	0.1538461595773697	0.6666666865348816	4.698486328125	4.585289001464844	-4.0975799560546875	-3.5463333129882812	17.77722930908203	14.153064727783203
756#2022-11-05	0.0	1.0	0.0	1.0	0.0714285746216774	0.5	0.1538461595773697	0.6666666865348816	13.593299865722656	12.453685760498047	0.677520751953125	-0.0955047607421875	15.911544799804688	13.175796508789062
756#2022-11-05	0.0	1.0	0.0	1.0	0.1538461595773697	0.6666666865348816	0.30000001192092896	0.5	7.4971160888671875	7.860660552978516	-4.0596160888671875	-4.9089508056640625	11.917526245117188	8.815082550048828
756#2022-11-05	0.0	1.0	0.0	1.0	0.06666667014360428	1.0	0.1538461595773697	0.6666666865348816	10.762237548828125	9.918586730957031	0.7703857421875	-0.900421142578125	17.308135986328125	13.074844360351562
756#2022-11-05	0.0	1.0	0.0	1.0	0.06666667014360428	1.0	0.1428571492433548	1.0	5.76708984375	3.6215362548828125	-2.4293212890625	-2.5879135131835938	18.959518432617188	13.673397064208984
756#2022-11-05	0.0	1.0	0.0	1.0	0.1428571492433548	1.0	0.3333333432674408	1.0	5.987701416015625	6.2350311279296875	-5.7356109619140625	-7.2441253662109375	10.495719909667969	8.439918518066406
756#2022-11-05	0.0	1.0	0.0	1.0	0.07692307978868484	0.3333333432674408	0.1666666716337204	0.5	2.3199462890625	3.5492172241210938	-6.323944091796875	-2.4137802124023438	16.442054748535156	13.97555923461914
756#2022-11-05	0.0	1.0	0.0	1.0	0.1428571492433548	1.0	0.27272728085517883	0.6000000238418579	11.808609008789062	10.11642837524414	-1.395782470703125	-4.592926025390625	14.52655029296875	11.23660659790039
929#2022-05-23	1.0	0.0	0.1428571492433548	1.0	1.0	0.1428571492433548	0.25	0.75	-1.2508316040039062	-0.7623023986816406	-5.969337463378906	-2.9453506469726562	1.0988235473632812	0.8142814636230469
929#2022-05-23	1.0	0.0	0.1428571492433548	1.0	1.0	0.1428571492433548	0.27272728085517883	0.6000000238418579	-3.8544998168945312	-1.4054183959960938	-6.3611602783203125	-2.0621795654296875	1.7724227905273438	0.5394058227539062
929#2022-05-23	1.0	0.0	0.1428571492433548	1.0	0.6666666865348816	0.1538461595773697	0.1666666716337204	0.5	-0.19701385498046875	-0.6985893249511719	-5.7744140625	-3.212635040283203	1.5880050659179688	1.1477203369140625
929#2022-05-23	1.0	0.0	0.1428571492433548	1.0	0.75	0.25	0.27272728085517883	0.6000000238418579	-1.56256103515625	-1.2166862487792969	-6.742401123046875	-3.3671607971191406	0.15224456787109375	0.6279983520507812
929#2022-05-23	1.0	0.0	0.1428571492433548	1.0	1.0	0.1428571492433548	0.3636363744735718	0.800000011920929	-2.13665771484375	-2.0450172424316406	-6.244606018066406	-5.759525299072266	0.7117462158203125	0.441558837890625
929#2022-05-23	1.0	0.0	0.1428571492433548	1.0	1.0	0.23076923191547394	0.3333333432674408	1.0	-1.0893783569335938	-0.9867134094238281	-2.7144012451171875	-2.450115203857422	2.5489120483398438	0.7301673889160156
929#2022-05-23	1.0	0.0	0.1428571492433548	1.0	0.6666666865348816	0.1538461595773697	0.23076923191547394	1.0	-1.2630462646484375	-1.5561370849609375	-7.303627014160156	-5.761756896972656	1.2113494873046875	0.5757179260253906
929#2022-05-23	1.0	0.0	0.1428571492433548	1.0	0.6666666865348816	0.1538461595773697	0.25	0.75	-1.12548828125	-1.1269493103027344	-4.4962921142578125	-2.777923583984375	1.6302413940429688	1.0062370300292969
2239#2022-11-15	0.0	1.0	0.0	1.0	0.5	0.5	0.1428571492433548	1.0	3.7543106079101562	4.4423370361328125	-1.8493804931640625	-1.8710174560546875	4.9622955322265625	5.4764862060546875
2239#2022-11-15	0.0	1.0	0.0	1.0	0.4444444477558136	0.5714285969734192	0.06666667014360428	1.0	1.8717041015625	1.4520645141601562	0.032379150390625	0.0772857666015625	2.730987548828125	3.3848114013671875
2239#2022-11-15	0.0	1.0	0.0	1.0	0.3333333432674408	0.20000000298023224	0.25	0.75	2.410400390625	2.833251953125	-1.4536285400390625	-0.9807357788085938	5.994270324707031	6.247825622558594
2239#2022-11-15	0.0	1.0	0.0	1.0	0.2857142984867096	0.2222222238779068	0.1538461595773697	0.6666666865348816	2.6143646240234375	2.0081634521484375	-0.4007568359375	-0.2383575439453125	2.7201995849609375	3.393310546875
2239#2022-11-15	0.0	1.0	0.0	1.0	0.375	0.375	0.1428571492433548	1.0	2.8641815185546875	2.6884231567382812	0.8634796142578125	1.1969833374023438	4.6438751220703125	5.465278625488281
2239#2022-11-15	0.0	1.0	0.0	1.0	0.3333333432674408	0.4285714328289032	0.06666667014360428	1.0	1.1803741455078125	1.3306655883789062	0.1862030029296875	0.34879302978515625	2.0342559814453125	2.30908203125
2239#2022-11-15	0.0	1.0	0.0	1.0	0.3333333432674408	0.4285714328289032	0.1428571492433548	1.0	3.4798583984375	2.9676666259765625	0.763031005859375	0.6211318969726562	3.683990478515625	4.819465637207031
2239#2022-11-15	0.0	1.0	0.0	1.0	0.5	0.5	0.1428571492433548	1.0	1.7620086669921875	1.8682327270507812	-1.172271728515625	-1.18304443359375	3.1633758544921875	4.720527648925781
212#2022-10-10	0.0	1.0	0.0	1.0	0.25	0.75	0.0	1.0	12.591094970703125	4.6594696044921875	1.761993408203125	1.9341506958007812	12.74908447265625	4.41461181640625
212#2022-10-10	0.0	1.0	0.0	1.0	0.7142857313156128	0.5555555820465088	0.0	1.0	8.120719909667969	2.7770309448242188	-4.72320556640625	-0.9080657958984375	7.9687347412109375	2.3549957275390625
212#2022-10-10	0.0	1.0	0.0	1.0	0.30000001192092896	0.5	0.0	1.0	10.473655700683594	3.8658676147460938	-0.571258544921875	0.7259445190429688	9.034080505371094	2.9957275390625
212#2022-10-10	0.0	1.0	0.0	1.0	0.4444444477558136	0.5714285969734192	0.0	1.0	11.146774291992188	3.44598388671875	0.5633697509765625	0.8150405883789062	11.357322692871094	3.432373046875
212#2022-10-10	0.0	1.0	0.0	1.0	0.375	0.375	0.0	1.0	9.341033935546875	3.033782958984375	-0.0289459228515625	0.8477401733398438	8.246116638183594	2.4850234985351562
212#2022-10-10	0.0	1.0	0.0	1.0	0.625	0.625	0.0	1.0	10.914619445800781	4.040374755859375	-1.814208984375	-0.27429962158203125	9.624397277832031	2.8117904663085938
212#2022-10-10	0.0	1.0	0.0	1.0	0.27272728085517883	0.6000000238418579	0.0	1.0	10.233963012695312	3.4945220947265625	-2.459991455078125	-0.7330703735351562	12.485725402832031	4.197669982910156
212#2022-10-10	0.0	1.0	0.0	1.0	0.375	0.375	0.0	1.0	9.913139343261719	3.1069793701171875	0.53302001953125	1.2277374267578125	9.205612182617188	2.9242095947265625
2079#2021-09-03	0.1428571492433548	1.0	0.0	1.0	0.4545454680919647	1.0	0.1428571492433548	1.0	-2.267333984375	-0.25859832763671875	-7.1472320556640625	-2.3284683227539062	3.9488143920898438	1.8045654296875
2079#2021-09-03	0.1428571492433548	1.0	0.0	1.0	0.3636363744735718	0.800000011920929	0.06666667014360428	1.0	-6.80340576171875	-3.6417694091796875	-10.899673461914062	-7.4613037109375	6.389411926269531	2.6505203247070312
2079#2021-09-03	0.1428571492433548	1.0	0.0	1.0	0.5	0.8333333134651184	0.0	1.0	-6.144630432128906	-1.9699172973632812	-11.630348205566406	-6.319732666015625	4.600425720214844	2.0335311889648438
2079#2021-09-03	0.1428571492433548	1.0	0.0	1.0	0.6666666865348816	0.8571428656578064	0.06666667014360428	1.0	-6.363861083984375	-1.7606582641601562	-9.52337646484375	-5.1183929443359375	6.293968200683594	2.8130416870117188
2079#2021-09-03	0.1428571492433548	1.0	0.0	1.0	0.4000000059604645	0.6666666865348816	0.1428571492433548	1.0	-3.9893798828125	-0.6720428466796875	-6.90374755859375	-1.6328277587890625	3.6006317138671875	1.8695526123046875
2079#2021-09-03	0.1428571492433548	1.0	0.0	1.0	0.25	0.75	0.1428571492433548	1.0	-6.436576843261719	0.0770721435546875	-17.41173553466797	-7.637672424316406	5.063545227050781	1.164764404296875
2079#2021-09-03	0.1428571492433548	1.0	0.0	1.0	0.4545454680919647	1.0	0.1428571492433548	1.0	-7.46484375	-1.1610488891601562	-14.621505737304688	-7.56005859375	7.46356201171875	2.6059417724609375
2079#2021-09-03	0.1428571492433548	1.0	0.0	1.0	0.25	0.75	0.1428571492433548	1.0	-5.32623291015625	-1.1085281372070312	-9.547073364257812	-4.4108428955078125	4.440177917480469	2.0490264892578125
1959#2021-05-29	0.4000000059604645	0.6666666865348816	0.0	1.0	0.27272728085517883	0.6000000238418579	0.0714285746216774	0.5	-3.5628280639648438	-6.7636260986328125	-9.788093566894531	-11.537994384765625	8.776840209960938	3.324462890625
1959#2021-05-29	0.4000000059604645	0.6666666865348816	0.0	1.0	0.27272728085517883	0.6000000238418579	0.0714285746216774	0.5	-2.5137405395507812	-3.8564605712890625	-9.628242492675781	-9.829795837402344	9.855392456054688	7.346771240234375
1959#2021-05-29	0.4000000059604645	0.6666666865348816	0.0	1.0	0.27272728085517883	0.6000000238418579	0.0714285746216774	0.5	-4.78497314453125	-3.3535995483398438	-10.458633422851562	-9.031639099121094	5.584808349609375	7.8684234619140625
1959#2021-05-29	0.4000000059604645	0.6666666865348816	0.0	1.0	0.25	0.75	0.07692307978868484	0.3333333432674408	-4.323783874511719	-3.262725830078125	-11.021003723144531	-9.626235961914062	6.552772521972656	8.012931823730469
1959#2021-05-29	0.4000000059604645	0.6666666865348816	0.0	1.0	0.25	0.75	0.0714285746216774	0.5	-5.191764831542969	-5.4096832275390625	-10.202537536621094	-9.752113342285156	6.521492004394531	3.8201065063476562
1959#2021-05-29	0.4000000059604645	0.6666666865348816	0.0	1.0	0.25	0.75	0.0714285746216774	0.5	-2.710113525390625	-2.4387435913085938	-5.5715179443359375	-4.1918792724609375	7.389678955078125	4.6634063720703125
1959#2021-05-29	0.4000000059604645	0.6666666865348816	0.0	1.0	0.27272728085517883	0.6000000238418579	0.0714285746216774	0.5	-4.509674072265625	-3.5357818603515625	-10.362106323242188	-10.097541809082031	6.9578704833984375	8.094490051269531
1959#2021-05-29	0.4000000059604645	0.6666666865348816	0.0	1.0	0.4000000059604645	0.6666666865348816	0.07692307978868484	0.3333333432674408	-3.3598861694335938	-5.856513977050781	-10.911781311035156	-12.588813781738281	8.811019897460938	5.350494384765625
673#2022-10-28	0.1428571492433548	1.0	0.0	1.0	0.5714285969734192	0.4444444477558136	0.23076923191547394	1.0	-2.6563262939453125	-0.599853515625	-5.6028900146484375	-3.1991119384765625	6.2763671875	2.7945480346679688
673#2022-10-28	0.1428571492433548	1.0	0.0	1.0	0.6000000238418579	0.27272728085517883	0.23076923191547394	1.0	-4.990081787109375	-1.0253677368164062	-4.978515625	-1.8129043579101562	6.642845153808594	4.539161682128906
673#2022-10-28	0.1428571492433548	1.0	0.0	1.0	0.5555555820465088	0.7142857313156128	0.06666667014360428	1.0	-0.857818603515625	-0.8055648803710938	-4.1495513916015625	-1.7077560424804688	12.608772277832031	10.196502685546875
673#2022-10-28	0.1428571492433548	1.0	0.0	1.0	0.75	0.25	0.23076923191547394	1.0	-3.19219970703125	-2.5074539184570312	-7.2858734130859375	-3.9146347045898438	5.888008117675781	6.689933776855469
673#2022-10-28	0.1428571492433548	1.0	0.0	1.0	0.4285714328289032	0.3333333432674408	0.23076923191547394	1.0	-2.519287109375	-0.5283432006835938	-5.617919921875	-3.76483154296875	7.1211090087890625	3.3415069580078125
673#2022-10-28	0.1428571492433548	1.0	0.0	1.0	0.5714285969734192	0.4444444477558136	0.1428571492433548	1.0	-5.4641571044921875	-0.7194290161132812	-7.0181121826171875	-2.5370330810546875	9.008888244628906	9.501426696777344
673#2022-10-28	0.1428571492433548	1.0	0.0	1.0	0.4444444477558136	0.5714285969734192	0.0	1.0	-0.1352996826171875	0.272125244140625	-5.2860565185546875	-1.76220703125	8.192817687988281	9.000885009765625
673#2022-10-28	0.1428571492433548	1.0	0.0	1.0	0.800000011920929	0.3636363744735718	0.23076923191547394	1.0	-3.987457275390625	-0.8227386474609375	-6.223724365234375	-1.7682952880859375	7.372215270996094	7.511512756347656
1808#2021-04-05	0.0	1.0	0.0	1.0	0.800000011920929	0.3636363744735718	0.1428571492433548	1.0	-4.727203369140625	-1.8579940795898438	-12.964431762695312	-6.5479583740234375	1.421722412109375	-0.16827392578125
1808#2021-04-05	0.0	1.0	0.0	1.0	1.0	0.3333333432674408	0.1428571492433548	1.0	-2.97149658203125	-0.8893508911132812	-9.943115234375	-4.59234619140625	1.4781265258789062	-0.125396728515625
1808#2021-04-05	0.0	1.0	0.0	1.0	1.0	0.23076923191547394	0.23076923191547394	1.0	-4.892341613769531	-0.871917724609375	-8.071197509765625	-2.5200347900390625	1.9443435668945312	0.42523193359375
1808#2021-04-05	0.0	1.0	0.0	1.0	0.6666666865348816	0.1538461595773697	0.0	1.0	-8.491935729980469	-3.74468994140625	-12.709938049316406	-6.761512756347656	0.8124618530273438	0.03821563720703125
1808#2021-04-05	0.0	1.0	0.0	1.0	1.0	0.4545454680919647	0.3333333432674408	1.0	-5.330787658691406	-0.9440765380859375	-9.81744384765625	-3.8641357421875	3.1413955688476562	1.4676513671875
1808#2021-04-05	0.0	1.0	0.0	1.0	1.0	0.23076923191547394	0.3636363744735718	0.800000011920929	-6.939453125	-2.1212539672851562	-11.338943481445312	-5.0534820556640625	1.519012451171875	0.4188690185546875
1808#2021-04-05	0.0	1.0	0.0	1.0	0.75	0.25	0.1538461595773697	0.6666666865348816	-2.5469970703125	0.027587890625	-9.20794677734375	-3.9411239624023438	3.0573348999023438	1.1857147216796875
1808#2021-04-05	0.0	1.0	0.0	1.0	0.75	0.25	0.25	0.75	-8.032974243164062	-5.855064392089844	-11.45819091796875	-8.941925048828125	0.9116363525390625	-0.26483154296875
2113#2021-08-10	0.1428571492433548	1.0	0.0	1.0	0.0714285746216774	0.5	0.1428571492433548	1.0	-0.2092437744140625	0.48052978515625	-3.2554092407226562	-0.48342132568359375	4.212188720703125	1.1152801513671875
2113#2021-08-10	0.1428571492433548	1.0	0.0	1.0	0.1538461595773697	0.6666666865348816	0.1428571492433548	1.0	1.1002120971679688	3.7728652954101562	-2.0280227661132812	2.5388946533203125	4.642448425292969	2.4743804931640625
2113#2021-08-10	0.1428571492433548	1.0	0.0	1.0	0.4000000059604645	0.6666666865348816	0.1428571492433548	1.0	0.7149887084960938	1.0784378051757812	-2.0065460205078125	0.6320953369140625	4.3984832763671875	1.6230239868164062
2113#2021-08-10	0.1428571492433548	1.0	0.0	1.0	0.25	0.75	0.1428571492433548	1.0	-0.31337738037109375	-0.41650390625	-1.5321502685546875	0.123321533203125	4.396522521972656	0.683837890625
2113#2021-08-10	0.1428571492433548	1.0	0.0	1.0	0.27272728085517883	0.6000000238418579	0.1428571492433548	1.0	1.068389892578125	0.42657470703125	-1.1498489379882812	0.2842254638671875	3.8812484741210938	1.6169204711914062
2113#2021-08-10	0.1428571492433548	1.0	0.0	1.0	0.3636363744735718	0.800000011920929	0.06666667014360428	1.0	5.2942047119140625	4.021636962890625	-2.0538406372070312	0.42581939697265625	6.310615539550781	5.723731994628906
2113#2021-08-10	0.1428571492433548	1.0	0.0	1.0	0.23076923191547394	1.0	0.06666667014360428	1.0	-1.1329498291015625	-1.6174468994140625	-3.4010848999023438	-1.7523345947265625	3.1701583862304688	1.594879150390625
2113#2021-08-10	0.1428571492433548	1.0	0.0	1.0	0.3636363744735718	0.800000011920929	0.0	1.0	1.3411636352539062	0.30152130126953125	-3.6718673706054688	-1.5646133422851562	4.720817565917969	1.43267822265625
794#2021-05-06	0.1666666716337204	0.5	0.0	1.0	0.1538461595773697	0.6666666865348816	0.06666667014360428	1.0	0.2339019775390625	-1.805999755859375	-1.805450439453125	-6.2389984130859375	5.68450927734375	2.5667037963867188
794#2021-05-06	0.1666666716337204	0.5	0.0	1.0	0.07692307978868484	0.3333333432674408	0.1428571492433548	1.0	-0.0694732666015625	-3.6191177368164062	-2.714874267578125	-8.929008483886719	3.623199462890625	1.428253173828125
794#2021-05-06	0.1666666716337204	0.5	0.0	1.0	0.1666666716337204	0.5	0.06666667014360428	1.0	-1.050140380859375	-2.8772659301757812	-3.56024169921875	-7.265876770019531	3.1492462158203125	0.03939056396484375
794#2021-05-06	0.1666666716337204	0.5	0.0	1.0	0.07692307978868484	0.3333333432674408	0.06666667014360428	1.0	0.1934356689453125	-2.477813720703125	-1.827362060546875	-7.286109924316406	4.3342132568359375	2.1729507446289062
794#2021-05-06	0.1666666716337204	0.5	0.0	1.0	0.1538461595773697	0.6666666865348816	0.06666667014360428	1.0	-0.7797088623046875	-2.9724349975585938	-1.29791259765625	-6.6495819091796875	4.87091064453125	2.422454833984375
794#2021-05-06	0.1666666716337204	0.5	0.0	1.0	0.1666666716337204	0.5	0.06666667014360428	1.0	-2.1674957275390625	-2.1476821899414062	-3.511627197265625	-6.286956787109375	4.6786346435546875	2.6804580688476562
794#2021-05-06	0.1666666716337204	0.5	0.0	1.0	0.07692307978868484	0.3333333432674408	0.1428571492433548	1.0	0.79071044921875	-3.0419158935546875	-0.6585540771484375	-7.62548828125	4.927154541015625	3.0117950439453125
794#2021-05-06	0.1666666716337204	0.5	0.0	1.0	0.07692307978868484	0.3333333432674408	0.06666667014360428	1.0	-0.100311279296875	-1.2694549560546875	-1.018646240234375	-5.4787139892578125	2.8862152099609375	2.0216903686523438
647#2022-08-06	0.1666666716337204	0.5	0.0	1.0	0.25	0.75	0.1428571492433548	1.0	-5.3416290283203125	-4.742530822753906	-6.62017822265625	-7.067138671875	8.658782958984375	4.257232666015625
647#2022-08-06	0.1666666716337204	0.5	0.0	1.0	0.3636363744735718	0.800000011920929	0.06666667014360428	1.0	-11.885498046875	-6.24957275390625	-17.464080810546875	-13.11480712890625	6.044708251953125	2.8445510864257812
647#2022-08-06	0.1666666716337204	0.5	0.0	1.0	0.27272728085517883	0.6000000238418579	0.06666667014360428	1.0	-6.7165069580078125	-7.040855407714844	-7.256378173828125	-8.824958801269531	8.263992309570312	4.230194091796875
647#2022-08-06	0.1666666716337204	0.5	0.0	1.0	0.1818181872367859	0.4000000059604645	0.1428571492433548	1.0	-13.79144287109375	-9.671699523925781	-17.283889770507812	-12.899009704589844	2.9493255615234375	1.7924346923828125
647#2022-08-06	0.1666666716337204	0.5	0.0	1.0	0.1538461595773697	0.6666666865348816	0.23076923191547394	1.0	-9.18463134765625	-2.6018600463867188	-17.742996215820312	-12.836235046386719	4.932098388671875	4.765510559082031
647#2022-08-06	0.1666666716337204	0.5	0.0	1.0	0.27272728085517883	0.6000000238418579	0.1428571492433548	1.0	-10.718978881835938	-9.376213073730469	-12.219146728515625	-11.737922668457031	6.5613250732421875	1.4032135009765625
647#2022-08-06	0.1666666716337204	0.5	0.0	1.0	0.4000000059604645	0.6666666865348816	0.06666667014360428	1.0	-10.765975952148438	-10.071098327636719	-11.821533203125	-11.82861328125	7.070343017578125	0.892669677734375
647#2022-08-06	0.1666666716337204	0.5	0.0	1.0	0.25	0.75	0.1428571492433548	1.0	-6.1959075927734375	-7.09033203125	-6.8591461181640625	-8.793411254882812	8.466949462890625	3.7107620239257812
945#2022-04-01	0.0	1.0	0.0	1.0	0.3333333432674408	0.4285714328289032	0.0	1.0	2.0963058471679688	2.1640243530273438	-2.9551315307617188	-2.0356063842773438	1.9539108276367188	1.6692581176757812
945#2022-04-01	0.0	1.0	0.0	1.0	0.1818181872367859	0.4000000059604645	0.0	1.0	-1.3972244262695312	-1.0205841064453125	-10.768203735351562	-8.559303283691406	-1.2991714477539062	-1.7522048950195312
945#2022-04-01	0.0	1.0	0.0	1.0	0.625	0.625	0.0	1.0	2.6416168212890625	2.7629318237304688	-13.245201110839844	-7.410667419433594	9.749214172363281	6.2061614990234375
945#2022-04-01	0.0	1.0	0.0	1.0	0.4285714328289032	0.3333333432674408	0.0	1.0	2.5739212036132812	2.4998703002929688	-14.391326904296875	-7.314674377441406	10.330718994140625	6.119377136230469
945#2022-04-01	0.0	1.0	0.0	1.0	0.3333333432674408	0.4285714328289032	0.0	1.0	3.14727783203125	-0.5941848754882812	-2.7306442260742188	-5.562889099121094	7.375541687011719	4.8080596923828125
945#2022-04-01	0.0	1.0	0.0	1.0	0.4444444477558136	0.5714285969734192	0.0	1.0	2.4820480346679688	0.857147216796875	-16.987716674804688	-8.054962158203125	11.464630126953125	7.1165313720703125
945#2022-04-01	0.0	1.0	0.0	1.0	0.5	0.5	0.0	1.0	6.1427764892578125	5.232879638671875	-2.063934326171875	-1.797088623046875	9.0975341796875	6.593955993652344
945#2022-04-01	0.0	1.0	0.0	1.0	0.375	0.375	0.0	1.0	2.1041641235351562	1.79833984375	-9.935928344726562	-6.246360778808594	8.27154541015625	5.3425445556640625
766#2022-03-01	0.0	1.0	0.0	1.0	0.4000000059604645	0.6666666865348816	0.0714285746216774	0.5	5.474372863769531	3.4925689697265625	1.7652740478515625	1.9656295776367188	6.757347106933594	2.7116622924804688
766#2022-03-01	0.0	1.0	0.0	1.0	0.3636363744735718	0.800000011920929	0.1538461595773697	0.6666666865348816	5.378837585449219	3.8128509521484375	0.14234161376953125	0.172515869140625	5.895011901855469	2.2709579467773438
766#2022-03-01	0.0	1.0	0.0	1.0	0.30000001192092896	0.5	0.1538461595773697	0.6666666865348816	2.7742996215820312	2.1494979858398438	-2.1651763916015625	0.23442840576171875	3.6994476318359375	1.177215576171875
766#2022-03-01	0.0	1.0	0.0	1.0	0.25	0.75	0.1428571492433548	1.0	-3.323883056640625	-0.870819091796875	-7.1532440185546875	-2.155303955078125	1.8509674072265625	-1.2033767700195312
766#2022-03-01	0.0	1.0	0.0	1.0	0.3636363744735718	0.800000011920929	0.1428571492433548	1.0	2.7932281494140625	1.3541717529296875	-0.01049041748046875	0.3862152099609375	4.95733642578125	0.8008804321289062
766#2022-03-01	0.0	1.0	0.0	1.0	0.23076923191547394	1.0	0.1538461595773697	0.6666666865348816	5.060462951660156	3.135589599609375	1.614776611328125	1.4869384765625	6.456199645996094	2.1783828735351562
766#2022-03-01	0.0	1.0	0.0	1.0	0.4444444477558136	0.5714285969734192	0.06666667014360428	1.0	0.22219085693359375	0.39745330810546875	-3.7699508666992188	-0.6302642822265625	1.2377166748046875	-0.8557891845703125
766#2022-03-01	0.0	1.0	0.0	1.0	0.27272728085517883	0.6000000238418579	0.06666667014360428	1.0	0.1776580810546875	0.1649932861328125	-4.895271301269531	-0.9869232177734375	1.069854736328125	-1.2249298095703125
1506#2021-02-19	0.4000000059604645	0.6666666865348816	0.0	1.0	0.4444444477558136	0.5714285969734192	0.0	1.0	-2.2501144409179688	-4.3605499267578125	-3.9809341430664062	-4.956993103027344	1.1498184204101562	-0.5339202880859375
1506#2021-02-19	0.4000000059604645	0.6666666865348816	0.0	1.0	0.23076923191547394	1.0	0.0	1.0	-4.00439453125	-4.021217346191406	-5.225334167480469	-5.034149169921875	0.7962188720703125	-0.8493232727050781
1506#2021-02-19	0.4000000059604645	0.6666666865348816	0.0	1.0	0.5	0.8333333134651184	0.06666667014360428	1.0	-4.231224060058594	-2.8372421264648438	-8.283317565917969	-5.338809967041016	0.6930007934570312	-0.7653160095214844
1506#2021-02-19	0.4000000059604645	0.6666666865348816	0.0	1.0	0.5	0.8333333134651184	0.0	1.0	-4.44024658203125	-4.195869445800781	-6.50274658203125	-4.8766937255859375	0.20186614990234375	-1.1567764282226562
1506#2021-02-19	0.4000000059604645	0.6666666865348816	0.0	1.0	0.3333333432674408	1.0	0.0	1.0	-4.0706024169921875	-3.8165512084960938	-4.8427886962890625	-4.894660949707031	0.9274215698242188	-0.728057861328125
1506#2021-02-19	0.4000000059604645	0.6666666865348816	0.0	1.0	0.3636363744735718	0.800000011920929	0.06666667014360428	1.0	-3.41143798828125	-3.6216049194335938	-4.288299560546875	-6.2004547119140625	0.9503250122070312	-0.7079925537109375
1506#2021-02-19	0.4000000059604645	0.6666666865348816	0.0	1.0	0.3333333432674408	1.0	0.0	1.0	-6.208747863769531	-5.453136444091797	-5.746345520019531	-6.133937835693359	0.29306793212890625	-1.4390792846679688
1506#2021-02-19	0.4000000059604645	0.6666666865348816	0.0	1.0	0.5	0.8333333134651184	0.06666667014360428	1.0	-3.7990798950195312	-3.806560516357422	-5.7084197998046875	-4.855518341064453	-0.00305938720703125	-1.2522926330566406
1698#2021-09-07	0.1428571492433548	1.0	0.0	1.0	0.6666666865348816	0.4000000059604645	0.06666667014360428	1.0	-0.165740966796875	-0.442718505859375	-2.87286376953125	-3.4476776123046875	6.593353271484375	4.950874328613281
1698#2021-09-07	0.1428571492433548	1.0	0.0	1.0	0.625	0.625	0.06666667014360428	1.0	0.0324249267578125	-1.7646026611328125	-3.0784912109375	-4.058265686035156	7.9346771240234375	5.5133514404296875
1698#2021-09-07	0.1428571492433548	1.0	0.0	1.0	0.5555555820465088	0.7142857313156128	0.1428571492433548	1.0	-1.5078125	-3.3985214233398438	-2.92535400390625	-4.837394714355469	6.7149658203125	4.3292388916015625
1698#2021-09-07	0.1428571492433548	1.0	0.0	1.0	0.5	0.5	0.1428571492433548	1.0	-0.95904541015625	-1.8154220581054688	-2.90924072265625	-4.8398895263671875	5.1646881103515625	4.3673095703125
1698#2021-09-07	0.1428571492433548	1.0	0.0	1.0	0.4545454680919647	1.0	0.06666667014360428	1.0	-0.5005950927734375	0.532806396484375	-3.668792724609375	-4.366416931152344	5.373199462890625	5.762092590332031
1698#2021-09-07	0.1428571492433548	1.0	0.0	1.0	0.625	0.625	0.1428571492433548	1.0	-1.3344879150390625	-2.0447006225585938	-3.5077056884765625	-4.94512939453125	6.8928985595703125	4.49420166015625
1698#2021-09-07	0.1428571492433548	1.0	0.0	1.0	0.375	0.375	0.06666667014360428	1.0	0.3878326416015625	0.2686004638671875	-3.1043701171875	-4.297149658203125	7.9806060791015625	6.578407287597656
1698#2021-09-07	0.1428571492433548	1.0	0.0	1.0	0.4000000059604645	0.6666666865348816	0.06666667014360428	1.0	0.7888031005859375	1.2466506958007812	-3.180633544921875	-3.8162155151367188	9.680191040039062	8.311538696289062
2670#2023-03-01	0.1428571492433548	1.0	0.0	1.0	1.0	0.23076923191547394	0.5714285969734192	0.4444444477558136	-3.8708724975585938	-2.5057373046875	-4.739707946777344	-2.5367355346679688	0.30536651611328125	-0.08932876586914062
2670#2023-03-01	0.1428571492433548	1.0	0.0	1.0	0.5	0.1666666716337204	0.5	0.5	-4.140556335449219	-1.2286911010742188	-4.417076110839844	-1.487396240234375	0.12650299072265625	-0.1634368896484375
2670#2023-03-01	0.1428571492433548	1.0	0.0	1.0	0.6666666865348816	0.4000000059604645	0.5	0.5	-4.453742980957031	-0.9807891845703125	-4.828460693359375	-1.0471038818359375	0.170257568359375	-0.0540771484375
2670#2023-03-01	0.1428571492433548	1.0	0.0	1.0	0.4285714328289032	0.3333333432674408	0.625	0.625	-2.914642333984375	-1.4962692260742188	-3.046356201171875	-1.3368988037109375	0.17737579345703125	-0.0465850830078125
2670#2023-03-01	0.1428571492433548	1.0	0.0	1.0	0.4000000059604645	0.1818181872367859	0.5	0.5	-3.5942611694335938	-2.166545867919922	-3.8622207641601562	-2.4421348571777344	0.16802215576171875	0.033817291259765625
2670#2023-03-01	0.1428571492433548	1.0	0.0	1.0	0.6666666865348816	0.4000000059604645	0.7142857313156128	0.5555555820465088	-3.7692794799804688	-2.3017234802246094	-3.943115234375	-2.322399139404297	0.259918212890625	-0.08528900146484375
2670#2023-03-01	0.1428571492433548	1.0	0.0	1.0	0.800000011920929	0.3636363744735718	0.7142857313156128	0.5555555820465088	-3.6048202514648438	-1.8384361267089844	-3.8967132568359375	-1.8571205139160156	0.04703521728515625	-0.08265304565429688
2670#2023-03-01	0.1428571492433548	1.0	0.0	1.0	0.4285714328289032	0.3333333432674408	0.5555555820465088	0.7142857313156128	-3.006805419921875	-1.3976554870605469	-3.5488128662109375	-1.7376136779785156	0.0919952392578125	0.056949615478515625
353#2022-11-22	0.1428571492433548	1.0	0.0	1.0	0.5	0.5	0.1428571492433548	1.0	-4.489463806152344	-1.55999755859375	-7.0878753662109375	-2.2280044555664062	4.2213287353515625	2.2056427001953125
353#2022-11-22	0.1428571492433548	1.0	0.0	1.0	0.4000000059604645	0.6666666865348816	0.3333333432674408	1.0	-0.6798934936523438	-2.2399368286132812	-3.9640884399414062	-3.9256820678710938	6.5305023193359375	2.5605239868164062
353#2022-11-22	0.1428571492433548	1.0	0.0	1.0	0.30000001192092896	0.5	0.1538461595773697	0.6666666865348816	-0.08654022216796875	-0.7413787841796875	-9.069618225097656	-4.577873229980469	1.9375228881835938	0.44211578369140625
353#2022-11-22	0.1428571492433548	1.0	0.0	1.0	0.4444444477558136	0.5714285969734192	0.06666667014360428	1.0	-1.129852294921875	-2.5309600830078125	-7.797355651855469	-5.653297424316406	1.90380859375	0.233154296875
353#2022-11-22	0.1428571492433548	1.0	0.0	1.0	0.30000001192092896	0.5	0.1428571492433548	1.0	-0.376708984375	-0.433074951171875	-6.301239013671875	-2.1939315795898438	2.4558639526367188	0.9697113037109375
353#2022-11-22	0.1428571492433548	1.0	0.0	1.0	0.3333333432674408	0.20000000298023224	0.0714285746216774	0.5	-1.8775711059570312	-2.1788711547851562	-6.394996643066406	-3.4146041870117188	0.47360992431640625	-0.67791748046875
353#2022-11-22	0.1428571492433548	1.0	0.0	1.0	0.5555555820465088	0.7142857313156128	0.3333333432674408	1.0	-0.27758026123046875	-0.492340087890625	-5.895027160644531	-2.7618026733398438	1.4074325561523438	0.348388671875
353#2022-11-22	0.1428571492433548	1.0	0.0	1.0	0.5555555820465088	0.7142857313156128	0.06666667014360428	1.0	-0.9711761474609375	-0.5598907470703125	-6.7763519287109375	-2.7741546630859375	0.8369064331054688	0.18707275390625
3#2021-12-25	0.4000000059604645	0.6666666865348816	0.0	1.0	1.0	0.23076923191547394	0.23076923191547394	1.0	-0.46575164794921875	-0.0178070068359375	-1.4720916748046875	-0.6406021118164062	1.2669296264648438	1.23284912109375
3#2021-12-25	0.4000000059604645	0.6666666865348816	0.0	1.0	0.3333333432674408	0.20000000298023224	0.25	0.75	-0.89776611328125	-0.453765869140625	-1.5052108764648438	-0.9835357666015625	1.0846481323242188	1.3238372802734375
3#2021-12-25	0.4000000059604645	0.6666666865348816	0.0	1.0	0.6666666865348816	0.1538461595773697	0.23076923191547394	1.0	0.2729949951171875	0.38373565673828125	-1.3533401489257812	-0.5108871459960938	1.3862533569335938	1.5974884033203125
3#2021-12-25	0.4000000059604645	0.6666666865348816	0.0	1.0	0.6666666865348816	0.4000000059604645	0.25	0.75	-3.0639266967773438	-1.3832244873046875	-3.728179931640625	-2.02001953125	0.41866302490234375	-0.1309356689453125
3#2021-12-25	0.4000000059604645	0.6666666865348816	0.0	1.0	0.5	0.30000001192092896	0.25	0.75	-0.9861679077148438	-0.28989410400390625	-1.9251327514648438	-1.0569915771484375	1.399810791015625	1.2226943969726562
3#2021-12-25	0.4000000059604645	0.6666666865348816	0.0	1.0	1.0	0.23076923191547394	0.23076923191547394	1.0	0.0001373291015625	0.6715469360351562	-1.6128616333007812	-1.6525039672851562	1.2958526611328125	1.0289993286132812
3#2021-12-25	0.4000000059604645	0.6666666865348816	0.0	1.0	0.6666666865348816	0.1538461595773697	0.25	0.75	-0.1266326904296875	0.30736541748046875	-2.4419784545898438	-0.234619140625	0.12493896484375	0.09551239013671875
3#2021-12-25	0.4000000059604645	0.6666666865348816	0.0	1.0	0.6666666865348816	0.1538461595773697	0.25	0.75	-3.02374267578125	-0.959686279296875	-3.7341461181640625	-1.8134841918945312	0.9589004516601562	0.8412017822265625
586#2021-10-26	0.1428571492433548	1.0	0.1428571492433548	1.0	0.5	0.1666666716337204	0.5714285969734192	0.4444444477558136	-4.467750549316406	-4.1594696044921875	-8.315986633300781	-5.825736999511719	1.97589111328125	1.748870849609375
586#2021-10-26	0.1428571492433548	1.0	0.1428571492433548	1.0	1.0	0.23076923191547394	0.8333333134651184	0.5	-10.849174499511719	-7.380805969238281	-11.610359191894531	-8.151077270507812	0.972869873046875	0.45175933837890625
586#2021-10-26	0.1428571492433548	1.0	0.1428571492433548	1.0	0.800000011920929	0.3636363744735718	0.6666666865348816	0.4000000059604645	-9.860015869140625	-6.583335876464844	-10.941253662109375	-7.580131530761719	1.683258056640625	1.5554656982421875
586#2021-10-26	0.1428571492433548	1.0	0.1428571492433548	1.0	0.6000000238418579	0.27272728085517883	0.5714285969734192	0.4444444477558136	-3.6861724853515625	-3.1130828857421875	-7.6342926025390625	-5.397285461425781	2.9530258178710938	2.1709060668945312
586#2021-10-26	0.1428571492433548	1.0	0.1428571492433548	1.0	0.6666666865348816	0.1538461595773697	0.3333333432674408	0.4285714328289032	-8.373199462890625	-6.4935455322265625	-11.603263854980469	-8.455062866210938	3.3964996337890625	1.9304733276367188
586#2021-10-26	0.1428571492433548	1.0	0.1428571492433548	1.0	0.800000011920929	0.3636363744735718	0.375	0.375	-8.064208984375	-5.668220520019531	-10.101531982421875	-6.9151153564453125	0.3407745361328125	0.24742889404296875
586#2021-10-26	0.1428571492433548	1.0	0.1428571492433548	1.0	0.6666666865348816	0.1538461595773697	0.4444444477558136	0.5714285969734192	-8.523048400878906	-5.588981628417969	-9.641258239746094	-7.0005645751953125	4.273948669433594	3.8255233764648438
586#2021-10-26	0.1428571492433548	1.0	0.1428571492433548	1.0	0.5	0.30000001192092896	0.3333333432674408	0.4285714328289032	-1.9082870483398438	-2.65911865234375	-7.675163269042969	-6.197563171386719	1.8522872924804688	1.7741546630859375
1838#2022-12-15	0.0	1.0	0.0	1.0	1.0	0.3333333432674408	0.1538461595773697	0.6666666865348816	-0.5887680053710938	1.2833099365234375	-8.862953186035156	-2.8814544677734375	2.83587646484375	2.311187744140625
1838#2022-12-15	0.0	1.0	0.0	1.0	0.75	0.25	0.1538461595773697	0.6666666865348816	-1.2385101318359375	0.35108184814453125	-8.7857666015625	-4.1687774658203125	3.5624465942382812	2.1257171630859375
1838#2022-12-15	0.0	1.0	0.0	1.0	1.0	0.23076923191547394	0.1538461595773697	0.6666666865348816	-4.179924011230469	-0.41803741455078125	-9.401077270507812	-3.1018218994140625	2.3841400146484375	2.2443466186523438
1838#2022-12-15	0.0	1.0	0.0	1.0	1.0	0.1428571492433548	0.1538461595773697	0.6666666865348816	-5.829017639160156	-3.7215652465820312	-11.725303649902344	-6.9030609130859375	2.7620162963867188	1.4417648315429688
1838#2022-12-15	0.0	1.0	0.0	1.0	1.0	0.1428571492433548	0.1538461595773697	0.6666666865348816	-8.966278076171875	-2.8866500854492188	-13.513427734375	-7.585014343261719	3.5598526000976562	3.0941696166992188
1838#2022-12-15	0.0	1.0	0.0	1.0	0.800000011920929	0.3636363744735718	0.1428571492433548	1.0	-3.6998443603515625	-3.671905517578125	-4.398834228515625	-6.647758483886719	11.116348266601562	4.641815185546875
1838#2022-12-15	0.0	1.0	0.0	1.0	1.0	0.1428571492433548	0.1538461595773697	0.6666666865348816	-2.6096725463867188	-0.26596832275390625	-7.9967498779296875	-2.4508132934570312	1.6460342407226562	1.7360458374023438
1838#2022-12-15	0.0	1.0	0.0	1.0	1.0	0.23076923191547394	0.1538461595773697	0.6666666865348816	-4.911460876464844	-0.33390045166015625	-10.585380554199219	-5.748382568359375	6.477561950683594	4.8856353759765625
262#2021-03-25	0.1428571492433548	1.0	0.0	1.0	0.4000000059604645	0.6666666865348816	0.25	0.75	-9.728866577148438	0.12332916259765625	-14.646026611328125	-2.8043670654296875	5.30621337890625	2.7652359008789062
262#2021-03-25	0.1428571492433548	1.0	0.0	1.0	0.2857142984867096	0.2222222238779068	0.27272728085517883	0.6000000238418579	-12.75360107421875	-0.3497161865234375	-15.12176513671875	-1.8282928466796875	4.631813049316406	2.7496871948242188
262#2021-03-25	0.1428571492433548	1.0	0.0	1.0	0.30000001192092896	0.5	0.25	0.75	-1.1417465209960938	0.30374908447265625	-11.16412353515625	-4.854633331298828	1.2717132568359375	2.127399444580078
262#2021-03-25	0.1428571492433548	1.0	0.0	1.0	0.25	0.25	0.25	0.75	-10.451507568359375	0.7396240234375	-15.456405639648438	-2.3173980712890625	4.611213684082031	2.7652435302734375
262#2021-03-25	0.1428571492433548	1.0	0.0	1.0	0.5	0.5	0.1666666716337204	0.5	-4.7860565185546875	0.4412994384765625	-12.214302062988281	-0.6593093872070312	5.188407897949219	2.965198516845703
262#2021-03-25	0.1428571492433548	1.0	0.0	1.0	0.4000000059604645	0.6666666865348816	0.1538461595773697	0.6666666865348816	-1.0138320922851562	1.1048698425292969	-16.185989379882812	-4.281002044677734	2.6614151000976562	3.097503662109375
262#2021-03-25	0.1428571492433548	1.0	0.0	1.0	0.2222222238779068	0.2857142984867096	0.27272728085517883	0.6000000238418579	-10.047096252441406	1.122406005859375	-19.663063049316406	-3.6253738403320312	4.9666595458984375	2.7578964233398438
262#2021-03-25	0.1428571492433548	1.0	0.0	1.0	0.4285714328289032	0.3333333432674408	0.25	0.75	-3.7891845703125	0.740478515625	-10.712425231933594	-0.45426177978515625	4.973487854003906	2.8132553100585938
1167#2022-10-19	0.5	0.5	0.0	1.0	0.1428571492433548	1.0	0.25	0.25	3.5489883422851562	1.1674118041992188	-3.410919189453125	-1.8679351806640625	6.463432312011719	2.4777603149414062
1167#2022-10-19	0.5	0.5	0.0	1.0	0.1428571492433548	1.0	0.5	0.5	2.388916015625	0.8927536010742188	-1.0061569213867188	-0.4174652099609375	4.331367492675781	2.3034896850585938
1167#2022-10-19	0.5	0.5	0.0	1.0	0.06666667014360428	1.0	0.5	0.30000001192092896	0.8274307250976562	-0.44893646240234375	-9.865020751953125	-8.007476806640625	6.616996765136719	1.4794692993164062
1167#2022-10-19	0.5	0.5	0.0	1.0	0.06666667014360428	1.0	0.4285714328289032	0.3333333432674408	-0.71026611328125	-0.29729461669921875	-8.023475646972656	-4.963623046875	3.9236984252929688	1.9440841674804688
1167#2022-10-19	0.5	0.5	0.0	1.0	0.06666667014360428	1.0	0.4285714328289032	0.3333333432674408	1.2933807373046875	0.7919464111328125	-6.553955078125	-3.9182968139648438	6.112388610839844	2.5817337036132812
1167#2022-10-19	0.5	0.5	0.0	1.0	0.0	1.0	0.375	0.375	0.12120819091796875	-0.6812591552734375	-3.3281021118164062	-1.7958602905273438	2.0781936645507812	1.1447067260742188
1167#2022-10-19	0.5	0.5	0.0	1.0	0.1428571492433548	1.0	0.5	0.30000001192092896	3.173187255859375	0.9018020629882812	-4.005073547363281	-2.5805435180664062	6.529502868652344	2.4801177978515625
1167#2022-10-19	0.5	0.5	0.0	1.0	0.1428571492433548	1.0	0.25	0.25	0.7462310791015625	-1.1279754638671875	-7.8626556396484375	-4.262199401855469	3.06158447265625	0.71710205078125
1956#2021-10-13	0.1428571492433548	1.0	0.1428571492433548	1.0	0.375	0.375	0.25	0.75	-3.3497695922851562	-0.15497589111328125	-4.669807434082031	-0.48859405517578125	0.5765151977539062	0.32958221435546875
1956#2021-10-13	0.1428571492433548	1.0	0.1428571492433548	1.0	0.5714285969734192	0.4444444477558136	0.27272728085517883	0.6000000238418579	-2.8392333984375	-0.10382843017578125	-5.094444274902344	-0.9073638916015625	0.33023834228515625	0.6776504516601562
1956#2021-10-13	0.1428571492433548	1.0	0.1428571492433548	1.0	0.375	0.375	0.06666667014360428	1.0	-3.7549057006835938	-3.3638916015625	-5.4365081787109375	-2.0072860717773438	1.75799560546875	6.128997802734375
1956#2021-10-13	0.1428571492433548	1.0	0.1428571492433548	1.0	0.2857142984867096	0.2222222238779068	0.3333333432674408	1.0	-3.6927642822265625	0.1197662353515625	-4.888908386230469	-0.6920318603515625	-0.1982421875	0.9631271362304688
1956#2021-10-13	0.1428571492433548	1.0	0.1428571492433548	1.0	0.375	0.375	0.23076923191547394	1.0	-2.6574249267578125	-0.7704696655273438	-7.618659973144531	-2.0251617431640625	9.975128173828125	14.499866485595703
1956#2021-10-13	0.1428571492433548	1.0	0.1428571492433548	1.0	0.375	0.375	0.06666667014360428	1.0	-15.981224060058594	-17.020618438720703	-16.82923126220703	-18.32217788696289	-1.8160934448242188	-0.7548027038574219
1956#2021-10-13	0.1428571492433548	1.0	0.1428571492433548	1.0	0.6000000238418579	0.27272728085517883	0.27272728085517883	0.6000000238418579	-3.4682083129882812	-1.1272735595703125	-4.468467712402344	-0.6094894409179688	0.11707305908203125	0.5740737915039062
1956#2021-10-13	0.1428571492433548	1.0	0.1428571492433548	1.0	0.5	0.30000001192092896	0.0714285746216774	0.5	-9.490409851074219	-4.675605773925781	-10.624748229980469	-3.3326873779296875	2.3034286499023438	5.5366363525390625
2454#2022-03-05	0.1428571492433548	1.0	0.3333333432674408	1.0	0.4285714328289032	0.3333333432674408	0.23076923191547394	1.0	1.4295654296875	0.4832611083984375	-5.6368560791015625	-4.072517395019531	10.959999084472656	7.271888732910156
2454#2022-03-05	0.1428571492433548	1.0	0.3333333432674408	1.0	0.6000000238418579	0.27272728085517883	0.3636363744735718	0.800000011920929	-8.75140380859375	-5.324851989746094	-12.351348876953125	-8.014335632324219	7.0329132080078125	5.513221740722656
2454#2022-03-05	0.1428571492433548	1.0	0.3333333432674408	1.0	0.4285714328289032	0.3333333432674408	0.23076923191547394	1.0	-0.16474151611328125	-0.07779693603515625	-8.659721374511719	-4.7985992431640625	8.597579956054688	6.140129089355469
2454#2022-03-05	0.1428571492433548	1.0	0.3333333432674408	1.0	0.375	0.375	0.23076923191547394	1.0	1.0769500732421875	0.6367340087890625	-5.6325836181640625	-3.9836959838867188	10.9288330078125	6.653617858886719
2454#2022-03-05	0.1428571492433548	1.0	0.3333333432674408	1.0	0.5	0.30000001192092896	0.23076923191547394	1.0	-0.26723480224609375	-0.7609024047851562	-8.934562683105469	-5.719535827636719	9.639175415039062	6.291648864746094
2454#2022-03-05	0.1428571492433548	1.0	0.3333333432674408	1.0	0.5	0.30000001192092896	0.3636363744735718	0.800000011920929	-1.079315185546875	-1.1878433227539062	-12.674049377441406	-6.938529968261719	5.882331848144531	6.126441955566406
2454#2022-03-05	0.1428571492433548	1.0	0.3333333432674408	1.0	0.5	0.30000001192092896	0.1666666716337204	0.5	-1.7461395263671875	-2.43621826171875	-14.179840087890625	-8.559112548828125	10.543815612792969	8.2042236328125
2454#2022-03-05	0.1428571492433548	1.0	0.3333333432674408	1.0	0.6000000238418579	0.27272728085517883	0.25	0.75	0.577880859375	-1.28009033203125	-10.294227600097656	-6.9692535400390625	6.596015930175781	4.901588439941406
1878#2022-11-23	0.0	1.0	0.0	1.0	0.3636363744735718	0.800000011920929	0.23076923191547394	1.0	-7.888191223144531	-4.5906829833984375	-9.881553649902344	-6.9474945068359375	5.5594329833984375	3.4353790283203125
1878#2022-11-23	0.0	1.0	0.0	1.0	0.4000000059604645	0.6666666865348816	0.06666667014360428	1.0	-13.3070068359375	-8.631500244140625	-17.700149536132812	-12.020355224609375	3.1872100830078125	2.1934967041015625
1878#2022-11-23	0.0	1.0	0.0	1.0	0.30000001192092896	0.5	0.0	1.0	-11.275970458984375	-6.2009429931640625	-12.389495849609375	-8.829345703125	4.570068359375	2.6162948608398438
1878#2022-11-23	0.0	1.0	0.0	1.0	0.4444444477558136	0.5714285969734192	0.23076923191547394	1.0	-14.840095520019531	-8.787445068359375	-16.30420684814453	-10.692985534667969	3.803192138671875	2.5779953002929688
1878#2022-11-23	0.0	1.0	0.0	1.0	0.3333333432674408	0.4285714328289032	0.06666667014360428	1.0	-10.220245361328125	-4.9919281005859375	-11.731346130371094	-7.979087829589844	5.272308349609375	3.041290283203125
1878#2022-11-23	0.0	1.0	0.0	1.0	0.30000001192092896	0.5	0.23076923191547394	1.0	-12.053298950195312	-7.002655029296875	-13.459304809570312	-9.178474426269531	3.24267578125	1.5125961303710938
1878#2022-11-23	0.0	1.0	0.0	1.0	0.27272728085517883	0.6000000238418579	0.06666667014360428	1.0	-15.536636352539062	-9.743400573730469	-18.462844848632812	-12.314918518066406	4.376121520996094	2.4822616577148438
1878#2022-11-23	0.0	1.0	0.0	1.0	0.07692307978868484	0.3333333432674408	0.23076923191547394	1.0	-15.304275512695312	-9.092254638671875	-16.909103393554688	-11.2232666015625	3.8177871704101562	3.2011947631835938
373#2021-08-14	0.1428571492433548	1.0	0.1428571492433548	1.0	0.25	0.75	0.1538461595773697	0.6666666865348816	1.436431884765625	-0.09342193603515625	-0.2826995849609375	-0.32122039794921875	3.866424560546875	0.44799041748046875
373#2021-08-14	0.1428571492433548	1.0	0.1428571492433548	1.0	0.3333333432674408	1.0	0.06666667014360428	1.0	2.564727783203125	0.8952865600585938	-0.0951995849609375	0.5442276000976562	4.606956481933594	1.4766693115234375
373#2021-08-14	0.1428571492433548	1.0	0.1428571492433548	1.0	0.27272728085517883	0.6000000238418579	0.23076923191547394	1.0	0.8494110107421875	-0.20424652099609375	-1.2412033081054688	-0.09838104248046875	3.4239044189453125	1.0023880004882812
373#2021-08-14	0.1428571492433548	1.0	0.1428571492433548	1.0	0.23076923191547394	1.0	0.1428571492433548	1.0	3.9804763793945312	1.4277725219726562	-0.6181259155273438	0.44220733642578125	5.396568298339844	1.4663772583007812
373#2021-08-14	0.1428571492433548	1.0	0.1428571492433548	1.0	0.27272728085517883	0.6000000238418579	0.23076923191547394	1.0	2.405364990234375	1.3076095581054688	-0.0022735595703125	1.3458480834960938	2.8375244140625	1.0006637573242188
373#2021-08-14	0.1428571492433548	1.0	0.1428571492433548	1.0	0.25	0.75	0.23076923191547394	1.0	2.973419189453125	1.6534271240234375	-0.6319122314453125	1.3539810180664062	4.347023010253906	2.2130050659179688
373#2021-08-14	0.1428571492433548	1.0	0.1428571492433548	1.0	0.23076923191547394	1.0	0.23076923191547394	1.0	1.8855819702148438	0.6728668212890625	0.33946990966796875	0.3106536865234375	4.0453338623046875	0.9361495971679688
373#2021-08-14	0.1428571492433548	1.0	0.1428571492433548	1.0	0.23076923191547394	1.0	0.06666667014360428	1.0	1.3381195068359375	-0.120758056640625	0.9247894287109375	0.9970245361328125	4.135406494140625	0.29769134521484375
2042#2021-07-08	0.0	1.0	0.1428571492433548	1.0	0.27272728085517883	0.6000000238418579	0.1428571492433548	1.0	-4.0092010498046875	0.159393310546875	-3.069732666015625	0.15244293212890625	12.153976440429688	10.20843505859375
2042#2021-07-08	0.0	1.0	0.1428571492433548	1.0	0.27272728085517883	0.6000000238418579	0.1428571492433548	1.0	-2.6071929931640625	0.37461090087890625	-1.6537628173828125	0.38399505615234375	6.5736846923828125	7.225685119628906
2042#2021-07-08	0.0	1.0	0.1428571492433548	1.0	0.30000001192092896	0.5	0.1428571492433548	1.0	-2.8753662109375	-0.365325927734375	-1.5045013427734375	-0.5960617065429688	9.167388916015625	8.83587646484375
2042#2021-07-08	0.0	1.0	0.1428571492433548	1.0	0.25	0.75	0.1428571492433548	1.0	-3.1678009033203125	-0.5600433349609375	-2.6348724365234375	-0.5011825561523438	8.689010620117188	8.609413146972656
2042#2021-07-08	0.0	1.0	0.1428571492433548	1.0	0.30000001192092896	0.5	0.1428571492433548	1.0	-8.8033447265625	-0.8979721069335938	-6.7848663330078125	-4.591575622558594	10.194366455078125	8.225502014160156
2042#2021-07-08	0.0	1.0	0.1428571492433548	1.0	0.3636363744735718	0.800000011920929	0.23076923191547394	1.0	-12.460693359375	-1.7787704467773438	-12.813018798828125	-6.2110595703125	4.415077209472656	7.563346862792969
2042#2021-07-08	0.0	1.0	0.1428571492433548	1.0	0.2857142984867096	0.2222222238779068	0.1428571492433548	1.0	0.748870849609375	-0.9113006591796875	1.8221282958984375	-0.6830368041992188	8.547882080078125	6.793876647949219
2042#2021-07-08	0.0	1.0	0.1428571492433548	1.0	0.3333333432674408	0.4285714328289032	0.06666667014360428	1.0	-0.9019775390625	2.2922286987304688	-0.2471923828125	2.3548431396484375	3.9427642822265625	4.042869567871094
2659#2022-09-05	0.0	1.0	0.1428571492433548	1.0	0.8333333134651184	0.5	0.30000001192092896	0.5	-3.1800689697265625	0.6011276245117188	-9.7158203125	-5.478263854980469	12.89666748046875	10.124855041503906
2659#2022-09-05	0.0	1.0	0.1428571492433548	1.0	0.6000000238418579	0.27272728085517883	0.4285714328289032	0.3333333432674408	-2.85760498046875	-1.5504684448242188	-10.362686157226562	-6.04150390625	13.098159790039062	7.867424011230469
2659#2022-09-05	0.0	1.0	0.1428571492433548	1.0	0.5714285969734192	0.4444444477558136	0.4000000059604645	0.6666666865348816	-0.331695556640625	-0.43851470947265625	-3.619537353515625	-3.8646469116210938	6.8597564697265625	3.2852630615234375
2659#2022-09-05	0.0	1.0	0.1428571492433548	1.0	0.5714285969734192	0.4444444477558136	0.30000001192092896	0.5	0.376556396484375	-0.32619476318359375	-2.4754486083984375	-4.317604064941406	11.272590637207031	4.650978088378906
2659#2022-09-05	0.0	1.0	0.1428571492433548	1.0	0.6666666865348816	0.4000000059604645	0.30000001192092896	0.5	0.6875152587890625	-0.11981201171875	-1.9364776611328125	-3.577545166015625	9.531967163085938	4.217529296875
2659#2022-09-05	0.0	1.0	0.1428571492433548	1.0	0.5714285969734192	0.4444444477558136	0.4000000059604645	0.6666666865348816	-0.1651611328125	-0.72747802734375	-2.9222869873046875	-4.060874938964844	6.393096923828125	2.6437301635742188
2659#2022-09-05	0.0	1.0	0.1428571492433548	1.0	0.800000011920929	0.3636363744735718	0.375	0.375	-1.8259124755859375	-0.32445526123046875	-8.066482543945312	-3.9150161743164062	11.646629333496094	8.537757873535156
2659#2022-09-05	0.0	1.0	0.1428571492433548	1.0	0.800000011920929	0.3636363744735718	0.5	0.5	-3.525115966796875	-1.2173309326171875	-7.322418212890625	-5.065910339355469	10.990768432617188	7.445396423339844
1411#2022-10-19	1.0	0.6000000238418579	0.1428571492433548	1.0	0.6000000238418579	0.27272728085517883	0.4444444477558136	0.5714285969734192	0.07433319091796875	0.6698684692382812	-1.0315017700195312	0.9232864379882812	2.0900344848632812	0.15716552734375
1411#2022-10-19	1.0	0.6000000238418579	0.1428571492433548	1.0	0.6666666865348816	0.4000000059604645	0.4000000059604645	0.6666666865348816	1.21966552734375	0.49251556396484375	-0.6735382080078125	-0.25228118896484375	1.6287765502929688	0.5587539672851562
1411#2022-10-19	1.0	0.6000000238418579	0.1428571492433548	1.0	0.800000011920929	0.3636363744735718	0.4444444477558136	0.5714285969734192	-1.1431732177734375	0.0422210693359375	-2.1817398071289062	-0.10511016845703125	2.9625015258789062	0.7958831787109375
1411#2022-10-19	1.0	0.6000000238418579	0.1428571492433548	1.0	0.75	0.25	0.5714285969734192	0.4444444477558136	-3.3173751831054688	-1.7138137817382812	-6.713722229003906	-4.429573059082031	1.7511749267578125	0.570587158203125
1411#2022-10-19	1.0	0.6000000238418579	0.1428571492433548	1.0	0.6000000238418579	0.27272728085517883	0.4000000059604645	0.6666666865348816	-0.7304229736328125	-0.40192413330078125	-4.2989044189453125	-2.2460098266601562	1.4027938842773438	0.57928466796875
1411#2022-10-19	1.0	0.6000000238418579	0.1428571492433548	1.0	0.6666666865348816	0.4000000059604645	0.4000000059604645	0.6666666865348816	-2.5754623413085938	-0.09893798828125	-5.0379791259765625	-0.7214126586914062	2.8829498291015625	0.771087646484375
1411#2022-10-19	1.0	0.6000000238418579	0.1428571492433548	1.0	0.800000011920929	0.3636363744735718	0.5	0.5	0.589263916015625	0.46335601806640625	-2.4847640991210938	-0.735931396484375	1.4064788818359375	0.308197021484375
1411#2022-10-19	1.0	0.6000000238418579	0.1428571492433548	1.0	0.800000011920929	0.3636363744735718	0.4000000059604645	0.6666666865348816	-0.40491485595703125	0.5696868896484375	-1.433807373046875	0.5480194091796875	2.1787261962890625	0.6404571533203125
340#2021-04-21	0.1428571492433548	1.0	0.0	1.0	0.375	0.375	0.4444444477558136	0.5714285969734192	0.9232635498046875	-0.1920166015625	-1.1568832397460938	-0.9898529052734375	2.203277587890625	0.6122360229492188
340#2021-04-21	0.1428571492433548	1.0	0.0	1.0	0.5	0.5	0.27272728085517883	0.6000000238418579	1.4396591186523438	-0.1107940673828125	-0.5393829345703125	-2.1110687255859375	2.166107177734375	0.7420120239257812
340#2021-04-21	0.1428571492433548	1.0	0.0	1.0	0.4444444477558136	0.5714285969734192	0.3636363744735718	0.800000011920929	1.4788436889648438	0.7928390502929688	-0.9787139892578125	-0.36539459228515625	2.8906021118164062	0.975006103515625
340#2021-04-21	0.1428571492433548	1.0	0.0	1.0	0.3636363744735718	0.800000011920929	0.75	0.75	1.0517578125	0.3340301513671875	-1.0608596801757812	-0.7770156860351562	2.5495529174804688	0.8831558227539062
340#2021-04-21	0.1428571492433548	1.0	0.0	1.0	0.4444444477558136	0.5714285969734192	0.3636363744735718	0.800000011920929	2.7670211791992188	0.7070541381835938	0.8532257080078125	-0.42153167724609375	3.4662704467773438	0.8168487548828125
340#2021-04-21	0.1428571492433548	1.0	0.0	1.0	0.5714285969734192	0.4444444477558136	0.4000000059604645	0.6666666865348816	1.914459228515625	0.2826690673828125	-0.6363983154296875	-1.621368408203125	2.4280548095703125	0.8416671752929688
340#2021-04-21	0.1428571492433548	1.0	0.0	1.0	0.4444444477558136	0.5714285969734192	0.5	0.8333333134651184	2.6840667724609375	0.34522247314453125	-2.345001220703125	-2.4328994750976562	3.45416259765625	1.3609085083007812
340#2021-04-21	0.1428571492433548	1.0	0.0	1.0	0.4444444477558136	0.5714285969734192	0.1818181872367859	0.4000000059604645	0.7194671630859375	-1.2625579833984375	-3.1224594116210938	-1.950714111328125	1.70648193359375	1.1628990173339844
2035#2021-07-02	0.3333333432674408	1.0	0.1428571492433548	1.0	0.23076923191547394	1.0	0.5555555820465088	0.7142857313156128	-3.992340087890625	-4.10577392578125	-4.923919677734375	-5.134361267089844	-0.2437896728515625	1.6147689819335938
2035#2021-07-02	0.3333333432674408	1.0	0.1428571492433548	1.0	0.25	0.75	0.3333333432674408	1.0	-2.3196258544921875	-2.5792999267578125	-2.4990997314453125	-3.6982192993164062	-0.7454833984375	3.2045745849609375
2035#2021-07-02	0.3333333432674408	1.0	0.1428571492433548	1.0	0.5	0.5	0.23076923191547394	1.0	-6.760711669921875	2.5711822509765625	-8.078811645507812	1.4957122802734375	0.159637451171875	2.5001983642578125
2035#2021-07-02	0.3333333432674408	1.0	0.1428571492433548	1.0	0.25	0.75	0.5555555820465088	0.7142857313156128	-5.343475341796875	-3.8750228881835938	-7.82000732421875	-6.492225646972656	2.181976318359375	1.3751602172851562
2035#2021-07-02	0.3333333432674408	1.0	0.1428571492433548	1.0	0.1428571492433548	1.0	0.5	0.8333333134651184	-2.370880126953125	-1.667083740234375	-4.0388031005859375	-4.2248077392578125	0.0448150634765625	3.30078125
2035#2021-07-02	0.3333333432674408	1.0	0.1428571492433548	1.0	0.5	0.8333333134651184	0.4000000059604645	0.6666666865348816	-1.1119384765625	-0.762969970703125	-3.9945068359375	-2.48095703125	-1.14593505859375	2.5598907470703125
2035#2021-07-02	0.3333333432674408	1.0	0.1428571492433548	1.0	0.4000000059604645	0.6666666865348816	0.25	0.75	-4.287445068359375	1.1512908935546875	-5.1664886474609375	2.0141525268554688	-0.0996856689453125	3.3687210083007812
2035#2021-07-02	0.3333333432674408	1.0	0.1428571492433548	1.0	0.23076923191547394	1.0	0.5555555820465088	0.7142857313156128	-4.3251953125	-2.5301055908203125	-6.5814056396484375	-5.710044860839844	0.094573974609375	1.8665771484375
286#2021-11-26	0.0	1.0	0.0	1.0	0.6000000238418579	0.27272728085517883	0.3636363744735718	0.800000011920929	-7.8014373779296875	-0.48371124267578125	-10.089096069335938	-1.2919692993164062	-2.44537353515625	0.05214691162109375
286#2021-11-26	0.0	1.0	0.0	1.0	0.5	0.5	0.23076923191547394	1.0	-4.124298095703125	-0.782257080078125	-6.155487060546875	-1.4769210815429688	-1.839630126953125	0.3973388671875
286#2021-11-26	0.0	1.0	0.0	1.0	0.4285714328289032	0.3333333432674408	0.23076923191547394	1.0	-13.755386352539062	-1.74786376953125	-14.153594970703125	-3.2033843994140625	-0.0411376953125	4.841400146484375
286#2021-11-26	0.0	1.0	0.0	1.0	0.6000000238418579	0.27272728085517883	0.23076923191547394	1.0	-8.498443603515625	-0.43936920166015625	-10.267715454101562	-1.47509765625	-3.332000732421875	1.1458511352539062
286#2021-11-26	0.0	1.0	0.0	1.0	0.4285714328289032	0.3333333432674408	0.1428571492433548	1.0	-14.4150390625	-5.3371429443359375	-14.567245483398438	-5.2866363525390625	-0.4048004150390625	1.7398223876953125
286#2021-11-26	0.0	1.0	0.0	1.0	0.5	0.5	0.25	0.75	-7.6534881591796875	-1.0756454467773438	-6.8270721435546875	-3.2260360717773438	1.1278228759765625	3.3516082763671875
286#2021-11-26	0.0	1.0	0.0	1.0	0.5714285969734192	0.4444444477558136	0.1428571492433548	1.0	-12.482131958007812	-1.7753829956054688	-12.357681274414062	-2.6047134399414062	-0.5219879150390625	2.2276611328125
286#2021-11-26	0.0	1.0	0.0	1.0	0.5	0.5	0.23076923191547394	1.0	-11.865921020507812	-0.5683822631835938	-10.835205078125	-2.1535110473632812	-1.98541259765625	1.6314620971679688
1951#2022-11-18	0.1428571492433548	1.0	0.0	1.0	0.1666666716337204	0.5	0.1538461595773697	0.6666666865348816	-4.3544769287109375	-4.2837677001953125	-6.698974609375	-9.020065307617188	12.69342041015625	9.765518188476562
1951#2022-11-18	0.1428571492433548	1.0	0.0	1.0	0.3333333432674408	0.4285714328289032	0.1666666716337204	0.5	-3.022674560546875	-3.184173583984375	-3.874542236328125	-6.5965576171875	12.72589111328125	9.272331237792969
1951#2022-11-18	0.1428571492433548	1.0	0.0	1.0	0.4000000059604645	0.6666666865348816	0.25	0.75	-1.16357421875	-2.3102798461914062	-4.410400390625	-5.8329620361328125	12.670921325683594	9.419143676757812
1951#2022-11-18	0.1428571492433548	1.0	0.0	1.0	0.5	0.5	0.1818181872367859	0.4000000059604645	-1.6922760009765625	-2.803924560546875	-2.8280181884765625	-5.596702575683594	12.153564453125	7.683815002441406
1951#2022-11-18	0.1428571492433548	1.0	0.0	1.0	0.625	0.625	0.23076923191547394	1.0	-4.5792999267578125	-5.798210144042969	-3.456787109375	-8.198600769042969	12.881980895996094	7.4741363525390625
1951#2022-11-18	0.1428571492433548	1.0	0.0	1.0	0.5555555820465088	0.7142857313156128	0.1428571492433548	1.0	-3.844818115234375	-6.245208740234375	-2.1756134033203125	-7.580619812011719	11.610008239746094	5.8986968994140625
1951#2022-11-18	0.1428571492433548	1.0	0.0	1.0	0.625	0.625	0.1428571492433548	1.0	-4.0615997314453125	-4.815162658691406	-6.75421142578125	-7.778076171875	10.874008178710938	9.0831298828125
1951#2022-11-18	0.1428571492433548	1.0	0.0	1.0	0.30000001192092896	0.5	0.25	0.75	-4.7547760009765625	-4.622978210449219	-8.371078491210938	-9.313064575195312	12.316474914550781	9.8980712890625
1868#2021-04-22	0.0	1.0	0.0	1.0	0.5	0.8333333134651184	0.06666667014360428	1.0	-6.3759613037109375	-3.1148757934570312	-11.916580200195312	-8.135467529296875	0.25498199462890625	0.050262451171875
1868#2021-04-22	0.0	1.0	0.0	1.0	0.3636363744735718	0.800000011920929	0.1538461595773697	0.6666666865348816	-7.660606384277344	-4.649650573730469	-13.986007690429688	-10.122032165527344	-0.5812759399414062	-0.28310394287109375
1868#2021-04-22	0.0	1.0	0.0	1.0	0.5555555820465088	0.7142857313156128	0.0	1.0	-6.6304168701171875	-3.27545166015625	-10.294075012207031	-6.475975036621094	0.475189208984375	0.4108123779296875
1868#2021-04-22	0.0	1.0	0.0	1.0	0.1818181872367859	0.4000000059604645	0.06666667014360428	1.0	-10.425178527832031	-7.556243896484375	-16.75037384033203	-11.131027221679688	-0.1722412109375	-0.552093505859375
1868#2021-04-22	0.0	1.0	0.0	1.0	0.625	0.625	0.1428571492433548	1.0	-6.992042541503906	-3.5809783935546875	-13.185623168945312	-8.723236083984375	-0.6273956298828125	-0.46771240234375
1868#2021-04-22	0.0	1.0	0.0	1.0	0.27272728085517883	0.6000000238418579	0.1538461595773697	0.6666666865348816	-7.6885986328125	-3.9365386962890625	-14.1932373046875	-9.371406555175781	0.18564605712890625	-0.33484649658203125
1868#2021-04-22	0.0	1.0	0.0	1.0	0.6000000238418579	1.0	0.06666667014360428	1.0	-7.4552154541015625	-3.6211776733398438	-13.406822204589844	-8.335945129394531	-0.27733612060546875	1.1077117919921875
1868#2021-04-22	0.0	1.0	0.0	1.0	0.3333333432674408	1.0	0.0	1.0	-4.976432800292969	-2.1117782592773438	-12.321876525878906	-7.669654846191406	-0.03924560546875	0.2884368896484375
2576#2022-06-18	0.0	1.0	0.0	1.0	0.800000011920929	0.3636363744735718	0.3333333432674408	0.4285714328289032	-6.1143951416015625	-2.531829833984375	-9.354660034179688	-5.0757598876953125	0.7632293701171875	0.2132720947265625
2576#2022-06-18	0.0	1.0	0.0	1.0	1.0	0.1428571492433548	0.3636363744735718	0.800000011920929	-5.020477294921875	-1.8469619750976562	-6.231964111328125	-2.7849807739257812	0.478912353515625	0.2788848876953125
2576#2022-06-18	0.0	1.0	0.0	1.0	0.6000000238418579	0.27272728085517883	0.3636363744735718	0.800000011920929	-3.3828277587890625	-0.6599807739257812	-6.03424072265625	-2.251495361328125	1.1893997192382812	0.7150726318359375
2576#2022-06-18	0.0	1.0	0.0	1.0	0.800000011920929	0.3636363744735718	0.4000000059604645	0.6666666865348816	-3.0015716552734375	0.0083160400390625	-4.4026336669921875	-0.5767974853515625	0.9011688232421875	0.35291290283203125
2576#2022-06-18	0.0	1.0	0.0	1.0	0.7142857313156128	0.5555555820465088	0.3333333432674408	1.0	-6.095733642578125	-2.9594573974609375	-9.557022094726562	-6.448463439941406	0.67431640625	0.41587066650390625
2576#2022-06-18	0.0	1.0	0.0	1.0	0.6000000238418579	0.27272728085517883	0.23076923191547394	1.0	-10.5400390625	-7.445838928222656	-14.405853271484375	-10.712150573730469	0.6327362060546875	0.7895431518554688
2576#2022-06-18	0.0	1.0	0.0	1.0	0.4285714328289032	0.3333333432674408	0.1428571492433548	1.0	-6.7922515869140625	-3.1159286499023438	-11.134429931640625	-7.236328125	0.86065673828125	0.9637832641601562
2576#2022-06-18	0.0	1.0	0.0	1.0	0.6666666865348816	0.4000000059604645	0.3333333432674408	0.4285714328289032	-1.8072357177734375	-0.12593841552734375	-4.964996337890625	-1.563446044921875	-0.4424591064453125	0.775054931640625
1734#2021-09-19	0.0	1.0	0.0	1.0	0.3333333432674408	0.4285714328289032	0.3333333432674408	1.0	-7.1606292724609375	-1.8502960205078125	-8.088874816894531	-1.8644638061523438	0.25576019287109375	0.2637939453125
1734#2021-09-19	0.0	1.0	0.0	1.0	0.2857142984867096	0.2222222238779068	0.1428571492433548	1.0	-9.336135864257812	-3.0279083251953125	-10.084152221679688	-2.8278884887695312	-0.978607177734375	-0.27695465087890625
1734#2021-09-19	0.0	1.0	0.0	1.0	0.2857142984867096	0.2222222238779068	0.06666667014360428	1.0	-6.1609649658203125	-0.4124755859375	-7.0540008544921875	-0.7050933837890625	1.3237380981445312	0.123626708984375
1734#2021-09-19	0.0	1.0	0.0	1.0	0.5	0.5	0.23076923191547394	1.0	-5.711738586425781	-1.69805908203125	-7.513702392578125	-2.1255340576171875	0.2530670166015625	0.4821929931640625
1734#2021-09-19	0.0	1.0	0.0	1.0	0.5	0.30000001192092896	0.1428571492433548	1.0	-1.616363525390625	-0.9524612426757812	-4.656036376953125	-2.2509613037109375	1.3609619140625	0.49456787109375
1734#2021-09-19	0.0	1.0	0.0	1.0	0.2857142984867096	0.2222222238779068	0.06666667014360428	1.0	-0.5895614624023438	-0.8782119750976562	-3.9911956787109375	-2.0007476806640625	3.1785888671875	-0.1865692138671875
1734#2021-09-19	0.0	1.0	0.0	1.0	0.3333333432674408	0.20000000298023224	0.23076923191547394	1.0	-8.85601806640625	-2.9525070190429688	-10.370941162109375	-3.0341033935546875	-0.36222076416015625	-0.16931915283203125
1734#2021-09-19	0.0	1.0	0.0	1.0	0.4285714328289032	0.3333333432674408	0.3333333432674408	1.0	-8.4942626953125	-2.9549560546875	-11.130340576171875	-3.663543701171875	0.32958984375	0.5812149047851562
2397#2022-02-06	0.1428571492433548	1.0	0.0	1.0	0.4000000059604645	0.6666666865348816	0.06666667014360428	1.0	-2.7494125366210938	-3.901031494140625	-5.9766845703125	-7.8316497802734375	5.713836669921875	4.9362945556640625
2397#2022-02-06	0.1428571492433548	1.0	0.0	1.0	0.23076923191547394	1.0	0.06666667014360428	1.0	-2.0046005249023438	-2.3128890991210938	-6.719757080078125	-6.036720275878906	5.090965270996094	5.691078186035156
2397#2022-02-06	0.1428571492433548	1.0	0.0	1.0	0.3636363744735718	0.800000011920929	0.06666667014360428	1.0	-3.6760406494140625	-5.461723327636719	-9.063323974609375	-11.002494812011719	5.234794616699219	3.9650421142578125
2397#2022-02-06	0.1428571492433548	1.0	0.0	1.0	0.5	0.8333333134651184	0.06666667014360428	1.0	-3.4403839111328125	-4.707878112792969	-8.603515625	-9.626800537109375	5.275413513183594	4.160835266113281
2397#2022-02-06	0.1428571492433548	1.0	0.0	1.0	0.27272728085517883	0.6000000238418579	0.0	1.0	-2.52728271484375	-2.9208602905273438	-8.589523315429688	-7.682830810546875	4.0740814208984375	4.0417938232421875
2397#2022-02-06	0.1428571492433548	1.0	0.0	1.0	0.4444444477558136	0.5714285969734192	0.1428571492433548	1.0	-1.9616622924804688	-2.1392593383789062	-6.120857238769531	-5.616188049316406	2.4104080200195312	1.9620895385742188
2397#2022-02-06	0.1428571492433548	1.0	0.0	1.0	0.3333333432674408	1.0	0.06666667014360428	1.0	-2.6763534545898438	-3.2391204833984375	-9.308349609375	-8.365180969238281	3.4547653198242188	4.291343688964844
2397#2022-02-06	0.1428571492433548	1.0	0.0	1.0	0.375	0.375	0.1428571492433548	1.0	-3.9353485107421875	-3.8668594360351562	-8.894157409667969	-8.049858093261719	1.785980224609375	2.0310440063476562
162#2022-02-17	0.0	1.0	0.0	1.0	0.4285714328289032	0.3333333432674408	0.0714285746216774	0.5	-1.59954833984375	-1.0162200927734375	-2.1102218627929688	-0.47634124755859375	0.8939971923828125	0.10784149169921875
162#2022-02-17	0.0	1.0	0.0	1.0	0.4285714328289032	0.3333333432674408	0.1538461595773697	0.6666666865348816	-1.6842803955078125	-0.4944000244140625	-2.0137100219726562	-0.4179229736328125	0.45561981201171875	0.21456146240234375
162#2022-02-17	0.0	1.0	0.0	1.0	0.2857142984867096	0.2222222238779068	0.1428571492433548	1.0	-0.42157745361328125	-2.383502960205078	-1.738128662109375	-2.771991729736328	-0.21353912353515625	-1.1017875671386719
162#2022-02-17	0.0	1.0	0.0	1.0	0.4285714328289032	0.3333333432674408	0.1538461595773697	0.6666666865348816	-2.665069580078125	-1.5958938598632812	-3.7290573120117188	-1.708648681640625	0.34397125244140625	0.0176239013671875
162#2022-02-17	0.0	1.0	0.0	1.0	0.4000000059604645	0.1818181872367859	0.1428571492433548	1.0	-1.2433395385742188	0.05806732177734375	-1.9005966186523438	-0.020843505859375	0.9769821166992188	0.5869827270507812
162#2022-02-17	0.0	1.0	0.0	1.0	0.2857142984867096	0.2222222238779068	0.0	1.0	-0.4583282470703125	-2.695098876953125	-1.7956466674804688	-2.5568084716796875	-0.3970794677734375	-1.0642509460449219
162#2022-02-17	0.0	1.0	0.0	1.0	0.20000000298023224	0.09090909361839294	0.3333333432674408	1.0	-0.6483840942382812	-0.761077880859375	-0.5297012329101562	-0.7001953125	0.09307098388671875	-0.6451416015625
162#2022-02-17	0.0	1.0	0.0	1.0	0.2857142984867096	0.2222222238779068	0.1428571492433548	1.0	-1.5670700073242188	-0.39902496337890625	-3.1774063110351562	-1.0923843383789062	0.495025634765625	0.19557952880859375
158#2021-03-24	1.0	0.0	0.0	1.0	0.800000011920929	0.3636363744735718	0.1666666716337204	0.5	-1.3042449951171875	-4.324607849121094	-1.7414703369140625	-6.3609466552734375	6.038055419921875	3.952545166015625
158#2021-03-24	1.0	0.0	0.0	1.0	0.8333333134651184	0.5	0.1538461595773697	0.6666666865348816	-0.0744781494140625	-0.5799713134765625	-0.7152099609375	-2.039398193359375	2.7210235595703125	4.23516845703125
158#2021-03-24	1.0	0.0	0.0	1.0	0.800000011920929	0.3636363744735718	0.1538461595773697	0.6666666865348816	-0.993621826171875	-4.732719421386719	-2.272247314453125	-7.9785003662109375	9.169830322265625	5.3706207275390625
158#2021-03-24	1.0	0.0	0.0	1.0	0.5	0.5	0.06666667014360428	1.0	-1.5777130126953125	-3.6582565307617188	-3.366729736328125	-6.872810363769531	5.9990081787109375	3.1913070678710938
158#2021-03-24	1.0	0.0	0.0	1.0	0.5	0.5	0.25	0.75	-2.2293243408203125	-4.047676086425781	-2.641998291015625	-6.530570983886719	3.59454345703125	2.572174072265625
158#2021-03-24	1.0	0.0	0.0	1.0	0.8333333134651184	0.5	0.23076923191547394	1.0	-1.1316986083984375	-5.8058013916015625	-3.06121826171875	-7.859336853027344	2.450836181640625	1.2812881469726562
158#2021-03-24	1.0	0.0	0.0	1.0	0.7142857313156128	0.5555555820465088	0.23076923191547394	1.0	-2.8516082763671875	-4.2578582763671875	-3.485076904296875	-6.4587554931640625	5.1053009033203125	4.657936096191406
158#2021-03-24	1.0	0.0	0.0	1.0	0.6666666865348816	0.4000000059604645	0.25	0.75	-1.0236053466796875	-5.007179260253906	-1.7936553955078125	-7.063377380371094	3.94244384765625	1.9557571411132812
2455#2022-03-09	0.0	1.0	0.0	1.0	0.0714285746216774	0.5	0.1428571492433548	1.0	-3.955902099609375	-3.655181884765625	-10.691055297851562	-8.939132690429688	10.5078125	9.344146728515625
2455#2022-03-09	0.0	1.0	0.0	1.0	0.23076923191547394	1.0	0.0714285746216774	0.5	-4.2587432861328125	-4.558380126953125	-11.467132568359375	-10.846321105957031	13.9708251953125	10.352790832519531
2455#2022-03-09	0.0	1.0	0.0	1.0	0.1538461595773697	0.6666666865348816	0.06666667014360428	1.0	-5.836273193359375	-4.821533203125	-12.421768188476562	-11.531333923339844	13.413253784179688	9.904701232910156
2455#2022-03-09	0.0	1.0	0.0	1.0	0.25	0.75	0.1538461595773697	0.6666666865348816	-8.974235534667969	-5.641349792480469	-11.504112243652344	-8.226226806640625	8.822441101074219	9.340087890625
2455#2022-03-09	0.0	1.0	0.0	1.0	0.25	0.75	0.1538461595773697	0.6666666865348816	-8.237785339355469	-7.8755950927734375	-15.081993103027344	-12.001609802246094	4.58984375	4.8626251220703125
2455#2022-03-09	0.0	1.0	0.0	1.0	0.1428571492433548	1.0	0.1428571492433548	1.0	-2.6967620849609375	-3.5730438232421875	-10.747085571289062	-10.007522583007812	9.093620300292969	8.708625793457031
2455#2022-03-09	0.0	1.0	0.0	1.0	0.06666667014360428	1.0	0.0	1.0	-2.3733367919921875	-1.3083953857421875	-11.727828979492188	-9.402908325195312	16.896583557128906	13.129257202148438
2455#2022-03-09	0.0	1.0	0.0	1.0	0.1428571492433548	1.0	0.06666667014360428	1.0	-8.202430725097656	-6.0523529052734375	-14.024971008300781	-12.045578002929688	11.762214660644531	8.92852783203125
129#2021-12-27	0.3333333432674408	1.0	0.0	1.0	0.2857142984867096	0.2222222238779068	0.06666667014360428	1.0	0.05322265625	-1.6548843383789062	-0.48606109619140625	-1.7338714599609375	1.0963058471679688	-0.2408447265625
129#2021-12-27	0.3333333432674408	1.0	0.0	1.0	0.2857142984867096	0.2222222238779068	0.06666667014360428	1.0	0.8435745239257812	-1.493011474609375	0.1820526123046875	-2.0576934814453125	1.8061141967773438	0.0433807373046875
129#2021-12-27	0.3333333432674408	1.0	0.0	1.0	0.625	0.625	0.1428571492433548	1.0	3.05145263671875	-0.8459930419921875	2.3576507568359375	-1.0646743774414062	0.7217559814453125	-0.03993988037109375
129#2021-12-27	0.3333333432674408	1.0	0.0	1.0	0.6000000238418579	0.27272728085517883	0.06666667014360428	1.0	-1.39794921875	-1.602569580078125	-1.8462905883789062	-1.9550323486328125	2.9705581665039062	0.5986404418945312
129#2021-12-27	0.3333333432674408	1.0	0.0	1.0	0.5714285969734192	0.4444444477558136	0.1428571492433548	1.0	2.8381729125976562	-0.7240524291992188	2.2328872680664062	-0.8636322021484375	0.9897537231445312	-0.0440216064453125
129#2021-12-27	0.3333333432674408	1.0	0.0	1.0	0.375	0.375	0.1428571492433548	1.0	1.2483291625976562	-1.585418701171875	-0.5887222290039062	-2.8159027099609375	1.2702789306640625	-0.32628631591796875
129#2021-12-27	0.3333333432674408	1.0	0.0	1.0	0.625	0.625	0.1428571492433548	1.0	2.376251220703125	-2.206146240234375	1.7563323974609375	-2.666290283203125	1.3946685791015625	-0.36989593505859375
129#2021-12-27	0.3333333432674408	1.0	0.0	1.0	0.625	0.625	0.1428571492433548	1.0	2.8405227661132812	-0.6821823120117188	2.1834869384765625	-0.8215713500976562	0.7815628051757812	-0.02813720703125
588#2021-03-18	0.0	1.0	0.0	1.0	0.5714285969734192	0.4444444477558136	0.23076923191547394	1.0	4.449493408203125	4.142936706542969	-5.9104156494140625	-2.9130783081054688	11.196426391601562	9.788963317871094
588#2021-03-18	0.0	1.0	0.0	1.0	0.375	0.375	0.1428571492433548	1.0	-5.030303955078125	-4.475090026855469	-16.558998107910156	-13.573234558105469	7.2953643798828125	3.387237548828125
588#2021-03-18	0.0	1.0	0.0	1.0	0.5	0.5	0.3636363744735718	0.800000011920929	1.612091064453125	-0.332763671875	-6.507171630859375	-5.9940948486328125	11.088630676269531	9.518882751464844
588#2021-03-18	0.0	1.0	0.0	1.0	0.20000000298023224	0.3333333432674408	0.5	0.8333333134651184	-2.2445297241210938	-3.3428726196289062	-9.809349060058594	-8.862251281738281	8.052322387695312	6.40887451171875
588#2021-03-18	0.0	1.0	0.0	1.0	0.20000000298023224	0.3333333432674408	0.23076923191547394	1.0	0.25385284423828125	-0.9554901123046875	-9.889564514160156	-8.5770263671875	11.596809387207031	9.658111572265625
588#2021-03-18	0.0	1.0	0.0	1.0	0.3333333432674408	0.4285714328289032	0.25	0.75	6.040000915527344	5.277091979980469	-0.72796630859375	-1.8122100830078125	9.601493835449219	8.918632507324219
588#2021-03-18	0.0	1.0	0.0	1.0	0.5	0.5	0.25	0.75	2.0573501586914062	2.4257736206054688	-7.4976806640625	-4.2002716064453125	7.8524322509765625	8.0111083984375
588#2021-03-18	0.0	1.0	0.0	1.0	0.375	0.375	0.25	0.75	-0.552703857421875	-2.0823898315429688	-7.8280029296875	-7.725067138671875	12.904151916503906	10.934249877929688
1841#2021-09-06	0.0	1.0	0.0	1.0	0.1428571492433548	1.0	0.1428571492433548	1.0	1.1468048095703125	-0.7394866943359375	5.9715728759765625	1.5712966918945312	1.3246612548828125	8.331558227539062
1841#2021-09-06	0.0	1.0	0.0	1.0	0.23076923191547394	1.0	0.1428571492433548	1.0	2.1874237060546875	0.5606002807617188	4.93829345703125	1.7092819213867188	0.6417083740234375	4.0739593505859375
1841#2021-09-06	0.0	1.0	0.0	1.0	0.1428571492433548	1.0	0.1428571492433548	1.0	2.5767059326171875	1.2385787963867188	7.4078826904296875	2.2802200317382812	0.200439453125	0.41387939453125
1841#2021-09-06	0.0	1.0	0.0	1.0	0.1428571492433548	1.0	0.06666667014360428	1.0	0.32012939453125	-1.2128829956054688	0.8243255615234375	-2.1755752563476562	1.2156829833984375	-0.46862030029296875
1841#2021-09-06	0.0	1.0	0.0	1.0	0.06666667014360428	1.0	0.06666667014360428	1.0	2.500762939453125	0.0362396240234375	7.78857421875	2.0337066650390625	-0.0983428955078125	-0.23741912841796875
1841#2021-09-06	0.0	1.0	0.0	1.0	0.1428571492433548	1.0	0.0	1.0	6.4483795166015625	1.9291763305664062	10.563461303710938	2.4776763916015625	-0.76995849609375	0.3439483642578125
1841#2021-09-06	0.0	1.0	0.0	1.0	0.06666667014360428	1.0	0.0	1.0	4.641876220703125	0.643646240234375	10.7236328125	1.8268356323242188	0.6043243408203125	-0.6215667724609375
1841#2021-09-06	0.0	1.0	0.0	1.0	0.1428571492433548	1.0	0.06666667014360428	1.0	1.8665924072265625	-1.5786361694335938	3.2130279541015625	-2.470855712890625	0.189483642578125	-0.5510101318359375
774#2022-05-02	0.1428571492433548	1.0	0.1428571492433548	1.0	0.6000000238418579	0.27272728085517883	0.3636363744735718	0.800000011920929	-0.874481201171875	-0.23040771484375	-4.349639892578125	-0.9263229370117188	1.2730941772460938	0.09525299072265625
774#2022-05-02	0.1428571492433548	1.0	0.1428571492433548	1.0	0.5	0.30000001192092896	0.23076923191547394	1.0	1.7061386108398438	0.9396133422851562	-10.064704895019531	-8.328033447265625	5.926155090332031	2.2055130004882812
774#2022-05-02	0.1428571492433548	1.0	0.1428571492433548	1.0	0.5714285969734192	0.4444444477558136	0.25	0.75	-0.30698394775390625	-0.5818939208984375	-7.264961242675781	-1.8511581420898438	1.7364501953125	-0.0061492919921875
774#2022-05-02	0.1428571492433548	1.0	0.1428571492433548	1.0	0.6666666865348816	0.4000000059604645	0.23076923191547394	1.0	-3.9878692626953125	-0.8397445678710938	-13.603363037109375	-10.223091125488281	5.816551208496094	1.1810455322265625
774#2022-05-02	0.1428571492433548	1.0	0.1428571492433548	1.0	0.800000011920929	0.3636363744735718	0.4000000059604645	0.6666666865348816	0.8657302856445312	0.0458221435546875	-6.3257904052734375	-2.0557785034179688	6.652915954589844	0.942138671875
774#2022-05-02	0.1428571492433548	1.0	0.1428571492433548	1.0	0.6666666865348816	0.4000000059604645	0.3333333432674408	1.0	-0.42803192138671875	-0.08213043212890625	-5.456550598144531	-1.8031997680664062	1.316558837890625	0.5625534057617188
774#2022-05-02	0.1428571492433548	1.0	0.1428571492433548	1.0	0.6666666865348816	0.4000000059604645	0.25	0.75	0.934722900390625	-0.0657501220703125	-5.963043212890625	-2.698150634765625	6.609375	1.0872039794921875
774#2022-05-02	0.1428571492433548	1.0	0.1428571492433548	1.0	0.5	0.30000001192092896	0.1428571492433548	1.0	-1.8168869018554688	-0.06024932861328125	-11.595123291015625	-8.729110717773438	7.506584167480469	1.4266815185546875
429#2022-08-14	0.5	0.5	0.0	1.0	0.3333333432674408	0.4285714328289032	0.1538461595773697	0.6666666865348816	-5.95599365234375	-0.2039642333984375	-5.8785552978515625	-0.9057769775390625	0.9678268432617188	0.7967529296875
429#2022-08-14	0.5	0.5	0.0	1.0	0.625	0.625	0.1428571492433548	1.0	-3.0990829467773438	0.01029205322265625	-5.265411376953125	-2.9583969116210938	0.39825439453125	0.38893890380859375
429#2022-08-14	0.5	0.5	0.0	1.0	0.5	0.5	0.23076923191547394	1.0	-3.3111495971679688	-0.04792022705078125	-3.1793746948242188	-0.8396072387695312	0.7658843994140625	0.255126953125
429#2022-08-14	0.5	0.5	0.0	1.0	0.4000000059604645	0.6666666865348816	0.1666666716337204	0.5	-3.349456787109375	1.111480712890625	-3.4878158569335938	0.5819778442382812	0.49761962890625	0.6929244995117188
429#2022-08-14	0.5	0.5	0.0	1.0	0.375	0.375	0.1428571492433548	1.0	-3.409027099609375	-1.02410888671875	-2.0603103637695312	-2.1677017211914062	0.22321319580078125	-0.0538330078125
429#2022-08-14	0.5	0.5	0.0	1.0	0.30000001192092896	0.5	0.1666666716337204	0.5	-5.01824951171875	1.623382568359375	-4.74346923828125	0.9390792846679688	-0.11127471923828125	0.3542633056640625
429#2022-08-14	0.5	0.5	0.0	1.0	0.4444444477558136	0.5714285969734192	0.1538461595773697	0.6666666865348816	-3.6729965209960938	-0.00334930419921875	-2.3675155639648438	-1.6312789916992188	0.59332275390625	-0.16956329345703125
429#2022-08-14	0.5	0.5	0.0	1.0	0.4444444477558136	0.5714285969734192	0.1538461595773697	0.6666666865348816	-4.3433380126953125	-0.19664764404296875	-6.511711120605469	-2.865264892578125	1.4289398193359375	-0.414337158203125
2679#2022-10-02	0.0	1.0	0.0	1.0	0.06666667014360428	1.0	0.06666667014360428	1.0	-1.2785491943359375	-2.0236129760742188	-11.990478515625	-9.664466857910156	11.901412963867188	5.828704833984375
2679#2022-10-02	0.0	1.0	0.0	1.0	0.0	1.0	0.0	1.0	-1.923248291015625	-2.827728271484375	-12.180496215820312	-9.685340881347656	11.297149658203125	5.4400482177734375
2679#2022-10-02	0.0	1.0	0.0	1.0	0.0	1.0	0.06666667014360428	1.0	-5.384063720703125	-3.4814300537109375	-9.076995849609375	-8.38812255859375	10.265380859375	6.580497741699219
2679#2022-10-02	0.0	1.0	0.0	1.0	0.0	1.0	0.06666667014360428	1.0	-1.333099365234375	-2.5210189819335938	-11.180007934570312	-9.480148315429688	12.695907592773438	6.6159515380859375
2679#2022-10-02	0.0	1.0	0.0	1.0	0.06666667014360428	1.0	0.06666667014360428	1.0	-0.9335479736328125	-1.5090866088867188	-11.063034057617188	-9.928924560546875	12.132560729980469	6.132240295410156
2679#2022-10-02	0.0	1.0	0.0	1.0	0.06666667014360428	1.0	0.0	1.0	-1.642822265625	-2.64154052734375	-11.59814453125	-10.868362426757812	11.345542907714844	5.272056579589844
2679#2022-10-02	0.0	1.0	0.0	1.0	0.0	1.0	0.0	1.0	-3.732757568359375	-2.3192367553710938	-8.222137451171875	-6.5961151123046875	9.313812255859375	6.808563232421875
2679#2022-10-02	0.0	1.0	0.0	1.0	0.0	1.0	0.06666667014360428	1.0	-4.8903656005859375	-2.5710067749023438	-10.48724365234375	-7.5995330810546875	8.097259521484375	6.36505126953125
2183#2022-01-04	0.4000000059604645	0.6666666865348816	0.1428571492433548	1.0	0.27272728085517883	0.6000000238418579	0.06666667014360428	1.0	-7.642082214355469	-4.876167297363281	-14.07257080078125	-10.206405639648438	2.3982772827148438	1.2020645141601562
2183#2022-01-04	0.4000000059604645	0.6666666865348816	0.1428571492433548	1.0	0.27272728085517883	0.6000000238418579	0.0	1.0	-9.288841247558594	-4.1891326904296875	-17.476539611816406	-10.897941589355469	2.5216293334960938	1.2011871337890625
2183#2022-01-04	0.4000000059604645	0.6666666865348816	0.1428571492433548	1.0	0.4000000059604645	0.6666666865348816	0.0	1.0	-11.942237854003906	-5.752647399902344	-17.59796142578125	-11.885627746582031	2.8569793701171875	1.4877700805664062
2183#2022-01-04	0.4000000059604645	0.6666666865348816	0.1428571492433548	1.0	0.25	0.75	0.0	1.0	-8.144241333007812	-3.866302490234375	-18.794342041015625	-10.437614440917969	1.1396942138671875	0.6419296264648438
2183#2022-01-04	0.4000000059604645	0.6666666865348816	0.1428571492433548	1.0	0.4000000059604645	0.6666666865348816	0.06666667014360428	1.0	-10.253028869628906	-4.836921691894531	-15.907539367675781	-10.11102294921875	4.13818359375	2.2363052368164062
2183#2022-01-04	0.4000000059604645	0.6666666865348816	0.1428571492433548	1.0	0.30000001192092896	0.5	0.0	1.0	-10.374923706054688	-5.4570770263671875	-16.609146118164062	-12.21014404296875	2.386962890625	1.7567520141601562
2183#2022-01-04	0.4000000059604645	0.6666666865348816	0.1428571492433548	1.0	0.3636363744735718	0.800000011920929	0.06666667014360428	1.0	-10.804725646972656	-6.0498809814453125	-17.50439453125	-10.743896484375	0.31797027587890625	0.163543701171875
2183#2022-01-04	0.4000000059604645	0.6666666865348816	0.1428571492433548	1.0	0.625	0.625	0.06666667014360428	1.0	-0.6256790161132812	-0.6774215698242188	-6.147407531738281	-4.272041320800781	8.484169006347656	7.3134918212890625
724#2021-04-09	0.0	1.0	0.0	1.0	0.1818181872367859	0.4000000059604645	0.125	0.125	-0.9044952392578125	-2.81683349609375	-6.8809051513671875	-10.575202941894531	1.73095703125	1.6029052734375
724#2021-04-09	0.0	1.0	0.0	1.0	0.30000001192092896	0.5	0.2222222238779068	0.2857142984867096	-1.4127044677734375	-3.0822601318359375	-5.9734039306640625	-9.393669128417969	0.701507568359375	1.5672454833984375
724#2021-04-09	0.0	1.0	0.0	1.0	0.30000001192092896	0.5	0.25	0.25	-0.8349761962890625	-2.6575088500976562	-1.3151092529296875	-2.6691818237304688	0.728851318359375	1.803863525390625
724#2021-04-09	0.0	1.0	0.0	1.0	0.27272728085517883	0.6000000238418579	0.30000001192092896	0.5	-2.6338958740234375	-3.8018722534179688	-9.478347778320312	-11.192222595214844	-0.22796630859375	1.8422088623046875
724#2021-04-09	0.0	1.0	0.0	1.0	0.2222222238779068	0.2857142984867096	0.09090909361839294	0.20000000298023224	-0.9510345458984375	-1.7880020141601562	-1.092315673828125	-1.972076416015625	0.017333984375	3.0531845092773438
724#2021-04-09	0.0	1.0	0.0	1.0	0.3636363744735718	0.800000011920929	0.30000001192092896	0.5	-1.1433563232421875	-1.897186279296875	-3.667755126953125	-5.4764556884765625	-1.574981689453125	0.6449661254882812
724#2021-04-09	0.0	1.0	0.0	1.0	0.30000001192092896	0.5	0.2222222238779068	0.2857142984867096	-0.1180267333984375	-2.50030517578125	-0.7994384765625	-3.17437744140625	0.62432861328125	1.9265518188476562
724#2021-04-09	0.0	1.0	0.0	1.0	0.20000000298023224	0.3333333432674408	0.30000001192092896	0.5	-1.8431243896484375	-1.9803009033203125	-3.6100921630859375	-4.201904296875	0.682098388671875	1.7073287963867188
645#2021-06-05	0.0	1.0	0.0	1.0	0.06666667014360428	1.0	0.23076923191547394	1.0	-3.1445770263671875	-2.7738265991210938	-4.31463623046875	-7.442863464355469	11.972396850585938	6.6768798828125
645#2021-06-05	0.0	1.0	0.0	1.0	0.3333333432674408	1.0	0.07692307978868484	0.3333333432674408	-1.8831787109375	-5.8094940185546875	-3.9384918212890625	-7.0545501708984375	6.7046661376953125	3.2037811279296875
645#2021-06-05	0.0	1.0	0.0	1.0	0.23076923191547394	1.0	0.25	0.75	-2.289947509765625	-3.8408126831054688	-4.8816986083984375	-7.971672058105469	14.515090942382812	7.550834655761719
645#2021-06-05	0.0	1.0	0.0	1.0	0.25	0.75	0.1666666716337204	0.5	-0.6531829833984375	-4.3269500732421875	-4.1605377197265625	-8.915519714355469	13.768203735351562	5.3507843017578125
645#2021-06-05	0.0	1.0	0.0	1.0	0.1428571492433548	1.0	0.1666666716337204	0.5	0.1753692626953125	-4.5369110107421875	-2.059173583984375	-5.700836181640625	5.5828704833984375	3.8818893432617188
645#2021-06-05	0.0	1.0	0.0	1.0	0.23076923191547394	1.0	0.1818181872367859	0.4000000059604645	0.5640411376953125	-3.661224365234375	-1.58282470703125	-5.600273132324219	3.8264312744140625	3.5580902099609375
645#2021-06-05	0.0	1.0	0.0	1.0	0.25	0.75	0.23076923191547394	1.0	-3.008209228515625	-4.2030487060546875	-4.615386962890625	-8.046348571777344	8.367889404296875	4.004997253417969
645#2021-06-05	0.0	1.0	0.0	1.0	0.1428571492433548	1.0	0.1818181872367859	0.4000000059604645	-0.4746551513671875	-4.989418029785156	-2.5382843017578125	-6.6094512939453125	5.8025970458984375	4.480499267578125
1545#2021-03-02	0.1428571492433548	1.0	0.0	1.0	0.7142857313156128	0.5555555820465088	0.27272728085517883	0.6000000238418579	-4.34490966796875	-2.1919403076171875	-10.864036560058594	-8.450492858886719	1.7832183837890625	1.5899429321289062
1545#2021-03-02	0.1428571492433548	1.0	0.0	1.0	0.5	0.30000001192092896	0.5	0.8333333134651184	-2.0646514892578125	-2.7324752807617188	-7.238136291503906	-6.615608215332031	2.8099594116210938	1.3609695434570312
1545#2021-03-02	0.1428571492433548	1.0	0.0	1.0	0.4285714328289032	0.3333333432674408	0.30000001192092896	0.5	0.18206787109375	-0.5923233032226562	-7.74493408203125	-5.382026672363281	4.5233154296875	2.7309799194335938
1545#2021-03-02	0.1428571492433548	1.0	0.0	1.0	0.6666666865348816	0.1538461595773697	0.4285714328289032	0.3333333432674408	-1.4176025390625	-2.1034393310546875	-8.698387145996094	-5.167999267578125	4.2375946044921875	2.57843017578125
1545#2021-03-02	0.1428571492433548	1.0	0.0	1.0	0.6666666865348816	0.4000000059604645	0.4000000059604645	0.6666666865348816	-2.1435165405273438	-2.4208602905273438	-10.345176696777344	-7.211204528808594	2.90863037109375	1.4763946533203125
1545#2021-03-02	0.1428571492433548	1.0	0.0	1.0	0.5	0.30000001192092896	0.5714285969734192	0.4444444477558136	-6.231788635253906	-5.4075775146484375	-11.201095581054688	-7.5445556640625	3.3025665283203125	1.5876541137695312
1545#2021-03-02	0.1428571492433548	1.0	0.0	1.0	0.4000000059604645	0.1818181872367859	0.4444444477558136	0.5714285969734192	-1.496917724609375	-2.1105194091796875	-7.7619171142578125	-5.0629119873046875	4.98468017578125	3.2020187377929688
1545#2021-03-02	0.1428571492433548	1.0	0.0	1.0	0.6666666865348816	0.4000000059604645	0.4545454680919647	1.0	-0.6086959838867188	-0.46575927734375	-7.951057434082031	-5.8229827880859375	1.8629684448242188	0.7347030639648438
1885#2021-06-25	0.3333333432674408	1.0	0.0	1.0	0.23076923191547394	1.0	0.0714285746216774	0.5	-13.744277954101562	-8.399513244628906	-19.995132446289062	-11.469001770019531	6.005683898925781	4.3519439697265625
1885#2021-06-25	0.3333333432674408	1.0	0.0	1.0	0.1666666716337204	0.5	0.1666666716337204	0.5	-13.219497680664062	-9.444328308105469	-18.241073608398438	-12.224594116210938	10.028648376464844	7.4180145263671875
1885#2021-06-25	0.3333333432674408	1.0	0.0	1.0	0.25	0.75	0.06666667014360428	1.0	-10.632278442382812	-7.881156921386719	-12.205963134765625	-9.108016967773438	9.88525390625	4.331390380859375
1885#2021-06-25	0.3333333432674408	1.0	0.0	1.0	0.0714285746216774	0.5	0.1428571492433548	1.0	-11.68853759765625	-8.878440856933594	-15.831756591796875	-10.8055419921875	7.627952575683594	4.9954833984375
1885#2021-06-25	0.3333333432674408	1.0	0.0	1.0	0.3333333432674408	1.0	0.1538461595773697	0.6666666865348816	-13.659164428710938	-9.345993041992188	-18.713531494140625	-12.723312377929688	7.882804870605469	5.2744140625
1885#2021-06-25	0.3333333432674408	1.0	0.0	1.0	0.30000001192092896	0.5	0.1428571492433548	1.0	-12.079177856445312	-9.09063720703125	-15.509262084960938	-10.874305725097656	8.514930725097656	5.735038757324219
1885#2021-06-25	0.3333333432674408	1.0	0.0	1.0	0.30000001192092896	0.5	0.1428571492433548	1.0	-13.791847229003906	-8.504806518554688	-19.594764709472656	-12.929794311523438	6.63330078125	5.785194396972656
1885#2021-06-25	0.3333333432674408	1.0	0.0	1.0	0.27272728085517883	0.6000000238418579	0.06666667014360428	1.0	-13.176910400390625	-9.018295288085938	-17.279708862304688	-10.755668640136719	7.60235595703125	4.480903625488281
1101#2022-08-16	0.1428571492433548	1.0	0.0	1.0	0.10000000149011612	0.1666666716337204	0.06666667014360428	1.0	-11.492576599121094	-5.27569580078125	-16.782936096191406	-8.333442687988281	4.859962463378906	1.3051681518554688
1101#2022-08-16	0.1428571492433548	1.0	0.0	1.0	0.09090909361839294	0.20000000298023224	0.06666667014360428	1.0	-10.0740966796875	-3.7254714965820312	-15.1778564453125	-7.30621337890625	8.281394958496094	2.6116104125976562
1101#2022-08-16	0.1428571492433548	1.0	0.0	1.0	0.2222222238779068	0.2857142984867096	0.0	1.0	-14.6265869140625	-5.579246520996094	-18.527023315429688	-8.833244323730469	3.9150848388671875	1.5378341674804688
1101#2022-08-16	0.1428571492433548	1.0	0.0	1.0	0.2222222238779068	0.2857142984867096	0.0	1.0	-4.4698944091796875	-1.8059005737304688	-13.599967956542969	-6.543876647949219	3.71484375	1.4836807250976562
1101#2022-08-16	0.1428571492433548	1.0	0.0	1.0	0.0833333358168602	0.25	0.0	1.0	-10.647789001464844	-4.913307189941406	-15.494407653808594	-8.374725341796875	6.250946044921875	2.3081817626953125
1101#2022-08-16	0.1428571492433548	1.0	0.0	1.0	0.0833333358168602	0.25	0.0	1.0	-11.06005859375	-4.878837585449219	-14.891799926757812	-7.926353454589844	2.9837570190429688	2.6277542114257812
1101#2022-08-16	0.1428571492433548	1.0	0.0	1.0	0.0833333358168602	0.25	0.06666667014360428	1.0	-13.011161804199219	-4.70343017578125	-16.88141632080078	-7.7471160888671875	3.332061767578125	1.277984619140625
1101#2022-08-16	0.1428571492433548	1.0	0.0	1.0	0.20000000298023224	0.3333333432674408	0.0	1.0	-1.0055313110351562	-0.37302398681640625	-16.177810668945312	-6.408683776855469	3.3700027465820312	1.09490966796875
2151#2021-08-25	0.0	1.0	0.0	1.0	0.30000001192092896	0.5	0.06666667014360428	1.0	2.7876205444335938	2.8721923828125	-1.0569305419921875	-1.0972061157226562	-1.4412384033203125	-1.0958938598632812
2151#2021-08-25	0.0	1.0	0.0	1.0	0.3636363744735718	0.800000011920929	0.06666667014360428	1.0	5.233924865722656	3.511260986328125	1.4791336059570312	0.30115509033203125	8.587486267089844	4.427520751953125
2151#2021-08-25	0.0	1.0	0.0	1.0	0.4000000059604645	0.6666666865348816	0.0	1.0	3.9398727416992188	3.4632339477539062	2.0027084350585938	2.7126312255859375	2.6107177734375	1.6522445678710938
2151#2021-08-25	0.0	1.0	0.0	1.0	0.3636363744735718	0.800000011920929	0.06666667014360428	1.0	3.5709304809570312	1.6755828857421875	0.355926513671875	0.5125503540039062	1.82452392578125	0.8318862915039062
2151#2021-08-25	0.0	1.0	0.0	1.0	0.25	0.75	0.0	1.0	4.1834869384765625	3.8657608032226562	-1.4331893920898438	-0.38616180419921875	6.175559997558594	3.7194671630859375
2151#2021-08-25	0.0	1.0	0.0	1.0	0.27272728085517883	0.6000000238418579	0.06666667014360428	1.0	3.8778305053710938	1.9632339477539062	1.3598403930664062	1.61199951171875	-0.9294509887695312	-1.192108154296875
2151#2021-08-25	0.0	1.0	0.0	1.0	0.30000001192092896	0.5	0.0	1.0	3.7689743041992188	3.2593612670898438	0.8363800048828125	0.96990966796875	0.625640869140625	0.33257293701171875
2151#2021-08-25	0.0	1.0	0.0	1.0	0.25	0.75	0.06666667014360428	1.0	4.040870666503906	3.6310882568359375	-0.8756484985351562	-0.1474609375	1.30572509765625	0.8371353149414062
521#2021-11-08	0.0	1.0	0.0	1.0	0.4000000059604645	0.6666666865348816	0.0714285746216774	0.5	-2.6291580200195312	-4.041343688964844	-4.007301330566406	-4.3837432861328125	4.257164001464844	1.0702285766601562
521#2021-11-08	0.0	1.0	0.0	1.0	0.27272728085517883	0.6000000238418579	0.0	1.0	-3.5849151611328125	-4.234519958496094	-5.451263427734375	-5.815727233886719	3.4069137573242188	0.9836349487304688
521#2021-11-08	0.0	1.0	0.0	1.0	0.20000000298023224	0.3333333432674408	0.0	1.0	-3.6919097900390625	-1.8148956298828125	-10.228691101074219	-6.6355438232421875	2.4239349365234375	1.5633621215820312
521#2021-11-08	0.0	1.0	0.0	1.0	0.25	0.75	0.06666667014360428	1.0	-2.8235702514648438	-4.050712585449219	-6.2245941162109375	-6.537940979003906	4.803314208984375	1.2074813842773438
521#2021-11-08	0.0	1.0	0.0	1.0	0.27272728085517883	0.6000000238418579	0.06666667014360428	1.0	-6.0810394287109375	-4.533226013183594	-6.91619873046875	-5.3413543701171875	1.6173248291015625	2.3120040893554688
521#2021-11-08	0.0	1.0	0.0	1.0	0.27272728085517883	0.6000000238418579	0.0	1.0	-4.3376922607421875	-3.039459228515625	-7.916107177734375	-5.8357086181640625	3.0264739990234375	1.6676177978515625
521#2021-11-08	0.0	1.0	0.0	1.0	0.2222222238779068	0.2857142984867096	0.06666667014360428	1.0	-2.7787857055664062	-2.1556243896484375	-9.324310302734375	-6.058723449707031	2.6087265014648438	1.625244140625
521#2021-11-08	0.0	1.0	0.0	1.0	0.2222222238779068	0.2857142984867096	0.06666667014360428	1.0	-3.2420730590820312	-4.563720703125	-4.122566223144531	-4.480033874511719	4.037818908691406	1.0700836181640625
712#2021-07-10	0.0	1.0	0.0	1.0	0.27272728085517883	0.6000000238418579	0.1666666716337204	0.5	-7.041900634765625	-7.584815979003906	-10.204574584960938	-12.868507385253906	3.2955093383789062	1.0536727905273438
712#2021-07-10	0.0	1.0	0.0	1.0	0.25	0.75	0.27272728085517883	0.6000000238418579	-3.7988510131835938	-3.8544692993164062	-6.777381896972656	-8.269401550292969	5.063163757324219	2.3796920776367188
712#2021-07-10	0.0	1.0	0.0	1.0	0.25	0.75	0.23076923191547394	1.0	-5.213287353515625	-6.1026458740234375	-9.60223388671875	-12.006553649902344	2.68023681640625	1.1635818481445312
712#2021-07-10	0.0	1.0	0.0	1.0	0.3333333432674408	1.0	0.5	0.8333333134651184	-2.579742431640625	-4.509796142578125	-6.1760406494140625	-9.729095458984375	5.0569915771484375	3.1885528564453125
712#2021-07-10	0.0	1.0	0.0	1.0	0.30000001192092896	0.5	0.3636363744735718	0.800000011920929	0.9718399047851562	-1.2477493286132812	-2.8451919555664062	-4.345863342285156	2.8611373901367188	0.8836479187011719
712#2021-07-10	0.0	1.0	0.0	1.0	0.27272728085517883	0.6000000238418579	0.27272728085517883	0.6000000238418579	-4.2193450927734375	-6.293861389160156	-9.009262084960938	-12.627853393554688	3.5051040649414062	1.000885009765625
712#2021-07-10	0.0	1.0	0.0	1.0	0.3636363744735718	0.800000011920929	0.4000000059604645	0.6666666865348816	-2.1256561279296875	-3.4886322021484375	-6.958282470703125	-9.870689392089844	4.1290435791015625	2.2718963623046875
712#2021-07-10	0.0	1.0	0.0	1.0	0.27272728085517883	0.6000000238418579	0.27272728085517883	0.6000000238418579	-7.669441223144531	-7.282310485839844	-9.232200622558594	-12.08319091796875	4.03326416015625	1.595794677734375
2041#2021-07-02	0.1428571492433548	1.0	0.0	1.0	0.4285714328289032	0.3333333432674408	0.3333333432674408	0.4285714328289032	-16.227386474609375	-3.434284210205078	-16.844161987304688	-4.162334442138672	-0.387725830078125	0.11688613891601562
2041#2021-07-02	0.1428571492433548	1.0	0.0	1.0	0.800000011920929	0.3636363744735718	0.3636363744735718	0.800000011920929	-13.432106018066406	-2.4939422607421875	-16.631507873535156	-3.262603759765625	1.0709381103515625	0.3526649475097656
2041#2021-07-02	0.1428571492433548	1.0	0.0	1.0	1.0	0.3333333432674408	0.27272728085517883	0.6000000238418579	-16.38867950439453	-3.9534912109375	-17.143478393554688	-4.466285705566406	0.08123016357421875	0.22628021240234375
2041#2021-07-02	0.1428571492433548	1.0	0.0	1.0	0.6666666865348816	0.4000000059604645	0.3333333432674408	0.4285714328289032	-13.6590576171875	-4.034370422363281	-16.70899200439453	-4.846138000488281	0.313629150390625	-0.31996917724609375
2041#2021-07-02	0.1428571492433548	1.0	0.0	1.0	0.375	0.375	0.2857142984867096	0.2222222238779068	-14.120330810546875	-2.3451461791992188	-16.167816162109375	-3.2518310546875	-0.4338836669921875	0.3108329772949219
2041#2021-07-02	0.1428571492433548	1.0	0.0	1.0	0.6666666865348816	0.4000000059604645	0.25	0.25	-11.463829040527344	-1.723175048828125	-14.587112426757812	-2.7994155883789062	-0.3364410400390625	-0.3354949951171875
2041#2021-07-02	0.1428571492433548	1.0	0.0	1.0	0.800000011920929	0.3636363744735718	0.4000000059604645	0.6666666865348816	-12.156478881835938	-2.104930877685547	-15.339218139648438	-3.0435142517089844	0.4427032470703125	0.3542671203613281
2041#2021-07-02	0.1428571492433548	1.0	0.0	1.0	0.5	0.30000001192092896	0.25	0.75	-14.190170288085938	-2.774707794189453	-17.90374755859375	-3.8399085998535156	0.5297775268554688	0.22294998168945312
1360#2023-02-06	0.4000000059604645	0.6666666865348816	0.1428571492433548	1.0	0.3333333432674408	0.4285714328289032	0.1666666716337204	0.5	0.43129730224609375	1.9956130981445312	-0.13108062744140625	1.6695022583007812	0.761962890625	0.5421295166015625
1360#2023-02-06	0.4000000059604645	0.6666666865348816	0.1428571492433548	1.0	0.375	0.375	0.1428571492433548	1.0	-0.8270111083984375	2.1545562744140625	-1.8732528686523438	1.7969436645507812	1.5619659423828125	1.4523544311523438
1360#2023-02-06	0.4000000059604645	0.6666666865348816	0.1428571492433548	1.0	0.3333333432674408	0.20000000298023224	0.1538461595773697	0.6666666865348816	-0.9347763061523438	1.7210693359375	-2.13677978515625	1.451263427734375	1.4186553955078125	1.4279327392578125
1360#2023-02-06	0.4000000059604645	0.6666666865348816	0.1428571492433548	1.0	0.3333333432674408	0.20000000298023224	0.23076923191547394	1.0	-0.9991302490234375	1.2026596069335938	-1.7300796508789062	0.9676284790039062	1.2193756103515625	1.6576156616210938
1360#2023-02-06	0.4000000059604645	0.6666666865348816	0.1428571492433548	1.0	0.4285714328289032	0.3333333432674408	0.25	0.75	-1.2619857788085938	1.9340438842773438	-2.0439682006835938	1.8435287475585938	1.439208984375	1.4445343017578125
1360#2023-02-06	0.4000000059604645	0.6666666865348816	0.1428571492433548	1.0	0.4285714328289032	0.3333333432674408	0.1538461595773697	0.6666666865348816	-1.114471435546875	2.1631622314453125	-2.4489517211914062	1.7059707641601562	1.5688018798828125	1.2910614013671875
1360#2023-02-06	0.4000000059604645	0.6666666865348816	0.1428571492433548	1.0	0.5	0.5	0.1818181872367859	0.4000000059604645	-0.6975631713867188	2.113037109375	-1.4439620971679688	2.2648468017578125	1.3678817749023438	1.0826797485351562
1360#2023-02-06	0.4000000059604645	0.6666666865348816	0.1428571492433548	1.0	0.4285714328289032	0.3333333432674408	0.23076923191547394	1.0	-0.7032089233398438	1.2710952758789062	-1.1606063842773438	1.0040512084960938	1.1129531860351562	1.5576095581054688
2575#2022-06-16	0.1428571492433548	1.0	0.1428571492433548	1.0	0.5	0.30000001192092896	0.3333333432674408	1.0	-1.9180526733398438	-2.143310546875	-4.737831115722656	-3.0434036254882812	4.726043701171875	2.0207443237304688
2575#2022-06-16	0.1428571492433548	1.0	0.1428571492433548	1.0	0.5	0.30000001192092896	0.3636363744735718	0.800000011920929	-2.0554122924804688	-1.8115005493164062	-4.533821105957031	-2.5494766235351562	3.2777633666992188	1.113128662109375
2575#2022-06-16	0.1428571492433548	1.0	0.1428571492433548	1.0	0.6666666865348816	0.4000000059604645	0.25	0.75	-2.4155960083007812	-2.6321868896484375	-6.245277404785156	-3.4687347412109375	2.4327239990234375	2.66455078125
2575#2022-06-16	0.1428571492433548	1.0	0.1428571492433548	1.0	0.6666666865348816	0.4000000059604645	0.1428571492433548	1.0	-6.893280029296875	-3.4702911376953125	-10.118270874023438	-4.1034698486328125	4.6842803955078125	3.2574005126953125
2575#2022-06-16	0.1428571492433548	1.0	0.1428571492433548	1.0	0.5714285969734192	0.4444444477558136	0.1428571492433548	1.0	-3.354034423828125	-0.9089584350585938	-7.549263000488281	-3.8611297607421875	5.032318115234375	2.454132080078125
2575#2022-06-16	0.1428571492433548	1.0	0.1428571492433548	1.0	0.5714285969734192	0.4444444477558136	0.1538461595773697	0.6666666865348816	-5.587104797363281	-2.3052520751953125	-11.401458740234375	-6.275665283203125	5.0725555419921875	2.4157867431640625
2575#2022-06-16	0.1428571492433548	1.0	0.1428571492433548	1.0	0.75	0.25	0.1538461595773697	0.6666666865348816	-3.2910232543945312	-2.3675460815429688	-6.265899658203125	-3.0149307250976562	3.4496307373046875	1.1312026977539062
2575#2022-06-16	0.1428571492433548	1.0	0.1428571492433548	1.0	0.5714285969734192	0.4444444477558136	0.3333333432674408	1.0	-2.7824630737304688	-2.5814590454101562	-5.420112609863281	-3.0914535522460938	3.8099288940429688	2.5574188232421875
1239#2021-08-25	0.0	1.0	0.0	1.0	0.5714285969734192	0.4444444477558136	0.0	1.0	-1.1608123779296875	-4.477455139160156	-0.96636962890625	-4.4436187744140625	0.619903564453125	-0.7572097778320312
1239#2021-08-25	0.0	1.0	0.0	1.0	0.5	0.30000001192092896	0.1428571492433548	1.0	-2.3753204345703125	-2.6384735107421875	-4.9582366943359375	-4.41217041015625	2.5768890380859375	2.3255691528320312
1239#2021-08-25	0.0	1.0	0.0	1.0	0.5714285969734192	0.4444444477558136	0.06666667014360428	1.0	-0.49037933349609375	-3.9350814819335938	-1.1578598022460938	-4.9234771728515625	2.6226119995117188	-0.6135406494140625
1239#2021-08-25	0.0	1.0	0.0	1.0	0.5714285969734192	0.4444444477558136	0.1538461595773697	0.6666666865348816	-1.61248779296875	-2.9471054077148438	-4.58465576171875	-5.438438415527344	-3.9173660278320312	-1.5573501586914062
1239#2021-08-25	0.0	1.0	0.0	1.0	0.6666666865348816	0.4000000059604645	0.0714285746216774	0.5	-2.9857559204101562	-3.00836181640625	-4.633453369140625	-4.4182891845703125	1.096893310546875	2.3307571411132812
1239#2021-08-25	0.0	1.0	0.0	1.0	0.375	0.375	0.1538461595773697	0.6666666865348816	0.27951812744140625	-3.3310775756835938	-2.9403533935546875	-5.354316711425781	4.7926177978515625	1.7394180297851562
1239#2021-08-25	0.0	1.0	0.0	1.0	0.6666666865348816	0.4000000059604645	0.23076923191547394	1.0	-1.805755615234375	-2.90570068359375	-3.3068389892578125	-4.382072448730469	-5.0115966796875	-2.8011398315429688
1239#2021-08-25	0.0	1.0	0.0	1.0	0.800000011920929	0.3636363744735718	0.06666667014360428	1.0	-0.15149688720703125	-1.3934173583984375	-1.3675003051757812	-2.0044708251953125	-5.151336669921875	-1.2911148071289062
369#2021-04-22	0.0	1.0	0.0	1.0	0.5	0.5	0.23076923191547394	1.0	-2.775665283203125	-1.4067001342773438	-7.075248718261719	-3.8542404174804688	3.0625381469726562	1.7190017700195312
369#2021-04-22	0.0	1.0	0.0	1.0	0.27272728085517883	0.6000000238418579	0.1428571492433548	1.0	0.6624298095703125	1.7429733276367188	-2.5380859375	0.6580276489257812	4.8740234375	2.3757781982421875
369#2021-04-22	0.0	1.0	0.0	1.0	0.3636363744735718	0.800000011920929	0.23076923191547394	1.0	-1.3878860473632812	-2.5163116455078125	-6.833152770996094	-4.333137512207031	2.2094955444335938	0.6891860961914062
369#2021-04-22	0.0	1.0	0.0	1.0	0.5	0.8333333134651184	0.23076923191547394	1.0	3.487091064453125	2.0975723266601562	-3.4589004516601562	-0.78302001953125	5.489501953125	1.7459259033203125
369#2021-04-22	0.0	1.0	0.0	1.0	0.7142857313156128	0.5555555820465088	0.25	0.75	-0.7235336303710938	-0.3261260986328125	-5.442634582519531	-1.7816162109375	1.031341552734375	1.3016510009765625
369#2021-04-22	0.0	1.0	0.0	1.0	0.23076923191547394	1.0	0.23076923191547394	1.0	4.426002502441406	1.6298828125	-2.6666259765625	-0.5207672119140625	1.2916259765625	1.0245742797851562
369#2021-04-22	0.0	1.0	0.0	1.0	0.6666666865348816	0.8571428656578064	0.23076923191547394	1.0	-1.5966644287109375	-2.243621826171875	-6.77813720703125	-3.632568359375	1.824127197265625	1.1305999755859375
369#2021-04-22	0.0	1.0	0.0	1.0	0.6666666865348816	0.8571428656578064	0.23076923191547394	1.0	1.1986160278320312	-0.3932037353515625	-2.9103546142578125	-1.4613037109375	1.4548492431640625	0.9466705322265625
1435#2021-01-01	0.0	1.0	0.0	1.0	0.25	0.25	0.23076923191547394	1.0	-7.776153564453125	-3.1919631958007812	-13.169998168945312	-11.89251708984375	4.06329345703125	2.4495391845703125
1435#2021-01-01	0.0	1.0	0.0	1.0	0.5	0.30000001192092896	0.25	0.75	-9.92401123046875	-5.1938018798828125	-14.070022583007812	-12.576530456542969	3.2090988159179688	1.931732177734375
1435#2021-01-01	0.0	1.0	0.0	1.0	0.2857142984867096	0.2222222238779068	0.25	0.75	-9.519012451171875	-12.030982971191406	-10.20892333984375	-12.426643371582031	6.125846862792969	3.625396728515625
1435#2021-01-01	0.0	1.0	0.0	1.0	0.4285714328289032	0.3333333432674408	0.4000000059604645	0.6666666865348816	-9.458984375	-12.6851806640625	-9.529556274414062	-13.25604248046875	3.997467041015625	2.0147552490234375
1435#2021-01-01	0.0	1.0	0.0	1.0	0.25	0.25	0.25	0.75	-13.369949340820312	-14.244308471679688	-16.24761962890625	-14.689910888671875	3.189483642578125	1.9748687744140625
1435#2021-01-01	0.0	1.0	0.0	1.0	0.4285714328289032	0.3333333432674408	0.25	0.75	-10.276885986328125	-10.597862243652344	-13.932357788085938	-15.000175476074219	2.8711318969726562	1.3704833984375
1435#2021-01-01	0.0	1.0	0.0	1.0	0.375	0.375	0.25	0.75	-0.5375518798828125	0.9519271850585938	-10.4488525390625	-9.03338623046875	3.865081787109375	2.538177490234375
1435#2021-01-01	0.0	1.0	0.0	1.0	0.2222222238779068	0.2857142984867096	0.06666667014360428	1.0	-4.490264892578125	-1.4302215576171875	-15.188751220703125	-13.194297790527344	3.1912384033203125	2.4068832397460938
266#2021-12-08	0.0	1.0	0.0	1.0	0.25	0.75	0.0	1.0	1.6794967651367188	1.7788772583007812	-8.891448974609375	-8.328994750976562	1.8636627197265625	2.383148193359375
266#2021-12-08	0.0	1.0	0.0	1.0	0.5	0.5	0.06666667014360428	1.0	-0.33852386474609375	-0.5001602172851562	-7.167533874511719	-5.9550628662109375	3.8134994506835938	1.3461532592773438
266#2021-12-08	0.0	1.0	0.0	1.0	0.5555555820465088	0.7142857313156128	0.06666667014360428	1.0	-0.9265975952148438	0.23419189453125	-6.146293640136719	-3.2836151123046875	3.9174575805664062	1.8528213500976562
266#2021-12-08	0.0	1.0	0.0	1.0	0.5	0.5	0.0	1.0	-0.138153076171875	0.5981216430664062	-8.153923034667969	-8.058296203613281	2.1537551879882812	2.0410537719726562
266#2021-12-08	0.0	1.0	0.0	1.0	0.5555555820465088	0.7142857313156128	0.0	1.0	-0.10271453857421875	-0.817718505859375	-3.3259429931640625	-3.3420562744140625	0.59991455078125	0.36786651611328125
266#2021-12-08	0.0	1.0	0.0	1.0	0.625	0.625	0.06666667014360428	1.0	-0.5085983276367188	-0.14739990234375	-3.0146026611328125	-1.0082473754882812	4.837791442871094	1.98956298828125
266#2021-12-08	0.0	1.0	0.0	1.0	0.375	0.375	0.0	1.0	-0.30567169189453125	-0.6568374633789062	0.00193023681640625	-0.434783935546875	4.4508514404296875	1.73883056640625
266#2021-12-08	0.0	1.0	0.0	1.0	0.625	0.625	0.0	1.0	0.41339111328125	-0.5229263305664062	0.24983978271484375	-0.44570159912109375	3.9136734008789062	1.7606277465820312
1794#2021-03-29	0.0	1.0	0.0	1.0	0.6666666865348816	0.4000000059604645	0.07692307978868484	0.3333333432674408	-9.760612487792969	-4.989368438720703	-10.790313720703125	-5.323352813720703	1.5013046264648438	-0.16682052612304688
1794#2021-03-29	0.0	1.0	0.0	1.0	0.4285714328289032	0.3333333432674408	0.1666666716337204	0.5	-8.848930358886719	-4.508087158203125	-9.814300537109375	-4.6022186279296875	1.5475997924804688	0.08547592163085938
1794#2021-03-29	0.0	1.0	0.0	1.0	0.6000000238418579	0.27272728085517883	0.25	0.75	-9.987892150878906	-5.691394805908203	-11.323799133300781	-5.589748382568359	0.54864501953125	0.012561798095703125
1794#2021-03-29	0.0	1.0	0.0	1.0	0.2857142984867096	0.2222222238779068	0.0714285746216774	0.5	-9.5958251953125	-5.864925384521484	-11.152046203613281	-5.390796661376953	1.6682891845703125	-0.013339996337890625
1794#2021-03-29	0.0	1.0	0.0	1.0	0.5714285969734192	0.4444444477558136	0.1666666716337204	0.5	-8.191177368164062	-5.264286041259766	-10.430694580078125	-5.193790435791016	1.4815216064453125	-0.0948333740234375
1794#2021-03-29	0.0	1.0	0.0	1.0	0.6000000238418579	0.27272728085517883	0.1538461595773697	0.6666666865348816	-11.413345336914062	-6.418769836425781	-12.310829162597656	-6.014396667480469	1.0449981689453125	-0.16453933715820312
1794#2021-03-29	0.0	1.0	0.0	1.0	0.2857142984867096	0.2222222238779068	0.1818181872367859	0.4000000059604645	-7.821083068847656	-3.808765411376953	-8.844161987304688	-3.226604461669922	1.7983016967773438	0.22208786010742188
1794#2021-03-29	0.0	1.0	0.0	1.0	0.4000000059604645	0.1818181872367859	0.1538461595773697	0.6666666865348816	-10.206443786621094	-6.062690734863281	-12.213401794433594	-6.723724365234375	1.5875778198242188	-0.13986587524414062
2312#2021-12-16	0.25	0.25	0.0	1.0	0.6000000238418579	0.27272728085517883	0.23076923191547394	1.0	2.687225341796875	0.79669189453125	-2.3736495971679688	-1.0787506103515625	3.7359237670898438	0.3095703125
2312#2021-12-16	0.25	0.25	0.0	1.0	0.6000000238418579	0.27272728085517883	0.1538461595773697	0.6666666865348816	2.49029541015625	0.6014022827148438	-0.8288345336914062	-2.7790374755859375	4.436836242675781	0.5368576049804688
2312#2021-12-16	0.25	0.25	0.0	1.0	0.5	0.1666666716337204	0.0714285746216774	0.5	1.4376602172851562	-0.059051513671875	-2.0680618286132812	-1.0567626953125	1.2745285034179688	-0.27617645263671875
2312#2021-12-16	0.25	0.25	0.0	1.0	0.6000000238418579	0.27272728085517883	0.1428571492433548	1.0	1.6395797729492188	0.5711746215820312	-4.496513366699219	-1.0814895629882812	2.425201416015625	-0.42446136474609375
2312#2021-12-16	0.25	0.25	0.0	1.0	0.6000000238418579	0.27272728085517883	0.1538461595773697	0.6666666865348816	3.6255340576171875	1.2735595703125	-0.45487213134765625	-1.8447723388671875	5.395896911621094	1.144866943359375
2312#2021-12-16	0.25	0.25	0.0	1.0	0.5	0.1666666716337204	0.0714285746216774	0.5	1.0208053588867188	0.428955078125	-2.052032470703125	-0.9716873168945312	2.0562973022460938	-0.3582611083984375
2312#2021-12-16	0.25	0.25	0.0	1.0	0.5	0.30000001192092896	0.1428571492433548	1.0	0.3428192138671875	1.4872817993164062	-0.467437744140625	-1.5862350463867188	1.8167648315429688	2.3230056762695312
2312#2021-12-16	0.25	0.25	0.0	1.0	0.6000000238418579	0.27272728085517883	0.25	0.75	-0.7713394165039062	2.1446075439453125	-1.2491455078125	-0.5227890014648438	2.110504150390625	1.9587478637695312
2847#2023-02-24	0.1428571492433548	1.0	0.1428571492433548	1.0	0.27272728085517883	0.6000000238418579	0.1428571492433548	1.0	-6.7940673828125	-1.90325927734375	-13.716629028320312	-8.690986633300781	5.257347106933594	5.175384521484375
2847#2023-02-24	0.1428571492433548	1.0	0.1428571492433548	1.0	0.1818181872367859	0.4000000059604645	0.1428571492433548	1.0	-6.9015045166015625	-4.610877990722656	-8.730697631835938	-9.024162292480469	10.194717407226562	6.682014465332031
2847#2023-02-24	0.1428571492433548	1.0	0.1428571492433548	1.0	0.1538461595773697	0.6666666865348816	0.06666667014360428	1.0	-0.857208251953125	0.06661224365234375	-5.046539306640625	-7.217048645019531	12.571571350097656	6.7716217041015625
2847#2023-02-24	0.1428571492433548	1.0	0.1428571492433548	1.0	0.1818181872367859	0.4000000059604645	0.1428571492433548	1.0	-12.426666259765625	-5.6473541259765625	-16.772872924804688	-11.868667602539062	3.7403945922851562	2.3144989013671875
2847#2023-02-24	0.1428571492433548	1.0	0.1428571492433548	1.0	0.1666666716337204	0.5	0.06666667014360428	1.0	-4.7799224853515625	-1.241119384765625	-8.888885498046875	-9.119316101074219	7.16546630859375	3.9374160766601562
2847#2023-02-24	0.1428571492433548	1.0	0.1428571492433548	1.0	0.27272728085517883	0.6000000238418579	0.1428571492433548	1.0	-11.142929077148438	-5.2928314208984375	-14.20562744140625	-10.410408020019531	8.190841674804688	5.1839599609375
2847#2023-02-24	0.1428571492433548	1.0	0.1428571492433548	1.0	0.27272728085517883	0.6000000238418579	0.23076923191547394	1.0	-3.623077392578125	0.01209259033203125	-8.291793823242188	-7.2172393798828125	7.1184234619140625	4.054039001464844
2847#2023-02-24	0.1428571492433548	1.0	0.1428571492433548	1.0	0.3636363744735718	0.800000011920929	0.23076923191547394	1.0	-2.249359130859375	0.08193206787109375	-10.767127990722656	-6.548736572265625	7.3197479248046875	5.6491546630859375
130#2021-06-24	0.1666666716337204	0.5	0.1428571492433548	1.0	0.06666667014360428	1.0	0.8333333134651184	0.5	-1.3104705810546875	-1.0225830078125	-8.196670532226562	-8.0732421875	4.902069091796875	4.4199371337890625
130#2021-06-24	0.1666666716337204	0.5	0.1428571492433548	1.0	0.1428571492433548	1.0	0.5	0.8333333134651184	0.1305084228515625	-0.357513427734375	-8.292976379394531	-6.169166564941406	7.0770721435546875	7.094642639160156
130#2021-06-24	0.1666666716337204	0.5	0.1428571492433548	1.0	0.4545454680919647	1.0	0.27272728085517883	0.6000000238418579	1.3134231567382812	1.3337173461914062	-5.259819030761719	-4.32147216796875	4.97210693359375	4.21514892578125
130#2021-06-24	0.1666666716337204	0.5	0.1428571492433548	1.0	0.1428571492433548	1.0	0.625	0.625	0.5853042602539062	0.0904541015625	-2.8245391845703125	-2.8218841552734375	3.3927536010742188	2.3529586791992188
130#2021-06-24	0.1666666716337204	0.5	0.1428571492433548	1.0	0.1428571492433548	1.0	0.4000000059604645	0.6666666865348816	2.118865966796875	3.529571533203125	-7.6115264892578125	-3.9598236083984375	6.4876556396484375	8.00823974609375
130#2021-06-24	0.1666666716337204	0.5	0.1428571492433548	1.0	0.1538461595773697	0.6666666865348816	0.5714285969734192	0.4444444477558136	-3.8726806640625	-2.973175048828125	-8.410018920898438	-6.513275146484375	4.875938415527344	4.89117431640625
130#2021-06-24	0.1666666716337204	0.5	0.1428571492433548	1.0	0.23076923191547394	1.0	0.5555555820465088	0.7142857313156128	-1.9082565307617188	-1.465362548828125	-5.105354309082031	-4.9755096435546875	5.381500244140625	5.124267578125
130#2021-06-24	0.1666666716337204	0.5	0.1428571492433548	1.0	0.23076923191547394	1.0	0.4444444477558136	0.5714285969734192	-0.8559646606445312	-0.34832000732421875	-8.831687927246094	-6.158287048339844	5.572265625	5.922950744628906
913#2022-12-02	0.0	1.0	0.0	1.0	0.375	0.375	0.06666667014360428	1.0	-9.386398315429688	-4.439277648925781	-12.73760986328125	-8.525306701660156	-1.2605133056640625	-1.55328369140625
913#2022-12-02	0.0	1.0	0.0	1.0	0.3333333432674408	0.20000000298023224	0.06666667014360428	1.0	-5.4025421142578125	-1.5744705200195312	-9.959793090820312	-5.399627685546875	-0.35399627685546875	-0.6602554321289062
913#2022-12-02	0.0	1.0	0.0	1.0	0.3333333432674408	0.4285714328289032	0.0	1.0	-11.141319274902344	-6.245532989501953	-17.144943237304688	-12.47104263305664	-1.4277877807617188	-1.4713935852050781
913#2022-12-02	0.0	1.0	0.0	1.0	0.5555555820465088	0.7142857313156128	0.06666667014360428	1.0	-13.045761108398438	-8.595115661621094	-23.152854919433594	-14.959671020507812	-0.15203857421875	-0.033599853515625
913#2022-12-02	0.0	1.0	0.0	1.0	0.6000000238418579	0.27272728085517883	0.06666667014360428	1.0	-4.394172668457031	-3.123706817626953	-8.608634948730469	-2.581806182861328	-0.470184326171875	-0.4203529357910156
913#2022-12-02	0.0	1.0	0.0	1.0	0.4000000059604645	0.6666666865348816	0.06666667014360428	1.0	-11.681289672851562	-7.089485168457031	-19.44542694091797	-13.467025756835938	-1.5450286865234375	-1.5428390502929688
913#2022-12-02	0.0	1.0	0.0	1.0	0.375	0.375	0.0	1.0	-8.733573913574219	-5.283290863037109	-12.346267700195312	-5.749912261962891	-0.6730575561523438	-1.0657577514648438
913#2022-12-02	0.0	1.0	0.0	1.0	0.27272728085517883	0.6000000238418579	0.06666667014360428	1.0	-14.044136047363281	-8.511062622070312	-24.5032958984375	-16.105323791503906	0.06357574462890625	0.185699462890625
2063#2021-07-13	0.0	1.0	0.0	1.0	0.8333333134651184	0.5	0.06666667014360428	1.0	0.465484619140625	-0.40625	-3.5511627197265625	-5.1016082763671875	3.2809600830078125	1.3386459350585938
2063#2021-07-13	0.0	1.0	0.0	1.0	0.5714285969734192	0.4444444477558136	0.06666667014360428	1.0	2.3732070922851562	0.32219696044921875	-2.0188674926757812	-3.715667724609375	4.932914733886719	2.4806442260742188
2063#2021-07-13	0.0	1.0	0.0	1.0	0.5714285969734192	0.4444444477558136	0.0	1.0	-0.0767059326171875	-0.5162200927734375	-4.1693115234375	-5.192718505859375	6.010185241699219	2.581787109375
2063#2021-07-13	0.0	1.0	0.0	1.0	0.5714285969734192	0.4444444477558136	0.0	1.0	2.5566558837890625	1.2298660278320312	-2.1788558959960938	-3.407470703125	7.821983337402344	4.549095153808594
2063#2021-07-13	0.0	1.0	0.0	1.0	0.5	0.5	0.06666667014360428	1.0	3.0242233276367188	0.5655136108398438	-3.1149215698242188	-4.766090393066406	3.9776229858398438	2.0015106201171875
2063#2021-07-13	0.0	1.0	0.0	1.0	0.6666666865348816	0.4000000059604645	0.06666667014360428	1.0	2.411956787109375	0.8150482177734375	-1.8819656372070312	-3.9757232666015625	3.0433349609375	1.4053192138671875
2063#2021-07-13	0.0	1.0	0.0	1.0	0.4444444477558136	0.5714285969734192	0.0	1.0	2.1427764892578125	0.8204116821289062	-2.8566055297851562	-4.4736328125	6.759307861328125	2.88214111328125
2063#2021-07-13	0.0	1.0	0.0	1.0	0.75	0.75	0.06666667014360428	1.0	2.3072586059570312	0.49123382568359375	-4.5372161865234375	-5.3018035888671875	5.788307189941406	3.062469482421875
1745#2021-03-19	0.1666666716337204	0.5	0.0	1.0	0.1538461595773697	0.6666666865348816	0.06666667014360428	1.0	-6.990028381347656	-6.119293212890625	-12.036949157714844	-11.406532287597656	5.1696014404296875	4.679283142089844
1745#2021-03-19	0.1666666716337204	0.5	0.0	1.0	0.4444444477558136	0.5714285969734192	0.06666667014360428	1.0	-6.75927734375	-4.51043701171875	-7.894439697265625	-7.403556823730469	5.816650390625	5.970146179199219
1745#2021-03-19	0.1666666716337204	0.5	0.0	1.0	0.25	0.75	0.06666667014360428	1.0	-6.919105529785156	-4.528327941894531	-9.558876037597656	-8.271087646484375	3.7835006713867188	5.575843811035156
1745#2021-03-19	0.1666666716337204	0.5	0.0	1.0	0.1428571492433548	1.0	0.06666667014360428	1.0	-8.348533630371094	-4.895835876464844	-10.617057800292969	-9.420074462890625	5.8530426025390625	7.899742126464844
1745#2021-03-19	0.1666666716337204	0.5	0.0	1.0	0.4444444477558136	0.5714285969734192	0.0714285746216774	0.5	-7.705604553222656	-4.994163513183594	-9.888664245605469	-8.701431274414062	3.6293411254882812	5.292243957519531
1745#2021-03-19	0.1666666716337204	0.5	0.0	1.0	0.27272728085517883	0.6000000238418579	0.0	1.0	-6.134918212890625	-4.0088043212890625	-9.702667236328125	-8.232383728027344	3.9612960815429688	5.448577880859375
1745#2021-03-19	0.1666666716337204	0.5	0.0	1.0	0.1538461595773697	0.6666666865348816	0.06666667014360428	1.0	-5.580207824707031	-5.767768859863281	-11.418647766113281	-11.128669738769531	4.956207275390625	4.508308410644531
1745#2021-03-19	0.1666666716337204	0.5	0.0	1.0	0.4000000059604645	0.6666666865348816	0.0714285746216774	0.5	-6.2453765869140625	-5.525306701660156	-7.410125732421875	-8.823814392089844	6.7831573486328125	6.048606872558594
1370#2022-08-17	0.6000000238418579	1.0	0.0	1.0	0.5555555820465088	0.7142857313156128	0.0	1.0	-6.33642578125	-0.72967529296875	-13.125343322753906	-5.491382598876953	3.2402801513671875	2.2004165649414062
1370#2022-08-17	0.6000000238418579	1.0	0.0	1.0	0.5555555820465088	0.7142857313156128	0.06666667014360428	1.0	-9.487045288085938	-3.642528533935547	-11.616607666015625	-4.074565887451172	2.6317062377929688	1.5730209350585938
1370#2022-08-17	0.6000000238418579	1.0	0.0	1.0	0.5	0.5	0.06666667014360428	1.0	-7.7956390380859375	-2.173442840576172	-13.750778198242188	-4.260223388671875	2.5261306762695312	1.8399810791015625
1370#2022-08-17	0.6000000238418579	1.0	0.0	1.0	0.5	0.5	0.06666667014360428	1.0	-7.844078063964844	-1.8496131896972656	-15.406524658203125	-6.443302154541016	0.417724609375	1.7695732116699219
1370#2022-08-17	0.6000000238418579	1.0	0.0	1.0	0.5555555820465088	0.7142857313156128	0.06666667014360428	1.0	-10.393997192382812	-1.7396278381347656	-12.397964477539062	-2.502216339111328	3.458770751953125	2.9392776489257812
1370#2022-08-17	0.6000000238418579	1.0	0.0	1.0	0.625	0.625	0.06666667014360428	1.0	-10.8988037109375	-3.1796112060546875	-18.3106689453125	-7.803363800048828	-0.2534942626953125	2.3148574829101562
1370#2022-08-17	0.6000000238418579	1.0	0.0	1.0	0.5	0.5	0.0	1.0	-6.0991058349609375	-1.2270126342773438	-12.316925048828125	-2.4794387817382812	3.8242645263671875	2.028881072998047
1370#2022-08-17	0.6000000238418579	1.0	0.0	1.0	0.30000001192092896	0.5	0.06666667014360428	1.0	-7.930107116699219	-1.7632331848144531	-15.353561401367188	-6.515106201171875	0.190032958984375	1.9923744201660156
1702#2021-08-08	0.1666666716337204	0.5	0.0	1.0	0.27272728085517883	0.6000000238418579	0.3333333432674408	1.0	-7.307060241699219	-2.7924652099609375	-11.313621520996094	-3.7033004760742188	0.57574462890625	-0.6318359375
1702#2021-08-08	0.1666666716337204	0.5	0.0	1.0	0.30000001192092896	0.5	0.3333333432674408	1.0	-2.8029556274414062	-1.5039825439453125	-5.952934265136719	-3.26708984375	2.4761505126953125	-0.7213363647460938
1702#2021-08-08	0.1666666716337204	0.5	0.0	1.0	0.5714285969734192	0.4444444477558136	0.5	0.8333333134651184	-2.1407546997070312	-1.72723388671875	-3.1168365478515625	-2.11322021484375	0.8782577514648438	-0.6512222290039062
1702#2021-08-08	0.1666666716337204	0.5	0.0	1.0	0.625	0.625	0.5	0.8333333134651184	-1.6015548706054688	-1.5619964599609375	-3.6768417358398438	-2.23480224609375	0.9733963012695312	-0.5250396728515625
1702#2021-08-08	0.1666666716337204	0.5	0.0	1.0	0.5	0.5	0.75	0.75	-3.1683120727539062	-2.0686874389648438	-3.9864273071289062	-2.2148666381835938	0.7043304443359375	-0.6646041870117188
1702#2021-08-08	0.1666666716337204	0.5	0.0	1.0	0.5	0.8333333134651184	0.5555555820465088	0.7142857313156128	-1.5412750244140625	-1.7872314453125	-3.76898193359375	-2.373870849609375	1.1906890869140625	-0.791748046875
1702#2021-08-08	0.1666666716337204	0.5	0.0	1.0	0.5	0.8333333134651184	0.5555555820465088	0.7142857313156128	-3.426177978515625	-1.3962020874023438	-5.427101135253906	-3.17510986328125	0.9431304931640625	-0.5458984375
1702#2021-08-08	0.1666666716337204	0.5	0.0	1.0	0.4000000059604645	0.6666666865348816	0.4545454680919647	1.0	-1.7823028564453125	-1.92767333984375	-3.5550613403320312	-1.991119384765625	1.0865478515625	-0.7468032836914062
2160#2021-09-03	0.0	1.0	0.1428571492433548	1.0	0.75	0.25	0.0	1.0	-10.470062255859375	-5.711830139160156	-13.556411743164062	-6.674163818359375	1.7334976196289062	0.37420654296875
2160#2021-09-03	0.0	1.0	0.1428571492433548	1.0	1.0	0.4545454680919647	0.06666667014360428	1.0	-10.521453857421875	-4.955818176269531	-14.2381591796875	-5.859214782714844	0.578643798828125	-0.12054824829101562
2160#2021-09-03	0.0	1.0	0.1428571492433548	1.0	0.75	0.25	0.06666667014360428	1.0	-5.3438720703125	-4.235439300537109	-10.282089233398438	-5.706943511962891	1.496429443359375	0.060520172119140625
2160#2021-09-03	0.0	1.0	0.1428571492433548	1.0	0.800000011920929	0.3636363744735718	0.0	1.0	-10.314903259277344	-5.348564147949219	-14.145927429199219	-6.519767761230469	0.773162841796875	-0.29949188232421875
2160#2021-09-03	0.0	1.0	0.1428571492433548	1.0	1.0	0.23076923191547394	0.0	1.0	-2.0120773315429688	-3.737354278564453	-7.489723205566406	-4.036190032958984	1.4959182739257812	0.16691207885742188
2160#2021-09-03	0.0	1.0	0.1428571492433548	1.0	0.75	0.25	0.06666667014360428	1.0	-6.320075988769531	-3.7533912658691406	-11.752609252929688	-4.880626678466797	1.02716064453125	0.7093620300292969
2160#2021-09-03	0.0	1.0	0.1428571492433548	1.0	1.0	0.23076923191547394	0.0	1.0	-9.688514709472656	-4.614524841308594	-12.804496765136719	-5.735877990722656	0.6819534301757812	-0.3989906311035156
2160#2021-09-03	0.0	1.0	0.1428571492433548	1.0	0.6666666865348816	0.4000000059604645	0.0	1.0	-8.667304992675781	-5.344398498535156	-12.667884826660156	-6.450263977050781	1.7903060913085938	0.031459808349609375
2369#2022-01-15	0.1666666716337204	0.5	0.0	1.0	0.2222222238779068	0.2857142984867096	0.27272728085517883	0.6000000238418579	5.5345306396484375	-1.011627197265625	5.901847839355469	-1.0810661315917969	-0.61236572265625	-0.24800872802734375
2369#2022-01-15	0.1666666716337204	0.5	0.0	1.0	0.375	0.375	0.4000000059604645	0.6666666865348816	-1.4477157592773438	1.0200424194335938	-1.6046371459960938	0.47699737548828125	6.680290222167969	8.698150634765625
2369#2022-01-15	0.1666666716337204	0.5	0.0	1.0	0.25	0.25	0.375	0.375	-7.210426330566406	-7.293689727783203	-7.46527099609375	-6.044246673583984	2.1751251220703125	1.5402374267578125
2369#2022-01-15	0.1666666716337204	0.5	0.0	1.0	0.1666666716337204	0.5	0.1666666716337204	0.5	-8.317939758300781	-9.064765930175781	-8.616508483886719	-8.026657104492188	1.49267578125	0.3454627990722656
2369#2022-01-15	0.1666666716337204	0.5	0.0	1.0	0.3333333432674408	0.4285714328289032	0.25	0.75	2.2003173828125	-0.6759757995605469	0.5419845581054688	-1.9202308654785156	-2.2380447387695312	-0.8104515075683594
2369#2022-01-15	0.1666666716337204	0.5	0.0	1.0	0.20000000298023224	0.3333333432674408	0.27272728085517883	0.6000000238418579	-9.719451904296875	-5.790569305419922	-11.494850158691406	-7.117488861083984	-1.7425384521484375	-0.9461822509765625
2369#2022-01-15	0.1666666716337204	0.5	0.0	1.0	0.25	0.25	0.27272728085517883	0.6000000238418579	5.199089050292969	-1.1675338745117188	4.778068542480469	-0.6728019714355469	-0.43933868408203125	-0.6253395080566406
2369#2022-01-15	0.1666666716337204	0.5	0.0	1.0	0.27272728085517883	0.6000000238418579	0.25	0.75	2.2786865234375	-1.7398223876953125	-4.3793487548828125	-3.97589111328125	0.28638458251953125	-0.172576904296875
1202#2022-05-24	0.0	1.0	0.0	1.0	0.0	1.0	0.1538461595773697	0.6666666865348816	-3.7797164916992188	-2.8425750732421875	-6.766639709472656	-4.251197814941406	13.869239807128906	9.826980590820312
1202#2022-05-24	0.0	1.0	0.0	1.0	0.06666667014360428	1.0	0.06666667014360428	1.0	-3.0426788330078125	-2.3634109497070312	-7.568023681640625	-5.265899658203125	11.417991638183594	8.159393310546875
1202#2022-05-24	0.0	1.0	0.0	1.0	0.1428571492433548	1.0	0.1538461595773697	0.6666666865348816	-2.5878448486328125	-1.6673965454101562	-6.31304931640625	-3.4076385498046875	12.951248168945312	8.228141784667969
1202#2022-05-24	0.0	1.0	0.0	1.0	0.1428571492433548	1.0	0.06666667014360428	1.0	-5.0101318359375	-4.7053985595703125	-8.214889526367188	-6.90533447265625	11.26544189453125	6.918876647949219
1202#2022-05-24	0.0	1.0	0.0	1.0	0.06666667014360428	1.0	0.0714285746216774	0.5	-4.3822021484375	-2.91217041015625	-7.9531402587890625	-5.4288177490234375	4.750144958496094	2.491485595703125
1202#2022-05-24	0.0	1.0	0.0	1.0	0.06666667014360428	1.0	0.1428571492433548	1.0	-3.3923797607421875	-2.1045761108398438	-7.3724517822265625	-4.152900695800781	8.693695068359375	6.130744934082031
1202#2022-05-24	0.0	1.0	0.0	1.0	0.1428571492433548	1.0	0.0714285746216774	0.5	-3.662933349609375	-2.0164871215820312	-7.3135223388671875	-4.612762451171875	7.120819091796875	5.500022888183594
1202#2022-05-24	0.0	1.0	0.0	1.0	0.06666667014360428	1.0	0.1538461595773697	0.6666666865348816	-3.3168182373046875	-2.7503509521484375	-6.9398651123046875	-3.9583587646484375	9.66265869140625	6.6775970458984375
2033#2021-08-18	0.0	1.0	0.0	1.0	0.5714285969734192	0.4444444477558136	0.25	0.75	-1.4061737060546875	-1.4069595336914062	-2.70611572265625	-2.3811416625976562	4.517906188964844	1.1726531982421875
2033#2021-08-18	0.0	1.0	0.0	1.0	0.8333333134651184	0.5	0.06666667014360428	1.0	-0.022216796875	0.073394775390625	-3.443328857421875	-2.0041275024414062	2.8233642578125	1.9348678588867188
2033#2021-08-18	0.0	1.0	0.0	1.0	0.27272728085517883	0.6000000238418579	0.1666666716337204	0.5	-2.8196945190429688	-1.3318328857421875	-5.560569763183594	-3.4544754028320312	3.228179931640625	1.0195541381835938
2033#2021-08-18	0.0	1.0	0.0	1.0	0.4444444477558136	0.5714285969734192	0.1818181872367859	0.4000000059604645	-0.7164459228515625	0.19365692138671875	-2.3768081665039062	-0.4747314453125	5.597023010253906	3.1272125244140625
2033#2021-08-18	0.0	1.0	0.0	1.0	0.8571428656578064	0.6666666865348816	0.1538461595773697	0.6666666865348816	0.09209442138671875	0.481475830078125	-0.43083953857421875	0.2604217529296875	2.976806640625	1.8513565063476562
2033#2021-08-18	0.0	1.0	0.0	1.0	0.6666666865348816	0.4000000059604645	0.1428571492433548	1.0	-8.508583068847656	-3.287261962890625	-14.124305725097656	-6.169029235839844	1.1515731811523438	0.9275894165039062
2033#2021-08-18	0.0	1.0	0.0	1.0	0.7142857313156128	0.5555555820465088	0.1428571492433548	1.0	-0.9200820922851562	-0.7385787963867188	-9.980873107910156	-4.6749725341796875	3.6200408935546875	2.9056854248046875
2033#2021-08-18	0.0	1.0	0.0	1.0	0.7142857313156128	0.5555555820465088	0.1428571492433548	1.0	-2.5072555541992188	-1.379425048828125	-10.543968200683594	-4.732757568359375	2.801544189453125	2.803497314453125
618#2021-05-23	0.20000000298023224	0.3333333432674408	0.0	1.0	0.30000001192092896	0.5	0.06666667014360428	1.0	-7.49383544921875	-4.777423858642578	-10.950546264648438	-5.594837188720703	6.6791839599609375	-0.8391990661621094
618#2021-05-23	0.20000000298023224	0.3333333432674408	0.0	1.0	0.1538461595773697	0.6666666865348816	0.0	1.0	-3.5872268676757812	-5.330562591552734	-9.580665588378906	-5.971416473388672	3.8008956909179688	-0.19407272338867188
618#2021-05-23	0.20000000298023224	0.3333333432674408	0.0	1.0	0.27272728085517883	0.6000000238418579	0.06666667014360428	1.0	-5.281806945800781	-3.8887367248535156	-11.286956787109375	-6.316860198974609	5.9803009033203125	-0.5494308471679688
618#2021-05-23	0.20000000298023224	0.3333333432674408	0.0	1.0	0.1428571492433548	1.0	0.0	1.0	-2.563018798828125	-4.101230621337891	-8.038764953613281	-4.775882720947266	4.732513427734375	-0.21169662475585938
618#2021-05-23	0.20000000298023224	0.3333333432674408	0.0	1.0	0.1666666716337204	0.5	0.0	1.0	-2.9773788452148438	-3.136188507080078	-8.127204895019531	-5.608264923095703	3.1510848999023438	-1.6665306091308594
618#2021-05-23	0.20000000298023224	0.3333333432674408	0.0	1.0	0.25	0.75	0.06666667014360428	1.0	-5.280059814453125	-4.540691375732422	-10.914878845214844	-7.1121368408203125	4.2296142578125	-1.80224609375
618#2021-05-23	0.20000000298023224	0.3333333432674408	0.0	1.0	0.1538461595773697	0.6666666865348816	0.0	1.0	-2.7874298095703125	-1.4630470275878906	-10.419052124023438	-5.011440277099609	1.7798614501953125	-0.2592010498046875
618#2021-05-23	0.20000000298023224	0.3333333432674408	0.0	1.0	0.1538461595773697	0.6666666865348816	0.0	1.0	-4.168601989746094	-5.911895751953125	-10.400650024414062	-6.576560974121094	5.4841766357421875	-1.1365623474121094
557#2022-12-01	0.0	1.0	0.0	1.0	1.0	0.1428571492433548	0.0	1.0	-8.97271728515625	-5.579071044921875	-12.359619140625	-8.127311706542969	6.763359069824219	4.15081787109375
557#2022-12-01	0.0	1.0	0.0	1.0	0.75	0.25	0.0714285746216774	0.5	-11.96099853515625	-7.1994476318359375	-14.38214111328125	-8.375984191894531	3.3680191040039062	2.7851409912109375
557#2022-12-01	0.0	1.0	0.0	1.0	0.3333333432674408	0.07692307978868484	0.06666667014360428	1.0	-8.834541320800781	-4.491241455078125	-12.489936828613281	-6.5680084228515625	6.915618896484375	4.825439453125
557#2022-12-01	0.0	1.0	0.0	1.0	0.5	0.0714285746216774	0.0	1.0	-10.214088439941406	-6.111518859863281	-13.502052307128906	-8.614700317382812	5.2403411865234375	3.7667770385742188
557#2022-12-01	0.0	1.0	0.0	1.0	0.5	0.1666666716337204	0.06666667014360428	1.0	-6.3154449462890625	-2.8975448608398438	-8.06695556640625	-7.811370849609375	8.906929016113281	5.4558258056640625
557#2022-12-01	0.0	1.0	0.0	1.0	0.5	0.0714285746216774	0.0	1.0	-6.6515350341796875	-2.2552413940429688	-8.987350463867188	-5.254371643066406	7.134910583496094	4.976860046386719
557#2022-12-01	0.0	1.0	0.0	1.0	1.0	0.1428571492433548	0.0	1.0	-12.811874389648438	-8.238716125488281	-16.164337158203125	-10.148040771484375	1.7368850708007812	1.4224319458007812
557#2022-12-01	0.0	1.0	0.0	1.0	0.5	0.1666666716337204	0.06666667014360428	1.0	-11.873435974121094	-8.007034301757812	-14.516227722167969	-9.4456787109375	2.5779190063476562	2.196441650390625
2343#2021-12-21	0.0	1.0	0.0	1.0	0.25	0.75	0.3333333432674408	1.0	-5.554351806640625	-2.3914031982421875	-9.732833862304688	-3.7631454467773438	4.463233947753906	3.784576416015625
2343#2021-12-21	0.0	1.0	0.0	1.0	0.25	0.75	0.3333333432674408	1.0	-5.249076843261719	-1.1828956604003906	-7.4337158203125	-2.2741050720214844	3.4031906127929688	2.8971939086914062
2343#2021-12-21	0.0	1.0	0.0	1.0	0.4000000059604645	0.6666666865348816	0.3636363744735718	0.800000011920929	-7.8502044677734375	-4.362796783447266	-7.8708648681640625	-4.459125518798828	2.3900680541992188	3.477588653564453
2343#2021-12-21	0.0	1.0	0.0	1.0	0.4000000059604645	0.6666666865348816	0.1538461595773697	0.6666666865348816	-0.7399673461914062	0.08231353759765625	-6.3298492431640625	-0.45361328125	3.9376983642578125	0.9898529052734375
2343#2021-12-21	0.0	1.0	0.0	1.0	0.25	0.75	0.25	0.75	-4.1137847900390625	-1.8013420104980469	-10.402984619140625	-2.541423797607422	5.022491455078125	3.1667137145996094
2343#2021-12-21	0.0	1.0	0.0	1.0	0.27272728085517883	0.6000000238418579	0.3636363744735718	0.800000011920929	-7.354850769042969	-5.699657440185547	-10.008735656738281	-6.615917205810547	0.9479217529296875	1.2546234130859375
2343#2021-12-21	0.0	1.0	0.0	1.0	0.25	0.75	0.3636363744735718	0.800000011920929	-2.367645263671875	-0.01267242431640625	-8.382568359375	-1.0499954223632812	5.41351318359375	3.7876052856445312
2343#2021-12-21	0.0	1.0	0.0	1.0	0.3636363744735718	0.800000011920929	0.1538461595773697	0.6666666865348816	-1.7198333740234375	0.0257415771484375	-7.809326171875	-1.9077072143554688	3.2905120849609375	0.60382080078125
831#2022-11-22	0.0	1.0	0.0	1.0	0.1666666716337204	0.5	0.06666667014360428	1.0	-9.930381774902344	-6.5492095947265625	-15.779441833496094	-11.819313049316406	5.8265380859375	5.738059997558594
831#2022-11-22	0.0	1.0	0.0	1.0	0.06666667014360428	1.0	0.1428571492433548	1.0	-6.769256591796875	-4.9589691162109375	-15.636489868164062	-11.742263793945312	6.547264099121094	6.3861846923828125
831#2022-11-22	0.0	1.0	0.0	1.0	0.25	0.75	0.06666667014360428	1.0	-2.550537109375	-2.731658935546875	-11.618209838867188	-11.477462768554688	4.686058044433594	2.0214462280273438
831#2022-11-22	0.0	1.0	0.0	1.0	0.1428571492433548	1.0	0.06666667014360428	1.0	-4.188682556152344	-4.405204772949219	-13.675765991210938	-12.13623046875	6.168182373046875	3.3857498168945312
831#2022-11-22	0.0	1.0	0.0	1.0	0.5	0.8333333134651184	0.0	1.0	-4.934684753417969	-6.0300140380859375	-13.253921508789062	-12.086776733398438	8.255973815917969	4.770942687988281
831#2022-11-22	0.0	1.0	0.0	1.0	0.2222222238779068	0.2857142984867096	0.0	1.0	-5.0024871826171875	-4.675727844238281	-12.352180480957031	-11.331321716308594	2.7384185791015625	0.76361083984375
831#2022-11-22	0.0	1.0	0.0	1.0	0.1666666716337204	0.5	0.0	1.0	-6.4823150634765625	-5.113861083984375	-14.24365234375	-12.035285949707031	1.188629150390625	0.2033233642578125
831#2022-11-22	0.0	1.0	0.0	1.0	0.27272728085517883	0.6000000238418579	0.06666667014360428	1.0	-3.9645462036132812	-4.380775451660156	-12.14288330078125	-11.753402709960938	5.091796875	2.0781936645507812
1148#2023-02-21	0.0	1.0	0.1428571492433548	1.0	0.375	0.375	0.5	0.8333333134651184	-7.392280578613281	-7.73040771484375	-10.467361450195312	-10.470024108886719	2.8285675048828125	3.0785293579101562
1148#2023-02-21	0.0	1.0	0.1428571492433548	1.0	0.2222222238779068	0.2857142984867096	0.5	0.5	-6.379417419433594	-7.391754150390625	-10.4853515625	-11.073722839355469	2.54449462890625	2.4163970947265625
1148#2023-02-21	0.0	1.0	0.1428571492433548	1.0	0.1818181872367859	0.4000000059604645	0.3333333432674408	1.0	-5.3692626953125	-5.984443664550781	-10.159698486328125	-8.540367126464844	5.072059631347656	5.447807312011719
1148#2023-02-21	0.0	1.0	0.1428571492433548	1.0	0.1818181872367859	0.4000000059604645	0.4000000059604645	0.6666666865348816	-6.062644958496094	-6.639495849609375	-11.142051696777344	-9.621337890625	4.432830810546875	4.4189453125
1148#2023-02-21	0.0	1.0	0.1428571492433548	1.0	0.2222222238779068	0.2857142984867096	0.5555555820465088	0.7142857313156128	-7.099433898925781	-8.008987426757812	-11.154563903808594	-11.041358947753906	3.1937637329101562	3.0970306396484375
1148#2023-02-21	0.0	1.0	0.1428571492433548	1.0	0.09090909361839294	0.20000000298023224	0.25	0.75	-3.721221923828125	-4.4949493408203125	-9.0341796875	-9.015251159667969	7.413841247558594	5.487968444824219
1148#2023-02-21	0.0	1.0	0.1428571492433548	1.0	0.0833333358168602	0.25	0.4000000059604645	0.6666666865348816	-5.811256408691406	-6.232200622558594	-11.492378234863281	-9.3746337890625	5.558952331542969	4.392509460449219
1148#2023-02-21	0.0	1.0	0.1428571492433548	1.0	0.375	0.375	0.3333333432674408	1.0	-5.893501281738281	-6.807548522949219	-10.615531921386719	-9.872261047363281	4.278961181640625	4.2705230712890625
728#2021-04-22	0.1666666716337204	0.5	0.0	1.0	0.5	0.30000001192092896	0.06666667014360428	1.0	-3.8267669677734375	4.263206481933594	-9.213470458984375	1.2596359252929688	9.689201354980469	12.169036865234375
728#2021-04-22	0.1666666716337204	0.5	0.0	1.0	0.5714285969734192	0.4444444477558136	0.1428571492433548	1.0	-8.597152709960938	-5.092124938964844	-9.506271362304688	-5.358360290527344	5.47198486328125	5.264396667480469
728#2021-04-22	0.1666666716337204	0.5	0.0	1.0	0.3333333432674408	0.20000000298023224	0.0	1.0	-2.7676239013671875	4.214530944824219	-10.400314331054688	0.3535614013671875	9.677268981933594	9.912696838378906
728#2021-04-22	0.1666666716337204	0.5	0.0	1.0	0.6666666865348816	0.4000000059604645	0.1428571492433548	1.0	-7.982696533203125	3.3699264526367188	-9.832565307617188	3.6876983642578125	9.534156799316406	11.806068420410156
728#2021-04-22	0.1666666716337204	0.5	0.0	1.0	0.75	0.25	0.06666667014360428	1.0	-3.094635009765625	3.2647171020507812	-6.960205078125	0.9673843383789062	7.279594421386719	9.250694274902344
728#2021-04-22	0.1666666716337204	0.5	0.0	1.0	0.5	0.30000001192092896	0.1428571492433548	1.0	-5.448951721191406	2.5709075927734375	-10.623191833496094	0.47083282470703125	7.401336669921875	9.0921630859375
728#2021-04-22	0.1666666716337204	0.5	0.0	1.0	0.5	0.1666666716337204	0.23076923191547394	1.0	-7.67706298828125	4.3115692138671875	-9.228530883789062	4.5361480712890625	4.212471008300781	5.184089660644531
728#2021-04-22	0.1666666716337204	0.5	0.0	1.0	0.125	0.125	0.0	1.0	-2.0084381103515625	5.616020202636719	-9.669296264648438	1.8085174560546875	9.120018005371094	11.499382019042969
560#2021-03-27	0.0	1.0	0.0	1.0	0.375	0.375	0.5714285969734192	0.4444444477558136	-2.0282440185546875	-0.3430213928222656	-11.727996826171875	-3.702991485595703	3.5965652465820312	0.9584846496582031
560#2021-03-27	0.0	1.0	0.0	1.0	0.4285714328289032	0.3333333432674408	0.375	0.375	-2.607147216796875	-0.2050628662109375	-11.872283935546875	-3.6743545532226562	3.4465789794921875	1.1370506286621094
560#2021-03-27	0.0	1.0	0.0	1.0	0.375	0.375	0.5714285969734192	0.4444444477558136	-0.7037124633789062	-0.8889617919921875	-5.043296813964844	-1.290313720703125	2.7172393798828125	0.08141708374023438
560#2021-03-27	0.0	1.0	0.0	1.0	0.375	0.375	0.375	0.375	-4.299163818359375	-0.9510879516601562	-19.276031494140625	-13.967926025390625	8.635696411132812	3.0874481201171875
560#2021-03-27	0.0	1.0	0.0	1.0	0.3333333432674408	0.4285714328289032	0.5	0.5	-1.326995849609375	0.5819854736328125	-13.823654174804688	-6.821952819824219	6.318695068359375	2.303924560546875
560#2021-03-27	0.0	1.0	0.0	1.0	0.5714285969734192	0.4444444477558136	0.5714285969734192	0.4444444477558136	-3.5550994873046875	-1.3443870544433594	-5.935111999511719	-1.3861503601074219	1.4121780395507812	0.3002662658691406
560#2021-03-27	0.0	1.0	0.0	1.0	0.5714285969734192	0.4444444477558136	0.6000000238418579	0.27272728085517883	-4.299278259277344	-0.8478355407714844	-13.683151245117188	-4.935192108154297	2.2953567504882812	0.7543869018554688
560#2021-03-27	0.0	1.0	0.0	1.0	0.4285714328289032	0.3333333432674408	0.25	0.25	-0.0853271484375	-0.18999481201171875	-10.741371154785156	-2.9986343383789062	4.752403259277344	1.4583168029785156
486#2022-06-06	0.1428571492433548	1.0	0.0	1.0	0.5	0.5	0.06666667014360428	1.0	-5.845329284667969	-2.669300079345703	-7.126220703125	-1.6161766052246094	0.7058258056640625	-0.22969818115234375
486#2022-06-06	0.1428571492433548	1.0	0.0	1.0	0.6666666865348816	0.4000000059604645	0.1428571492433548	1.0	-6.973487854003906	-4.298336029052734	-7.2596588134765625	-3.1275711059570312	1.3044281005859375	0.5760002136230469
486#2022-06-06	0.1428571492433548	1.0	0.0	1.0	0.5714285969734192	0.4444444477558136	0.1428571492433548	1.0	-6.353187561035156	-3.2369918823242188	-7.290199279785156	-2.3418655395507812	0.5990982055664062	-0.0617828369140625
486#2022-06-06	0.1428571492433548	1.0	0.0	1.0	0.5	0.5	0.1428571492433548	1.0	-7.595489501953125	-3.3659515380859375	-8.697105407714844	-2.113750457763672	0.6990127563476562	-0.26667022705078125
486#2022-06-06	0.1428571492433548	1.0	0.0	1.0	0.5714285969734192	0.4444444477558136	0.1428571492433548	1.0	-7.259880065917969	-1.7928924560546875	-9.330635070800781	-1.2612228393554688	0.6777496337890625	-0.08546066284179688
486#2022-06-06	0.1428571492433548	1.0	0.0	1.0	0.5714285969734192	0.4444444477558136	0.1428571492433548	1.0	-7.754814147949219	-3.1109771728515625	-11.24444580078125	-3.553295135498047	0.35155487060546875	-0.1071319580078125
486#2022-06-06	0.1428571492433548	1.0	0.0	1.0	0.5714285969734192	0.4444444477558136	0.1538461595773697	0.6666666865348816	-9.803077697753906	-3.1899948120117188	-13.10394287109375	-4.029911041259766	0.6298599243164062	-0.12819290161132812
486#2022-06-06	0.1428571492433548	1.0	0.0	1.0	0.6000000238418579	0.27272728085517883	0.23076923191547394	1.0	-10.154312133789062	-3.0144195556640625	-13.116600036621094	-3.446002960205078	0.5511932373046875	0.09754562377929688
1810#2021-04-08	0.3333333432674408	1.0	0.3333333432674408	1.0	0.5555555820465088	0.7142857313156128	0.25	0.75	-7.5640869140625	-2.978851318359375	-19.028457641601562	-9.848579406738281	5.586700439453125	3.499969482421875
1810#2021-04-08	0.3333333432674408	1.0	0.3333333432674408	1.0	0.6666666865348816	0.4000000059604645	0.27272728085517883	0.6000000238418579	-2.1455307006835938	1.1118240356445312	-12.296653747558594	-5.9658355712890625	3.7534408569335938	3.2378311157226562
1810#2021-04-08	0.3333333432674408	1.0	0.3333333432674408	1.0	0.6000000238418579	0.27272728085517883	0.1538461595773697	0.6666666865348816	-15.227645874023438	-6.634429931640625	-23.347671508789062	-12.782333374023438	7.8277435302734375	5.852783203125
1810#2021-04-08	0.3333333432674408	1.0	0.3333333432674408	1.0	0.7142857313156128	0.5555555820465088	0.1538461595773697	0.6666666865348816	-15.444992065429688	-7.288360595703125	-23.123062133789062	-13.31707763671875	3.702239990234375	4.7354736328125
1810#2021-04-08	0.3333333432674408	1.0	0.3333333432674408	1.0	0.6000000238418579	0.27272728085517883	0.27272728085517883	0.6000000238418579	-5.767372131347656	-1.410430908203125	-22.595436096191406	-11.075485229492188	3.3388671875	2.5243301391601562
1810#2021-04-08	0.3333333432674408	1.0	0.3333333432674408	1.0	0.4000000059604645	0.1818181872367859	0.25	0.75	-12.776687622070312	-5.4333648681640625	-26.958175659179688	-16.31189727783203	6.698600769042969	4.796630859375
1810#2021-04-08	0.3333333432674408	1.0	0.3333333432674408	1.0	0.6000000238418579	0.27272728085517883	0.25	0.75	-15.199600219726562	-5.667945861816406	-21.115509033203125	-12.349716186523438	8.341590881347656	5.969490051269531
1810#2021-04-08	0.3333333432674408	1.0	0.3333333432674408	1.0	0.4000000059604645	0.1818181872367859	0.25	0.75	-11.485885620117188	-4.541770935058594	-26.827987670898438	-15.770050048828125	6.393463134765625	4.7138671875
234#2021-10-13	0.0	1.0	0.0	1.0	0.23076923191547394	1.0	0.3333333432674408	1.0	-3.0832977294921875	-4.2328948974609375	-8.325851440429688	-7.7008056640625	6.37115478515625	1.1570053100585938
234#2021-10-13	0.0	1.0	0.0	1.0	0.1428571492433548	1.0	0.1538461595773697	0.6666666865348816	0.5466766357421875	-5.133697509765625	-6.6755828857421875	-7.868202209472656	7.04156494140625	-0.1280975341796875
234#2021-10-13	0.0	1.0	0.0	1.0	0.1428571492433548	1.0	0.27272728085517883	0.6000000238418579	0.05633544921875	-3.289459228515625	-6.6646270751953125	-6.1609649658203125	6.6165008544921875	0.7399826049804688
234#2021-10-13	0.0	1.0	0.0	1.0	0.1428571492433548	1.0	0.1428571492433548	1.0	1.7768707275390625	-3.6990966796875	-4.891082763671875	-6.784339904785156	8.007278442382812	-0.17059326171875
234#2021-10-13	0.0	1.0	0.0	1.0	0.1428571492433548	1.0	0.1538461595773697	0.6666666865348816	-0.360198974609375	-4.695106506347656	-7.4274749755859375	-7.393699645996094	7.1395111083984375	0.0621795654296875
234#2021-10-13	0.0	1.0	0.0	1.0	0.23076923191547394	1.0	0.25	0.75	0.1198272705078125	-2.9473114013671875	-5.7471466064453125	-5.591987609863281	6.4951324462890625	0.8196792602539062
234#2021-10-13	0.0	1.0	0.0	1.0	0.06666667014360428	1.0	0.30000001192092896	0.5	-0.9274139404296875	-3.5041275024414062	-5.1832427978515625	-5.438865661621094	6.1319732666015625	0.6922683715820312
234#2021-10-13	0.0	1.0	0.0	1.0	0.1538461595773697	0.6666666865348816	0.30000001192092896	0.5	-1.80133056640625	-3.37335205078125	-5.019775390625	-4.853302001953125	4.703826904296875	0.7307357788085938
752#2021-04-24	0.0	1.0	0.0	1.0	0.3333333432674408	0.4285714328289032	0.1538461595773697	0.6666666865348816	-8.807479858398438	-3.261199951171875	-15.603256225585938	-6.005256652832031	2.7220001220703125	0.4376068115234375
752#2021-04-24	0.0	1.0	0.0	1.0	0.375	0.375	0.3333333432674408	1.0	-8.058303833007812	-2.3941497802734375	-10.785934448242188	-4.149566650390625	1.634185791015625	0.7921371459960938
752#2021-04-24	0.0	1.0	0.0	1.0	0.3333333432674408	0.4285714328289032	0.23076923191547394	1.0	-2.25628662109375	-1.5090560913085938	-6.9928131103515625	-4.84246826171875	4.3666839599609375	0.9901885986328125
752#2021-04-24	0.0	1.0	0.0	1.0	0.3333333432674408	0.4285714328289032	0.1666666716337204	0.5	-7.39971923828125	-1.8965377807617188	-12.622657775878906	-5.5860137939453125	2.2302932739257812	1.4617156982421875
752#2021-04-24	0.0	1.0	0.0	1.0	0.5	0.5	0.1818181872367859	0.4000000059604645	-5.5548248291015625	-1.8945999145507812	-7.937690734863281	-2.499298095703125	1.8194351196289062	0.9621505737304688
752#2021-04-24	0.0	1.0	0.0	1.0	0.5	0.5	0.3333333432674408	0.4285714328289032	-3.9134292602539062	-1.5392684936523438	-6.0973358154296875	-2.2935714721679688	1.2887725830078125	0.6219482421875
752#2021-04-24	0.0	1.0	0.0	1.0	0.5714285969734192	0.4444444477558136	0.1666666716337204	0.5	-6.757545471191406	-2.4226913452148438	-10.578849792480469	-3.840057373046875	1.8446044921875	0.29315185546875
752#2021-04-24	0.0	1.0	0.0	1.0	0.5	0.5	0.4000000059604645	0.6666666865348816	-2.117340087890625	-1.3196182250976562	-4.43585205078125	-2.5801925659179688	3.3633651733398438	1.53277587890625
852#2022-12-08	0.1428571492433548	1.0	0.0	1.0	0.27272728085517883	0.6000000238418579	0.06666667014360428	1.0	-5.1016082763671875	-4.1520233154296875	-13.985427856445312	-8.664466857910156	6.8282928466796875	9.459754943847656
852#2022-12-08	0.1428571492433548	1.0	0.0	1.0	0.3333333432674408	0.4285714328289032	0.0	1.0	-8.533096313476562	-4.864814758300781	-15.615753173828125	-7.3619842529296875	5.92938232421875	8.544975280761719
852#2022-12-08	0.1428571492433548	1.0	0.0	1.0	0.20000000298023224	0.3333333432674408	0.1428571492433548	1.0	-7.151519775390625	-1.9512786865234375	-10.228652954101562	-6.131752014160156	10.811248779296875	7.6145782470703125
852#2022-12-08	0.1428571492433548	1.0	0.0	1.0	0.1818181872367859	0.4000000059604645	0.1428571492433548	1.0	-6.0257415771484375	-9.33905029296875	-15.93328857421875	-12.477325439453125	2.7336044311523438	3.3193817138671875
852#2022-12-08	0.1428571492433548	1.0	0.0	1.0	0.3333333432674408	0.4285714328289032	0.0	1.0	-11.165817260742188	-7.847984313964844	-18.680374145507812	-10.841392517089844	4.526603698730469	5.0462646484375
852#2022-12-08	0.1428571492433548	1.0	0.0	1.0	0.30000001192092896	0.5	0.0	1.0	-6.3314208984375	-5.5716400146484375	-15.553802490234375	-8.416221618652344	6.1151580810546875	8.587715148925781
852#2022-12-08	0.1428571492433548	1.0	0.0	1.0	0.3333333432674408	0.4285714328289032	0.06666667014360428	1.0	-12.228195190429688	-8.118698120117188	-18.5797119140625	-10.883819580078125	4.196632385253906	4.528350830078125
852#2022-12-08	0.1428571492433548	1.0	0.0	1.0	0.27272728085517883	0.6000000238418579	0.1428571492433548	1.0	-7.2345428466796875	-3.7647476196289062	-13.81500244140625	-8.387992858886719	7.41131591796875	6.579582214355469
1726#2022-01-02	0.0	1.0	0.0	1.0	0.3333333432674408	1.0	0.0	1.0	-18.543357849121094	-9.67205810546875	-27.511314392089844	-16.70349884033203	0.9795150756835938	2.8629531860351562
1726#2022-01-02	0.0	1.0	0.0	1.0	0.1666666716337204	0.5	0.0	1.0	-1.2194061279296875	-5.592536926269531	-8.184799194335938	-8.986335754394531	1.6297607421875	1.1281929016113281
1726#2022-01-02	0.0	1.0	0.0	1.0	0.3333333432674408	1.0	0.0	1.0	-3.13336181640625	-5.9767608642578125	-17.8514404296875	-10.251861572265625	1.5510025024414062	1.0317916870117188
1726#2022-01-02	0.0	1.0	0.0	1.0	0.23076923191547394	1.0	0.0	1.0	2.2044906616210938	-1.0774345397949219	-3.260009765625	-7.438335418701172	1.5947723388671875	0.13547515869140625
1726#2022-01-02	0.0	1.0	0.0	1.0	0.1428571492433548	1.0	0.0	1.0	3.210174560546875	-1.8542251586914062	-1.2766952514648438	-8.687690734863281	1.98004150390625	0.17744064331054688
1726#2022-01-02	0.0	1.0	0.0	1.0	0.4000000059604645	0.6666666865348816	0.0	1.0	1.6354751586914062	-1.9412498474121094	-2.4507064819335938	-7.573886871337891	1.831695556640625	1.0925788879394531
1726#2022-01-02	0.0	1.0	0.0	1.0	0.23076923191547394	1.0	0.0	1.0	2.5343856811523438	-0.8603591918945312	-3.4019012451171875	-8.027854919433594	1.5482559204101562	-0.0288543701171875
1726#2022-01-02	0.0	1.0	0.0	1.0	0.25	0.75	0.0	1.0	-0.14376068115234375	-5.867279052734375	-19.575698852539062	-13.511581420898438	3.0526504516601562	2.682708740234375
1618#2021-03-13	0.3333333432674408	1.0	0.1428571492433548	1.0	0.5714285969734192	0.4444444477558136	0.1428571492433548	1.0	-8.12579345703125	-11.557273864746094	-9.961532592773438	-14.85595703125	3.5583343505859375	1.9589920043945312
1618#2021-03-13	0.3333333432674408	1.0	0.1428571492433548	1.0	0.800000011920929	0.3636363744735718	0.06666667014360428	1.0	-5.6827545166015625	-9.948806762695312	-6.6265869140625	-12.239036560058594	3.639556884765625	2.3188095092773438
1618#2021-03-13	0.3333333432674408	1.0	0.1428571492433548	1.0	0.5714285969734192	0.4444444477558136	0.1428571492433548	1.0	-7.4557342529296875	-11.900634765625	-8.609176635742188	-15.226364135742188	3.1175994873046875	1.4154510498046875
1618#2021-03-13	0.3333333432674408	1.0	0.1428571492433548	1.0	0.5714285969734192	0.4444444477558136	0.23076923191547394	1.0	-10.41888427734375	-11.646858215332031	-14.649688720703125	-15.146728515625	3.7543792724609375	2.701171875
1618#2021-03-13	0.3333333432674408	1.0	0.1428571492433548	1.0	0.6666666865348816	0.4000000059604645	0.1428571492433548	1.0	-6.81915283203125	-11.349441528320312	-7.8622283935546875	-13.876869201660156	3.4507904052734375	2.0901641845703125
1618#2021-03-13	0.3333333432674408	1.0	0.1428571492433548	1.0	0.6666666865348816	0.4000000059604645	0.06666667014360428	1.0	-1.0705413818359375	-5.744499206542969	-2.0860595703125	-6.9863128662109375	2.28338623046875	2.8847732543945312
1618#2021-03-13	0.3333333432674408	1.0	0.1428571492433548	1.0	0.2857142984867096	0.2222222238779068	0.1428571492433548	1.0	-7.179901123046875	-9.741325378417969	-10.048919677734375	-13.231941223144531	6.3142852783203125	3.367828369140625
1618#2021-03-13	0.3333333432674408	1.0	0.1428571492433548	1.0	0.4444444477558136	0.5714285969734192	0.0	1.0	-6.861907958984375	-9.702613830566406	-11.609359741210938	-14.108894348144531	4.92303466796875	2.2687606811523438
174#2021-12-06	0.0	1.0	0.0	1.0	0.30000001192092896	0.5	0.0	1.0	2.221099853515625	1.9210968017578125	-3.30670166015625	-1.7508392333984375	6.5752410888671875	5.8719024658203125
174#2021-12-06	0.0	1.0	0.0	1.0	0.4285714328289032	0.3333333432674408	0.0	1.0	0.321075439453125	-0.04656219482421875	-3.8289947509765625	-2.72576904296875	6.1434783935546875	4.871315002441406
174#2021-12-06	0.0	1.0	0.0	1.0	0.3333333432674408	0.20000000298023224	0.0	1.0	-1.8568115234375	-1.370635986328125	-9.022476196289062	-5.692230224609375	6.393119812011719	5.591033935546875
174#2021-12-06	0.0	1.0	0.0	1.0	0.375	0.375	0.0	1.0	-3.842041015625	-0.33425140380859375	-11.720314025878906	-6.058631896972656	6.087318420410156	5.9859466552734375
174#2021-12-06	0.0	1.0	0.0	1.0	0.5	0.5	0.0	1.0	1.2640380859375	0.9205551147460938	-5.412689208984375	-3.0681381225585938	6.5469207763671875	5.548332214355469
174#2021-12-06	0.0	1.0	0.0	1.0	0.2857142984867096	0.2222222238779068	0.0	1.0	1.0964431762695312	0.7840805053710938	-3.40594482421875	-2.2104949951171875	5.9525146484375	5.0325775146484375
174#2021-12-06	0.0	1.0	0.0	1.0	0.4444444477558136	0.5714285969734192	0.0	1.0	0.8533172607421875	-0.28443145751953125	-4.793281555175781	-3.3864288330078125	5.4296112060546875	4.670013427734375
174#2021-12-06	0.0	1.0	0.0	1.0	0.4285714328289032	0.3333333432674408	0.0	1.0	0.30666351318359375	-0.38318634033203125	-4.047813415527344	-2.9700775146484375	6.049934387207031	5.096153259277344
1635#2021-03-09	0.1428571492433548	1.0	0.0	1.0	0.4444444477558136	0.5714285969734192	0.3636363744735718	0.800000011920929	6.810821533203125	4.491172790527344	5.4607391357421875	3.8699798583984375	2.2759552001953125	1.6424179077148438
1635#2021-03-09	0.1428571492433548	1.0	0.0	1.0	0.7142857313156128	0.5555555820465088	0.3636363744735718	0.800000011920929	6.905479431152344	4.1392364501953125	7.482551574707031	4.0947418212890625	0.73004150390625	0.8752365112304688
1635#2021-03-09	0.1428571492433548	1.0	0.0	1.0	0.4444444477558136	0.5714285969734192	0.27272728085517883	0.6000000238418579	5.190711975097656	3.8585433959960938	4.41259765625	3.28302001953125	1.0545730590820312	1.2213211059570312
1635#2021-03-09	0.1428571492433548	1.0	0.0	1.0	0.4444444477558136	0.5714285969734192	0.5	0.8333333134651184	5.52764892578125	4.035369873046875	1.9927444458007812	2.3079681396484375	1.3152923583984375	0.9747695922851562
1635#2021-03-09	0.1428571492433548	1.0	0.0	1.0	0.625	0.625	0.4444444477558136	0.5714285969734192	5.308464050292969	2.9925384521484375	5.9341278076171875	3.0799179077148438	0.7038116455078125	0.50262451171875
1635#2021-03-09	0.1428571492433548	1.0	0.0	1.0	0.30000001192092896	0.5	0.3636363744735718	0.800000011920929	6.036415100097656	3.360015869140625	3.3961334228515625	2.5681915283203125	2.1155166625976562	1.0443115234375
1635#2021-03-09	0.1428571492433548	1.0	0.0	1.0	0.4444444477558136	0.5714285969734192	0.25	0.75	4.9324798583984375	3.7765045166015625	1.0851287841796875	1.2945709228515625	3.3160247802734375	2.1351089477539062
1635#2021-03-09	0.1428571492433548	1.0	0.0	1.0	0.5714285969734192	0.4444444477558136	0.27272728085517883	0.6000000238418579	6.462211608886719	4.3673553466796875	6.917274475097656	4.3302154541015625	1.176727294921875	1.231536865234375
1513#2021-02-22	0.0	1.0	0.0	1.0	0.625	0.625	0.3636363744735718	0.800000011920929	-2.2305755615234375	0.47566986083984375	-7.22198486328125	-2.6711959838867188	4.587532043457031	1.673675537109375
1513#2021-02-22	0.0	1.0	0.0	1.0	0.5	0.8333333134651184	0.06666667014360428	1.0	-2.400482177734375	-0.5914077758789062	-8.264251708984375	-6.9176483154296875	13.581695556640625	6.824913024902344
1513#2021-02-22	0.0	1.0	0.0	1.0	0.3636363744735718	0.800000011920929	0.0	1.0	3.8946609497070312	2.8055572509765625	-10.767021179199219	-6.8160552978515625	7.216438293457031	3.9895858764648438
1513#2021-02-22	0.0	1.0	0.0	1.0	0.625	0.625	0.23076923191547394	1.0	-0.7466506958007812	0.986236572265625	-13.555107116699219	-5.96490478515625	7.702995300292969	2.9907760620117188
1513#2021-02-22	0.0	1.0	0.0	1.0	0.4444444477558136	0.5714285969734192	0.1428571492433548	1.0	-1.2182998657226562	0.69488525390625	-16.656822204589844	-8.604240417480469	7.328033447265625	3.25750732421875
1513#2021-02-22	0.0	1.0	0.0	1.0	0.4444444477558136	0.5714285969734192	0.23076923191547394	1.0	-0.38362884521484375	1.1304550170898438	-13.728218078613281	-6.9348602294921875	6.637763977050781	2.6279983520507812
1513#2021-02-22	0.0	1.0	0.0	1.0	0.5	0.8333333134651184	0.1428571492433548	1.0	2.93701171875	3.351165771484375	-12.17706298828125	-5.250526428222656	6.3195648193359375	3.7242660522460938
1513#2021-02-22	0.0	1.0	0.0	1.0	0.5555555820465088	0.7142857313156128	0.23076923191547394	1.0	-3.62774658203125	0.5657730102539062	-14.615020751953125	-7.4151153564453125	9.4039306640625	5.469642639160156
109#2021-10-28	0.4000000059604645	0.6666666865348816	0.0	1.0	0.25	0.0833333358168602	0.06666667014360428	1.0	-7.26373291015625	-4.3428497314453125	-7.9793701171875	-5.556694030761719	8.663681030273438	8.556358337402344
109#2021-10-28	0.4000000059604645	0.6666666865348816	0.0	1.0	0.25	0.0833333358168602	0.06666667014360428	1.0	-5.59722900390625	-2.54827880859375	-7.0042724609375	-3.7005844116210938	9.260978698730469	8.670440673828125
109#2021-10-28	0.4000000059604645	0.6666666865348816	0.0	1.0	0.6666666865348816	0.1538461595773697	0.06666667014360428	1.0	-4.9967193603515625	-3.6082916259765625	-9.376052856445312	-6.056785583496094	7.0497283935546875	6.2211151123046875
109#2021-10-28	0.4000000059604645	0.6666666865348816	0.0	1.0	0.25	0.0833333358168602	0.06666667014360428	1.0	-4.07489013671875	-1.187408447265625	-7.332183837890625	-3.4850921630859375	9.266883850097656	9.336807250976562
109#2021-10-28	0.4000000059604645	0.6666666865348816	0.0	1.0	0.6666666865348816	0.1538461595773697	0.0714285746216774	0.5	-7.7506866455078125	-4.44097900390625	-10.587646484375	-6.1239776611328125	9.12860107421875	8.684539794921875
109#2021-10-28	0.4000000059604645	0.6666666865348816	0.0	1.0	0.25	0.0833333358168602	0.06666667014360428	1.0	-8.260650634765625	-3.6287612915039062	-9.608245849609375	-4.81561279296875	8.045440673828125	8.252288818359375
109#2021-10-28	0.4000000059604645	0.6666666865348816	0.0	1.0	0.6666666865348816	0.1538461595773697	0.1428571492433548	1.0	-3.825927734375	-4.215263366699219	-9.06390380859375	-7.18316650390625	7.562355041503906	5.740791320800781
109#2021-10-28	0.4000000059604645	0.6666666865348816	0.0	1.0	0.5	0.1666666716337204	0.06666667014360428	1.0	-3.789398193359375	-5.0499267578125	-9.144119262695312	-7.673431396484375	8.906173706054688	6.0799560546875
1263#2021-03-31	0.0	1.0	0.0	1.0	1.0	0.4545454680919647	0.1538461595773697	0.6666666865348816	-7.77911376953125	0.00560760498046875	-10.759262084960938	-1.0609054565429688	1.3938140869140625	0.43509674072265625
1263#2021-03-31	0.0	1.0	0.0	1.0	1.0	0.4545454680919647	0.1428571492433548	1.0	-12.288177490234375	-1.3882369995117188	-17.354751586914062	-4.6528472900390625	0.5232467651367188	0.05277252197265625
1263#2021-03-31	0.0	1.0	0.0	1.0	0.6666666865348816	0.4000000059604645	0.1428571492433548	1.0	-17.1700439453125	-8.880020141601562	-23.62481689453125	-14.927413940429688	4.150459289550781	0.46222686767578125
1263#2021-03-31	0.0	1.0	0.0	1.0	0.4285714328289032	0.3333333432674408	0.3333333432674408	1.0	-14.876632690429688	-9.157424926757812	-19.555587768554688	-15.220352172851562	3.5630111694335938	0.8867568969726562
1263#2021-03-31	0.0	1.0	0.0	1.0	0.800000011920929	0.3636363744735718	0.1666666716337204	0.5	-7.086090087890625	0.04993438720703125	-14.892608642578125	-3.6523513793945312	0.5570220947265625	0.19659423828125
1263#2021-03-31	0.0	1.0	0.0	1.0	0.800000011920929	0.3636363744735718	0.06666667014360428	1.0	-18.202957153320312	-9.512832641601562	-22.972366333007812	-14.17132568359375	3.0297698974609375	0.7411422729492188
1263#2021-03-31	0.0	1.0	0.0	1.0	1.0	0.3333333432674408	0.06666667014360428	1.0	-13.315345764160156	-3.8961639404296875	-23.422767639160156	-12.912445068359375	1.7204742431640625	-0.1713104248046875
1263#2021-03-31	0.0	1.0	0.0	1.0	0.6666666865348816	0.4000000059604645	0.4000000059604645	0.6666666865348816	-14.404090881347656	-2.2897567749023438	-21.544044494628906	-6.7880096435546875	0.8062210083007812	0.1691436767578125
1540#2021-03-01	0.4000000059604645	0.6666666865348816	0.0	1.0	0.3333333432674408	0.20000000298023224	0.1428571492433548	1.0	-6.1986236572265625	-13.508590698242188	-12.647979736328125	-18.631813049316406	5.8615264892578125	3.8467254638671875
1540#2021-03-01	0.4000000059604645	0.6666666865348816	0.0	1.0	0.25	0.25	0.23076923191547394	1.0	-6.0987548828125	-10.898956298828125	-14.078170776367188	-19.614608764648438	8.509033203125	3.9390487670898438
1540#2021-03-01	0.4000000059604645	0.6666666865348816	0.0	1.0	0.7142857313156128	0.5555555820465088	0.25	0.75	-3.24761962890625	-3.2843475341796875	-4.455780029296875	-4.5037384033203125	10.041290283203125	15.760520935058594
1540#2021-03-01	0.4000000059604645	0.6666666865348816	0.0	1.0	0.4000000059604645	0.6666666865348816	0.1428571492433548	1.0	-7.0668487548828125	-11.178337097167969	-13.137527465820312	-18.418060302734375	7.630218505859375	4.747230529785156
1540#2021-03-01	0.4000000059604645	0.6666666865348816	0.0	1.0	0.375	0.375	0.1428571492433548	1.0	-5.6483154296875	-9.676094055175781	-9.354217529296875	-10.921882629394531	8.00244140625	9.472976684570312
1540#2021-03-01	0.4000000059604645	0.6666666865348816	0.0	1.0	0.5	0.5	0.1538461595773697	0.6666666865348816	-6.2759246826171875	-11.794403076171875	-9.643356323242188	-14.086555480957031	6.6673126220703125	6.5532073974609375
1540#2021-03-01	0.4000000059604645	0.6666666865348816	0.0	1.0	0.6666666865348816	0.4000000059604645	0.3333333432674408	1.0	-6.9514312744140625	-11.392044067382812	-13.45367431640625	-19.724586486816406	2.1241302490234375	1.2639389038085938
1540#2021-03-01	0.4000000059604645	0.6666666865348816	0.0	1.0	0.4444444477558136	0.5714285969734192	0.1818181872367859	0.4000000059604645	-8.273300170898438	-13.474281311035156	-10.545135498046875	-15.826324462890625	6.4258270263671875	6.126914978027344
164#2021-03-25	0.0	1.0	0.0	1.0	0.3636363744735718	0.800000011920929	0.1428571492433548	1.0	-3.507049560546875	-6.621223449707031	-5.89404296875	-10.323684692382812	8.124740600585938	10.582191467285156
164#2021-03-25	0.0	1.0	0.0	1.0	0.23076923191547394	1.0	0.1428571492433548	1.0	-3.1607208251953125	-5.471366882324219	-6.978485107421875	-10.725570678710938	10.21038818359375	11.373916625976562
164#2021-03-25	0.0	1.0	0.0	1.0	0.3333333432674408	0.4285714328289032	0.3636363744735718	0.800000011920929	-3.6853485107421875	-5.3542938232421875	-4.8144073486328125	-7.2940216064453125	6.46197509765625	7.941291809082031
164#2021-03-25	0.0	1.0	0.0	1.0	0.1666666716337204	0.5	0.25	0.75	-1.9620361328125	-2.9346847534179688	-3.5720672607421875	-5.8210906982421875	8.005935668945312	11.109466552734375
164#2021-03-25	0.0	1.0	0.0	1.0	0.3333333432674408	0.4285714328289032	0.3636363744735718	0.800000011920929	-3.4489898681640625	-3.9163742065429688	-4.7872467041015625	-6.0432586669921875	6.998138427734375	9.973472595214844
164#2021-03-25	0.0	1.0	0.0	1.0	0.1818181872367859	0.4000000059604645	0.27272728085517883	0.6000000238418579	-2.6091461181640625	-5.290107727050781	-5.033294677734375	-9.381523132324219	9.466156005859375	10.450874328613281
164#2021-03-25	0.0	1.0	0.0	1.0	0.4444444477558136	0.5714285969734192	0.23076923191547394	1.0	-3.30413818359375	-6.621376037597656	-4.3040924072265625	-8.971473693847656	4.525848388671875	10.250495910644531
164#2021-03-25	0.0	1.0	0.0	1.0	0.3636363744735718	0.800000011920929	0.1428571492433548	1.0	-1.4555206298828125	-4.318145751953125	-2.7772064208984375	-8.793449401855469	12.6729736328125	13.170249938964844
1151#2021-08-02	0.1428571492433548	1.0	0.0	1.0	0.5555555820465088	0.7142857313156128	0.4000000059604645	0.6666666865348816	-4.1686248779296875	-2.5071640014648438	-6.12457275390625	-5.637977600097656	12.485572814941406	9.931983947753906
1151#2021-08-02	0.1428571492433548	1.0	0.0	1.0	0.3636363744735718	0.800000011920929	0.3636363744735718	0.800000011920929	-2.4431915283203125	-3.5126571655273438	-2.9967193603515625	-5.449851989746094	7.1305694580078125	5.320579528808594
1151#2021-08-02	0.1428571492433548	1.0	0.0	1.0	0.4000000059604645	0.6666666865348816	0.4444444477558136	0.5714285969734192	-2.280975341796875	-2.4601364135742188	-4.1101531982421875	-5.048866271972656	11.05902099609375	7.5187225341796875
1151#2021-08-02	0.1428571492433548	1.0	0.0	1.0	0.7142857313156128	0.5555555820465088	0.1428571492433548	1.0	-3.919097900390625	-3.9911041259765625	-3.0179443359375	-4.702140808105469	8.430709838867188	6.3406829833984375
1151#2021-08-02	0.1428571492433548	1.0	0.0	1.0	0.27272728085517883	0.6000000238418579	0.3636363744735718	0.800000011920929	-2.25933837890625	-3.4882125854492188	-2.31414794921875	-4.4217987060546875	7.8475494384765625	4.391792297363281
1151#2021-08-02	0.1428571492433548	1.0	0.0	1.0	0.4444444477558136	0.5714285969734192	0.3636363744735718	0.800000011920929	-2.5131378173828125	-3.7388458251953125	-5.230072021484375	-6.68011474609375	12.73785400390625	9.702171325683594
1151#2021-08-02	0.1428571492433548	1.0	0.0	1.0	0.5	0.5	0.3636363744735718	0.800000011920929	-5.30780029296875	-4.4304656982421875	-7.514404296875	-7.278717041015625	10.996421813964844	8.821037292480469
1151#2021-08-02	0.1428571492433548	1.0	0.0	1.0	0.27272728085517883	0.6000000238418579	0.3636363744735718	0.800000011920929	-1.974884033203125	-1.8046951293945312	-4.547607421875	-5.055328369140625	13.060455322265625	10.430000305175781
1346#2021-09-18	0.0	1.0	0.0	1.0	0.5	0.5	0.06666667014360428	1.0	-8.239212036132812	-5.705257415771484	-13.7412109375	-7.284076690673828	2.8747940063476562	-1.8970527648925781
1346#2021-09-18	0.0	1.0	0.0	1.0	0.3333333432674408	0.4285714328289032	0.0	1.0	-8.100021362304688	-3.059436798095703	-13.14947509765625	-4.868656158447266	2.5482254028320312	-0.1380462646484375
1346#2021-09-18	0.0	1.0	0.0	1.0	0.1818181872367859	0.4000000059604645	0.0	1.0	-7.165199279785156	-4.356929779052734	-10.705612182617188	-5.550327301025391	3.518890380859375	-0.5541038513183594
1346#2021-09-18	0.0	1.0	0.0	1.0	0.20000000298023224	0.3333333432674408	0.06666667014360428	1.0	-11.767738342285156	-6.348533630371094	-16.786590576171875	-7.827491760253906	2.7912979125976562	-1.6151084899902344
1346#2021-09-18	0.0	1.0	0.0	1.0	0.30000001192092896	0.5	0.0	1.0	-4.791900634765625	-2.6726913452148438	-12.904838562011719	-3.715911865234375	5.279533386230469	2.1628990173339844
1346#2021-09-18	0.0	1.0	0.0	1.0	0.09090909361839294	0.20000000298023224	0.06666667014360428	1.0	-9.899520874023438	-3.2560768127441406	-14.100715637207031	-4.319431304931641	1.0774078369140625	-0.6235694885253906
1346#2021-09-18	0.0	1.0	0.0	1.0	0.3333333432674408	0.4285714328289032	0.06666667014360428	1.0	-7.269866943359375	-5.073574066162109	-10.614410400390625	-6.459598541259766	3.0909042358398438	-1.2381553649902344
1346#2021-09-18	0.0	1.0	0.0	1.0	0.5	0.5	0.06666667014360428	1.0	-8.2877197265625	-3.9314041137695312	-13.413055419921875	-5.06158447265625	1.335845947265625	0.8269309997558594
14#2022-12-05	0.0	1.0	0.1428571492433548	1.0	0.3333333432674408	0.4285714328289032	0.1818181872367859	0.4000000059604645	-7.953956604003906	-0.8109817504882812	-12.397064208984375	-1.1669692993164062	1.5252761840820312	-0.965667724609375
14#2022-12-05	0.0	1.0	0.1428571492433548	1.0	0.5	0.8333333134651184	0.3333333432674408	1.0	-11.454437255859375	-3.6566734313964844	-16.096771240234375	-4.929920196533203	3.343963623046875	0.86102294921875
14#2022-12-05	0.0	1.0	0.1428571492433548	1.0	0.4285714328289032	0.3333333432674408	0.27272728085517883	0.6000000238418579	-9.145561218261719	-2.956512451171875	-12.6754150390625	-3.3475875854492188	1.0061798095703125	-1.4452896118164062
14#2022-12-05	0.0	1.0	0.1428571492433548	1.0	0.4444444477558136	0.5714285969734192	0.23076923191547394	1.0	-9.710807800292969	-1.638397216796875	-13.776588439941406	-2.4917449951171875	1.517242431640625	-1.491302490234375
14#2022-12-05	0.0	1.0	0.1428571492433548	1.0	0.3636363744735718	0.800000011920929	0.23076923191547394	1.0	-9.141365051269531	-3.770313262939453	-13.062210083007812	-5.091693878173828	1.5155410766601562	-0.09256744384765625
14#2022-12-05	0.0	1.0	0.1428571492433548	1.0	0.3636363744735718	0.800000011920929	0.25	0.75	-11.030738830566406	-2.7492446899414062	-16.13970947265625	-4.377296447753906	2.5125808715820312	-1.3340835571289062
14#2022-12-05	0.0	1.0	0.1428571492433548	1.0	0.4444444477558136	0.5714285969734192	0.27272728085517883	0.6000000238418579	-9.760368347167969	-3.4407806396484375	-13.021873474121094	-4.114387512207031	1.2519912719726562	-0.5515670776367188
14#2022-12-05	0.0	1.0	0.1428571492433548	1.0	0.3333333432674408	0.4285714328289032	0.1666666716337204	0.5	-6.664192199707031	-2.6865386962890625	-10.789749145507812	-3.141021728515625	1.5115737915039062	-1.52117919921875
117#2022-03-28	0.0	1.0	0.0	1.0	0.5714285969734192	0.4444444477558136	0.1538461595773697	0.6666666865348816	-11.585556030273438	-9.962024688720703	-10.566055297851562	-14.835315704345703	-0.2060546875	1.2744331359863281
117#2022-03-28	0.0	1.0	0.0	1.0	0.5	0.30000001192092896	0.4000000059604645	0.6666666865348816	-15.234138488769531	-11.50955581665039	-10.971000671386719	-13.154766082763672	1.5810470581054688	-0.5649185180664062
117#2022-03-28	0.0	1.0	0.0	1.0	0.5714285969734192	0.4444444477558136	0.25	0.75	-7.8469696044921875	-11.105388641357422	-6.8439788818359375	-14.823619842529297	4.7787322998046875	0.94024658203125
117#2022-03-28	0.0	1.0	0.0	1.0	0.5	0.5	0.25	0.75	-10.472991943359375	-12.182723999023438	-10.33642578125	-15.192298889160156	1.7810592651367188	0.24591445922851562
117#2022-03-28	0.0	1.0	0.0	1.0	0.4285714328289032	0.3333333432674408	0.3333333432674408	1.0	-12.657730102539062	-10.954032897949219	-8.63653564453125	-15.728851318359375	1.7546234130859375	0.7475814819335938
117#2022-03-28	0.0	1.0	0.0	1.0	0.5714285969734192	0.4444444477558136	0.4000000059604645	0.6666666865348816	-12.917335510253906	-11.217689514160156	-11.459632873535156	-13.030960083007812	0.8540802001953125	-0.2608833312988281
117#2022-03-28	0.0	1.0	0.0	1.0	0.4444444477558136	0.5714285969734192	0.25	0.75	-10.34747314453125	-9.733131408691406	-10.094253540039062	-13.509078979492188	0.0655670166015625	0.7276954650878906
117#2022-03-28	0.0	1.0	0.0	1.0	0.6666666865348816	0.4000000059604645	0.25	0.75	-10.527778625488281	-11.45656967163086	-8.789390563964844	-15.307247161865234	2.7713546752929688	0.014781951904296875
1378#2022-06-22	0.0	1.0	0.0	1.0	0.1666666716337204	0.5	0.1428571492433548	1.0	-4.6958465576171875	-0.22110748291015625	-7.962852478027344	-1.314178466796875	1.7732162475585938	0.05417633056640625
1378#2022-06-22	0.0	1.0	0.0	1.0	0.27272728085517883	0.6000000238418579	0.1428571492433548	1.0	-5.7726287841796875	0.392181396484375	-10.311134338378906	-1.35931396484375	2.2112808227539062	0.665802001953125
1378#2022-06-22	0.0	1.0	0.0	1.0	0.25	0.75	0.0714285746216774	0.5	0.659912109375	-0.47434234619140625	-2.0698471069335938	-1.0075149536132812	2.1394424438476562	1.0855026245117188
1378#2022-06-22	0.0	1.0	0.0	1.0	0.30000001192092896	0.5	0.1538461595773697	0.6666666865348816	1.1647186279296875	0.24765777587890625	-6.403511047363281	-0.7777023315429688	2.0665435791015625	0.27144622802734375
1378#2022-06-22	0.0	1.0	0.0	1.0	0.0833333358168602	0.25	0.1428571492433548	1.0	1.4650115966796875	-0.05681610107421875	-1.60394287109375	-0.5896377563476562	0.5302734375	1.2493438720703125
1378#2022-06-22	0.0	1.0	0.0	1.0	0.30000001192092896	0.5	0.23076923191547394	1.0	-1.8940811157226562	-0.6481781005859375	-8.129638671875	-1.0406036376953125	2.3665771484375	0.5930404663085938
1378#2022-06-22	0.0	1.0	0.0	1.0	0.4000000059604645	0.6666666865348816	0.1428571492433548	1.0	-0.2042236328125	0.6383056640625	-7.670524597167969	-0.925384521484375	3.5434951782226562	0.5313796997070312
1378#2022-06-22	0.0	1.0	0.0	1.0	0.25	0.75	0.1538461595773697	0.6666666865348816	-0.5135040283203125	1.7880325317382812	-7.001190185546875	0.8537216186523438	1.1748809814453125	0.662872314453125
1906#2021-05-07	0.0	1.0	0.0	1.0	0.3333333432674408	0.4285714328289032	0.5714285969734192	0.4444444477558136	-14.982963562011719	-2.6616897583007812	-12.262184143066406	0.27215576171875	2.1842803955078125	5.170326232910156
1906#2021-05-07	0.0	1.0	0.0	1.0	0.3333333432674408	0.4285714328289032	0.4000000059604645	0.6666666865348816	-20.630020141601562	-10.249656677246094	-22.27557373046875	-11.687606811523438	2.1872406005859375	2.251983642578125
1906#2021-05-07	0.0	1.0	0.0	1.0	0.3333333432674408	0.4285714328289032	0.5555555820465088	0.7142857313156128	-17.691375732421875	-6.0325164794921875	-16.121627807617188	-5.073463439941406	2.5693893432617188	3.592315673828125
1906#2021-05-07	0.0	1.0	0.0	1.0	0.375	0.375	0.5	0.5	-21.00140380859375	-9.477676391601562	-19.991836547851562	-9.679794311523438	0.9256973266601562	1.7098617553710938
1906#2021-05-07	0.0	1.0	0.0	1.0	0.30000001192092896	0.5	0.3333333432674408	0.4285714328289032	-15.099090576171875	-2.4734268188476562	-11.374374389648438	0.88055419921875	2.5190963745117188	5.284278869628906
1906#2021-05-07	0.0	1.0	0.0	1.0	0.20000000298023224	0.3333333432674408	0.25	0.75	-18.97509002685547	-10.642631530761719	-21.26490020751953	-12.799140930175781	2.8276748657226562	2.1840896606445312
1906#2021-05-07	0.0	1.0	0.0	1.0	0.2222222238779068	0.2857142984867096	0.1666666716337204	0.5	-16.508071899414062	-8.712356567382812	-22.121810913085938	-11.87139892578125	1.5581588745117188	1.3031692504882812
1906#2021-05-07	0.0	1.0	0.0	1.0	0.25	0.25	0.25	0.25	-20.35919952392578	-10.433555603027344	-19.265647888183594	-9.131622314453125	2.155975341796875	2.5087203979492188
1331#2023-01-31	0.1428571492433548	1.0	0.1428571492433548	1.0	0.8333333134651184	0.5	0.1666666716337204	0.5	-5.883552551269531	-4.842430114746094	-10.244346618652344	-8.229469299316406	5.591606140136719	3.897552490234375
1331#2023-01-31	0.1428571492433548	1.0	0.1428571492433548	1.0	0.6000000238418579	0.27272728085517883	0.1538461595773697	0.6666666865348816	-3.423858642578125	-3.1914215087890625	-10.752914428710938	-8.478904724121094	7.426544189453125	5.498222351074219
1331#2023-01-31	0.1428571492433548	1.0	0.1428571492433548	1.0	0.4285714328289032	0.3333333432674408	0.1666666716337204	0.5	-8.293083190917969	-6.3379364013671875	-11.384284973144531	-9.196731567382812	4.665184020996094	3.8548660278320312
1331#2023-01-31	0.1428571492433548	1.0	0.1428571492433548	1.0	0.3333333432674408	0.20000000298023224	0.1666666716337204	0.5	-5.842529296875	-5.2923736572265625	-8.897201538085938	-8.324775695800781	3.6824798583984375	2.9600448608398438
1331#2023-01-31	0.1428571492433548	1.0	0.1428571492433548	1.0	0.5	0.30000001192092896	0.07692307978868484	0.3333333432674408	-7.0620574951171875	-6.010955810546875	-9.782241821289062	-8.583122253417969	5.318702697753906	4.1210174560546875
1331#2023-01-31	0.1428571492433548	1.0	0.1428571492433548	1.0	0.4285714328289032	0.3333333432674408	0.07692307978868484	0.3333333432674408	-3.914306640625	-3.3466796875	-7.7501678466796875	-7.9629058837890625	5.808586120605469	4.12969970703125
1331#2023-01-31	0.1428571492433548	1.0	0.1428571492433548	1.0	0.8333333134651184	0.5	0.07692307978868484	0.3333333432674408	-7.468231201171875	-6.208976745605469	-10.86981201171875	-8.853141784667969	5.456794738769531	4.5210418701171875
1331#2023-01-31	0.1428571492433548	1.0	0.1428571492433548	1.0	0.5	0.5	0.07692307978868484	0.3333333432674408	-5.1123504638671875	-4.187263488769531	-8.71368408203125	-6.7091064453125	6.8848419189453125	5.9483489990234375
2613#2022-08-01	0.0	1.0	0.1428571492433548	1.0	0.27272728085517883	0.6000000238418579	0.1538461595773697	0.6666666865348816	-5.429595947265625	-0.48181915283203125	-3.5142669677734375	-1.148345947265625	2.3671875	4.5790252685546875
2613#2022-08-01	0.0	1.0	0.1428571492433548	1.0	0.3333333432674408	0.4285714328289032	0.25	0.75	-4.2054443359375	-3.8226470947265625	-3.5905609130859375	-5.1549072265625	3.2732086181640625	6.526634216308594
2613#2022-08-01	0.0	1.0	0.1428571492433548	1.0	0.3333333432674408	0.4285714328289032	0.1428571492433548	1.0	-11.981796264648438	-10.783729553222656	-10.432815551757812	-11.124229431152344	5.0948944091796875	3.4770278930664062
2613#2022-08-01	0.0	1.0	0.1428571492433548	1.0	0.30000001192092896	0.5	0.1538461595773697	0.6666666865348816	-3.1275482177734375	-0.9203109741210938	-2.1857757568359375	-2.8892440795898438	2.1045379638671875	4.357490539550781
2613#2022-08-01	0.0	1.0	0.1428571492433548	1.0	0.2222222238779068	0.2857142984867096	0.1538461595773697	0.6666666865348816	-6.459747314453125	-1.9176406860351562	-5.121368408203125	-3.0738754272460938	6.973640441894531	9.479179382324219
2613#2022-08-01	0.0	1.0	0.1428571492433548	1.0	0.375	0.375	0.25	0.75	-5.9857635498046875	-3.551177978515625	-5.514312744140625	-4.545989990234375	7.175086975097656	8.770462036132812
2613#2022-08-01	0.0	1.0	0.1428571492433548	1.0	0.2222222238779068	0.2857142984867096	0.06666667014360428	1.0	-4.9073333740234375	-2.2084503173828125	-3.0361785888671875	-3.1368026733398438	12.978477478027344	11.4244384765625
2613#2022-08-01	0.0	1.0	0.1428571492433548	1.0	0.3333333432674408	0.4285714328289032	0.1428571492433548	1.0	-6.5799713134765625	-1.770721435546875	-4.6670074462890625	-2.6069259643554688	8.786544799804688	10.195991516113281
362#2021-05-28	0.0	1.0	0.0	1.0	0.5714285969734192	0.4444444477558136	0.1428571492433548	1.0	-5.639747619628906	-0.9663848876953125	-7.944587707519531	-2.64617919921875	1.9614105224609375	0.5067672729492188
362#2021-05-28	0.0	1.0	0.0	1.0	0.5	0.30000001192092896	0.23076923191547394	1.0	-3.7649383544921875	0.8200225830078125	-5.081092834472656	0.12557220458984375	5.156211853027344	3.8968124389648438
362#2021-05-28	0.0	1.0	0.0	1.0	0.5	0.5	0.3333333432674408	1.0	-4.596092224121094	-0.5243682861328125	-6.919898986816406	-1.0551223754882812	1.4155502319335938	0.39437103271484375
362#2021-05-28	0.0	1.0	0.0	1.0	0.4285714328289032	0.3333333432674408	0.06666667014360428	1.0	-3.8125228881835938	-0.9670944213867188	-12.241920471191406	-5.616783142089844	4.134208679199219	1.9478759765625
362#2021-05-28	0.0	1.0	0.0	1.0	0.5	0.5	0.0	1.0	-5.131683349609375	-1.7863845825195312	-9.091751098632812	-4.50518798828125	3.8019790649414062	0.66119384765625
362#2021-05-28	0.0	1.0	0.0	1.0	0.4000000059604645	0.6666666865348816	0.06666667014360428	1.0	-0.43576812744140625	0.5165328979492188	-7.413749694824219	-4.2513427734375	2.633941650390625	1.29119873046875
362#2021-05-28	0.0	1.0	0.0	1.0	0.5	0.5	0.0	1.0	-4.461250305175781	-1.105560302734375	-8.097946166992188	-3.6628494262695312	2.816986083984375	0.931182861328125
362#2021-05-28	0.0	1.0	0.0	1.0	0.375	0.375	0.1428571492433548	1.0	-3.6380233764648438	-0.42779541015625	-5.948402404785156	-2.2321014404296875	2.3411407470703125	1.0551071166992188
2166#2021-10-04	0.0	1.0	0.0	1.0	0.23076923191547394	1.0	0.1428571492433548	1.0	4.084434509277344	0.48694610595703125	1.1097793579101562	-0.7925643920898438	5.724723815917969	2.402099609375
2166#2021-10-04	0.0	1.0	0.0	1.0	0.06666667014360428	1.0	0.06666667014360428	1.0	4.00970458984375	0.1217803955078125	2.1679000854492188	-1.1444473266601562	5.434333801269531	0.7824172973632812
2166#2021-10-04	0.0	1.0	0.0	1.0	0.1428571492433548	1.0	0.06666667014360428	1.0	0.40285491943359375	-0.369171142578125	-1.5385894775390625	-2.369232177734375	1.3033294677734375	-0.5621566772460938
2166#2021-10-04	0.0	1.0	0.0	1.0	0.3636363744735718	0.800000011920929	0.1428571492433548	1.0	-1.864593505859375	-1.1950836181640625	-3.7303237915039062	-4.567619323730469	3.3545989990234375	0.9244003295898438
2166#2021-10-04	0.0	1.0	0.0	1.0	0.1428571492433548	1.0	0.1428571492433548	1.0	2.2433929443359375	0.063934326171875	1.1097869873046875	-1.2825469970703125	2.4774246215820312	-0.612579345703125
2166#2021-10-04	0.0	1.0	0.0	1.0	0.1538461595773697	0.6666666865348816	0.06666667014360428	1.0	1.7352066040039062	0.5752639770507812	-0.8561935424804688	-1.0092239379882812	3.673828125	1.325897216796875
2166#2021-10-04	0.0	1.0	0.0	1.0	0.1428571492433548	1.0	0.06666667014360428	1.0	1.9792556762695312	-0.5076370239257812	-0.5005035400390625	-2.6271896362304688	5.443534851074219	2.02630615234375
2166#2021-10-04	0.0	1.0	0.0	1.0	0.23076923191547394	1.0	0.1428571492433548	1.0	4.1849517822265625	0.0800628662109375	2.2838973999023438	-2.1772384643554688	4.305747985839844	-0.30547332763671875
1372#2021-05-21	0.1428571492433548	1.0	0.0	1.0	0.5	0.30000001192092896	0.1538461595773697	0.6666666865348816	-10.344345092773438	-8.291595458984375	-11.967697143554688	-9.152618408203125	5.042449951171875	3.0360946655273438
1372#2021-05-21	0.1428571492433548	1.0	0.0	1.0	0.3333333432674408	0.4285714328289032	0.1538461595773697	0.6666666865348816	-6.228302001953125	-7.555793762207031	-8.619171142578125	-10.971725463867188	4.9901580810546875	1.2143783569335938
1372#2021-05-21	0.1428571492433548	1.0	0.0	1.0	0.4285714328289032	0.3333333432674408	0.06666667014360428	1.0	-15.846954345703125	-7.398796081542969	-17.226486206054688	-7.904083251953125	3.7677001953125	3.2205581665039062
1372#2021-05-21	0.1428571492433548	1.0	0.0	1.0	0.4545454680919647	1.0	0.1538461595773697	0.6666666865348816	-14.790359497070312	-10.137489318847656	-18.280044555664062	-11.861106872558594	4.657989501953125	3.1668930053710938
1372#2021-05-21	0.1428571492433548	1.0	0.0	1.0	0.4285714328289032	0.3333333432674408	0.0714285746216774	0.5	-7.38397216796875	-5.482307434082031	-17.497833251953125	-8.686309814453125	4.774200439453125	3.819061279296875
1372#2021-05-21	0.1428571492433548	1.0	0.0	1.0	0.5	0.30000001192092896	0.06666667014360428	1.0	-10.882308959960938	-7.039115905761719	-15.631881713867188	-8.679901123046875	3.625762939453125	3.0176773071289062
1372#2021-05-21	0.1428571492433548	1.0	0.0	1.0	0.4444444477558136	0.5714285969734192	0.0714285746216774	0.5	-7.2779388427734375	-6.50799560546875	-15.464462280273438	-10.0660400390625	5.0377197265625	3.8569107055664062
1372#2021-05-21	0.1428571492433548	1.0	0.0	1.0	0.4444444477558136	0.5714285969734192	0.1538461595773697	0.6666666865348816	-13.143844604492188	-11.820693969726562	-15.88592529296875	-12.971824645996094	4.5881805419921875	1.0166854858398438
1947#2022-07-30	1.0	0.1428571492433548	0.0	1.0	0.75	0.75	0.0	1.0	1.988067626953125	0.61773681640625	-7.205230712890625	-9.849327087402344	9.166084289550781	3.31439208984375
1947#2022-07-30	1.0	0.1428571492433548	0.0	1.0	0.4000000059604645	0.6666666865348816	0.06666667014360428	1.0	1.5696334838867188	-0.75579833984375	-5.3193511962890625	-9.406097412109375	8.227127075195312	2.342803955078125
1947#2022-07-30	1.0	0.1428571492433548	0.0	1.0	0.625	0.625	0.23076923191547394	1.0	1.4224929809570312	0.220916748046875	-1.9049072265625	-6.408607482910156	6.917572021484375	1.7085494995117188
1947#2022-07-30	1.0	0.1428571492433548	0.0	1.0	0.5	0.5	0.1428571492433548	1.0	0.9568634033203125	0.10956573486328125	-5.973052978515625	-9.2943115234375	5.13055419921875	1.7239456176757812
1947#2022-07-30	1.0	0.1428571492433548	0.0	1.0	0.4285714328289032	0.3333333432674408	0.0714285746216774	0.5	-0.86279296875	-2.593109130859375	-4.7182769775390625	-8.395774841308594	7.468658447265625	1.6051788330078125
1947#2022-07-30	1.0	0.1428571492433548	0.0	1.0	0.4444444477558136	0.5714285969734192	0.23076923191547394	1.0	0.8087158203125	-1.0902557373046875	-3.4893264770507812	-7.7030029296875	2.9956283569335938	1.192626953125
1947#2022-07-30	1.0	0.1428571492433548	0.0	1.0	0.5555555820465088	0.7142857313156128	0.0	1.0	1.0557708740234375	-0.7741241455078125	-4.3972015380859375	-8.808387756347656	6.371681213378906	1.908843994140625
1947#2022-07-30	1.0	0.1428571492433548	0.0	1.0	0.8333333134651184	0.5	0.1428571492433548	1.0	1.19647216796875	-0.0930938720703125	-1.8118896484375	-6.822837829589844	3.7026290893554688	1.3948745727539062
1068#2022-05-26	0.0	1.0	0.0	1.0	0.4444444477558136	0.5714285969734192	0.06666667014360428	1.0	-2.3053970336914062	-0.11170196533203125	-4.113883972167969	-2.8839950561523438	0.7672500610351562	0.6507339477539062
1068#2022-05-26	0.0	1.0	0.0	1.0	0.25	0.75	0.06666667014360428	1.0	-2.4585723876953125	1.2259445190429688	-3.6174774169921875	-0.9915313720703125	0.6579437255859375	0.8460617065429688
1068#2022-05-26	0.0	1.0	0.0	1.0	0.27272728085517883	0.6000000238418579	0.06666667014360428	1.0	-1.1103363037109375	1.7922592163085938	-1.8974990844726562	0.8334274291992188	-0.4999237060546875	0.4881591796875
1068#2022-05-26	0.0	1.0	0.0	1.0	0.4000000059604645	0.6666666865348816	0.1428571492433548	1.0	-1.9096908569335938	-0.16968536376953125	-5.192619323730469	-5.182708740234375	0.31558990478515625	0.36175537109375
1068#2022-05-26	0.0	1.0	0.0	1.0	0.1818181872367859	0.4000000059604645	0.0	1.0	-4.695770263671875	1.3526077270507812	-11.283088684082031	-5.99603271484375	0.7454147338867188	0.6263961791992188
1068#2022-05-26	0.0	1.0	0.0	1.0	0.25	0.75	0.1428571492433548	1.0	-1.2993621826171875	0.7713470458984375	-3.5924072265625	-2.8447341918945312	0.36609649658203125	0.3686370849609375
1068#2022-05-26	0.0	1.0	0.0	1.0	0.4000000059604645	0.6666666865348816	0.1428571492433548	1.0	-1.2639236450195312	0.8008956909179688	-2.5078277587890625	-1.2342300415039062	-0.03438568115234375	0.41129302978515625
1068#2022-05-26	0.0	1.0	0.0	1.0	0.5	0.5	0.1428571492433548	1.0	-2.1812591552734375	0.1060791015625	-2.7899856567382812	-1.4556350708007812	-0.33985137939453125	0.45375823974609375
2259#2021-11-10	0.1428571492433548	1.0	0.0	1.0	0.7142857313156128	0.5555555820465088	0.0	1.0	-15.127281188964844	-10.186111450195312	-15.538185119628906	-12.607276916503906	9.832748413085938	7.074409484863281
2259#2021-11-10	0.1428571492433548	1.0	0.0	1.0	0.7142857313156128	0.5555555820465088	0.0	1.0	-15.421127319335938	-8.645919799804688	-17.836822509765625	-13.179618835449219	7.413597106933594	6.6271209716796875
2259#2021-11-10	0.1428571492433548	1.0	0.0	1.0	0.2222222238779068	0.2857142984867096	0.0	1.0	-15.19097900390625	-9.715927124023438	-12.881576538085938	-10.089469909667969	7.5088653564453125	6.13336181640625
2259#2021-11-10	0.1428571492433548	1.0	0.0	1.0	0.4000000059604645	0.6666666865348816	0.0	1.0	-15.910346984863281	-9.535514831542969	-13.414619445800781	-10.5562744140625	8.081474304199219	6.551353454589844
2259#2021-11-10	0.1428571492433548	1.0	0.0	1.0	0.5	0.5	0.0	1.0	-16.483200073242188	-10.126373291015625	-15.907791137695312	-12.651092529296875	8.409744262695312	6.5454254150390625
2259#2021-11-10	0.1428571492433548	1.0	0.0	1.0	0.2222222238779068	0.2857142984867096	0.0	1.0	-11.607955932617188	-7.615081787109375	-18.623001098632812	-13.827781677246094	4.024810791015625	2.7225341796875
2259#2021-11-10	0.1428571492433548	1.0	0.0	1.0	0.6666666865348816	0.4000000059604645	0.0	1.0	-8.268768310546875	-3.8936004638671875	-22.049606323242188	-15.567329406738281	4.34478759765625	3.809539794921875
2259#2021-11-10	0.1428571492433548	1.0	0.0	1.0	0.375	0.375	0.0	1.0	-18.54584503173828	-12.200851440429688	-16.53704071044922	-12.510612487792969	7.63494873046875	6.4379425048828125
2026#2021-06-28	0.1428571492433548	1.0	0.0	1.0	0.375	0.375	0.25	0.75	-1.6944046020507812	2.3263702392578125	-6.8525848388671875	-3.3901519775390625	1.4036865234375	0.01383209228515625
2026#2021-06-28	0.1428571492433548	1.0	0.0	1.0	0.30000001192092896	0.5	0.1428571492433548	1.0	3.1432113647460938	2.1796646118164062	-3.241302490234375	-4.3248138427734375	0.16129302978515625	-0.3827972412109375
2026#2021-06-28	0.1428571492433548	1.0	0.0	1.0	0.5	0.30000001192092896	0.1538461595773697	0.6666666865348816	-1.5199508666992188	0.9519882202148438	-7.02874755859375	-7.2221832275390625	0.036376953125	0.0307464599609375
2026#2021-06-28	0.1428571492433548	1.0	0.0	1.0	0.25	0.25	0.1538461595773697	0.6666666865348816	-1.3802871704101562	2.7323760986328125	-5.966239929199219	0.5253753662109375	1.9790725708007812	1.3813934326171875
2026#2021-06-28	0.1428571492433548	1.0	0.0	1.0	0.4444444477558136	0.5714285969734192	0.25	0.75	-2.20269775390625	0.4760589599609375	-6.1607208251953125	-6.5302276611328125	-0.42288970947265625	0.02696990966796875
2026#2021-06-28	0.1428571492433548	1.0	0.0	1.0	0.4285714328289032	0.3333333432674408	0.25	0.75	1.43255615234375	2.1460037231445312	-3.2476882934570312	-2.6922454833984375	-0.8656997680664062	-0.2240142822265625
2026#2021-06-28	0.1428571492433548	1.0	0.0	1.0	0.4000000059604645	0.1818181872367859	0.25	0.75	-2.689727783203125	0.85162353515625	-7.380950927734375	-5.778587341308594	-0.47489166259765625	0.3105316162109375
2026#2021-06-28	0.1428571492433548	1.0	0.0	1.0	0.4285714328289032	0.3333333432674408	0.1538461595773697	0.6666666865348816	-1.8276290893554688	1.0884780883789062	-8.583915710449219	-6.657630920410156	-0.48261260986328125	0.35411834716796875
139#2022-05-21	0.5	0.5	0.3333333432674408	1.0	0.3636363744735718	0.800000011920929	0.23076923191547394	1.0	0.771087646484375	0.6317520141601562	-6.649505615234375	-1.6457328796386719	3.8465499877929688	1.2385482788085938
139#2022-05-21	0.5	0.5	0.3333333432674408	1.0	0.5555555820465088	0.7142857313156128	0.23076923191547394	1.0	3.9541549682617188	0.2302398681640625	-1.41302490234375	-1.1177749633789062	4.348152160644531	0.7172279357910156
139#2022-05-21	0.5	0.5	0.3333333432674408	1.0	0.23076923191547394	1.0	0.1428571492433548	1.0	-2.075897216796875	0.49053192138671875	-11.528854370117188	-2.434417724609375	3.04437255859375	1.6924209594726562
139#2022-05-21	0.5	0.5	0.3333333432674408	1.0	0.3333333432674408	0.4285714328289032	0.06666667014360428	1.0	3.07586669921875	0.25061798095703125	-7.327606201171875	-1.9143791198730469	3.35498046875	1.1452789306640625
139#2022-05-21	0.5	0.5	0.3333333432674408	1.0	0.23076923191547394	1.0	0.1428571492433548	1.0	-2.1594696044921875	0.38852691650390625	-12.956100463867188	-2.8289642333984375	2.68017578125	1.4776763916015625
139#2022-05-21	0.5	0.5	0.3333333432674408	1.0	0.1538461595773697	0.6666666865348816	0.1428571492433548	1.0	3.6055450439453125	-0.06212615966796875	-7.6502227783203125	-1.6383438110351562	5.386756896972656	0.6647453308105469
139#2022-05-21	0.5	0.5	0.3333333432674408	1.0	0.25	0.75	0.0	1.0	1.8168716430664062	-0.8989486694335938	-2.9961318969726562	-2.3738250732421875	4.3751220703125	1.4857711791992188
139#2022-05-21	0.5	0.5	0.3333333432674408	1.0	0.4000000059604645	0.6666666865348816	0.1428571492433548	1.0	4.08856201171875	0.06879425048828125	-4.5327911376953125	-1.4502716064453125	3.7049179077148438	1.0407257080078125
192#2022-08-05	0.0	1.0	0.0	1.0	0.5	0.5	0.06666667014360428	1.0	0.47856903076171875	-0.215301513671875	-0.48504638671875	-0.469268798828125	8.864730834960938	6.2518768310546875
192#2022-08-05	0.0	1.0	0.0	1.0	0.23076923191547394	1.0	0.06666667014360428	1.0	4.763435363769531	2.4460678100585938	-3.4211349487304688	-2.9386367797851562	2.9204483032226562	0.19474029541015625
192#2022-08-05	0.0	1.0	0.0	1.0	0.1666666716337204	0.5	0.1428571492433548	1.0	4.079261779785156	3.02099609375	-3.2622222900390625	-3.709808349609375	4.9278411865234375	3.258026123046875
192#2022-08-05	0.0	1.0	0.0	1.0	0.23076923191547394	1.0	0.0	1.0	4.1270904541015625	3.40948486328125	-5.845527648925781	-7.7056884765625	3.0173797607421875	0.40985107421875
192#2022-08-05	0.0	1.0	0.0	1.0	0.23076923191547394	1.0	0.0	1.0	3.95721435546875	2.2454452514648438	1.5335540771484375	2.3349609375	10.521583557128906	6.895317077636719
192#2022-08-05	0.0	1.0	0.0	1.0	0.4000000059604645	0.6666666865348816	0.0	1.0	2.4628524780273438	-0.5737228393554688	-1.908477783203125	-1.3904495239257812	12.09771728515625	4.719429016113281
192#2022-08-05	0.0	1.0	0.0	1.0	0.27272728085517883	0.6000000238418579	0.1428571492433548	1.0	2.01129150390625	0.36051177978515625	0.044708251953125	0.41858673095703125	12.5531005859375	7.088966369628906
192#2022-08-05	0.0	1.0	0.0	1.0	0.20000000298023224	0.3333333432674408	0.06666667014360428	1.0	-5.6312408447265625	-4.117378234863281	-11.27032470703125	-6.1363525390625	1.73077392578125	-0.7258834838867188
2229#2021-10-16	0.0	1.0	0.0	1.0	0.1666666716337204	0.5	0.0	1.0	-10.355186462402344	-3.9779129028320312	-11.648490905761719	-5.281181335449219	2.9278564453125	1.5456695556640625
2229#2021-10-16	0.0	1.0	0.0	1.0	0.2222222238779068	0.2857142984867096	0.06666667014360428	1.0	-6.523063659667969	-2.50775146484375	-11.703849792480469	-4.794158935546875	2.6074142456054688	-0.10030364990234375
2229#2021-10-16	0.0	1.0	0.0	1.0	0.2222222238779068	0.2857142984867096	0.06666667014360428	1.0	-3.3544769287109375	-1.03302001953125	-13.642356872558594	-5.802398681640625	3.8002548217773438	-0.5413742065429688
2229#2021-10-16	0.0	1.0	0.0	1.0	0.20000000298023224	0.3333333432674408	0.0	1.0	-4.856040954589844	-2.5809707641601562	-3.8341598510742188	-3.7152481079101562	5.603050231933594	2.0438003540039062
2229#2021-10-16	0.0	1.0	0.0	1.0	0.4444444477558136	0.5714285969734192	0.0	1.0	-3.9687957763671875	-0.1493988037109375	-14.129600524902344	-5.269989013671875	2.3952407836914062	-0.322509765625
2229#2021-10-16	0.0	1.0	0.0	1.0	0.20000000298023224	0.3333333432674408	0.0714285746216774	0.5	-7.27435302734375	-4.0063018798828125	-8.765640258789062	-4.911247253417969	5.962921142578125	2.6476287841796875
2229#2021-10-16	0.0	1.0	0.0	1.0	0.2222222238779068	0.2857142984867096	0.0714285746216774	0.5	-8.616371154785156	-2.9118804931640625	-12.569023132324219	-4.6437530517578125	2.4735488891601562	1.6560821533203125
2229#2021-10-16	0.0	1.0	0.0	1.0	0.125	0.125	0.0	1.0	-4.729637145996094	-0.45491790771484375	-14.53143310546875	-5.038795471191406	2.0121536254882812	0.315277099609375
133#2021-11-13	0.0	1.0	0.0	1.0	0.5	0.30000001192092896	0.3333333432674408	1.0	-9.797073364257812	-7.980560302734375	-14.180831909179688	-9.695075988769531	0.49263763427734375	0.07598876953125
133#2021-11-13	0.0	1.0	0.0	1.0	0.5	0.5	0.27272728085517883	0.6000000238418579	-1.7161407470703125	-2.19677734375	-5.2835235595703125	-5.348030090332031	1.2043838500976562	0.6477203369140625
133#2021-11-13	0.0	1.0	0.0	1.0	0.4285714328289032	0.3333333432674408	0.3636363744735718	0.800000011920929	-3.8143844604492188	-3.6552200317382812	-6.988563537597656	-6.8044891357421875	0.7300186157226562	0.2850189208984375
133#2021-11-13	0.0	1.0	0.0	1.0	0.6000000238418579	0.27272728085517883	0.3636363744735718	0.800000011920929	-4.7754364013671875	-4.703643798828125	-8.501335144042969	-8.077674865722656	1.0071563720703125	0.35102081298828125
133#2021-11-13	0.0	1.0	0.0	1.0	0.5714285969734192	0.4444444477558136	0.4000000059604645	0.6666666865348816	-2.8338699340820312	-3.1165847778320312	-4.713386535644531	-4.400642395019531	0.6805877685546875	0.23892974853515625
133#2021-11-13	0.0	1.0	0.0	1.0	0.5714285969734192	0.4444444477558136	0.25	0.75	-1.1302871704101562	-2.1698226928710938	-4.0874786376953125	-4.087577819824219	1.0609054565429688	0.7272567749023438
133#2021-11-13	0.0	1.0	0.0	1.0	0.5	0.30000001192092896	0.3636363744735718	0.800000011920929	-7.29437255859375	-7.076194763183594	-13.215019226074219	-9.479087829589844	0.344024658203125	0.48600006103515625
133#2021-11-13	0.0	1.0	0.0	1.0	0.5	0.30000001192092896	0.27272728085517883	0.6000000238418579	-1.769256591796875	-2.2428665161132812	-6.919403076171875	-6.7824554443359375	0.7950286865234375	0.8434906005859375
759#2022-03-30	0.3333333432674408	1.0	0.0	1.0	0.5714285969734192	0.4444444477558136	0.06666667014360428	1.0	-0.6196212768554688	-0.524078369140625	-2.7050552368164062	-1.8257827758789062	1.4474945068359375	0.9907150268554688
759#2022-03-30	0.3333333432674408	1.0	0.0	1.0	0.800000011920929	0.3636363744735718	0.06666667014360428	1.0	-0.9080734252929688	-1.6673660278320312	-1.7466354370117188	-2.55181884765625	0.5438079833984375	0.9410400390625
759#2022-03-30	0.3333333432674408	1.0	0.0	1.0	0.5714285969734192	0.4444444477558136	0.25	0.75	-0.6717071533203125	-0.5139617919921875	-2.4579315185546875	-1.6158828735351562	1.1394424438476562	1.0220108032226562
759#2022-03-30	0.3333333432674408	1.0	0.0	1.0	0.5	0.30000001192092896	0.23076923191547394	1.0	-0.7169036865234375	-1.2934494018554688	-1.8321685791015625	-2.5726852416992188	0.8427658081054688	0.9452972412109375
759#2022-03-30	0.3333333432674408	1.0	0.0	1.0	0.4285714328289032	0.3333333432674408	0.06666667014360428	1.0	0.5884628295898438	-0.46103668212890625	-0.7404861450195312	-2.1136322021484375	1.2387237548828125	1.01629638671875
759#2022-03-30	0.3333333432674408	1.0	0.0	1.0	0.4000000059604645	0.1818181872367859	0.06666667014360428	1.0	0.26143646240234375	-0.7775115966796875	-1.126495361328125	-2.4090042114257812	1.578216552734375	1.1253890991210938
759#2022-03-30	0.3333333432674408	1.0	0.0	1.0	0.6666666865348816	0.4000000059604645	0.1428571492433548	1.0	-0.09799957275390625	-0.10187530517578125	-1.189361572265625	-1.1197738647460938	0.8685531616210938	0.6066055297851562
759#2022-03-30	0.3333333432674408	1.0	0.0	1.0	0.375	0.375	0.23076923191547394	1.0	0.4649200439453125	0.06884765625	-0.8245468139648438	-1.1792221069335938	1.1372909545898438	0.5829010009765625
1755#2021-03-22	0.1428571492433548	1.0	0.0	1.0	0.6666666865348816	0.4000000059604645	0.4444444477558136	0.5714285969734192	1.6443939208984375	0.7641983032226562	-2.1703033447265625	0.181427001953125	3.9118194580078125	1.8644027709960938
1755#2021-03-22	0.1428571492433548	1.0	0.0	1.0	0.5714285969734192	0.4444444477558136	0.4545454680919647	1.0	1.1085357666015625	0.5165328979492188	-6.848274230957031	-1.666351318359375	2.3568954467773438	1.177642822265625
1755#2021-03-22	0.1428571492433548	1.0	0.0	1.0	0.800000011920929	0.3636363744735718	0.375	0.375	0.8266677856445312	0.1016082763671875	-3.1399002075195312	-1.1968612670898438	2.3830490112304688	1.0422286987304688
1755#2021-03-22	0.1428571492433548	1.0	0.0	1.0	0.6000000238418579	0.27272728085517883	0.27272728085517883	0.6000000238418579	0.27020263671875	0.3964691162109375	-3.74371337890625	-1.985687255859375	2.1411972045898438	0.7374420166015625
1755#2021-03-22	0.1428571492433548	1.0	0.0	1.0	0.6000000238418579	0.27272728085517883	0.4545454680919647	1.0	4.817718505859375	0.734375	-0.9591445922851562	-0.41069793701171875	4.4103851318359375	0.9224014282226562
1755#2021-03-22	0.1428571492433548	1.0	0.0	1.0	0.6666666865348816	0.4000000059604645	0.5555555820465088	0.7142857313156128	1.8320846557617188	1.2965850830078125	-3.2171478271484375	0.4073028564453125	5.644569396972656	2.8762435913085938
1755#2021-03-22	0.1428571492433548	1.0	0.0	1.0	0.75	0.25	0.3333333432674408	0.4285714328289032	3.8762741088867188	0.7276458740234375	-1.0811004638671875	-0.280487060546875	3.8466644287109375	0.24779510498046875
1755#2021-03-22	0.1428571492433548	1.0	0.0	1.0	0.6666666865348816	0.4000000059604645	0.4000000059604645	0.6666666865348816	3.1907882690429688	0.574615478515625	-2.1058197021484375	-0.30258941650390625	4.6298980712890625	0.5751571655273438
2783#2022-12-14	0.0	1.0	0.0	1.0	0.5714285969734192	0.4444444477558136	0.1428571492433548	1.0	-11.611869812011719	-8.021232604980469	-15.487617492675781	-10.981346130371094	7.5402374267578125	8.859100341796875
2783#2022-12-14	0.0	1.0	0.0	1.0	0.4285714328289032	0.3333333432674408	0.06666667014360428	1.0	-6.166290283203125	-2.8124618530273438	-9.401641845703125	-2.4580917358398438	5.9008941650390625	6.034828186035156
2783#2022-12-14	0.0	1.0	0.0	1.0	0.30000001192092896	0.5	0.0	1.0	-5.1032562255859375	-1.9160995483398438	-10.452301025390625	-2.0713043212890625	5.161521911621094	3.2847747802734375
2783#2022-12-14	0.0	1.0	0.0	1.0	0.4000000059604645	0.6666666865348816	0.0	1.0	-3.524261474609375	-0.9359893798828125	-10.125106811523438	-3.3809738159179688	7.460609436035156	5.921966552734375
2783#2022-12-14	0.0	1.0	0.0	1.0	0.375	0.375	0.0	1.0	-7.351531982421875	-5.066581726074219	-10.009140014648438	-8.327346801757812	9.784492492675781	6.002227783203125
2783#2022-12-14	0.0	1.0	0.0	1.0	0.625	0.625	0.1428571492433548	1.0	-4.9146270751953125	-1.8658828735351562	-11.375244140625	-3.8417205810546875	5.466102600097656	4.091819763183594
2783#2022-12-14	0.0	1.0	0.0	1.0	0.2222222238779068	0.2857142984867096	0.06666667014360428	1.0	-5.5819244384765625	-2.5797805786132812	-11.639175415039062	-6.518348693847656	7.073219299316406	4.4385223388671875
2783#2022-12-14	0.0	1.0	0.0	1.0	0.4000000059604645	0.6666666865348816	0.06666667014360428	1.0	-4.4051361083984375	-1.7571029663085938	-9.089004516601562	-3.88079833984375	7.156547546386719	3.6883544921875
1781#2022-01-04	0.1428571492433548	1.0	0.1428571492433548	1.0	0.1428571492433548	1.0	0.1428571492433548	1.0	-0.27764892578125	1.8428955078125	-11.709716796875	-7.297615051269531	2.2195587158203125	3.3863449096679688
1781#2022-01-04	0.1428571492433548	1.0	0.1428571492433548	1.0	0.1428571492433548	1.0	0.1428571492433548	1.0	-2.0188980102539062	-2.1529083251953125	-7.160774230957031	-7.569862365722656	4.241241455078125	0.727294921875
1781#2022-01-04	0.1428571492433548	1.0	0.1428571492433548	1.0	0.27272728085517883	0.6000000238418579	0.27272728085517883	0.6000000238418579	-0.895721435546875	0.08745574951171875	-12.382965087890625	-8.818458557128906	1.8627243041992188	2.4298782348632812
1781#2022-01-04	0.1428571492433548	1.0	0.1428571492433548	1.0	0.1666666716337204	0.5	0.1666666716337204	0.5	-1.174652099609375	-1.118377685546875	-11.267219543457031	-8.118293762207031	1.5453262329101562	2.5091781616210938
1781#2022-01-04	0.1428571492433548	1.0	0.1428571492433548	1.0	0.06666667014360428	1.0	0.06666667014360428	1.0	-0.733123779296875	-0.23677825927734375	-2.4998016357421875	-3.6516494750976562	2.8571548461914062	1.0515594482421875
1781#2022-01-04	0.1428571492433548	1.0	0.1428571492433548	1.0	0.1538461595773697	0.6666666865348816	0.1538461595773697	0.6666666865348816	-0.4921875	0.22034454345703125	-11.610633850097656	-9.211936950683594	4.395820617675781	3.5954666137695312
1781#2022-01-04	0.1428571492433548	1.0	0.1428571492433548	1.0	0.1666666716337204	0.5	0.1666666716337204	0.5	0.23990631103515625	-1.1486587524414062	-2.8140640258789062	-4.0376434326171875	2.5238037109375	0.9306640625
1781#2022-01-04	0.1428571492433548	1.0	0.1428571492433548	1.0	0.1538461595773697	0.6666666865348816	0.1538461595773697	0.6666666865348816	-0.0807647705078125	-0.15489959716796875	-12.707496643066406	-8.935302734375	2.3857421875	3.1452713012695312
636#2021-11-18	0.1428571492433548	1.0	0.1428571492433548	1.0	0.5714285969734192	0.4444444477558136	0.1538461595773697	0.6666666865348816	-10.196197509765625	-3.6398849487304688	-11.333793640136719	-4.724922180175781	1.5588150024414062	0.250244140625
636#2021-11-18	0.1428571492433548	1.0	0.1428571492433548	1.0	0.5555555820465088	0.7142857313156128	0.25	0.75	-3.0845489501953125	-1.9991836547851562	-5.847625732421875	-3.5498886108398438	1.1296768188476562	-0.7251968383789062
636#2021-11-18	0.1428571492433548	1.0	0.1428571492433548	1.0	0.625	0.625	0.1428571492433548	1.0	-8.321685791015625	-7.274871826171875	-10.24517822265625	-8.591705322265625	2.5910720825195312	0.10112762451171875
636#2021-11-18	0.1428571492433548	1.0	0.1428571492433548	1.0	0.5714285969734192	0.4444444477558136	0.23076923191547394	1.0	-7.33721923828125	-1.8085861206054688	-10.552352905273438	-3.4017105102539062	1.1055831909179688	0.42292022705078125
636#2021-11-18	0.1428571492433548	1.0	0.1428571492433548	1.0	0.5	0.8333333134651184	0.1428571492433548	1.0	-6.520133972167969	-3.1873703002929688	-7.756370544433594	-3.6991195678710938	1.2877349853515625	-0.39028167724609375
636#2021-11-18	0.1428571492433548	1.0	0.1428571492433548	1.0	0.5	0.5	0.1428571492433548	1.0	-7.184608459472656	-4.837821960449219	-8.289955139160156	-5.0433197021484375	1.310638427734375	-0.173614501953125
636#2021-11-18	0.1428571492433548	1.0	0.1428571492433548	1.0	0.625	0.625	0.25	0.75	-8.517669677734375	-3.6361465454101562	-9.740791320800781	-4.96087646484375	0.41717529296875	-0.25630950927734375
636#2021-11-18	0.1428571492433548	1.0	0.1428571492433548	1.0	0.5714285969734192	0.4444444477558136	0.06666667014360428	1.0	-8.714111328125	-3.373291015625	-9.870552062988281	-4.143035888671875	1.0715179443359375	-0.37334442138671875
696#2022-09-23	0.4000000059604645	0.6666666865348816	0.3333333432674408	1.0	1.0	0.23076923191547394	0.4000000059604645	0.6666666865348816	-9.533935546875	-9.583106994628906	-16.88629150390625	-19.696151733398438	2.9874420166015625	1.1015205383300781
696#2022-09-23	0.4000000059604645	0.6666666865348816	0.3333333432674408	1.0	0.75	0.25	0.5	0.5	-0.9651336669921875	-1.0221633911132812	-5.703399658203125	-3.6802978515625	1.846099853515625	0.7989311218261719
696#2022-09-23	0.4000000059604645	0.6666666865348816	0.3333333432674408	1.0	1.0	0.1428571492433548	0.4444444477558136	0.5714285969734192	-10.8291015625	-9.721885681152344	-16.586029052734375	-18.34758758544922	3.6989593505859375	2.2702102661132812
696#2022-09-23	0.4000000059604645	0.6666666865348816	0.3333333432674408	1.0	0.6666666865348816	0.4000000059604645	0.4444444477558136	0.5714285969734192	1.3923797607421875	0.6533126831054688	-3.7918548583984375	-2.9419784545898438	5.17498779296875	3.4668426513671875
696#2022-09-23	0.4000000059604645	0.6666666865348816	0.3333333432674408	1.0	1.0	0.23076923191547394	0.4000000059604645	0.6666666865348816	-13.116165161132812	-14.112159729003906	-18.425323486328125	-20.26348876953125	1.6009979248046875	2.4079437255859375
696#2022-09-23	0.4000000059604645	0.6666666865348816	0.3333333432674408	1.0	1.0	0.23076923191547394	0.4444444477558136	0.5714285969734192	-10.403213500976562	-12.127998352050781	-16.396636962890625	-18.965965270996094	3.7725677490234375	3.004199981689453
696#2022-09-23	0.4000000059604645	0.6666666865348816	0.3333333432674408	1.0	0.800000011920929	0.3636363744735718	0.4444444477558136	0.5714285969734192	-13.168853759765625	-16.689300537109375	-14.35040283203125	-18.348915100097656	4.672607421875	2.8147430419921875
696#2022-09-23	0.4000000059604645	0.6666666865348816	0.3333333432674408	1.0	1.0	0.23076923191547394	0.4000000059604645	0.6666666865348816	-11.457290649414062	-11.421714782714844	-17.755569458007812	-19.693153381347656	3.4521484375	2.496063232421875
902#2022-10-30	0.1428571492433548	1.0	0.0	1.0	0.4444444477558136	0.5714285969734192	0.1428571492433548	1.0	-2.2924270629882812	-3.5621109008789062	-16.206947326660156	-15.209693908691406	3.87066650390625	2.409210205078125
902#2022-10-30	0.1428571492433548	1.0	0.0	1.0	0.3333333432674408	0.4285714328289032	0.0	1.0	-5.814430236816406	-5.8982086181640625	-19.895294189453125	-17.609634399414062	2.4264068603515625	2.2429428100585938
902#2022-10-30	0.1428571492433548	1.0	0.0	1.0	0.5	0.5	0.0714285746216774	0.5	-5.399711608886719	-4.530418395996094	-17.891517639160156	-15.771316528320312	7.0401458740234375	6.012138366699219
902#2022-10-30	0.1428571492433548	1.0	0.0	1.0	0.375	0.375	0.06666667014360428	1.0	-5.433479309082031	-4.4671478271484375	-15.258430480957031	-14.364128112792969	7.0753631591796875	7.770050048828125
902#2022-10-30	0.1428571492433548	1.0	0.0	1.0	0.4444444477558136	0.5714285969734192	0.1428571492433548	1.0	-2.8503265380859375	-4.398101806640625	-15.630439758300781	-14.7431640625	4.1135711669921875	2.999786376953125
902#2022-10-30	0.1428571492433548	1.0	0.0	1.0	0.5	0.5	0.0	1.0	-3.2078475952148438	-2.06878662109375	-16.34185791015625	-12.593635559082031	8.920394897460938	9.252777099609375
902#2022-10-30	0.1428571492433548	1.0	0.0	1.0	0.4285714328289032	0.3333333432674408	0.1538461595773697	0.6666666865348816	-3.68927001953125	-4.098175048828125	-16.951797485351562	-15.009414672851562	3.5258712768554688	2.3850784301757812
902#2022-10-30	0.1428571492433548	1.0	0.0	1.0	0.5	0.5	0.1428571492433548	1.0	-4.949066162109375	-6.164848327636719	-17.612548828125	-17.224082946777344	4.2023773193359375	2.9623947143554688
1950#2021-06-10	0.20000000298023224	0.3333333432674408	0.0	1.0	0.4545454680919647	1.0	0.06666667014360428	1.0	0.8214874267578125	1.6091995239257812	-5.1578369140625	-3.7357254028320312	2.2462005615234375	0.42491912841796875
1950#2021-06-10	0.20000000298023224	0.3333333432674408	0.0	1.0	0.25	0.75	0.06666667014360428	1.0	-8.318893432617188	-4.9405517578125	-12.386505126953125	-9.067367553710938	3.6191558837890625	0.3659515380859375
1950#2021-06-10	0.20000000298023224	0.3333333432674408	0.0	1.0	0.3333333432674408	1.0	0.0	1.0	-1.8210601806640625	0.9182586669921875	-8.174835205078125	-6.944793701171875	2.4857864379882812	1.2278289794921875
1950#2021-06-10	0.20000000298023224	0.3333333432674408	0.0	1.0	0.1428571492433548	1.0	0.06666667014360428	1.0	-2.6812744140625	1.2261276245117188	-7.2185211181640625	-3.0062942504882812	3.3868408203125	1.532470703125
1950#2021-06-10	0.20000000298023224	0.3333333432674408	0.0	1.0	0.06666667014360428	1.0	0.1428571492433548	1.0	-11.69647216796875	-5.969123840332031	-13.759902954101562	-7.384307861328125	2.9793930053710938	0.4764404296875
1950#2021-06-10	0.20000000298023224	0.3333333432674408	0.0	1.0	0.3333333432674408	1.0	0.23076923191547394	1.0	-5.433013916015625	-2.5072021484375	-12.30926513671875	-8.992111206054688	2.0599517822265625	0.6994857788085938
1950#2021-06-10	0.20000000298023224	0.3333333432674408	0.0	1.0	0.23076923191547394	1.0	0.06666667014360428	1.0	-0.6778717041015625	2.1462173461914062	-6.473625183105469	-0.941741943359375	2.41162109375	-0.47470855712890625
1950#2021-06-10	0.20000000298023224	0.3333333432674408	0.0	1.0	0.3636363744735718	0.800000011920929	0.0	1.0	0.8272628784179688	1.8136672973632812	-5.093658447265625	-2.8177947998046875	1.779205322265625	0.4084930419921875
1170#2023-02-16	0.0	1.0	0.0	1.0	0.800000011920929	0.3636363744735718	0.5	0.5	-3.7305679321289062	-2.121429443359375	-5.893287658691406	-3.637054443359375	0.5530548095703125	0.30503082275390625
1170#2023-02-16	0.0	1.0	0.0	1.0	0.75	0.25	0.2222222238779068	0.2857142984867096	-4.660858154296875	-3.0990219116210938	-11.117767333984375	-8.4703369140625	0.15604400634765625	0.25624847412109375
1170#2023-02-16	0.0	1.0	0.0	1.0	0.800000011920929	0.3636363744735718	0.5	0.8333333134651184	-5.649192810058594	-4.222511291503906	-8.72149658203125	-6.538116455078125	3.0906143188476562	1.7174453735351562
1170#2023-02-16	0.0	1.0	0.0	1.0	0.800000011920929	0.3636363744735718	0.375	0.375	-3.8212738037109375	-1.4241867065429688	-6.684013366699219	-2.7382888793945312	1.3316268920898438	0.8246994018554688
1170#2023-02-16	0.0	1.0	0.0	1.0	0.6666666865348816	0.4000000059604645	0.30000001192092896	0.5	-4.031883239746094	-1.610931396484375	-7.6411285400390625	-3.2324371337890625	1.5438232421875	1.006134033203125
1170#2023-02-16	0.0	1.0	0.0	1.0	0.75	0.25	0.4000000059604645	0.6666666865348816	-5.214942932128906	-3.462188720703125	-11.689323425292969	-7.331336975097656	1.0947647094726562	-0.14846038818359375
1170#2023-02-16	0.0	1.0	0.0	1.0	0.800000011920929	0.3636363744735718	0.4000000059604645	0.6666666865348816	-1.3848495483398438	-1.1980361938476562	-4.953605651855469	-3.4128494262695312	-0.08020782470703125	-0.06798553466796875
1170#2023-02-16	0.0	1.0	0.0	1.0	0.75	0.25	0.3333333432674408	0.4285714328289032	-1.3572998046875	-1.0329666137695312	-3.3700180053710938	-1.690155029296875	0.42259979248046875	0.37859344482421875
2217#2021-12-04	0.1666666716337204	0.5	0.0	1.0	0.6000000238418579	0.27272728085517883	0.0	1.0	-2.5536956787109375	-1.9146270751953125	-1.5826263427734375	-1.2698593139648438	-0.3353729248046875	1.7472610473632812
2217#2021-12-04	0.1666666716337204	0.5	0.0	1.0	0.6666666865348816	0.1538461595773697	0.06666667014360428	1.0	-1.0934295654296875	-1.1966476440429688	-0.5241851806640625	-0.6649551391601562	0.7728729248046875	1.5820388793945312
2217#2021-12-04	0.1666666716337204	0.5	0.0	1.0	0.800000011920929	0.3636363744735718	0.06666667014360428	1.0	-0.59588623046875	-2.1754608154296875	-0.1672210693359375	-2.040771484375	3.0838470458984375	2.470458984375
2217#2021-12-04	0.1666666716337204	0.5	0.0	1.0	1.0	0.1428571492433548	0.0	1.0	-1.51739501953125	-1.8187484741210938	-0.7470703125	-1.2235946655273438	0.945587158203125	1.5423583984375
2217#2021-12-04	0.1666666716337204	0.5	0.0	1.0	0.75	0.25	0.06666667014360428	1.0	-3.37908935546875	-1.4709243774414062	-2.2409210205078125	-0.5736312866210938	0.1255645751953125	1.7326278686523438
2217#2021-12-04	0.1666666716337204	0.5	0.0	1.0	1.0	0.1428571492433548	0.06666667014360428	1.0	-2.080596923828125	-2.2796401977539062	-1.59869384765625	-2.0934524536132812	2.187347412109375	2.3701858520507812
2217#2021-12-04	0.1666666716337204	0.5	0.0	1.0	0.6666666865348816	0.1538461595773697	0.06666667014360428	1.0	-6.2801055908203125	-1.715240478515625	-5.1225433349609375	-1.220489501953125	-0.8152618408203125	1.0037155151367188
2217#2021-12-04	0.1666666716337204	0.5	0.0	1.0	0.6666666865348816	0.1538461595773697	0.06666667014360428	1.0	-6.4668121337890625	-1.8408355712890625	-5.2353668212890625	-1.2687606811523438	-0.789642333984375	0.9591064453125
1803#2021-03-31	0.0	1.0	0.0	1.0	0.4444444477558136	0.5714285969734192	0.27272728085517883	0.6000000238418579	-3.160186767578125	-5.811363220214844	-4.264678955078125	-7.922248840332031	1.6224365234375	2.3899154663085938
1803#2021-03-31	0.0	1.0	0.0	1.0	0.5	0.5	0.4000000059604645	0.6666666865348816	-3.009765625	-4.822639465332031	-3.8767242431640625	-6.80914306640625	0.866607666015625	1.7414703369140625
1803#2021-03-31	0.0	1.0	0.0	1.0	0.5	0.5	0.625	0.625	-2.0366668701171875	-4.6759033203125	-2.6076812744140625	-6.613243103027344	0.4422454833984375	1.5313491821289062
1803#2021-03-31	0.0	1.0	0.0	1.0	0.375	0.375	0.4000000059604645	0.6666666865348816	-2.551422119140625	-4.7294158935546875	-3.1387939453125	-6.1177215576171875	0.9254150390625	2.6897811889648438
1803#2021-03-31	0.0	1.0	0.0	1.0	0.4000000059604645	0.6666666865348816	0.4444444477558136	0.5714285969734192	-1.9926910400390625	-2.966217041015625	-2.7125091552734375	-4.188407897949219	1.1256256103515625	0.7978591918945312
1803#2021-03-31	0.0	1.0	0.0	1.0	0.5	0.5	0.27272728085517883	0.6000000238418579	-3.2868804931640625	-4.426322937011719	-4.3590087890625	-6.575592041015625	1.7606201171875	0.8984909057617188
1803#2021-03-31	0.0	1.0	0.0	1.0	0.4000000059604645	0.6666666865348816	0.4000000059604645	0.6666666865348816	-1.22662353515625	-2.2024459838867188	-2.9700469970703125	-4.71673583984375	2.9005126953125	3.0952224731445312
1803#2021-03-31	0.0	1.0	0.0	1.0	0.4444444477558136	0.5714285969734192	0.30000001192092896	0.5	-2.4997100830078125	-4.6436614990234375	-3.5258636474609375	-6.888893127441406	1.4714202880859375	1.532440185546875
1163#2022-09-17	0.0	1.0	0.0	1.0	0.3333333432674408	0.20000000298023224	0.3333333432674408	1.0	-11.821250915527344	-15.322944641113281	-17.59918975830078	-19.05731201171875	3.4312362670898438	1.4166336059570312
1163#2022-09-17	0.0	1.0	0.0	1.0	0.3333333432674408	0.20000000298023224	0.25	0.75	-9.523399353027344	-8.647483825683594	-14.617073059082031	-16.404281616210938	1.0100173950195312	-0.514923095703125
1163#2022-09-17	0.0	1.0	0.0	1.0	0.2857142984867096	0.2222222238779068	0.25	0.75	-8.384193420410156	-8.638038635253906	-14.544059753417969	-17.587753295898438	2.7967681884765625	0.269287109375
1163#2022-09-17	0.0	1.0	0.0	1.0	0.4285714328289032	0.3333333432674408	0.3333333432674408	1.0	-14.455398559570312	-16.388595581054688	-20.213653564453125	-20.699874877929688	1.9792709350585938	0.09140777587890625
1163#2022-09-17	0.0	1.0	0.0	1.0	0.375	0.375	0.1428571492433548	1.0	-14.895675659179688	-14.051837921142578	-22.760986328125	-20.940471649169922	0.4866485595703125	-0.7505607604980469
1163#2022-09-17	0.0	1.0	0.0	1.0	0.4285714328289032	0.3333333432674408	0.25	0.75	-9.386863708496094	-11.522148132324219	-15.674400329589844	-16.4493408203125	3.97979736328125	2.6023788452148438
1163#2022-09-17	0.0	1.0	0.0	1.0	0.3333333432674408	0.20000000298023224	0.1538461595773697	0.6666666865348816	-10.594062805175781	-13.176719665527344	-16.97534942626953	-17.69542694091797	3.7188796997070312	2.207794189453125
1163#2022-09-17	0.0	1.0	0.0	1.0	0.375	0.375	0.3333333432674408	1.0	-11.678314208984375	-13.127883911132812	-17.354293823242188	-18.8800048828125	1.75372314453125	0.7086029052734375
1802#2022-10-14	0.0	1.0	0.0	1.0	0.27272728085517883	0.6000000238418579	0.0	1.0	5.7940216064453125	4.096588134765625	3.8790435791015625	3.3373641967773438	2.6839065551757812	1.6290969848632812
1802#2022-10-14	0.0	1.0	0.0	1.0	0.5	0.30000001192092896	0.23076923191547394	1.0	4.524635314941406	4.113006591796875	2.9395294189453125	3.402496337890625	0.783966064453125	0.7108993530273438
1802#2022-10-14	0.0	1.0	0.0	1.0	0.5	0.5	0.1538461595773697	0.6666666865348816	4.343650817871094	3.6343231201171875	0.4388275146484375	1.9369964599609375	2.4591293334960938	1.0341796875
1802#2022-10-14	0.0	1.0	0.0	1.0	0.5555555820465088	0.7142857313156128	0.1538461595773697	0.6666666865348816	5.3831634521484375	3.3914794921875	3.8847732543945312	2.9626617431640625	1.4934616088867188	0.862823486328125
1802#2022-10-14	0.0	1.0	0.0	1.0	0.5714285969734192	0.4444444477558136	0.1428571492433548	1.0	5.457923889160156	4.595115661621094	2.6035919189453125	2.6679611206054688	2.1603622436523438	1.5143966674804688
1802#2022-10-14	0.0	1.0	0.0	1.0	0.3333333432674408	0.4285714328289032	0.0	1.0	4.478240966796875	3.1767578125	1.8866119384765625	3.5995025634765625	1.8277740478515625	1.3033676147460938
1802#2022-10-14	0.0	1.0	0.0	1.0	0.20000000298023224	0.3333333432674408	0.06666667014360428	1.0	4.721519470214844	4.078544616699219	0.6371078491210938	2.8174896240234375	1.351715087890625	1.0436477661132812
1802#2022-10-14	0.0	1.0	0.0	1.0	0.3333333432674408	0.4285714328289032	0.0	1.0	5.511222839355469	3.95184326171875	1.2710189819335938	3.1905288696289062	3.986419677734375	1.627532958984375
398#2022-10-29	0.0	1.0	0.0	1.0	0.4285714328289032	0.3333333432674408	0.27272728085517883	0.6000000238418579	-6.68902587890625	-4.806373596191406	-11.533416748046875	-7.4364471435546875	-0.17315673828125	-0.6024856567382812
398#2022-10-29	0.0	1.0	0.0	1.0	0.2857142984867096	0.2222222238779068	0.27272728085517883	0.6000000238418579	-2.223663330078125	-2.1241989135742188	-9.040077209472656	-5.834007263183594	1.6297836303710938	0.8580093383789062
398#2022-10-29	0.0	1.0	0.0	1.0	0.4285714328289032	0.3333333432674408	0.1538461595773697	0.6666666865348816	-4.84234619140625	-4.340583801269531	-11.0570068359375	-8.085586547851562	0.7063140869140625	-0.0923919677734375
398#2022-10-29	0.0	1.0	0.0	1.0	0.5	0.30000001192092896	0.27272728085517883	0.6000000238418579	-7.835197448730469	-4.800140380859375	-11.644149780273438	-7.4046630859375	2.767822265625	1.5415725708007812
398#2022-10-29	0.0	1.0	0.0	1.0	0.5	0.30000001192092896	0.4444444477558136	0.5714285969734192	-8.18072509765625	-5.2815399169921875	-12.364753723144531	-8.574653625488281	2.7156600952148438	1.5877456665039062
398#2022-10-29	0.0	1.0	0.0	1.0	0.4285714328289032	0.3333333432674408	0.4000000059604645	0.6666666865348816	0.09632110595703125	-0.5880050659179688	-7.112068176269531	-5.601219177246094	7.2075042724609375	4.272621154785156
398#2022-10-29	0.0	1.0	0.0	1.0	0.5	0.30000001192092896	0.1666666716337204	0.5	-2.137725830078125	-1.9236068725585938	-7.916770935058594	-6.74517822265625	6.8582000732421875	4.152290344238281
398#2022-10-29	0.0	1.0	0.0	1.0	0.4285714328289032	0.3333333432674408	0.30000001192092896	0.5	-4.690582275390625	-3.5102767944335938	-9.474205017089844	-7.616859436035156	4.772178649902344	2.296600341796875
501#2021-03-22	0.3333333432674408	1.0	0.0	1.0	0.1666666716337204	0.5	0.0	1.0	-1.7483062744140625	0.7261199951171875	-7.206695556640625	-1.4799728393554688	3.0252151489257812	0.051235198974609375
501#2021-03-22	0.3333333432674408	1.0	0.0	1.0	0.25	0.75	0.06666667014360428	1.0	-4.473564147949219	-3.836902618408203	-10.547431945800781	-8.402713775634766	0.47271728515625	-1.7486801147460938
501#2021-03-22	0.3333333432674408	1.0	0.0	1.0	0.1538461595773697	0.6666666865348816	0.0	1.0	-2.138336181640625	2.8218994140625	-10.635749816894531	0.1284942626953125	5.9062652587890625	4.023448944091797
501#2021-03-22	0.3333333432674408	1.0	0.0	1.0	0.1666666716337204	0.5	0.0	1.0	-2.973419189453125	1.9723281860351562	-8.236236572265625	1.003204345703125	2.9736785888671875	0.3810577392578125
501#2021-03-22	0.3333333432674408	1.0	0.0	1.0	0.3636363744735718	0.800000011920929	0.06666667014360428	1.0	0.2844696044921875	2.802570343017578	-8.136955261230469	-0.38588714599609375	4.92706298828125	1.8875312805175781
501#2021-03-22	0.3333333432674408	1.0	0.0	1.0	0.3636363744735718	0.800000011920929	0.06666667014360428	1.0	0.7322540283203125	4.093555450439453	-8.162612915039062	0.35459136962890625	4.0411529541015625	1.6667213439941406
501#2021-03-22	0.3333333432674408	1.0	0.0	1.0	0.1666666716337204	0.5	0.06666667014360428	1.0	-3.5103912353515625	3.279937744140625	-12.18695068359375	-2.6343994140625	4.838935852050781	1.832733154296875
501#2021-03-22	0.3333333432674408	1.0	0.0	1.0	0.27272728085517883	0.6000000238418579	0.0	1.0	-5.556800842285156	-2.3868408203125	-7.008003234863281	-1.2967453002929688	3.9708786010742188	-0.24418258666992188
1614#2021-03-13	0.0	1.0	0.1428571492433548	1.0	0.1428571492433548	1.0	0.1538461595773697	0.6666666865348816	-7.371337890625	-5.045555114746094	-17.604217529296875	-9.339286804199219	6.1524658203125	3.0106048583984375
1614#2021-03-13	0.0	1.0	0.1428571492433548	1.0	0.1428571492433548	1.0	0.25	0.75	-2.1790313720703125	-2.6859359741210938	-11.54437255859375	-8.430000305175781	4.1536102294921875	2.5358734130859375
1614#2021-03-13	0.0	1.0	0.1428571492433548	1.0	0.06666667014360428	1.0	0.23076923191547394	1.0	-1.54144287109375	-2.3610610961914062	-8.730697631835938	-7.516571044921875	5.4801483154296875	3.4279708862304688
1614#2021-03-13	0.0	1.0	0.1428571492433548	1.0	0.1428571492433548	1.0	0.25	0.75	-5.557342529296875	-4.4824676513671875	-14.30731201171875	-8.91973876953125	3.3128662109375	3.4529342651367188
1614#2021-03-13	0.0	1.0	0.1428571492433548	1.0	0.1428571492433548	1.0	0.25	0.75	-7.8265533447265625	-6.882316589355469	-13.039962768554688	-10.230247497558594	5.326385498046875	3.6963882446289062
1614#2021-03-13	0.0	1.0	0.1428571492433548	1.0	0.06666667014360428	1.0	0.25	0.75	-4.092254638671875	-3.6677474975585938	-14.014739990234375	-8.726432800292969	5.022735595703125	3.2562484741210938
1614#2021-03-13	0.0	1.0	0.1428571492433548	1.0	0.1428571492433548	1.0	0.1538461595773697	0.6666666865348816	-3.5680694580078125	-3.4378890991210938	-16.09820556640625	-9.520263671875	5.8890533447265625	3.1978988647460938
1614#2021-03-13	0.0	1.0	0.1428571492433548	1.0	0.23076923191547394	1.0	0.27272728085517883	0.6000000238418579	-9.151046752929688	-5.22174072265625	-16.636154174804688	-9.092178344726562	4.5951995849609375	3.2202377319335938
2214#2021-10-06	0.1428571492433548	1.0	0.0	1.0	0.800000011920929	0.3636363744735718	0.25	0.75	-9.019912719726562	-6.2016754150390625	-10.236152648925781	-6.877922058105469	1.5848846435546875	0.39212799072265625
2214#2021-10-06	0.1428571492433548	1.0	0.0	1.0	0.6666666865348816	0.4000000059604645	0.4000000059604645	0.6666666865348816	-9.483253479003906	-7.030113220214844	-11.734809875488281	-8.433761596679688	1.4085006713867188	0.307342529296875
2214#2021-10-06	0.1428571492433548	1.0	0.0	1.0	1.0	0.3333333432674408	0.23076923191547394	1.0	-11.038276672363281	-7.402397155761719	-13.350318908691406	-8.640533447265625	1.0008087158203125	0.20899200439453125
2214#2021-10-06	0.1428571492433548	1.0	0.0	1.0	0.800000011920929	0.3636363744735718	0.25	0.75	-7.1711578369140625	-5.4120635986328125	-9.483291625976562	-6.264762878417969	4.336402893066406	1.7737274169921875
2214#2021-10-06	0.1428571492433548	1.0	0.0	1.0	0.4285714328289032	0.3333333432674408	0.3636363744735718	0.800000011920929	-5.768798828125	-5.460487365722656	-9.073699951171875	-6.928321838378906	2.848876953125	1.4973983764648438
2214#2021-10-06	0.1428571492433548	1.0	0.0	1.0	1.0	0.23076923191547394	0.3333333432674408	1.0	-9.162498474121094	-5.8792877197265625	-9.839546203613281	-6.3394317626953125	0.825775146484375	0.25472259521484375
2214#2021-10-06	0.1428571492433548	1.0	0.0	1.0	1.0	0.4545454680919647	0.1538461595773697	0.6666666865348816	-8.823257446289062	-6.145530700683594	-11.015045166015625	-7.667274475097656	1.0615005493164062	0.22032928466796875
2214#2021-10-06	0.1428571492433548	1.0	0.0	1.0	1.0	0.6000000238418579	0.27272728085517883	0.6000000238418579	-8.201904296875	-5.347114562988281	-10.651214599609375	-7.429603576660156	1.0074234008789062	0.0933380126953125
1896#2021-05-08	0.1428571492433548	1.0	0.0	1.0	0.4444444477558136	0.5714285969734192	0.06666667014360428	1.0	-10.401321411132812	-2.238964080810547	-26.465118408203125	-14.773387908935547	7.9684295654296875	1.2514419555664062
1896#2021-05-08	0.1428571492433548	1.0	0.0	1.0	0.3636363744735718	0.800000011920929	0.06666667014360428	1.0	-5.8192901611328125	-4.509159088134766	-15.199356079101562	-5.775295257568359	6.968833923339844	4.372524261474609
1896#2021-05-08	0.1428571492433548	1.0	0.0	1.0	0.625	0.625	0.06666667014360428	1.0	-1.4430084228515625	-1.0131683349609375	-4.5026702880859375	-0.9791793823242188	1.0036697387695312	-0.336822509765625
1896#2021-05-08	0.1428571492433548	1.0	0.0	1.0	0.625	0.625	0.06666667014360428	1.0	-9.632904052734375	-3.672931671142578	-18.81053924560547	-4.642902374267578	3.1290054321289062	2.0696029663085938
1896#2021-05-08	0.1428571492433548	1.0	0.0	1.0	0.625	0.625	0.0	1.0	-7.344001770019531	-3.2051467895507812	-11.201751708984375	-2.8557357788085938	0.470947265625	-0.0371551513671875
1896#2021-05-08	0.1428571492433548	1.0	0.0	1.0	0.75	0.75	0.0	1.0	-8.248161315917969	-1.9504547119140625	-14.024116516113281	-5.4921417236328125	4.488945007324219	0.8574180603027344
1896#2021-05-08	0.1428571492433548	1.0	0.0	1.0	0.625	0.625	0.06666667014360428	1.0	-10.9564208984375	-2.7025833129882812	-13.514480590820312	-3.237335205078125	-0.06682586669921875	0.18662643432617188
1896#2021-05-08	0.1428571492433548	1.0	0.0	1.0	0.4000000059604645	0.6666666865348816	0.06666667014360428	1.0	-6.041175842285156	-2.3990707397460938	-16.317283630371094	-3.48175048828125	7.91064453125	3.5673065185546875
796#2023-01-01	0.4000000059604645	0.6666666865348816	0.0	1.0	0.6000000238418579	0.27272728085517883	0.06666667014360428	1.0	-1.6411819458007812	-3.9325790405273438	-6.148582458496094	-7.464691162109375	1.1152801513671875	0.27637481689453125
796#2023-01-01	0.4000000059604645	0.6666666865348816	0.0	1.0	0.5714285969734192	0.4444444477558136	0.23076923191547394	1.0	-2.2052459716796875	-5.671333312988281	-6.252204895019531	-9.407577514648438	0.8868560791015625	0.3436737060546875
796#2023-01-01	0.4000000059604645	0.6666666865348816	0.0	1.0	0.800000011920929	0.3636363744735718	0.06666667014360428	1.0	1.5846328735351562	0.875579833984375	-0.191192626953125	-1.5586318969726562	-1.472503662109375	-0.5377273559570312
796#2023-01-01	0.4000000059604645	0.6666666865348816	0.0	1.0	0.5714285969734192	0.4444444477558136	0.1428571492433548	1.0	-9.391365051269531	-4.396232604980469	-11.156333923339844	-4.821311950683594	1.9952926635742188	0.7755126953125
796#2023-01-01	0.4000000059604645	0.6666666865348816	0.0	1.0	0.375	0.375	0.06666667014360428	1.0	-2.4741058349609375	-2.104766845703125	-10.772224426269531	-8.195396423339844	0.5177841186523438	-0.04363250732421875
796#2023-01-01	0.4000000059604645	0.6666666865348816	0.0	1.0	0.6666666865348816	0.4000000059604645	0.1428571492433548	1.0	-2.7166671752929688	-6.002769470214844	-6.1598968505859375	-9.502655029296875	0.8199691772460938	0.04561614990234375
796#2023-01-01	0.4000000059604645	0.6666666865348816	0.0	1.0	0.800000011920929	0.3636363744735718	0.1428571492433548	1.0	-1.6365966796875	-1.1755905151367188	-2.5973281860351562	-4.292137145996094	-0.9957351684570312	-0.569854736328125
796#2023-01-01	0.4000000059604645	0.6666666865348816	0.0	1.0	0.800000011920929	0.3636363744735718	0.1428571492433548	1.0	-5.181358337402344	-5.386909484863281	-7.8235321044921875	-6.064216613769531	1.5047225952148438	0.4998931884765625
226#2021-06-23	0.20000000298023224	0.3333333432674408	0.0	1.0	0.1428571492433548	1.0	0.0	1.0	-15.10723876953125	-18.544235229492188	-25.958816528320312	-29.00627899169922	6.277748107910156	0.3870964050292969
226#2021-06-23	0.20000000298023224	0.3333333432674408	0.0	1.0	0.1666666716337204	0.5	0.06666667014360428	1.0	-12.328170776367188	-15.287742614746094	-21.40771484375	-19.399940490722656	9.792129516601562	8.871307373046875
226#2021-06-23	0.20000000298023224	0.3333333432674408	0.0	1.0	0.1428571492433548	1.0	0.0	1.0	-15.458938598632812	-20.926345825195312	-25.84075927734375	-28.97303009033203	8.654487609863281	2.3366928100585938
226#2021-06-23	0.20000000298023224	0.3333333432674408	0.0	1.0	0.23076923191547394	1.0	0.0	1.0	-12.324005126953125	-16.631290435791016	-22.289031982421875	-30.266048431396484	9.56689453125	1.7408599853515625
226#2021-06-23	0.20000000298023224	0.3333333432674408	0.0	1.0	0.25	0.75	0.06666667014360428	1.0	-9.744964599609375	-6.282566070556641	-22.654006958007812	-19.787395477294922	3.9382171630859375	0.1962738037109375
226#2021-06-23	0.20000000298023224	0.3333333432674408	0.0	1.0	0.23076923191547394	1.0	0.0	1.0	-13.810867309570312	-19.747589111328125	-24.790725708007812	-27.348365783691406	8.805290222167969	3.2267112731933594
226#2021-06-23	0.20000000298023224	0.3333333432674408	0.0	1.0	0.1428571492433548	1.0	0.06666667014360428	1.0	-13.476577758789062	-17.374767303466797	-24.778976440429688	-31.052005767822266	8.112869262695312	1.9163551330566406
226#2021-06-23	0.20000000298023224	0.3333333432674408	0.0	1.0	0.25	0.75	0.06666667014360428	1.0	-13.80584716796875	-14.417976379394531	-24.250213623046875	-26.33495330810547	5.408821105957031	0.016933441162109375
2648#2022-09-02	0.1428571492433548	1.0	0.0	1.0	0.25	0.75	0.23076923191547394	1.0	2.021636962890625	-0.23642730712890625	-2.2301406860351562	-1.5488052368164062	3.8106613159179688	1.0423965454101562
2648#2022-09-02	0.1428571492433548	1.0	0.0	1.0	0.30000001192092896	0.5	0.06666667014360428	1.0	2.0170745849609375	0.9106979370117188	-4.3584442138671875	-2.9675445556640625	2.4781646728515625	1.4910202026367188
2648#2022-09-02	0.1428571492433548	1.0	0.0	1.0	0.4000000059604645	0.6666666865348816	0.23076923191547394	1.0	2.010650634765625	0.3549346923828125	-4.740348815917969	-2.7655105590820312	3.4775161743164062	1.3713150024414062
2648#2022-09-02	0.1428571492433548	1.0	0.0	1.0	0.25	0.75	0.23076923191547394	1.0	2.8644943237304688	1.0534286499023438	-4.872291564941406	-3.0743255615234375	3.40289306640625	1.5325851440429688
2648#2022-09-02	0.1428571492433548	1.0	0.0	1.0	0.30000001192092896	0.5	0.1428571492433548	1.0	3.9402923583984375	1.9390182495117188	-4.298210144042969	-2.064422607421875	4.118507385253906	2.531005859375
2648#2022-09-02	0.1428571492433548	1.0	0.0	1.0	0.30000001192092896	0.5	0.0	1.0	5.3786468505859375	2.263946533203125	-5.826019287109375	-2.8112106323242188	5.006439208984375	2.3850250244140625
2648#2022-09-02	0.1428571492433548	1.0	0.0	1.0	0.3636363744735718	0.800000011920929	0.1428571492433548	1.0	5.340721130371094	1.9116439819335938	-2.2575531005859375	-1.665679931640625	6.725410461425781	3.3503036499023438
2648#2022-09-02	0.1428571492433548	1.0	0.0	1.0	0.27272728085517883	0.6000000238418579	0.23076923191547394	1.0	4.7484283447265625	1.4325790405273438	-5.9354705810546875	-2.9712066650390625	5.641136169433594	2.4354934692382812
1404#2022-05-26	0.0	1.0	0.0	1.0	0.5	0.5	0.1428571492433548	1.0	0.9517898559570312	-0.4555816650390625	0.9045639038085938	-0.5757904052734375	3.5055999755859375	1.86895751953125
1404#2022-05-26	0.0	1.0	0.0	1.0	0.5	0.8333333134651184	0.1538461595773697	0.6666666865348816	2.3201370239257812	0.27342987060546875	-1.1650390625	-2.1954421997070312	3.5569610595703125	1.86761474609375
1404#2022-05-26	0.0	1.0	0.0	1.0	0.5555555820465088	0.7142857313156128	0.1428571492433548	1.0	-2.8667373657226562	-2.4510955810546875	-2.568511962890625	-1.9321365356445312	3.1297760009765625	1.2372283935546875
1404#2022-05-26	0.0	1.0	0.0	1.0	0.5	0.8333333134651184	0.06666667014360428	1.0	-0.7196578979492188	-1.9813308715820312	-4.752037048339844	-4.6771087646484375	3.7520370483398438	1.2205657958984375
1404#2022-05-26	0.0	1.0	0.0	1.0	0.625	0.625	0.0	1.0	-1.8070068359375	-2.7326278686523438	-1.97137451171875	-1.7525787353515625	3.7823715209960938	2.3549041748046875
1404#2022-05-26	0.0	1.0	0.0	1.0	0.5	0.5	0.06666667014360428	1.0	0.7843704223632812	-0.5793991088867188	0.992706298828125	-0.6370925903320312	3.7084808349609375	2.0020599365234375
1404#2022-05-26	0.0	1.0	0.0	1.0	0.5	0.5	0.1428571492433548	1.0	-2.78900146484375	-2.8465652465820312	-4.2733917236328125	-3.2593536376953125	3.2569808959960938	1.3982086181640625
1404#2022-05-26	0.0	1.0	0.0	1.0	0.625	0.625	0.0	1.0	0.390167236328125	-1.2679824829101562	-0.02429962158203125	-0.6972579956054688	3.8001785278320312	2.0632171630859375
1327#2022-03-04	0.1428571492433548	1.0	0.0	1.0	0.5	0.1666666716337204	0.1428571492433548	1.0	-6.410453796386719	-3.58685302734375	-12.738578796386719	-6.326202392578125	5.782012939453125	2.7285995483398438
1327#2022-03-04	0.1428571492433548	1.0	0.0	1.0	0.4000000059604645	0.1818181872367859	0.06666667014360428	1.0	-5.016197204589844	-2.3609619140625	-7.985816955566406	-4.2426910400390625	5.423591613769531	3.3912887573242188
1327#2022-03-04	0.1428571492433548	1.0	0.0	1.0	0.5	0.1666666716337204	0.0	1.0	-9.975242614746094	-5.6539154052734375	-17.937347412109375	-9.757637023925781	3.6490707397460938	2.9510955810546875
1327#2022-03-04	0.1428571492433548	1.0	0.0	1.0	0.5	0.1666666716337204	0.1428571492433548	1.0	-4.112030029296875	-2.2379989624023438	-9.516464233398438	-5.6035003662109375	3.4774017333984375	1.8594818115234375
1327#2022-03-04	0.1428571492433548	1.0	0.0	1.0	0.5	0.1666666716337204	0.06666667014360428	1.0	-1.2902145385742188	-0.36890411376953125	-5.5991058349609375	-2.0532760620117188	2.1229782104492188	2.4118499755859375
1327#2022-03-04	0.1428571492433548	1.0	0.0	1.0	0.6666666865348816	0.1538461595773697	0.1428571492433548	1.0	-5.4897918701171875	-3.0705795288085938	-10.60052490234375	-5.624656677246094	4.313575744628906	2.0599212646484375
1327#2022-03-04	0.1428571492433548	1.0	0.0	1.0	0.4000000059604645	0.1818181872367859	0.06666667014360428	1.0	-9.358879089355469	-5.378135681152344	-16.848724365234375	-9.770576477050781	4.621330261230469	3.6492919921875
1327#2022-03-04	0.1428571492433548	1.0	0.0	1.0	0.4000000059604645	0.1818181872367859	0.1428571492433548	1.0	-10.533554077148438	-5.500885009765625	-17.002365112304688	-8.841178894042969	3.13519287109375	2.91357421875
1953#2021-09-14	0.1428571492433548	1.0	0.1428571492433548	1.0	1.0	0.06666667014360428	0.30000001192092896	0.5	-8.193702697753906	-4.8645172119140625	-9.587181091308594	-6.941139221191406	7.613441467285156	5.184501647949219
1953#2021-09-14	0.1428571492433548	1.0	0.1428571492433548	1.0	0.6666666865348816	0.4000000059604645	0.4285714328289032	0.3333333432674408	-0.5494384765625	-2.4514846801757812	-0.237457275390625	-2.8577957153320312	4.980133056640625	3.6951904296875
1953#2021-09-14	0.1428571492433548	1.0	0.1428571492433548	1.0	1.0	0.23076923191547394	0.3333333432674408	0.4285714328289032	-4.4629364013671875	-3.3587722778320312	-4.9524993896484375	-4.7676544189453125	7.853981018066406	3.6690139770507812
1953#2021-09-14	0.1428571492433548	1.0	0.1428571492433548	1.0	1.0	0.3333333432674408	0.4000000059604645	0.6666666865348816	-1.4398956298828125	-1.5934677124023438	-1.2586212158203125	-2.7267990112304688	7.16204833984375	3.9211502075195312
1953#2021-09-14	0.1428571492433548	1.0	0.1428571492433548	1.0	0.6666666865348816	0.1538461595773697	0.375	0.375	-2.019805908203125	-2.4657974243164062	-1.903472900390625	-4.072998046875	6.97161865234375	2.7119522094726562
1953#2021-09-14	0.1428571492433548	1.0	0.1428571492433548	1.0	0.6000000238418579	0.27272728085517883	0.375	0.375	-0.1917572021484375	-1.9743804931640625	-0.5073394775390625	-3.9170761108398438	0.472381591796875	1.4882965087890625
1953#2021-09-14	0.1428571492433548	1.0	0.1428571492433548	1.0	1.0	0.3333333432674408	0.4444444477558136	0.5714285969734192	-6.252777099609375	-2.5962371826171875	-8.680816650390625	-5.061790466308594	10.744415283203125	7.282073974609375
1953#2021-09-14	0.1428571492433548	1.0	0.1428571492433548	1.0	1.0	0.6000000238418579	0.5555555820465088	0.7142857313156128	-0.3888397216796875	-1.6691360473632812	-0.23272705078125	-2.9761428833007812	6.0736236572265625	4.361236572265625
2146#2021-08-27	0.1428571492433548	1.0	0.0	1.0	0.4000000059604645	0.1818181872367859	0.3333333432674408	1.0	-8.932769775390625	-2.697723388671875	-16.619140625	-7.074066162109375	0.8220748901367188	-1.0871047973632812
2146#2021-08-27	0.1428571492433548	1.0	0.0	1.0	0.5	0.30000001192092896	0.0714285746216774	0.5	-7.283203125	-1.7592697143554688	-17.29058837890625	-7.012779235839844	1.0678176879882812	-0.1738128662109375
2146#2021-08-27	0.1428571492433548	1.0	0.0	1.0	0.5714285969734192	0.4444444477558136	0.3333333432674408	1.0	-2.7589569091796875	0.7771682739257812	-12.209396362304688	-4.922119140625	7.919883728027344	3.5281639099121094
2146#2021-08-27	0.1428571492433548	1.0	0.0	1.0	0.6000000238418579	0.27272728085517883	0.1666666716337204	0.5	-5.5400543212890625	-2.6477432250976562	-8.902008056640625	-5.899711608886719	16.98375701904297	4.772243499755859
2146#2021-08-27	0.1428571492433548	1.0	0.0	1.0	0.75	0.25	0.3333333432674408	1.0	-12.151435852050781	-3.8964576721191406	-21.44831085205078	-7.867527008056641	-0.36688232421875	-1.8192100524902344
2146#2021-08-27	0.1428571492433548	1.0	0.0	1.0	0.375	0.375	0.25	0.75	-2.3050994873046875	1.2264938354492188	-11.427108764648438	-4.932197570800781	9.084762573242188	4.402324676513672
2146#2021-08-27	0.1428571492433548	1.0	0.0	1.0	0.6666666865348816	0.4000000059604645	0.1538461595773697	0.6666666865348816	-3.8389205932617188	-1.4043388366699219	-9.470405578613281	-1.7110939025878906	1.0619354248046875	-0.3501930236816406
2146#2021-08-27	0.1428571492433548	1.0	0.0	1.0	0.6666666865348816	0.1538461595773697	0.25	0.75	-7.193656921386719	-1.4945755004882812	-13.311958312988281	-3.3023529052734375	0.5892486572265625	-0.6608123779296875
519#2022-06-08	0.3333333432674408	1.0	0.0	1.0	0.4285714328289032	0.3333333432674408	0.25	0.75	-2.5569305419921875	-0.49564361572265625	-4.488006591796875	-3.0735626220703125	7.5765533447265625	5.550727844238281
519#2022-06-08	0.3333333432674408	1.0	0.0	1.0	0.4285714328289032	0.3333333432674408	0.1538461595773697	0.6666666865348816	-2.12615966796875	-0.227508544921875	-4.3607330322265625	-2.4308319091796875	5.485595703125	4.689262390136719
519#2022-06-08	0.3333333432674408	1.0	0.0	1.0	0.4444444477558136	0.5714285969734192	0.27272728085517883	0.6000000238418579	-4.995964050292969	-3.0879287719726562	-9.270576477050781	-6.415016174316406	9.384178161621094	5.412742614746094
519#2022-06-08	0.3333333432674408	1.0	0.0	1.0	0.5	0.30000001192092896	0.27272728085517883	0.6000000238418579	-5.739982604980469	-3.0607452392578125	-9.886787414550781	-6.6722259521484375	9.185691833496094	6.172538757324219
519#2022-06-08	0.3333333432674408	1.0	0.0	1.0	0.7142857313156128	0.5555555820465088	0.23076923191547394	1.0	-5.951347351074219	-3.4000015258789062	-9.014167785644531	-6.359809875488281	9.142318725585938	5.450042724609375
519#2022-06-08	0.3333333432674408	1.0	0.0	1.0	0.5	0.5	0.07692307978868484	0.3333333432674408	-1.9933624267578125	-0.8795852661132812	-4.96893310546875	-3.97674560546875	8.887916564941406	5.659111022949219
519#2022-06-08	0.3333333432674408	1.0	0.0	1.0	0.5555555820465088	0.7142857313156128	0.27272728085517883	0.6000000238418579	-3.9074935913085938	-2.401214599609375	-6.719871520996094	-4.922813415527344	10.613563537597656	5.957817077636719
519#2022-06-08	0.3333333432674408	1.0	0.0	1.0	0.4000000059604645	0.6666666865348816	0.1538461595773697	0.6666666865348816	-1.4600372314453125	-0.48626708984375	-4.8907470703125	-3.7837371826171875	9.684730529785156	6.252784729003906
426#2022-05-13	0.0	1.0	0.0	1.0	0.5	0.30000001192092896	0.0714285746216774	0.5	1.681365966796875	4.270759582519531	1.886016845703125	4.3463897705078125	-0.39910125732421875	0.360198974609375
426#2022-05-13	0.0	1.0	0.0	1.0	0.6666666865348816	0.4000000059604645	0.0714285746216774	0.5	0.8594284057617188	2.833465576171875	-3.6884384155273438	1.89935302734375	-1.1792144775390625	0.03926849365234375
426#2022-05-13	0.0	1.0	0.0	1.0	0.4000000059604645	0.1818181872367859	0.06666667014360428	1.0	3.4968338012695312	4.7198333740234375	3.6856536865234375	4.602760314941406	0.6941986083984375	0.6195907592773438
426#2022-05-13	0.0	1.0	0.0	1.0	0.4285714328289032	0.3333333432674408	0.06666667014360428	1.0	1.7595748901367188	4.697120666503906	-1.0580520629882812	3.1722793579101562	-0.2916717529296875	0.03070831298828125
426#2022-05-13	0.0	1.0	0.0	1.0	0.7142857313156128	0.5555555820465088	0.0714285746216774	0.5	3.042266845703125	4.795219421386719	3.0186233520507812	4.631584167480469	0.4757232666015625	0.35494232177734375
426#2022-05-13	0.0	1.0	0.0	1.0	0.5714285969734192	0.4444444477558136	0.0	1.0	-0.5196151733398438	0.7499160766601562	-2.2817230224609375	0.2557830810546875	-1.8567428588867188	-1.918304443359375
426#2022-05-13	0.0	1.0	0.0	1.0	0.800000011920929	0.3636363744735718	0.0	1.0	3.697845458984375	4.79705810546875	3.6108856201171875	4.24169921875	1.2770309448242188	0.8853988647460938
426#2022-05-13	0.0	1.0	0.0	1.0	0.5	0.30000001192092896	0.06666667014360428	1.0	1.6242141723632812	3.0913314819335938	-0.2261962890625	2.3977432250976562	-0.29027557373046875	0.1124114990234375
1658#2022-01-02	0.1428571492433548	1.0	0.0	1.0	0.3333333432674408	0.4285714328289032	0.25	0.75	-11.430938720703125	-8.222053527832031	-17.496482849121094	-14.560539245605469	0.6566696166992188	0.21753692626953125
1658#2022-01-02	0.1428571492433548	1.0	0.0	1.0	0.2222222238779068	0.2857142984867096	0.1538461595773697	0.6666666865348816	-8.759368896484375	-5.3135833740234375	-14.965538024902344	-10.36944580078125	-0.30564117431640625	-0.81689453125
1658#2022-01-02	0.1428571492433548	1.0	0.0	1.0	0.4285714328289032	0.3333333432674408	0.25	0.75	-5.818840026855469	-2.430938720703125	-10.699226379394531	-6.556915283203125	0.4437713623046875	0.2064361572265625
1658#2022-01-02	0.1428571492433548	1.0	0.0	1.0	0.2222222238779068	0.2857142984867096	0.06666667014360428	1.0	-19.141998291015625	-15.381057739257812	-25.822158813476562	-20.91271209716797	1.3401947021484375	0.5729522705078125
1658#2022-01-02	0.1428571492433548	1.0	0.0	1.0	0.375	0.375	0.3636363744735718	0.800000011920929	-8.10955810546875	-3.6008377075195312	-11.581222534179688	-6.757545471191406	0.2713470458984375	-0.077728271484375
1658#2022-01-02	0.1428571492433548	1.0	0.0	1.0	0.3333333432674408	0.4285714328289032	0.3636363744735718	0.800000011920929	-11.423355102539062	-7.098899841308594	-15.468345642089844	-12.206779479980469	-0.5970916748046875	-0.45084381103515625
1658#2022-01-02	0.1428571492433548	1.0	0.0	1.0	0.4285714328289032	0.3333333432674408	0.25	0.75	-8.706954956054688	-4.628257751464844	-13.071327209472656	-9.766197204589844	0.5263519287109375	0.052459716796875
1658#2022-01-02	0.1428571492433548	1.0	0.0	1.0	0.3333333432674408	0.4285714328289032	0.23076923191547394	1.0	-9.101890563964844	-4.9323577880859375	-14.015167236328125	-10.417404174804688	-0.782958984375	-0.6153793334960938
2483#2022-05-12	0.4000000059604645	0.6666666865348816	0.0	1.0	0.75	0.25	0.5	0.8333333134651184	-7.277618408203125	-2.7055816650390625	-10.856826782226562	-2.9336166381835938	0.39874267578125	0.6096267700195312
2483#2022-05-12	0.4000000059604645	0.6666666865348816	0.0	1.0	0.6000000238418579	0.27272728085517883	0.3333333432674408	1.0	-9.541908264160156	-1.969573974609375	-11.178314208984375	-2.1520538330078125	-0.12821197509765625	-0.12778472900390625
2483#2022-05-12	0.4000000059604645	0.6666666865348816	0.0	1.0	1.0	0.23076923191547394	0.23076923191547394	1.0	-3.5197219848632812	-2.5396270751953125	-5.6996002197265625	-2.7608489990234375	0.140411376953125	-0.5768280029296875
2483#2022-05-12	0.4000000059604645	0.6666666865348816	0.0	1.0	0.6666666865348816	0.1538461595773697	0.23076923191547394	1.0	-6.951637268066406	-3.4600906372070312	-10.514312744140625	-3.348480224609375	0.10454559326171875	-0.6855697631835938
2483#2022-05-12	0.4000000059604645	0.6666666865348816	0.0	1.0	1.0	0.23076923191547394	0.23076923191547394	1.0	-4.528831481933594	-2.719501495361328	-6.861930847167969	-3.2212181091308594	0.177978515625	-0.5406417846679688
2483#2022-05-12	0.4000000059604645	0.6666666865348816	0.0	1.0	0.800000011920929	0.3636363744735718	0.23076923191547394	1.0	-10.32220458984375	-1.999267578125	-12.943717956542969	-3.3320465087890625	-0.038787841796875	-0.1184234619140625
2483#2022-05-12	0.4000000059604645	0.6666666865348816	0.0	1.0	1.0	0.23076923191547394	0.4545454680919647	1.0	-8.451393127441406	-3.2882843017578125	-9.740402221679688	-3.1670074462890625	0.0804595947265625	-0.23482513427734375
2483#2022-05-12	0.4000000059604645	0.6666666865348816	0.0	1.0	1.0	0.23076923191547394	0.23076923191547394	1.0	-4.702140808105469	-1.9972457885742188	-7.949333190917969	-2.2005081176757812	0.1687774658203125	0.1236724853515625
134#2022-07-20	0.0	1.0	0.0	1.0	0.06666667014360428	1.0	0.0	1.0	-9.888359069824219	-9.26434326171875	-19.237022399902344	-14.4989013671875	3.2248458862304688	0.2853851318359375
134#2022-07-20	0.0	1.0	0.0	1.0	0.06666667014360428	1.0	0.0	1.0	-10.351768493652344	-9.530075073242188	-18.974327087402344	-14.140678405761719	2.420989990234375	0.41399383544921875
134#2022-07-20	0.0	1.0	0.0	1.0	0.06666667014360428	1.0	0.0	1.0	-4.8009033203125	-2.815277099609375	-15.164230346679688	-11.367225646972656	2.7303924560546875	0.8325729370117188
134#2022-07-20	0.0	1.0	0.0	1.0	0.06666667014360428	1.0	0.0	1.0	-7.472747802734375	-6.896080017089844	-18.425003051757812	-14.034088134765625	3.8582916259765625	0.5669174194335938
134#2022-07-20	0.0	1.0	0.0	1.0	0.06666667014360428	1.0	0.0	1.0	-11.538665771484375	-8.083763122558594	-18.866439819335938	-12.464324951171875	6.0651092529296875	3.441680908203125
134#2022-07-20	0.0	1.0	0.0	1.0	0.06666667014360428	1.0	0.0	1.0	-9.296180725097656	-9.145278930664062	-18.45270538330078	-14.291778564453125	2.9057846069335938	0.0785064697265625
134#2022-07-20	0.0	1.0	0.0	1.0	0.06666667014360428	1.0	0.0	1.0	-10.878120422363281	-6.520072937011719	-16.766929626464844	-10.869110107421875	8.349105834960938	5.444404602050781
134#2022-07-20	0.0	1.0	0.0	1.0	0.06666667014360428	1.0	0.0	1.0	-9.385108947753906	-8.872306823730469	-18.362045288085938	-13.453895568847656	2.293304443359375	0.5461654663085938
553#2022-09-02	0.0	1.0	0.0	1.0	0.1428571492433548	1.0	0.1428571492433548	1.0	1.8690185546875	0.5972518920898438	-3.2710113525390625	-1.9171371459960938	7.079719543457031	1.2401962280273438
553#2022-09-02	0.0	1.0	0.0	1.0	0.23076923191547394	1.0	0.25	0.75	4.906768798828125	2.1724395751953125	-2.4605636596679688	-0.778564453125	9.407745361328125	3.743438720703125
553#2022-09-02	0.0	1.0	0.0	1.0	0.25	0.75	0.25	0.75	-0.42646026611328125	-0.4374237060546875	-6.717414855957031	-3.912933349609375	5.710655212402344	1.1990509033203125
553#2022-09-02	0.0	1.0	0.0	1.0	0.06666667014360428	1.0	0.1428571492433548	1.0	-0.796478271484375	-0.1846771240234375	-6.5993499755859375	-0.7958831787109375	8.368904113769531	3.480670928955078
553#2022-09-02	0.0	1.0	0.0	1.0	0.1428571492433548	1.0	0.23076923191547394	1.0	5.836036682128906	3.35321044921875	-2.0900344848632812	-0.08916473388671875	9.923011779785156	4.39117431640625
553#2022-09-02	0.0	1.0	0.0	1.0	0.1666666716337204	0.5	0.25	0.75	-0.16799163818359375	-1.3239593505859375	-4.664909362792969	-1.4749298095703125	4.494544982910156	-0.014678955078125
553#2022-09-02	0.0	1.0	0.0	1.0	0.1666666716337204	0.5	0.27272728085517883	0.6000000238418579	0.8136367797851562	-0.037261962890625	-4.015785217285156	-2.322723388671875	5.779022216796875	0.6793365478515625
553#2022-09-02	0.0	1.0	0.0	1.0	0.1538461595773697	0.6666666865348816	0.1538461595773697	0.6666666865348816	1.1347427368164062	0.668121337890625	-6.05218505859375	-2.935272216796875	4.849845886230469	1.4751510620117188
2045#2021-07-14	0.1428571492433548	1.0	0.1428571492433548	1.0	0.6000000238418579	0.27272728085517883	0.0	1.0	-2.6671066284179688	0.0896759033203125	-5.5296630859375	-1.7055816650390625	2.1550521850585938	0.9392776489257812
2045#2021-07-14	0.1428571492433548	1.0	0.1428571492433548	1.0	0.5	0.1666666716337204	0.0	1.0	-2.1881256103515625	0.38253021240234375	-5.418693542480469	-1.9764938354492188	1.9583282470703125	0.4267120361328125
2045#2021-07-14	0.1428571492433548	1.0	0.1428571492433548	1.0	0.6000000238418579	0.27272728085517883	0.0	1.0	1.055755615234375	-0.358428955078125	-5.5538482666015625	-3.3294143676757812	4.906867980957031	1.8992233276367188
2045#2021-07-14	0.1428571492433548	1.0	0.1428571492433548	1.0	0.5	0.1666666716337204	0.0	1.0	-1.8385238647460938	0.88134765625	-3.2708587646484375	-0.32566070556640625	2.0953445434570312	0.421966552734375
2045#2021-07-14	0.1428571492433548	1.0	0.1428571492433548	1.0	0.75	0.25	0.0	1.0	-3.2096099853515625	0.2944488525390625	-4.76611328125	-0.9437484741210938	2.2066879272460938	1.0523452758789062
2045#2021-07-14	0.1428571492433548	1.0	0.1428571492433548	1.0	0.5	0.30000001192092896	0.0	1.0	0.24228668212890625	2.8082656860351562	-1.4467620849609375	0.9419708251953125	4.225822448730469	2.61334228515625
2045#2021-07-14	0.1428571492433548	1.0	0.1428571492433548	1.0	0.75	0.25	0.0	1.0	-3.4306182861328125	0.36682891845703125	-4.4105377197265625	-0.77001953125	1.8287734985351562	0.35056304931640625
2045#2021-07-14	0.1428571492433548	1.0	0.1428571492433548	1.0	0.4000000059604645	0.1818181872367859	0.0	1.0	2.9818878173828125	3.3319091796875	-0.34784698486328125	0.802520751953125	4.650947570800781	3.1931915283203125
1#2022-02-08	0.3333333432674408	1.0	0.0	1.0	0.3636363744735718	0.800000011920929	0.06666667014360428	1.0	-5.7434844970703125	-6.77984619140625	-21.555496215820312	-19.378189086914062	19.134597778320312	14.028762817382812
1#2022-02-08	0.3333333432674408	1.0	0.0	1.0	0.5555555820465088	0.7142857313156128	0.06666667014360428	1.0	-6.1379852294921875	-6.2765045166015625	-16.881332397460938	-14.457832336425781	22.13861846923828	17.981040954589844
1#2022-02-08	0.3333333432674408	1.0	0.0	1.0	0.5555555820465088	0.7142857313156128	0.06666667014360428	1.0	-5.0300750732421875	-4.406532287597656	-9.794021606445312	-7.899208068847656	26.027755737304688	19.245689392089844
1#2022-02-08	0.3333333432674408	1.0	0.0	1.0	0.25	0.75	0.06666667014360428	1.0	-5.9117279052734375	-6.1700897216796875	-16.250885009765625	-13.935638427734375	22.669265747070312	18.197647094726562
1#2022-02-08	0.3333333432674408	1.0	0.0	1.0	0.6666666865348816	0.8571428656578064	0.06666667014360428	1.0	-11.04022216796875	-8.816146850585938	-11.869949340820312	-8.408111572265625	16.971817016601562	12.803840637207031
1#2022-02-08	0.3333333432674408	1.0	0.0	1.0	0.7777777910232544	1.0	0.06666667014360428	1.0	-12.084793090820312	-9.820724487304688	-16.840591430664062	-13.111228942871094	18.77130126953125	14.934341430664062
1#2022-02-08	0.3333333432674408	1.0	0.0	1.0	0.4545454680919647	1.0	0.06666667014360428	1.0	-4.2394866943359375	-4.50384521484375	-23.091934204101562	-20.50749969482422	18.021835327148438	12.369895935058594
1#2022-02-08	0.3333333432674408	1.0	0.0	1.0	0.3333333432674408	1.0	0.06666667014360428	1.0	-11.149749755859375	-9.761917114257812	-17.315383911132812	-13.852241516113281	21.830703735351562	17.979576110839844
2647#2022-09-03	0.1428571492433548	1.0	0.1428571492433548	1.0	0.4000000059604645	0.6666666865348816	0.1538461595773697	0.6666666865348816	-0.501739501953125	-3.2472457885742188	-3.8850250244140625	-8.030448913574219	12.958511352539062	5.821136474609375
2647#2022-09-03	0.1428571492433548	1.0	0.1428571492433548	1.0	0.4000000059604645	0.6666666865348816	0.06666667014360428	1.0	-5.4482269287109375	-3.1699905395507812	-12.254623413085938	-11.1104736328125	11.911483764648438	4.36865234375
2647#2022-09-03	0.1428571492433548	1.0	0.1428571492433548	1.0	0.5	0.5	0.1538461595773697	0.6666666865348816	-7.877571105957031	-2.657073974609375	-14.364387512207031	-7.5832672119140625	2.92645263671875	0.9981460571289062
2647#2022-09-03	0.1428571492433548	1.0	0.1428571492433548	1.0	0.2222222238779068	0.2857142984867096	0.06666667014360428	1.0	-4.46392822265625	-4.527946472167969	-15.398590087890625	-12.709800720214844	11.26153564453125	7.365264892578125
2647#2022-09-03	0.1428571492433548	1.0	0.1428571492433548	1.0	0.3636363744735718	0.800000011920929	0.06666667014360428	1.0	0.159698486328125	-1.278533935546875	-1.3097991943359375	-5.644798278808594	18.51477813720703	9.612648010253906
2647#2022-09-03	0.1428571492433548	1.0	0.1428571492433548	1.0	0.4000000059604645	0.6666666865348816	0.1428571492433548	1.0	-7.26611328125	-6.403861999511719	-12.596542358398438	-12.035041809082031	7.36358642578125	3.325927734375
2647#2022-09-03	0.1428571492433548	1.0	0.1428571492433548	1.0	0.30000001192092896	0.5	0.25	0.75	-8.763046264648438	-6.148674011230469	-12.81854248046875	-10.709602355957031	7.04364013671875	2.168060302734375
2647#2022-09-03	0.1428571492433548	1.0	0.1428571492433548	1.0	0.4444444477558136	0.5714285969734192	0.23076923191547394	1.0	-5.4240264892578125	-7.382476806640625	-8.820770263671875	-10.409721374511719	6.5437774658203125	3.15423583984375
476#2021-12-01	0.0	1.0	0.0	1.0	0.800000011920929	0.3636363744735718	0.06666667014360428	1.0	0.5727767944335938	3.12518310546875	-2.1139450073242188	1.3975067138671875	2.3308868408203125	1.372222900390625
476#2021-12-01	0.0	1.0	0.0	1.0	0.800000011920929	0.3636363744735718	0.06666667014360428	1.0	3.722412109375	3.4605941772460938	1.58221435546875	3.49322509765625	2.4076309204101562	0.9651870727539062
476#2021-12-01	0.0	1.0	0.0	1.0	1.0	0.3333333432674408	0.06666667014360428	1.0	2.9289169311523438	3.376373291015625	0.46570587158203125	2.9039077758789062	2.7635726928710938	1.8005523681640625
476#2021-12-01	0.0	1.0	0.0	1.0	0.6666666865348816	0.4000000059604645	0.06666667014360428	1.0	2.0684890747070312	3.7354965209960938	0.09729766845703125	2.4891815185546875	2.435577392578125	1.7342681884765625
476#2021-12-01	0.0	1.0	0.0	1.0	0.800000011920929	0.3636363744735718	0.06666667014360428	1.0	2.9184646606445312	1.8151473999023438	1.4462661743164062	1.75701904296875	2.1676254272460938	0.6494140625
476#2021-12-01	0.0	1.0	0.0	1.0	0.800000011920929	0.3636363744735718	0.06666667014360428	1.0	0.4416046142578125	3.0700454711914062	-1.1758575439453125	1.7049942016601562	1.7893753051757812	1.35040283203125
476#2021-12-01	0.0	1.0	0.0	1.0	1.0	0.23076923191547394	0.0714285746216774	0.5	1.4881515502929688	2.97296142578125	1.3188705444335938	3.3040084838867188	1.3471832275390625	0.5699996948242188
476#2021-12-01	0.0	1.0	0.0	1.0	0.800000011920929	0.3636363744735718	0.06666667014360428	1.0	2.4447555541992188	1.7639312744140625	-0.1041259765625	1.5859527587890625	2.3644638061523438	0.8161163330078125
2138#2021-08-23	0.0	1.0	0.0	1.0	0.0714285746216774	0.5	0.06666667014360428	1.0	1.6634063720703125	0.6622238159179688	2.0615234375	1.1939010620117188	4.94757080078125	3.9655685424804688
2138#2021-08-23	0.0	1.0	0.0	1.0	0.1538461595773697	0.6666666865348816	0.0	1.0	-0.28668212890625	-0.63836669921875	0.2604522705078125	-0.4026336669921875	5.9349212646484375	4.285491943359375
2138#2021-08-23	0.0	1.0	0.0	1.0	0.07692307978868484	0.3333333432674408	0.06666667014360428	1.0	-1.557373046875	-1.5987472534179688	-0.9824066162109375	-1.668548583984375	5.0809173583984375	3.9583969116210938
2138#2021-08-23	0.0	1.0	0.0	1.0	0.1666666716337204	0.5	0.0	1.0	-2.1006927490234375	-1.6622772216796875	-1.8193511962890625	-2.1669158935546875	4.5735321044921875	4.319572448730469
2138#2021-08-23	0.0	1.0	0.0	1.0	0.0714285746216774	0.5	0.06666667014360428	1.0	-0.1375732421875	-0.3173828125	0.2111663818359375	-0.24257659912109375	5.3398590087890625	3.9617691040039062
2138#2021-08-23	0.0	1.0	0.0	1.0	0.07692307978868484	0.3333333432674408	0.06666667014360428	1.0	-1.3029632568359375	-1.8370513916015625	-1.067474365234375	-2.0556793212890625	5.121612548828125	3.5444793701171875
2138#2021-08-23	0.0	1.0	0.0	1.0	0.1538461595773697	0.6666666865348816	0.0	1.0	-1.84576416015625	-1.995635986328125	-1.7396697998046875	-2.4872589111328125	5.702911376953125	3.8170089721679688
2138#2021-08-23	0.0	1.0	0.0	1.0	0.25	0.75	0.0	1.0	-1.3226776123046875	-2.1516189575195312	-0.7860870361328125	-2.2032623291015625	5.626190185546875	3.539825439453125
2846#2023-02-22	0.0	1.0	0.0	1.0	0.5	0.5	0.3333333432674408	0.4285714328289032	-2.6994857788085938	-1.4345626831054688	-3.3076095581054688	-2.2015380859375	0.227752685546875	0.28759002685546875
2846#2023-02-22	0.0	1.0	0.0	1.0	0.6666666865348816	0.4000000059604645	0.4000000059604645	0.6666666865348816	-2.0574722290039062	-0.723907470703125	-2.3743820190429688	-1.2697601318359375	0.24153900146484375	0.275390625
2846#2023-02-22	0.0	1.0	0.0	1.0	0.5	0.5	0.4000000059604645	0.6666666865348816	-2.736602783203125	-1.6155548095703125	-4.272636413574219	-2.610748291015625	0.3159942626953125	0.3439483642578125
2846#2023-02-22	0.0	1.0	0.0	1.0	0.4444444477558136	0.5714285969734192	0.4000000059604645	0.6666666865348816	-2.36419677734375	-1.6199951171875	-3.7137374877929688	-2.14117431640625	0.5400924682617188	0.4166717529296875
2846#2023-02-22	0.0	1.0	0.0	1.0	0.7142857313156128	0.5555555820465088	0.5	0.5	-9.374801635742188	-4.765434265136719	-10.9306640625	-5.7701568603515625	0.427215576171875	0.2057342529296875
2846#2023-02-22	0.0	1.0	0.0	1.0	0.5	0.30000001192092896	0.4000000059604645	0.6666666865348816	-3.9423751831054688	-2.4791488647460938	-7.5092926025390625	-3.8674392700195312	0.699554443359375	0.381072998046875
2846#2023-02-22	0.0	1.0	0.0	1.0	0.5	0.5	0.4000000059604645	0.6666666865348816	-1.8070602416992188	-1.2115249633789062	-4.060081481933594	-2.7349700927734375	0.41240692138671875	0.469512939453125
2846#2023-02-22	0.0	1.0	0.0	1.0	0.8333333134651184	0.5	0.5	0.5	-3.6402664184570312	-2.3670425415039062	-4.984161376953125	-3.1729888916015625	0.4466705322265625	0.27719879150390625
1873#2021-04-26	0.1428571492433548	1.0	0.1428571492433548	1.0	0.25	0.75	0.3636363744735718	0.800000011920929	-0.926361083984375	-2.8902816772460938	-5.303253173828125	-7.232872009277344	1.2368927001953125	1.4019851684570312
1873#2021-04-26	0.1428571492433548	1.0	0.1428571492433548	1.0	0.3333333432674408	1.0	0.1818181872367859	0.4000000059604645	-4.3374176025390625	-4.624717712402344	-8.215408325195312	-8.468269348144531	0.8752288818359375	2.1892471313476562
1873#2021-04-26	0.1428571492433548	1.0	0.1428571492433548	1.0	0.4545454680919647	1.0	0.20000000298023224	0.3333333432674408	-3.80780029296875	-4.173286437988281	-7.624359130859375	-7.921836853027344	1.3880615234375	2.0802993774414062
1873#2021-04-26	0.1428571492433548	1.0	0.1428571492433548	1.0	0.27272728085517883	0.6000000238418579	0.3333333432674408	0.4285714328289032	-2.672637939453125	-4.778465270996094	-7.0659942626953125	-8.801597595214844	0.4956512451171875	1.1688461303710938
1873#2021-04-26	0.1428571492433548	1.0	0.1428571492433548	1.0	0.25	0.75	0.2222222238779068	0.2857142984867096	-2.6608123779296875	-3.9466552734375	-6.4420013427734375	-7.7275543212890625	1.05621337890625	1.9017562866210938
1873#2021-04-26	0.1428571492433548	1.0	0.1428571492433548	1.0	0.5	0.5	0.2222222238779068	0.2857142984867096	-0.3585205078125	-2.7500762939453125	-4.5223541259765625	-6.943443298339844	1.135009765625	1.1429901123046875
1873#2021-04-26	0.1428571492433548	1.0	0.1428571492433548	1.0	0.3636363744735718	0.800000011920929	0.27272728085517883	0.6000000238418579	-3.0467529296875	-5.1933746337890625	-6.9441070556640625	-9.092445373535156	0.861358642578125	2.0468597412109375
1873#2021-04-26	0.1428571492433548	1.0	0.1428571492433548	1.0	0.3636363744735718	0.800000011920929	0.4444444477558136	0.5714285969734192	-2.3316192626953125	-4.064849853515625	-5.46600341796875	-6.934669494628906	0.3777313232421875	0.9799652099609375
1105#2022-05-02	0.1428571492433548	1.0	0.0	1.0	0.5714285969734192	0.4444444477558136	0.23076923191547394	1.0	-3.5460281372070312	-1.023406982421875	-7.165275573730469	-1.8584671020507812	4.315582275390625	4.528083801269531
1105#2022-05-02	0.1428571492433548	1.0	0.0	1.0	0.625	0.625	0.25	0.75	-6.879180908203125	-5.074924468994141	-10.006332397460938	-5.411495208740234	1.16693115234375	2.2910690307617188
1105#2022-05-02	0.1428571492433548	1.0	0.0	1.0	0.6000000238418579	0.27272728085517883	0.4000000059604645	0.6666666865348816	-6.079032897949219	-4.037441253662109	-8.705169677734375	-5.470794677734375	0.240753173828125	0.8695755004882812
1105#2022-05-02	0.1428571492433548	1.0	0.0	1.0	0.6666666865348816	0.4000000059604645	0.25	0.75	-5.283843994140625	-1.4154319763183594	-9.059700012207031	-2.8182029724121094	2.9519577026367188	1.7380332946777344
1105#2022-05-02	0.1428571492433548	1.0	0.0	1.0	0.6000000238418579	0.27272728085517883	0.4000000059604645	0.6666666865348816	-5.950141906738281	-2.0511207580566406	-9.76873779296875	-3.626232147216797	1.7891311645507812	0.9466819763183594
1105#2022-05-02	0.1428571492433548	1.0	0.0	1.0	0.8333333134651184	0.5	0.23076923191547394	1.0	-5.425750732421875	-0.9552268981933594	-8.01800537109375	-1.9240760803222656	3.2218170166015625	1.5292205810546875
1105#2022-05-02	0.1428571492433548	1.0	0.0	1.0	0.5714285969734192	0.4444444477558136	0.3636363744735718	0.800000011920929	-6.748847961425781	-3.9342117309570312	-8.763664245605469	-4.215328216552734	0.42914581298828125	0.8046646118164062
1105#2022-05-02	0.1428571492433548	1.0	0.0	1.0	0.800000011920929	0.3636363744735718	0.3333333432674408	1.0	-4.680633544921875	-1.3546524047851562	-9.342674255371094	-3.147930145263672	3.15087890625	3.251434326171875
2794#2023-01-19	0.1428571492433548	1.0	0.3333333432674408	1.0	0.5	0.1666666716337204	0.30000001192092896	0.5	1.4342422485351562	-0.1998138427734375	-4.051246643066406	-2.2894439697265625	4.006248474121094	1.650482177734375
2794#2023-01-19	0.1428571492433548	1.0	0.3333333432674408	1.0	0.6666666865348816	0.1538461595773697	0.3636363744735718	0.800000011920929	0.7137222290039062	-0.5407028198242188	-3.5970993041992188	-2.243896484375	3.5171127319335938	1.2141952514648438
2794#2023-01-19	0.1428571492433548	1.0	0.3333333432674408	1.0	0.6666666865348816	0.1538461595773697	0.25	0.75	1.1708908081054688	-0.06742095947265625	-2.8856277465820312	-2.2333145141601562	4.284393310546875	2.3996353149414062
2794#2023-01-19	0.1428571492433548	1.0	0.3333333432674408	1.0	0.6666666865348816	0.1538461595773697	0.23076923191547394	1.0	0.16159820556640625	-0.773162841796875	-3.4807815551757812	-2.1643905639648438	3.35626220703125	1.81005859375
2794#2023-01-19	0.1428571492433548	1.0	0.3333333432674408	1.0	0.5	0.1666666716337204	0.3636363744735718	0.800000011920929	-0.6033172607421875	-0.9431228637695312	-2.9522628784179688	-2.6412811279296875	1.8462677001953125	0.95751953125
2794#2023-01-19	0.1428571492433548	1.0	0.3333333432674408	1.0	0.5	0.1666666716337204	0.30000001192092896	0.5	-0.3398895263671875	-0.692352294921875	-3.4268646240234375	-3.0581130981445312	1.5732269287109375	1.2126693725585938
2794#2023-01-19	0.1428571492433548	1.0	0.3333333432674408	1.0	0.6666666865348816	0.1538461595773697	0.3636363744735718	0.800000011920929	0.914520263671875	-0.49042510986328125	-3.1303863525390625	-2.0706863403320312	4.052986145019531	1.9904937744140625
2794#2023-01-19	0.1428571492433548	1.0	0.3333333432674408	1.0	0.6666666865348816	0.1538461595773697	0.5	0.8333333134651184	-1.5537948608398438	-1.742919921875	-3.9202880859375	-2.2350845336914062	1.8543243408203125	0.8269500732421875
523#2022-10-27	0.3333333432674408	1.0	0.3333333432674408	1.0	0.375	0.375	0.25	0.75	-3.315460205078125	-2.3435134887695312	-4.269012451171875	-4.451667785644531	7.909828186035156	5.00823974609375
523#2022-10-27	0.3333333432674408	1.0	0.3333333432674408	1.0	0.5	0.30000001192092896	0.27272728085517883	0.6000000238418579	-7.718170166015625	-4.814353942871094	-9.072784423828125	-5.746604919433594	3.7085342407226562	1.1484222412109375
523#2022-10-27	0.3333333432674408	1.0	0.3333333432674408	1.0	0.25	0.0833333358168602	0.1666666716337204	0.5	-7.974678039550781	-4.7055816650390625	-9.187950134277344	-5.690299987792969	4.581993103027344	2.6291046142578125
523#2022-10-27	0.3333333432674408	1.0	0.3333333432674408	1.0	0.6000000238418579	0.27272728085517883	0.30000001192092896	0.5	-0.8062591552734375	-1.125396728515625	-2.246917724609375	-3.8457260131835938	2.7169876098632812	3.7882919311523438
523#2022-10-27	0.3333333432674408	1.0	0.3333333432674408	1.0	0.5714285969734192	0.4444444477558136	0.1666666716337204	0.5	-1.8408050537109375	-1.570037841796875	-2.959075927734375	-4.348991394042969	8.292160034179688	5.354148864746094
523#2022-10-27	0.3333333432674408	1.0	0.3333333432674408	1.0	0.375	0.375	0.25	0.75	-1.5236740112304688	-2.139068603515625	-2.0585098266601562	-3.707855224609375	6.6451416015625	3.922119140625
523#2022-10-27	0.3333333432674408	1.0	0.3333333432674408	1.0	0.4000000059604645	0.1818181872367859	0.23076923191547394	1.0	-8.52655029296875	-5.140083312988281	-9.210250854492188	-6.542778015136719	2.768218994140625	0.25775146484375
523#2022-10-27	0.3333333432674408	1.0	0.3333333432674408	1.0	0.6000000238418579	0.27272728085517883	0.1818181872367859	0.4000000059604645	-1.3161468505859375	-2.3385696411132812	-2.0442352294921875	-4.7134857177734375	7.784080505371094	4.478675842285156
719#2022-11-21	0.0	1.0	0.0	1.0	0.4444444477558136	0.5714285969734192	0.27272728085517883	0.6000000238418579	1.6957168579101562	0.772491455078125	-6.746177673339844	-4.931182861328125	8.002540588378906	3.173370361328125
719#2022-11-21	0.0	1.0	0.0	1.0	0.5	0.30000001192092896	0.3333333432674408	0.4285714328289032	-5.455329895019531	-2.5550537109375	-9.805252075195312	-4.8678131103515625	3.3362808227539062	1.1440811157226562
719#2022-11-21	0.0	1.0	0.0	1.0	0.6000000238418579	0.27272728085517883	0.27272728085517883	0.6000000238418579	-4.2770538330078125	-1.0786895751953125	-7.659461975097656	-3.026641845703125	4.624176025390625	2.4998016357421875
719#2022-11-21	0.0	1.0	0.0	1.0	0.30000001192092896	0.5	0.4444444477558136	0.5714285969734192	1.7802352905273438	1.2877426147460938	-9.475997924804688	-5.957298278808594	8.864898681640625	4.235771179199219
719#2022-11-21	0.0	1.0	0.0	1.0	0.6666666865348816	0.4000000059604645	0.30000001192092896	0.5	-4.6165313720703125	-0.6702423095703125	-6.895393371582031	-2.13665771484375	4.1599273681640625	2.580902099609375
719#2022-11-21	0.0	1.0	0.0	1.0	0.7142857313156128	0.5555555820465088	0.4444444477558136	0.5714285969734192	-1.582000732421875	-0.23293304443359375	-4.1946868896484375	-1.256256103515625	8.019058227539062	4.1497039794921875
719#2022-11-21	0.0	1.0	0.0	1.0	0.6000000238418579	0.27272728085517883	0.27272728085517883	0.6000000238418579	1.5511016845703125	1.0387725830078125	-8.153335571289062	-4.722381591796875	8.873519897460938	4.686088562011719
719#2022-11-21	0.0	1.0	0.0	1.0	0.5	0.5	0.4000000059604645	0.6666666865348816	3.6551589965820312	2.1223831176757812	-6.9458160400390625	-3.7030105590820312	8.536102294921875	4.4002532958984375
2861#2021-06-22	0.0	1.0	0.0	1.0	0.1538461595773697	0.6666666865348816	0.5	0.5	-6.8058013916015625	-2.4832839965820312	-8.976638793945312	-7.030235290527344	1.9471206665039062	1.835174560546875
2861#2021-06-22	0.0	1.0	0.0	1.0	0.1428571492433548	1.0	0.8333333134651184	0.5	-3.154876708984375	-0.25682830810546875	-3.1807861328125	-4.123527526855469	1.3859176635742188	3.3348617553710938
2861#2021-06-22	0.0	1.0	0.0	1.0	0.25	0.75	0.5	0.5	-5.850685119628906	-3.3493423461914062	-6.648155212402344	-5.685508728027344	0.7255020141601562	4.1345977783203125
2861#2021-06-22	0.0	1.0	0.0	1.0	0.1538461595773697	0.6666666865348816	0.8333333134651184	0.5	-1.121246337890625	1.158416748046875	-5.1039276123046875	-5.3320159912109375	1.417877197265625	1.848358154296875
2861#2021-06-22	0.0	1.0	0.0	1.0	0.25	0.75	0.7142857313156128	0.5555555820465088	-5.0275115966796875	-3.91986083984375	-3.9817047119140625	-4.4396820068359375	-0.3061981201171875	3.5290603637695312
2861#2021-06-22	0.0	1.0	0.0	1.0	0.1428571492433548	1.0	0.8333333134651184	0.5	-5.059120178222656	-3.6605224609375	-4.108222961425781	-4.293731689453125	0.059844970703125	4.1125946044921875
2861#2021-06-22	0.0	1.0	0.0	1.0	0.25	0.75	0.3333333432674408	0.4285714328289032	-1.1033096313476562	2.867919921875	-8.939727783203125	-6.13818359375	1.7651519775390625	1.7537078857421875
2861#2021-06-22	0.0	1.0	0.0	1.0	0.1538461595773697	0.6666666865348816	0.7142857313156128	0.5555555820465088	-6.452003479003906	-4.891624450683594	-5.684181213378906	-5.6471099853515625	0.0772552490234375	3.3856124877929688
1871#2021-11-01	0.1666666716337204	0.5	0.0	1.0	0.6000000238418579	0.27272728085517883	0.1428571492433548	1.0	-7.683807373046875	-7.088737487792969	-10.499153137207031	-10.50323486328125	5.5173492431640625	2.2849044799804688
1871#2021-11-01	0.1666666716337204	0.5	0.0	1.0	0.75	0.25	0.1428571492433548	1.0	-4.228599548339844	-6.2353057861328125	-9.77593994140625	-7.595947265625	1.63226318359375	3.1251220703125
1871#2021-11-01	0.1666666716337204	0.5	0.0	1.0	1.0	0.23076923191547394	0.06666667014360428	1.0	-8.525604248046875	-9.943061828613281	-10.523948669433594	-10.001945495605469	3.5201416015625	0.1983795166015625
1871#2021-11-01	0.1666666716337204	0.5	0.0	1.0	0.800000011920929	0.3636363744735718	0.0	1.0	-6.508094787597656	-8.892501831054688	-8.736305236816406	-10.987808227539062	2.1366958618164062	1.094818115234375
1871#2021-11-01	0.1666666716337204	0.5	0.0	1.0	0.6666666865348816	0.1538461595773697	0.06666667014360428	1.0	-4.208892822265625	-7.939491271972656	-9.797637939453125	-9.15997314453125	3.1559906005859375	2.2397308349609375
1871#2021-11-01	0.1666666716337204	0.5	0.0	1.0	0.5	0.30000001192092896	0.0	1.0	-7.09954833984375	-9.199005126953125	-10.559249877929688	-11.295143127441406	1.4992141723632812	0.6698684692382812
1871#2021-11-01	0.1666666716337204	0.5	0.0	1.0	1.0	0.3333333432674408	0.06666667014360428	1.0	-3.7600250244140625	-4.3674468994140625	-11.308029174804688	-11.205314636230469	5.5795440673828125	1.15521240234375
1871#2021-11-01	0.1666666716337204	0.5	0.0	1.0	0.6000000238418579	0.27272728085517883	0.0	1.0	-4.560966491699219	-4.9827728271484375	-6.295005798339844	-6.747306823730469	5.731414794921875	5.2647705078125
2013#2022-08-11	0.0	1.0	0.0	1.0	0.75	0.75	0.0	1.0	-0.8882064819335938	0.6305618286132812	-15.478652954101562	-9.716484069824219	7.021797180175781	5.37030029296875
2013#2022-08-11	0.0	1.0	0.0	1.0	0.6000000238418579	0.27272728085517883	0.0	1.0	0.6008834838867188	1.134979248046875	-6.416343688964844	-6.133384704589844	4.765419006347656	2.5747451782226562
2013#2022-08-11	0.0	1.0	0.0	1.0	1.0	0.3333333432674408	0.0	1.0	0.029266357421875	-0.0294189453125	-7.022926330566406	-7.121177673339844	4.626243591308594	2.2849349975585938
2013#2022-08-11	0.0	1.0	0.0	1.0	1.0	0.3333333432674408	0.0	1.0	-2.5500717163085938	-1.4807052612304688	-14.196022033691406	-9.359260559082031	3.77984619140625	3.1500930786132812
2013#2022-08-11	0.0	1.0	0.0	1.0	0.8333333134651184	0.5	0.0	1.0	-0.08518218994140625	0.46848297119140625	-8.608154296875	-7.460746765136719	4.336952209472656	2.1974411010742188
2013#2022-08-11	0.0	1.0	0.0	1.0	0.800000011920929	0.3636363744735718	0.0	1.0	0.6549301147460938	1.5999984741210938	-10.906959533691406	-8.150474548339844	7.435638427734375	4.326141357421875
2013#2022-08-11	0.0	1.0	0.0	1.0	0.625	0.625	0.0	1.0	-1.2079238891601562	-0.04317474365234375	-14.864158630371094	-9.776115417480469	4.688133239746094	3.58349609375
2013#2022-08-11	0.0	1.0	0.0	1.0	0.375	0.375	0.0	1.0	-11.172393798828125	-7.299034118652344	-17.467544555664062	-13.552139282226562	1.5824966430664062	-1.010040283203125
1577#2021-03-08	0.0	1.0	0.0	1.0	0.23076923191547394	1.0	0.1428571492433548	1.0	-5.174957275390625	-3.0732421875	-6.9132232666015625	-7.03857421875	10.015182495117188	8.66845703125
1577#2021-03-08	0.0	1.0	0.0	1.0	0.1428571492433548	1.0	0.0	1.0	-2.757049560546875	-1.093505859375	-4.0108642578125	-5.350593566894531	14.9818115234375	14.812896728515625
1577#2021-03-08	0.0	1.0	0.0	1.0	0.06666667014360428	1.0	0.0714285746216774	0.5	-1.0941009521484375	0.46543121337890625	-3.189666748046875	-3.3287582397460938	14.489212036132812	13.744041442871094
1577#2021-03-08	0.0	1.0	0.0	1.0	0.23076923191547394	1.0	0.1428571492433548	1.0	-6.4344635009765625	-1.4754867553710938	-11.303207397460938	-8.260574340820312	11.076705932617188	10.571853637695312
1577#2021-03-08	0.0	1.0	0.0	1.0	0.06666667014360428	1.0	0.1428571492433548	1.0	-2.3983917236328125	-0.33498382568359375	-6.819244384765625	-4.3051910400390625	12.874282836914062	13.415336608886719
1577#2021-03-08	0.0	1.0	0.0	1.0	0.06666667014360428	1.0	0.0714285746216774	0.5	-0.9485931396484375	-0.7350082397460938	-3.0312042236328125	-3.8297576904296875	14.458450317382812	14.098747253417969
1577#2021-03-08	0.0	1.0	0.0	1.0	0.23076923191547394	1.0	0.1428571492433548	1.0	-4.771697998046875	-2.7449798583984375	-9.121978759765625	-8.7623291015625	14.394790649414062	11.51458740234375
1577#2021-03-08	0.0	1.0	0.0	1.0	0.06666667014360428	1.0	0.0714285746216774	0.5	-2.7009429931640625	-0.952117919921875	-7.127899169921875	-5.342315673828125	14.639907836914062	13.743034362792969
2460#2022-03-11	0.6000000238418579	1.0	0.0	1.0	0.5	0.5	0.23076923191547394	1.0	-8.059860229492188	-3.8856048583984375	-13.8804931640625	-6.6025543212890625	0.5435104370117188	0.3568077087402344
2460#2022-03-11	0.6000000238418579	1.0	0.0	1.0	0.4444444477558136	0.5714285969734192	0.1538461595773697	0.6666666865348816	-12.568771362304688	-6.204597473144531	-18.89263153076172	-12.031509399414062	1.2950057983398438	0.77862548828125
2460#2022-03-11	0.6000000238418579	1.0	0.0	1.0	0.2222222238779068	0.2857142984867096	0.1538461595773697	0.6666666865348816	-12.32806396484375	-8.982322692871094	-22.071670532226562	-14.398956298828125	4.209617614746094	0.9168777465820312
2460#2022-03-11	0.6000000238418579	1.0	0.0	1.0	0.4444444477558136	0.5714285969734192	0.23076923191547394	1.0	-7.848114013671875	-5.88836669921875	-13.657913208007812	-9.972900390625	2.043701171875	0.20909881591796875
2460#2022-03-11	0.6000000238418579	1.0	0.0	1.0	0.30000001192092896	0.5	0.06666667014360428	1.0	-6.234107971191406	-3.8638839721679688	-9.495414733886719	-3.7062606811523438	-0.22679901123046875	-0.2657737731933594
2460#2022-03-11	0.6000000238418579	1.0	0.0	1.0	0.5	0.5	0.23076923191547394	1.0	-7.137428283691406	-1.72943115234375	-15.969139099121094	-10.161483764648438	0.9775238037109375	0.004425048828125
2460#2022-03-11	0.6000000238418579	1.0	0.0	1.0	0.2857142984867096	0.2222222238779068	0.1538461595773697	0.6666666865348816	-10.67205810546875	-8.315750122070312	-19.323898315429688	-12.902946472167969	4.925727844238281	0.3375396728515625
2460#2022-03-11	0.6000000238418579	1.0	0.0	1.0	0.5555555820465088	0.7142857313156128	0.27272728085517883	0.6000000238418579	-6.285804748535156	-2.8010406494140625	-11.558799743652344	-8.430130004882812	1.8264541625976562	-0.10541534423828125
930#2023-03-16	0.1428571492433548	1.0	0.0	1.0	0.6000000238418579	0.27272728085517883	0.23076923191547394	1.0	-5.3597869873046875	-3.4900436401367188	-7.5966796875	-7.073753356933594	12.874038696289062	8.904762268066406
930#2023-03-16	0.1428571492433548	1.0	0.0	1.0	0.5	0.1666666716337204	0.1428571492433548	1.0	-4.85955810546875	-3.8560791015625	-7.191680908203125	-6.495880126953125	10.990692138671875	8.267257690429688
930#2023-03-16	0.1428571492433548	1.0	0.0	1.0	0.800000011920929	0.3636363744735718	0.1428571492433548	1.0	-7.501289367675781	-3.8009719848632812	-11.771232604980469	-8.084297180175781	8.673973083496094	7.808769226074219
930#2023-03-16	0.1428571492433548	1.0	0.0	1.0	0.6666666865348816	0.1538461595773697	0.23076923191547394	1.0	-4.1668701171875	-3.18719482421875	-5.5382080078125	-5.104759216308594	13.294364929199219	9.578529357910156
930#2023-03-16	0.1428571492433548	1.0	0.0	1.0	0.75	0.25	0.23076923191547394	1.0	-3.0531463623046875	-2.4643936157226562	-3.7854461669921875	-3.4422454833984375	13.936721801757812	9.275428771972656
930#2023-03-16	0.1428571492433548	1.0	0.0	1.0	0.5	0.1666666716337204	0.1428571492433548	1.0	-5.2811737060546875	-3.2568435668945312	-8.252456665039062	-7.236175537109375	13.1153564453125	9.491287231445312
930#2023-03-16	0.1428571492433548	1.0	0.0	1.0	0.5	0.5	0.1538461595773697	0.6666666865348816	-5.789649963378906	-2.423370361328125	-11.529335021972656	-9.523368835449219	10.687644958496094	8.607475280761719
930#2023-03-16	0.1428571492433548	1.0	0.0	1.0	0.75	0.25	0.23076923191547394	1.0	-7.338531494140625	-4.0745086669921875	-10.606338500976562	-7.450828552246094	7.720329284667969	6.786705017089844
1793#2021-03-29	0.1428571492433548	1.0	0.0	1.0	0.5	0.5	0.375	0.375	-5.54736328125	-2.5008621215820312	-8.223876953125	-5.2017059326171875	4.109703063964844	2.2982101440429688
1793#2021-03-29	0.1428571492433548	1.0	0.0	1.0	0.3333333432674408	0.4285714328289032	0.4444444477558136	0.5714285969734192	-8.640426635742188	-4.539581298828125	-10.808609008789062	-6.552459716796875	3.6070480346679688	1.95196533203125
1793#2021-03-29	0.1428571492433548	1.0	0.0	1.0	0.5	0.5	0.30000001192092896	0.5	-6.578033447265625	-2.7975311279296875	-10.214569091796875	-6.038291931152344	5.20050048828125	3.1643295288085938
1793#2021-03-29	0.1428571492433548	1.0	0.0	1.0	0.2857142984867096	0.2222222238779068	0.30000001192092896	0.5	-6.3686065673828125	-3.8057098388671875	-9.7357177734375	-4.494194030761719	3.327392578125	2.4018325805664062
1793#2021-03-29	0.1428571492433548	1.0	0.0	1.0	0.4444444477558136	0.5714285969734192	0.3333333432674408	0.4285714328289032	-4.334495544433594	-3.0694122314453125	-8.995033264160156	-4.096717834472656	2.946044921875	1.6082611083984375
1793#2021-03-29	0.1428571492433548	1.0	0.0	1.0	0.30000001192092896	0.5	0.20000000298023224	0.3333333432674408	-6.413238525390625	-3.2944793701171875	-8.7972412109375	-6.272941589355469	4.993675231933594	2.8922500610351562
1793#2021-03-29	0.1428571492433548	1.0	0.0	1.0	0.25	0.25	0.375	0.375	-8.868453979492188	-4.642738342285156	-13.59100341796875	-6.2524566650390625	3.2132568359375	2.302642822265625
1793#2021-03-29	0.1428571492433548	1.0	0.0	1.0	0.3333333432674408	0.20000000298023224	0.4444444477558136	0.5714285969734192	-1.8143692016601562	-2.455078125	-5.850685119628906	-3.056243896484375	2.1283798217773438	1.444976806640625
981#2021-10-10	0.1428571492433548	1.0	0.0	1.0	0.5714285969734192	0.4444444477558136	0.0	1.0	-1.4314727783203125	-1.74273681640625	-4.886505126953125	-5.018302917480469	5.5473785400390625	3.1676483154296875
981#2021-10-10	0.1428571492433548	1.0	0.0	1.0	0.375	0.375	0.06666667014360428	1.0	-1.24615478515625	-2.696044921875	-3.6097259521484375	-5.710319519042969	8.302810668945312	4.7532806396484375
981#2021-10-10	0.1428571492433548	1.0	0.0	1.0	0.5	0.5	0.1428571492433548	1.0	1.2051239013671875	0.9234390258789062	-0.486297607421875	-1.4110183715820312	4.85357666015625	4.280815124511719
981#2021-10-10	0.1428571492433548	1.0	0.0	1.0	0.5714285969734192	0.4444444477558136	0.0	1.0	0.0737457275390625	-1.1331100463867188	-2.562255859375	-3.8400115966796875	2.6727142333984375	2.3932723999023438
981#2021-10-10	0.1428571492433548	1.0	0.0	1.0	0.375	0.375	0.06666667014360428	1.0	-3.6461334228515625	-1.87164306640625	-5.815155029296875	-4.2793731689453125	5.170623779296875	3.6328964233398438
981#2021-10-10	0.1428571492433548	1.0	0.0	1.0	0.3333333432674408	0.4285714328289032	0.1428571492433548	1.0	-0.3303680419921875	-2.4607772827148438	-0.3341217041015625	-4.365257263183594	5.344757080078125	3.4967422485351562
981#2021-10-10	0.1428571492433548	1.0	0.0	1.0	0.625	0.625	0.1428571492433548	1.0	0.6290130615234375	0.32532501220703125	-1.0748291015625	-2.1033401489257812	4.4727325439453125	4.5417938232421875
981#2021-10-10	0.1428571492433548	1.0	0.0	1.0	0.5	0.5	0.0	1.0	-0.3129730224609375	-2.3761978149414062	-0.38446044921875	-4.2269439697265625	3.48114013671875	3.45330810546875
1954#2021-05-27	0.1428571492433548	1.0	0.0	1.0	0.5	0.30000001192092896	0.1428571492433548	1.0	-5.504585266113281	-4.233055114746094	-14.515380859375	-9.712295532226562	7.427734375	7.75811767578125
1954#2021-05-27	0.1428571492433548	1.0	0.0	1.0	0.6666666865348816	0.1538461595773697	0.1428571492433548	1.0	-8.217979431152344	-7.406288146972656	-15.108291625976562	-11.089462280273438	4.301567077636719	4.031105041503906
1954#2021-05-27	0.1428571492433548	1.0	0.0	1.0	0.6666666865348816	0.1538461595773697	0.23076923191547394	1.0	-4.8289031982421875	-4.222679138183594	-10.543548583984375	-8.90106201171875	7.1221923828125	6.623374938964844
1954#2021-05-27	0.1428571492433548	1.0	0.0	1.0	0.6000000238418579	0.27272728085517883	0.23076923191547394	1.0	-4.699806213378906	-5.455924987792969	-12.889930725097656	-9.748313903808594	8.254600524902344	7.1458892822265625
1954#2021-05-27	0.1428571492433548	1.0	0.0	1.0	0.6000000238418579	0.27272728085517883	0.1428571492433548	1.0	-4.808258056640625	-4.636665344238281	-13.474212646484375	-11.086204528808594	3.7753448486328125	4.379707336425781
1954#2021-05-27	0.1428571492433548	1.0	0.0	1.0	0.75	0.25	0.0	1.0	-5.62176513671875	-5.062599182128906	-10.916221618652344	-11.2086181640625	3.7288284301757812	4.358009338378906
1954#2021-05-27	0.1428571492433548	1.0	0.0	1.0	0.75	0.25	0.06666667014360428	1.0	-4.046173095703125	-4.94024658203125	-12.4486083984375	-10.294235229492188	6.236846923828125	5.4945526123046875
1954#2021-05-27	0.1428571492433548	1.0	0.0	1.0	0.75	0.25	0.06666667014360428	1.0	-5.942283630371094	-4.811180114746094	-12.491104125976562	-10.829597473144531	3.5858535766601562	4.8101806640625
2767#2022-12-05	0.0	1.0	0.0	1.0	0.2222222238779068	0.2857142984867096	0.25	0.75	-5.40985107421875	-1.6523590087890625	-5.6111602783203125	-2.9067916870117188	3.8269195556640625	5.080131530761719
2767#2022-12-05	0.0	1.0	0.0	1.0	0.2222222238779068	0.2857142984867096	0.25	0.75	-3.2476654052734375	-1.5257797241210938	-10.857925415039062	-6.225715637207031	11.113380432128906	9.848320007324219
2767#2022-12-05	0.0	1.0	0.0	1.0	0.20000000298023224	0.3333333432674408	0.1538461595773697	0.6666666865348816	-2.14434814453125	-0.45163726806640625	-6.88348388671875	-3.3083038330078125	7.7407684326171875	9.260337829589844
2767#2022-12-05	0.0	1.0	0.0	1.0	0.4444444477558136	0.5714285969734192	0.27272728085517883	0.6000000238418579	-8.29132080078125	-4.0258026123046875	-10.513885498046875	-5.3649749755859375	2.0002288818359375	1.9744338989257812
2767#2022-12-05	0.0	1.0	0.0	1.0	0.5714285969734192	0.4444444477558136	0.1538461595773697	0.6666666865348816	-0.4157257080078125	-1.6074066162109375	-7.923065185546875	-4.679206848144531	10.678886413574219	9.611549377441406
2767#2022-12-05	0.0	1.0	0.0	1.0	0.5714285969734192	0.4444444477558136	0.1538461595773697	0.6666666865348816	-4.46551513671875	-1.1925201416015625	-6.6633758544921875	-2.615386962890625	4.2885284423828125	6.2545013427734375
2767#2022-12-05	0.0	1.0	0.0	1.0	0.1111111119389534	0.1428571492433548	0.23076923191547394	1.0	-6.0472564697265625	-2.5577239990234375	-10.449966430664062	-4.264961242675781	6.24127197265625	7.0847015380859375
2767#2022-12-05	0.0	1.0	0.0	1.0	0.20000000298023224	0.3333333432674408	0.1538461595773697	0.6666666865348816	-0.861175537109375	-0.7392578125	-7.52862548828125	-3.8081741333007812	11.536384582519531	10.117889404296875
2264#2021-11-17	0.0	1.0	0.0	1.0	1.0	0.4545454680919647	0.06666667014360428	1.0	-8.21087646484375	-12.012027740478516	-9.649948120117188	-12.74856948852539	-0.707183837890625	0.5298271179199219
2264#2021-11-17	0.0	1.0	0.0	1.0	1.0	0.4545454680919647	0.06666667014360428	1.0	-3.7523956298828125	-9.689155578613281	-6.8398590087890625	-12.714447021484375	-0.2917938232421875	-0.07858657836914062
2264#2021-11-17	0.0	1.0	0.0	1.0	0.800000011920929	0.3636363744735718	0.1428571492433548	1.0	-7.5048675537109375	-9.46767807006836	-13.450454711914062	-13.70065689086914	-0.0565643310546875	-0.12290191650390625
2264#2021-11-17	0.0	1.0	0.0	1.0	0.8333333134651184	0.5	0.0	1.0	-0.929656982421875	-5.473091125488281	-11.856689453125	-13.024497985839844	0.17022705078125	-0.21927261352539062
2264#2021-11-17	0.0	1.0	0.0	1.0	1.0	0.3333333432674408	0.1428571492433548	1.0	-0.487884521484375	-6.447048187255859	-2.335052490234375	-9.677478790283203	-0.099853515625	-0.037715911865234375
2264#2021-11-17	0.0	1.0	0.0	1.0	0.6666666865348816	0.4000000059604645	0.06666667014360428	1.0	-5.87762451171875	-8.01321029663086	-14.894195556640625	-12.497119903564453	0.079559326171875	-0.12666702270507812
2264#2021-11-17	0.0	1.0	0.0	1.0	0.6666666865348816	0.4000000059604645	0.0	1.0	-14.041595458984375	-12.821517944335938	-19.98199462890625	-19.399459838867188	-0.2688751220703125	-0.3729591369628906
2264#2021-11-17	0.0	1.0	0.0	1.0	0.7142857313156128	0.5555555820465088	0.06666667014360428	1.0	-1.302459716796875	-5.633655548095703	-12.784255981445312	-13.984661102294922	-0.0644073486328125	0.06502914428710938
864#2022-10-18	0.3333333432674408	1.0	0.0	1.0	1.0	0.06666667014360428	0.1818181872367859	0.4000000059604645	-4.4317474365234375	-5.822784423828125	-5.220207214355469	-5.660118103027344	1.468536376953125	1.1952896118164062
864#2022-10-18	0.3333333432674408	1.0	0.0	1.0	0.6666666865348816	0.1538461595773697	0.1666666716337204	0.5	-2.0046005249023438	-1.524932861328125	-6.252967834472656	-3.7436904907226562	5.127708435058594	2.21087646484375
864#2022-10-18	0.3333333432674408	1.0	0.0	1.0	0.5	0.0714285746216774	0.25	0.75	-5.0373687744140625	-4.2880706787109375	-11.626365661621094	-7.386482238769531	3.8788299560546875	2.7251434326171875
864#2022-10-18	0.3333333432674408	1.0	0.0	1.0	0.75	0.25	0.3636363744735718	0.800000011920929	-2.4158554077148438	-4.0264434814453125	-5.757423400878906	-4.8560638427734375	2.9169540405273438	2.6343154907226562
864#2022-10-18	0.3333333432674408	1.0	0.0	1.0	0.6666666865348816	0.1538461595773697	0.27272728085517883	0.6000000238418579	-3.94769287109375	-5.904365539550781	-6.832679748535156	-6.3578643798828125	2.6961746215820312	1.6284561157226562
864#2022-10-18	0.3333333432674408	1.0	0.0	1.0	1.0	0.23076923191547394	0.4444444477558136	0.5714285969734192	-4.99066162109375	-5.1783905029296875	-11.438835144042969	-9.049842834472656	1.9794692993164062	1.6040267944335938
864#2022-10-18	0.3333333432674408	1.0	0.0	1.0	0.6666666865348816	0.1538461595773697	0.27272728085517883	0.6000000238418579	-1.0526885986328125	-1.4436187744140625	-1.8717117309570312	-2.0266265869140625	3.8000106811523438	2.4870376586914062
864#2022-10-18	0.3333333432674408	1.0	0.0	1.0	0.75	0.25	0.25	0.75	-3.487762451171875	-5.4186553955078125	-5.882354736328125	-6.136932373046875	3.1012725830078125	1.81060791015625
2642#2022-08-24	1.0	0.0	0.0	1.0	0.5	0.8333333134651184	0.1428571492433548	1.0	-1.0933456420898438	0.9236068725585938	-7.987220764160156	-4.607627868652344	8.079124450683594	7.2786102294921875
2642#2022-08-24	1.0	0.0	0.0	1.0	0.6666666865348816	0.8571428656578064	0.3636363744735718	0.800000011920929	-8.199234008789062	-5.8667755126953125	-16.762374877929688	-13.658973693847656	5.96966552734375	4.5956878662109375
2642#2022-08-24	1.0	0.0	0.0	1.0	0.5555555820465088	0.7142857313156128	0.5	0.8333333134651184	-7.591209411621094	-4.451423645019531	-15.1815185546875	-10.873077392578125	2.516204833984375	2.1202468872070312
2642#2022-08-24	1.0	0.0	0.0	1.0	0.4444444477558136	0.5714285969734192	0.1428571492433548	1.0	-3.669464111328125	-2.1107330322265625	-14.23553466796875	-10.275169372558594	5.466941833496094	2.90771484375
2642#2022-08-24	1.0	0.0	0.0	1.0	0.4000000059604645	0.6666666865348816	0.3333333432674408	1.0	-7.7358245849609375	-5.36480712890625	-18.079734802246094	-12.988716125488281	4.152740478515625	3.736663818359375
2642#2022-08-24	1.0	0.0	0.0	1.0	0.5555555820465088	0.7142857313156128	0.3333333432674408	1.0	-3.1870880126953125	0.568511962890625	-11.885429382324219	-6.6462860107421875	6.2973175048828125	6.461936950683594
2642#2022-08-24	1.0	0.0	0.0	1.0	0.4444444477558136	0.5714285969734192	0.27272728085517883	0.6000000238418579	-3.4794464111328125	-2.189453125	-14.1722412109375	-9.581802368164062	3.0608062744140625	2.4585342407226562
2642#2022-08-24	1.0	0.0	0.0	1.0	0.3333333432674408	1.0	0.23076923191547394	1.0	-2.7509765625	-1.452728271484375	-14.804527282714844	-9.009590148925781	6.082099914550781	4.921287536621094
1555#2021-03-04	0.0	1.0	0.0	1.0	0.6000000238418579	0.27272728085517883	0.4545454680919647	1.0	-8.22760009765625	-8.246604919433594	-13.651222229003906	-12.048759460449219	4.608673095703125	4.1377716064453125
1555#2021-03-04	0.0	1.0	0.0	1.0	0.5714285969734192	0.4444444477558136	0.3636363744735718	0.800000011920929	-8.230415344238281	-7.961860656738281	-14.653953552246094	-12.402992248535156	8.145339965820312	6.123893737792969
1555#2021-03-04	0.0	1.0	0.0	1.0	0.6666666865348816	0.4000000059604645	0.25	0.75	-6.667762756347656	-7.6600341796875	-15.480995178222656	-13.000579833984375	7.935279846191406	5.209259033203125
1555#2021-03-04	0.0	1.0	0.0	1.0	0.6000000238418579	0.27272728085517883	0.3333333432674408	1.0	-7.771339416503906	-7.6491241455078125	-13.781349182128906	-11.970993041992188	5.090065002441406	4.461082458496094
1555#2021-03-04	0.0	1.0	0.0	1.0	0.6666666865348816	0.4000000059604645	0.6000000238418579	1.0	-1.1854934692382812	-4.181129455566406	-8.756172180175781	-10.5311279296875	4.3062744140625	2.0325469970703125
1555#2021-03-04	0.0	1.0	0.0	1.0	0.4285714328289032	0.3333333432674408	0.5	0.8333333134651184	-4.8836669921875	-7.548667907714844	-14.512367248535156	-12.382240295410156	5.922416687011719	4.214752197265625
1555#2021-03-04	0.0	1.0	0.0	1.0	0.75	0.25	0.1818181872367859	0.4000000059604645	-9.822425842285156	-7.284111022949219	-14.187110900878906	-7.9373779296875	6.913963317871094	6.4318084716796875
1555#2021-03-04	0.0	1.0	0.0	1.0	0.6666666865348816	0.4000000059604645	0.23076923191547394	1.0	-7.40289306640625	-4.3256988525390625	-10.9801025390625	-5.980827331542969	8.881057739257812	8.843124389648438
2584#2022-06-28	0.25	0.25	0.0	1.0	0.75	0.25	0.0	1.0	-5.2375030517578125	-3.11273193359375	-13.720848083496094	-11.68023681640625	1.7287139892578125	1.2603988647460938
2584#2022-06-28	0.25	0.25	0.0	1.0	1.0	0.1428571492433548	0.06666667014360428	1.0	-6.342437744140625	-3.8878326416015625	-11.447212219238281	-9.0782470703125	0.87908935546875	4.25604248046875
2584#2022-06-28	0.25	0.25	0.0	1.0	1.0	0.1428571492433548	0.0	1.0	-6.356513977050781	-6.0164794921875	-10.940513610839844	-12.540428161621094	1.1907501220703125	1.3504714965820312
2584#2022-06-28	0.25	0.25	0.0	1.0	0.800000011920929	0.3636363744735718	0.0	1.0	-6.121849060058594	-3.8357925415039062	-11.338172912597656	-10.841995239257812	1.5752105712890625	3.9867515563964844
2584#2022-06-28	0.25	0.25	0.0	1.0	0.75	0.25	0.0	1.0	-5.226348876953125	-2.7639007568359375	-9.851722717285156	-10.4212646484375	-0.239349365234375	4.031227111816406
2584#2022-06-28	0.25	0.25	0.0	1.0	0.5	0.1666666716337204	0.06666667014360428	1.0	-5.882606506347656	-3.8267974853515625	-8.757911682128906	-8.332283020019531	-0.37845611572265625	5.595790863037109
2584#2022-06-28	0.25	0.25	0.0	1.0	1.0	0.23076923191547394	0.0	1.0	-7.424102783203125	-6.5524444580078125	-13.461669921875	-12.878288269042969	2.3114776611328125	4.445476531982422
2584#2022-06-28	0.25	0.25	0.0	1.0	0.6000000238418579	0.27272728085517883	0.0	1.0	-9.812477111816406	-9.30926513671875	-14.660926818847656	-13.527732849121094	1.9186553955078125	3.84857177734375
290#2022-10-25	0.1428571492433548	1.0	0.3333333432674408	1.0	0.5555555820465088	0.7142857313156128	0.1428571492433548	1.0	1.087799072265625	0.39057159423828125	-4.9745941162109375	-2.1985549926757812	3.981201171875	2.2630996704101562
290#2022-10-25	0.1428571492433548	1.0	0.3333333432674408	1.0	0.23076923191547394	1.0	0.27272728085517883	0.6000000238418579	-0.0609283447265625	-1.817535400390625	-6.3579864501953125	-3.6794662475585938	4.695304870605469	3.3611412048339844
290#2022-10-25	0.1428571492433548	1.0	0.3333333432674408	1.0	0.25	0.75	0.23076923191547394	1.0	-2.7705078125	-1.0049972534179688	-10.436614990234375	-4.69122314453125	5.998527526855469	3.4234848022460938
290#2022-10-25	0.1428571492433548	1.0	0.3333333432674408	1.0	0.375	0.375	0.3636363744735718	0.800000011920929	0.9477691650390625	-0.0744476318359375	-5.96075439453125	-2.24981689453125	4.695716857910156	2.4880142211914062
290#2022-10-25	0.1428571492433548	1.0	0.3333333432674408	1.0	0.3636363744735718	0.800000011920929	0.27272728085517883	0.6000000238418579	-2.8798065185546875	-1.4680938720703125	-10.753738403320312	-5.450469970703125	4.844734191894531	2.70159912109375
290#2022-10-25	0.1428571492433548	1.0	0.3333333432674408	1.0	0.3333333432674408	0.4285714328289032	0.23076923191547394	1.0	-1.1392364501953125	-0.8779144287109375	-6.6158905029296875	-3.2526931762695312	2.7485809326171875	1.7482376098632812
290#2022-10-25	0.1428571492433548	1.0	0.3333333432674408	1.0	0.5555555820465088	0.7142857313156128	0.1666666716337204	0.5	-1.143798828125	-1.4858169555664062	-8.842483520507812	-4.933502197265625	3.69952392578125	2.4578208923339844
290#2022-10-25	0.1428571492433548	1.0	0.3333333432674408	1.0	0.5	0.8333333134651184	0.23076923191547394	1.0	-3.7273101806640625	-2.66265869140625	-12.240997314453125	-6.571846008300781	3.4966354370117188	2.1854095458984375
1121#2021-06-01	0.0	1.0	0.0	1.0	0.4000000059604645	0.6666666865348816	0.06666667014360428	1.0	-5.632667541503906	-2.7652664184570312	-21.921104431152344	-9.407325744628906	0.8632736206054688	0.71539306640625
1121#2021-06-01	0.0	1.0	0.0	1.0	0.25	0.25	0.0	1.0	-6.431358337402344	-5.736846923828125	-26.492591857910156	-14.492134094238281	1.4668807983398438	2.115650177001953
1121#2021-06-01	0.0	1.0	0.0	1.0	0.3333333432674408	0.4285714328289032	0.0	1.0	-21.04168701171875	-6.344734191894531	-26.811187744140625	-12.518692016601562	4.7989959716796875	3.3742752075195312
1121#2021-06-01	0.0	1.0	0.0	1.0	0.1538461595773697	0.6666666865348816	0.0	1.0	-17.955322265625	-1.4257736206054688	-19.471908569335938	-9.837562561035156	12.545875549316406	9.662284851074219
1121#2021-06-01	0.0	1.0	0.0	1.0	0.3333333432674408	0.4285714328289032	0.06666667014360428	1.0	-15.758758544921875	-6.0820465087890625	-26.77264404296875	-12.969032287597656	4.0706024169921875	2.9623947143554688
1121#2021-06-01	0.0	1.0	0.0	1.0	0.25	0.75	0.0	1.0	0.9701690673828125	-2.711406707763672	-16.23193359375	-11.311214447021484	2.0392837524414062	0.14018630981445312
1121#2021-06-01	0.0	1.0	0.0	1.0	0.4000000059604645	0.6666666865348816	0.06666667014360428	1.0	-17.253684997558594	-7.0161285400390625	-30.930442810058594	-14.236198425292969	1.7859878540039062	1.0076675415039062
1121#2021-06-01	0.0	1.0	0.0	1.0	0.4285714328289032	0.3333333432674408	0.06666667014360428	1.0	-18.363327026367188	-5.4455413818359375	-22.3424072265625	-11.772842407226562	8.932838439941406	4.5871429443359375
522#2021-10-28	0.0	1.0	0.0	1.0	0.7142857313156128	0.5555555820465088	0.1428571492433548	1.0	-6.7025604248046875	-2.2653656005859375	-19.04217529296875	-14.900558471679688	7.04351806640625	4.934501647949219
522#2021-10-28	0.0	1.0	0.0	1.0	0.4000000059604645	0.6666666865348816	0.1428571492433548	1.0	0.8703765869140625	2.521453857421875	-10.017807006835938	-4.6749725341796875	7.6464996337890625	5.529899597167969
522#2021-10-28	0.0	1.0	0.0	1.0	0.4285714328289032	0.3333333432674408	0.0	1.0	-2.2241744995117188	-0.6206016540527344	-16.889732360839844	-6.812984466552734	1.5803146362304688	0.28916168212890625
522#2021-10-28	0.0	1.0	0.0	1.0	0.625	0.625	0.06666667014360428	1.0	-1.673370361328125	2.7856597900390625	-16.017669677734375	-8.394805908203125	9.393211364746094	6.2540435791015625
522#2021-10-28	0.0	1.0	0.0	1.0	0.30000001192092896	0.5	0.1428571492433548	1.0	2.70391845703125	4.9933929443359375	-17.409225463867188	-13.890769958496094	12.049346923828125	8.570114135742188
522#2021-10-28	0.0	1.0	0.0	1.0	0.375	0.375	0.06666667014360428	1.0	2.4053955078125	3.5909957885742188	-19.356842041015625	-16.03759765625	11.641921997070312	5.650569915771484
522#2021-10-28	0.0	1.0	0.0	1.0	0.375	0.375	0.0714285746216774	0.5	-7.58709716796875	-2.0816116333007812	-21.064849853515625	-13.305580139160156	6.3345947265625	3.2103729248046875
522#2021-10-28	0.0	1.0	0.0	1.0	0.27272728085517883	0.6000000238418579	0.0	1.0	-0.4127044677734375	3.246551513671875	-18.7689208984375	-14.9041748046875	10.946861267089844	7.66644287109375
1739#2021-03-15	0.0	1.0	0.0	1.0	0.5555555820465088	0.7142857313156128	0.06666667014360428	1.0	-11.443817138671875	-4.3023834228515625	-9.649505615234375	-5.4229888916015625	4.2413787841796875	3.5201263427734375
1739#2021-03-15	0.0	1.0	0.0	1.0	0.3636363744735718	0.800000011920929	0.1428571492433548	1.0	-14.670455932617188	-6.617835998535156	-16.725631713867188	-8.907661437988281	3.927734375	3.8355178833007812
1739#2021-03-15	0.0	1.0	0.0	1.0	0.5	0.5	0.0714285746216774	0.5	-6.9157562255859375	-4.64691162109375	-6.363189697265625	-8.71478271484375	3.4325103759765625	2.7304916381835938
1739#2021-03-15	0.0	1.0	0.0	1.0	0.5	0.5	0.0714285746216774	0.5	-4.489288330078125	-3.8257904052734375	-4.356109619140625	-3.9806365966796875	2.6923675537109375	1.7927169799804688
1739#2021-03-15	0.0	1.0	0.0	1.0	0.5555555820465088	0.7142857313156128	0.06666667014360428	1.0	-11.545318603515625	-4.4567413330078125	-12.323440551757812	-6.990364074707031	4.6523895263671875	3.6835479736328125
1739#2021-03-15	0.0	1.0	0.0	1.0	0.5	0.8333333134651184	0.1428571492433548	1.0	-8.532699584960938	-3.9912796020507812	-10.043594360351562	-6.635749816894531	4.9210052490234375	3.6798248291015625
1739#2021-03-15	0.0	1.0	0.0	1.0	0.5555555820465088	0.7142857313156128	0.0	1.0	-6.4023284912109375	-3.7851181030273438	-4.454681396484375	-4.870124816894531	1.6033477783203125	1.8898696899414062
1739#2021-03-15	0.0	1.0	0.0	1.0	0.3333333432674408	1.0	0.0714285746216774	0.5	-6.4251861572265625	-2.9602127075195312	-8.288925170898438	-4.867591857910156	4.8763580322265625	4.213531494140625
2585#2022-06-27	0.1428571492433548	1.0	0.0	1.0	0.4000000059604645	0.6666666865348816	0.06666667014360428	1.0	-12.65386962890625	-9.22894287109375	-17.819473266601562	-11.032264709472656	3.587982177734375	4.3843231201171875
2585#2022-06-27	0.1428571492433548	1.0	0.0	1.0	0.5	0.5	0.1538461595773697	0.6666666865348816	-11.695770263671875	-8.360931396484375	-15.846260070800781	-9.567665100097656	3.58905029296875	2.2072830200195312
2585#2022-06-27	0.1428571492433548	1.0	0.0	1.0	0.5714285969734192	0.4444444477558136	0.1428571492433548	1.0	-7.444267272949219	-6.1149139404296875	-14.983345031738281	-11.300788879394531	2.6368484497070312	2.910369873046875
2585#2022-06-27	0.1428571492433548	1.0	0.0	1.0	0.3333333432674408	0.20000000298023224	0.27272728085517883	0.6000000238418579	-2.358001708984375	-3.345928192138672	-12.086280822753906	-11.005023956298828	1.7905731201171875	1.1742973327636719
2585#2022-06-27	0.1428571492433548	1.0	0.0	1.0	0.8333333134651184	0.5	0.3333333432674408	1.0	-9.010231018066406	-8.913188934326172	-16.472686767578125	-15.020526885986328	1.8142929077148438	1.5502967834472656
2585#2022-06-27	0.1428571492433548	1.0	0.0	1.0	0.4000000059604645	0.1818181872367859	0.25	0.75	-5.257652282714844	-5.2407684326171875	-14.319839477539062	-12.022712707519531	1.826416015625	0.8462028503417969
2585#2022-06-27	0.1428571492433548	1.0	0.0	1.0	1.0	0.4545454680919647	0.27272728085517883	0.6000000238418579	-0.98187255859375	-2.569255828857422	-1.772796630859375	-3.868724822998047	1.7764129638671875	1.2801246643066406
2585#2022-06-27	0.1428571492433548	1.0	0.0	1.0	0.5	0.5	0.1428571492433548	1.0	-11.257682800292969	-7.985816955566406	-17.887863159179688	-11.689605712890625	3.107208251953125	3.153759002685547
1386#2021-07-19	0.1428571492433548	1.0	0.1428571492433548	1.0	1.0	0.3333333432674408	0.1428571492433548	1.0	-1.92205810546875	-4.8667755126953125	-3.1558685302734375	-7.185966491699219	4.785003662109375	3.9836883544921875
1386#2021-07-19	0.1428571492433548	1.0	0.1428571492433548	1.0	1.0	0.23076923191547394	0.3333333432674408	1.0	-5.5438232421875	-10.044364929199219	-4.9986419677734375	-11.289207458496094	6.932525634765625	6.2221832275390625
1386#2021-07-19	0.1428571492433548	1.0	0.1428571492433548	1.0	1.0	0.1428571492433548	0.1538461595773697	0.6666666865348816	-1.644073486328125	-5.840705871582031	-2.242584228515625	-7.152519226074219	11.778167724609375	9.059501647949219
1386#2021-07-19	0.1428571492433548	1.0	0.1428571492433548	1.0	1.0	0.23076923191547394	0.23076923191547394	1.0	-4.8804779052734375	-8.951492309570312	-4.603515625	-11.070877075195312	11.949569702148438	8.0418701171875
1386#2021-07-19	0.1428571492433548	1.0	0.1428571492433548	1.0	1.0	0.1428571492433548	0.0714285746216774	0.5	-1.6857147216796875	-5.004142761230469	-2.6673736572265625	-6.816123962402344	7.463600158691406	5.5684051513671875
1386#2021-07-19	0.1428571492433548	1.0	0.1428571492433548	1.0	1.0	0.1428571492433548	0.23076923191547394	1.0	-1.130279541015625	-5.050041198730469	-1.638397216796875	-6.741912841796875	12.77734375	8.50823974609375
1386#2021-07-19	0.1428571492433548	1.0	0.1428571492433548	1.0	1.0	0.23076923191547394	0.1428571492433548	1.0	-2.9431915283203125	-7.630058288574219	-5.3782501220703125	-9.919525146484375	2.6086883544921875	4.535614013671875
1386#2021-07-19	0.1428571492433548	1.0	0.1428571492433548	1.0	1.0	0.0	0.1538461595773697	0.6666666865348816	-5.1594696044921875	-9.162437438964844	-6.0088043212890625	-11.723258972167969	8.547531127929688	6.089408874511719
811#2021-06-02	0.3333333432674408	1.0	0.1428571492433548	1.0	0.3333333432674408	0.4285714328289032	0.06666667014360428	1.0	-0.8018341064453125	-2.86090087890625	-4.9264678955078125	-6.709571838378906	-0.0110931396484375	0.6650314331054688
811#2021-06-02	0.3333333432674408	1.0	0.1428571492433548	1.0	0.27272728085517883	0.6000000238418579	0.06666667014360428	1.0	-4.8920440673828125	-7.424072265625	-9.95538330078125	-13.008758544921875	-0.0217742919921875	-0.03021240234375
811#2021-06-02	0.3333333432674408	1.0	0.1428571492433548	1.0	0.5	0.8333333134651184	0.0	1.0	-5.7044830322265625	-6.557319641113281	-10.4771728515625	-12.190353393554688	0.2263946533203125	-0.2220306396484375
811#2021-06-02	0.3333333432674408	1.0	0.1428571492433548	1.0	0.5	0.8333333134651184	0.06666667014360428	1.0	-7.6864471435546875	-7.70770263671875	-13.173843383789062	-12.933021545410156	-0.21148681640625	-0.0004119873046875
811#2021-06-02	0.3333333432674408	1.0	0.1428571492433548	1.0	0.5555555820465088	0.7142857313156128	0.0	1.0	-8.265533447265625	-8.292617797851562	-12.895156860351562	-13.801795959472656	0.896484375	0.12975311279296875
811#2021-06-02	0.3333333432674408	1.0	0.1428571492433548	1.0	0.4000000059604645	0.6666666865348816	0.06666667014360428	1.0	-2.09210205078125	-2.7319717407226562	-5.6471405029296875	-9.981605529785156	-0.80462646484375	-0.4980926513671875
811#2021-06-02	0.3333333432674408	1.0	0.1428571492433548	1.0	0.5555555820465088	0.7142857313156128	0.06666667014360428	1.0	-4.6959686279296875	-6.395118713378906	-9.404144287109375	-12.405517578125	-0.2632598876953125	-0.4902496337890625
811#2021-06-02	0.3333333432674408	1.0	0.1428571492433548	1.0	0.5714285969734192	0.4444444477558136	0.0	1.0	-2.34674072265625	-2.4629287719726562	-7.104888916015625	-9.465599060058594	-0.5555572509765625	-0.48320770263671875
409#2022-06-14	0.0	1.0	0.0	1.0	0.375	0.375	0.0714285746216774	0.5	1.0500717163085938	-0.586151123046875	-3.8369293212890625	-4.592742919921875	1.8065032958984375	-0.35268402099609375
409#2022-06-14	0.0	1.0	0.0	1.0	0.4285714328289032	0.3333333432674408	0.0714285746216774	0.5	2.481170654296875	1.2420654296875	0.280364990234375	-1.2360763549804688	2.5839767456054688	2.3151397705078125
409#2022-06-14	0.0	1.0	0.0	1.0	0.6000000238418579	0.27272728085517883	0.07692307978868484	0.3333333432674408	2.2415695190429688	2.0843048095703125	-2.9356842041015625	-2.1396484375	0.655792236328125	1.2529296875
409#2022-06-14	0.0	1.0	0.0	1.0	0.25	0.25	0.0714285746216774	0.5	-0.1861419677734375	-1.5472335815429688	-8.962860107421875	-7.404960632324219	2.160614013671875	3.1151580810546875
409#2022-06-14	0.0	1.0	0.0	1.0	0.5555555820465088	0.7142857313156128	0.0714285746216774	0.5	1.5123443603515625	0.9643478393554688	-1.4256668090820312	-1.53125	3.138427734375	0.37557220458984375
409#2022-06-14	0.0	1.0	0.0	1.0	0.4444444477558136	0.5714285969734192	0.1428571492433548	1.0	2.7860870361328125	0.9789276123046875	1.1678009033203125	-0.225860595703125	2.9947738647460938	1.7771759033203125
409#2022-06-14	0.0	1.0	0.0	1.0	0.30000001192092896	0.5	0.06666667014360428	1.0	0.79095458984375	-1.0806427001953125	-4.9404144287109375	-5.007270812988281	3.4449615478515625	-0.8618621826171875
409#2022-06-14	0.0	1.0	0.0	1.0	0.5555555820465088	0.7142857313156128	0.1428571492433548	1.0	0.5575790405273438	0.7857818603515625	-7.933464050292969	-4.660804748535156	1.869873046875	2.3455886840820312
1548#2021-03-03	0.1666666716337204	0.5	0.0	1.0	0.5714285969734192	0.4444444477558136	0.25	0.75	-3.38800048828125	-2.383270263671875	-4.294952392578125	-2.4802207946777344	1.6829452514648438	-0.5087127685546875
1548#2021-03-03	0.1666666716337204	0.5	0.0	1.0	0.4444444477558136	0.5714285969734192	0.25	0.75	-4.196632385253906	-2.6996612548828125	-4.957817077636719	-2.826709747314453	1.4018936157226562	-0.2535972595214844
1548#2021-03-03	0.1666666716337204	0.5	0.0	1.0	0.4444444477558136	0.5714285969734192	0.23076923191547394	1.0	-6.4078216552734375	-3.651763916015625	-7.3823089599609375	-3.8033370971679688	1.2613677978515625	-0.2852821350097656
1548#2021-03-03	0.1666666716337204	0.5	0.0	1.0	0.30000001192092896	0.5	0.23076923191547394	1.0	-11.791572570800781	-4.157573699951172	-21.56877899169922	-6.999778747558594	1.3542861938476562	0.257568359375
1548#2021-03-03	0.1666666716337204	0.5	0.0	1.0	0.5555555820465088	0.7142857313156128	0.25	0.75	-11.717384338378906	-4.392112731933594	-13.721717834472656	-4.647747039794922	0.6639862060546875	-0.3214302062988281
1548#2021-03-03	0.1666666716337204	0.5	0.0	1.0	0.5	0.30000001192092896	0.25	0.75	-8.129707336425781	-3.0143165588378906	-12.106315612792969	-3.2683982849121094	0.8790740966796875	-0.2513847351074219
1548#2021-03-03	0.1666666716337204	0.5	0.0	1.0	0.30000001192092896	0.5	0.25	0.75	1.3969879150390625	-3.3241729736328125	-3.0404815673828125	-2.8484115600585938	3.295562744140625	-0.6719207763671875
1548#2021-03-03	0.1666666716337204	0.5	0.0	1.0	0.4000000059604645	0.6666666865348816	0.1428571492433548	1.0	-2.583648681640625	-3.3464088439941406	-6.3270416259765625	-3.7595787048339844	2.5064620971679688	-0.24365615844726562
2261#2021-11-13	0.0	1.0	0.1428571492433548	1.0	0.4000000059604645	0.6666666865348816	0.3636363744735718	0.800000011920929	-3.3326339721679688	-1.64422607421875	-10.290733337402344	-8.136512756347656	8.520919799804688	3.4468307495117188
2261#2021-11-13	0.0	1.0	0.1428571492433548	1.0	0.5555555820465088	0.7142857313156128	0.30000001192092896	0.5	0.2100067138671875	0.8062591552734375	-2.475189208984375	-2.164947509765625	6.388336181640625	3.0695953369140625
2261#2021-11-13	0.0	1.0	0.1428571492433548	1.0	0.4000000059604645	0.6666666865348816	0.3333333432674408	1.0	-1.346527099609375	-1.4046096801757812	-7.1776885986328125	-6.001350402832031	7.54156494140625	4.160118103027344
2261#2021-11-13	0.0	1.0	0.1428571492433548	1.0	0.7142857313156128	0.5555555820465088	0.4444444477558136	0.5714285969734192	-6.42364501953125	-3.1803817749023438	-12.379501342773438	-7.5287933349609375	3.880889892578125	1.86138916015625
2261#2021-11-13	0.0	1.0	0.1428571492433548	1.0	0.5555555820465088	0.7142857313156128	0.30000001192092896	0.5	4.3582611083984375	2.7223587036132812	-3.6479415893554688	-2.3296661376953125	8.115150451660156	4.617790222167969
2261#2021-11-13	0.0	1.0	0.1428571492433548	1.0	0.7142857313156128	0.5555555820465088	0.3636363744735718	0.800000011920929	-0.5949249267578125	0.5770187377929688	-3.326568603515625	-2.577850341796875	5.897041320800781	3.569549560546875
2261#2021-11-13	0.0	1.0	0.1428571492433548	1.0	0.3636363744735718	0.800000011920929	0.23076923191547394	1.0	0.12152099609375	-0.602020263671875	-8.522247314453125	-6.902198791503906	9.477775573730469	6.409507751464844
2261#2021-11-13	0.0	1.0	0.1428571492433548	1.0	0.3636363744735718	0.800000011920929	0.20000000298023224	0.3333333432674408	-0.6307830810546875	-1.2235107421875	-8.50872802734375	-6.588294982910156	11.932792663574219	6.293388366699219
2808#2023-01-31	0.1428571492433548	1.0	0.0	1.0	0.625	0.625	0.0	1.0	-6.7659912109375	-8.255455017089844	-9.887405395507812	-10.596939086914062	6.824188232421875	5.7684326171875
2808#2023-01-31	0.1428571492433548	1.0	0.0	1.0	0.800000011920929	0.3636363744735718	0.0	1.0	-9.839324951171875	-11.31689453125	-10.705429077148438	-12.082786560058594	3.785491943359375	2.757232666015625
2808#2023-01-31	0.1428571492433548	1.0	0.0	1.0	0.8333333134651184	0.5	0.0	1.0	-6.5229644775390625	-6.016700744628906	-6.708221435546875	-9.192535400390625	7.27276611328125	3.6326446533203125
2808#2023-01-31	0.1428571492433548	1.0	0.0	1.0	1.0	0.1428571492433548	0.0	1.0	-9.380172729492188	-9.682525634765625	-13.607131958007812	-13.557281494140625	4.894561767578125	3.403106689453125
2808#2023-01-31	0.1428571492433548	1.0	0.0	1.0	0.6666666865348816	0.8571428656578064	0.06666667014360428	1.0	-7.792327880859375	-7.950019836425781	-9.743560791015625	-12.655006408691406	6.0819549560546875	3.9335098266601562
2808#2023-01-31	0.1428571492433548	1.0	0.0	1.0	1.0	0.23076923191547394	0.0	1.0	-8.3680419921875	-10.084915161132812	-11.65557861328125	-11.812141418457031	3.1094818115234375	1.9740524291992188
2808#2023-01-31	0.1428571492433548	1.0	0.0	1.0	0.8333333134651184	0.5	0.0	1.0	-10.289794921875	-10.74298095703125	-11.087081909179688	-12.557899475097656	4.0955963134765625	2.5526580810546875
2808#2023-01-31	0.1428571492433548	1.0	0.0	1.0	0.6666666865348816	0.4000000059604645	0.06666667014360428	1.0	-7.6861114501953125	-9.450263977050781	-10.153060913085938	-12.098251342773438	4.274169921875	2.314605712890625
671#2022-02-24	0.1428571492433548	1.0	0.0	1.0	0.25	0.75	0.1538461595773697	0.6666666865348816	-2.8845672607421875	2.2859954833984375	-17.676315307617188	-9.392364501953125	4.471427917480469	0.4605560302734375
671#2022-02-24	0.1428571492433548	1.0	0.0	1.0	0.4000000059604645	0.6666666865348816	0.23076923191547394	1.0	-1.8903961181640625	2.2838592529296875	-15.945343017578125	-6.402214050292969	2.3561935424804688	0.6784744262695312
671#2022-02-24	0.1428571492433548	1.0	0.0	1.0	0.3636363744735718	0.800000011920929	0.1428571492433548	1.0	4.62908935546875	4.7773590087890625	-8.345382690429688	-6.475715637207031	10.396224975585938	4.0987701416015625
671#2022-02-24	0.1428571492433548	1.0	0.0	1.0	0.3333333432674408	0.4285714328289032	0.23076923191547394	1.0	-1.127105712890625	3.4361038208007812	-6.3724517822265625	0.8353652954101562	4.404273986816406	0.39766693115234375
671#2022-02-24	0.1428571492433548	1.0	0.0	1.0	0.4444444477558136	0.5714285969734192	0.1428571492433548	1.0	-6.5234222412109375	-0.6915130615234375	-18.262664794921875	-11.652999877929688	3.9787368774414062	1.6784896850585938
671#2022-02-24	0.1428571492433548	1.0	0.0	1.0	0.5	0.5	0.1428571492433548	1.0	-3.1478118896484375	3.093719482421875	-18.51116943359375	-5.062469482421875	4.162681579589844	0.7037429809570312
671#2022-02-24	0.1428571492433548	1.0	0.0	1.0	0.4000000059604645	0.6666666865348816	0.1538461595773697	0.6666666865348816	1.131622314453125	2.3070755004882812	-10.065460205078125	-4.521049499511719	6.568939208984375	2.1055068969726562
671#2022-02-24	0.1428571492433548	1.0	0.0	1.0	0.4444444477558136	0.5714285969734192	0.1428571492433548	1.0	-6.291595458984375	-1.24871826171875	-19.534637451171875	-11.05609130859375	3.428375244140625	0.4542388916015625
1306#2021-08-28	0.0	1.0	0.0	1.0	0.27272728085517883	0.6000000238418579	0.0	1.0	-1.7157669067382812	-2.63897705078125	-7.679039001464844	-6.0076904296875	0.6454315185546875	1.5082931518554688
1306#2021-08-28	0.0	1.0	0.0	1.0	0.3636363744735718	0.800000011920929	0.06666667014360428	1.0	-0.5854110717773438	-0.5936355590820312	-5.4506378173828125	-4.413764953613281	0.7611007690429688	0.8759689331054688
1306#2021-08-28	0.0	1.0	0.0	1.0	0.30000001192092896	0.5	0.06666667014360428	1.0	-6.237525939941406	-4.5626678466796875	-13.47314453125	-9.701194763183594	0.03290557861328125	0.31118011474609375
1306#2021-08-28	0.0	1.0	0.0	1.0	0.30000001192092896	0.5	0.06666667014360428	1.0	-2.519195556640625	-2.8955001831054688	-2.340240478515625	-3.229278564453125	0.06754302978515625	0.7707672119140625
1306#2021-08-28	0.0	1.0	0.0	1.0	0.30000001192092896	0.5	0.06666667014360428	1.0	-3.0238876342773438	-2.9871749877929688	-9.770187377929688	-7.25042724609375	1.3438796997070312	2.3042831420898438
1306#2021-08-28	0.0	1.0	0.0	1.0	0.3636363744735718	0.800000011920929	0.06666667014360428	1.0	-3.1256484985351562	-1.3042449951171875	-11.603607177734375	-5.02130126953125	5.006675720214844	2.5887527465820312
1306#2021-08-28	0.0	1.0	0.0	1.0	0.30000001192092896	0.5	0.06666667014360428	1.0	-1.1677398681640625	-1.8037338256835938	0.1170501708984375	-0.968414306640625	1.0783309936523438	0.9249420166015625
1306#2021-08-28	0.0	1.0	0.0	1.0	0.27272728085517883	0.6000000238418579	0.0	1.0	-2.6140975952148438	-2.9084701538085938	-5.307182312011719	-4.596809387207031	0.5918197631835938	1.1808853149414062
1852#2022-08-09	0.0	1.0	0.1428571492433548	1.0	0.3333333432674408	1.0	0.0	1.0	1.9579925537109375	5.7275848388671875	-4.4066162109375	-5.238105773925781	2.640960693359375	4.877166748046875
1852#2022-08-09	0.0	1.0	0.1428571492433548	1.0	0.3636363744735718	0.800000011920929	0.1538461595773697	0.6666666865348816	-1.4132919311523438	2.6185836791992188	-2.9900360107421875	-0.48090362548828125	1.545623779296875	1.3854141235351562
1852#2022-08-09	0.0	1.0	0.1428571492433548	1.0	0.30000001192092896	0.5	0.1428571492433548	1.0	0.7608108520507812	4.4785003662109375	-2.599945068359375	-3.0446243286132812	2.471160888671875	4.113548278808594
1852#2022-08-09	0.0	1.0	0.1428571492433548	1.0	0.4000000059604645	0.6666666865348816	0.1666666716337204	0.5	-0.973907470703125	0.6597137451171875	-4.5811767578125	-3.90704345703125	2.4483413696289062	1.7522506713867188
1852#2022-08-09	0.0	1.0	0.1428571492433548	1.0	0.25	0.75	0.1666666716337204	0.5	0.9172744750976562	0.362213134765625	-4.393585205078125	-3.2958450317382812	3.1986618041992188	2.3136978149414062
1852#2022-08-09	0.0	1.0	0.1428571492433548	1.0	0.25	0.75	0.23076923191547394	1.0	-0.2047576904296875	1.8671340942382812	-4.008941650390625	-7.703514099121094	3.0167770385742188	2.6532821655273438
1852#2022-08-09	0.0	1.0	0.1428571492433548	1.0	0.23076923191547394	1.0	0.1428571492433548	1.0	3.1703720092773438	4.89019775390625	-2.1819000244140625	-3.7898025512695312	3.7438735961914062	4.346763610839844
1852#2022-08-09	0.0	1.0	0.1428571492433548	1.0	0.3636363744735718	0.800000011920929	0.1428571492433548	1.0	0.32451629638671875	2.0911407470703125	-3.0882644653320312	-3.8055648803710938	2.3523941040039062	1.6099090576171875
2006#2021-06-23	0.0	1.0	0.1428571492433548	1.0	0.625	0.625	0.07692307978868484	0.3333333432674408	-0.6882171630859375	-1.8629379272460938	-3.14111328125	-5.913093566894531	4.799957275390625	2.0623855590820312
2006#2021-06-23	0.0	1.0	0.1428571492433548	1.0	0.3333333432674408	0.4285714328289032	0.0714285746216774	0.5	-2.2470245361328125	-1.5937042236328125	-4.3917236328125	-6.3673248291015625	4.680419921875	1.7244415283203125
2006#2021-06-23	0.0	1.0	0.1428571492433548	1.0	0.5714285969734192	0.4444444477558136	0.1666666716337204	0.5	-2.1129302978515625	-1.1149215698242188	-4.407928466796875	-5.406990051269531	5.13165283203125	2.9824981689453125
2006#2021-06-23	0.0	1.0	0.1428571492433548	1.0	0.5	0.8333333134651184	0.25	0.75	-3.3955764770507812	-1.99456787109375	-9.039970397949219	-6.482795715332031	5.745719909667969	4.114776611328125
2006#2021-06-23	0.0	1.0	0.1428571492433548	1.0	0.4444444477558136	0.5714285969734192	0.07692307978868484	0.3333333432674408	-2.6930084228515625	-1.8037567138671875	-8.330718994140625	-5.3986053466796875	4.482124328613281	2.7809829711914062
2006#2021-06-23	0.0	1.0	0.1428571492433548	1.0	0.375	0.375	0.1428571492433548	1.0	-1.11956787109375	-1.384246826171875	-6.440948486328125	-4.246940612792969	2.9327545166015625	1.7072525024414062
2006#2021-06-23	0.0	1.0	0.1428571492433548	1.0	0.1818181872367859	0.4000000059604645	0.1428571492433548	1.0	-4.280609130859375	-2.9000930786132812	-9.831634521484375	-6.611259460449219	4.492759704589844	3.2046051025390625
2006#2021-06-23	0.0	1.0	0.1428571492433548	1.0	0.3333333432674408	0.4285714328289032	0.06666667014360428	1.0	-3.5772247314453125	-2.2349319458007812	-6.540283203125	-6.061309814453125	3.9163360595703125	2.1048202514648438
1999#2021-06-12	0.3333333432674408	0.20000000298023224	0.1428571492433548	1.0	0.3333333432674408	0.20000000298023224	0.4000000059604645	0.6666666865348816	-7.7884674072265625	-6.6864776611328125	-16.72125244140625	-13.657112121582031	9.166893005371094	7.114288330078125
1999#2021-06-12	0.3333333432674408	0.20000000298023224	0.1428571492433548	1.0	0.5	0.5	0.3636363744735718	0.800000011920929	-12.03570556640625	-9.948104858398438	-16.9853515625	-14.088356018066406	4.3920440673828125	3.9065475463867188
1999#2021-06-12	0.3333333432674408	0.20000000298023224	0.1428571492433548	1.0	0.75	0.25	0.5	0.8333333134651184	-12.034866333007812	-10.117774963378906	-14.951812744140625	-12.863243103027344	1.615753173828125	1.0924072265625
1999#2021-06-12	0.3333333432674408	0.20000000298023224	0.1428571492433548	1.0	0.6666666865348816	0.1538461595773697	0.5714285969734192	0.4444444477558136	-5.7371673583984375	-5.895942687988281	-7.89703369140625	-8.094169616699219	4.389778137207031	3.7535552978515625
1999#2021-06-12	0.3333333432674408	0.20000000298023224	0.1428571492433548	1.0	0.4285714328289032	0.3333333432674408	0.3636363744735718	0.800000011920929	-4.75567626953125	-4.615547180175781	-13.69635009765625	-10.2166748046875	5.2082672119140625	5.4981842041015625
1999#2021-06-12	0.3333333432674408	0.20000000298023224	0.1428571492433548	1.0	0.5	0.30000001192092896	0.4444444477558136	0.5714285969734192	-7.399658203125	-6.33465576171875	-12.699111938476562	-10.362068176269531	6.8264312744140625	6.186882019042969
1999#2021-06-12	0.3333333432674408	0.20000000298023224	0.1428571492433548	1.0	0.4285714328289032	0.3333333432674408	0.4444444477558136	0.5714285969734192	-13.187103271484375	-8.483406066894531	-18.705276489257812	-13.082901000976562	2.996734619140625	1.3019561767578125
1999#2021-06-12	0.3333333432674408	0.20000000298023224	0.1428571492433548	1.0	0.7142857313156128	0.5555555820465088	0.625	0.625	-11.51983642578125	-8.684585571289062	-14.59307861328125	-10.755126953125	5.938873291015625	4.680061340332031
1572#2021-03-06	0.0	1.0	0.0	1.0	0.1666666716337204	0.5	0.1538461595773697	0.6666666865348816	1.0120697021484375	-0.6502456665039062	-4.898323059082031	-1.966827392578125	2.6227188110351562	-0.07265472412109375
1572#2021-03-06	0.0	1.0	0.0	1.0	0.1666666716337204	0.5	0.1538461595773697	0.6666666865348816	1.10186767578125	-0.254241943359375	-1.347076416015625	-1.3319854736328125	6.069671630859375	1.1350555419921875
1572#2021-03-06	0.0	1.0	0.0	1.0	0.27272728085517883	0.6000000238418579	0.1538461595773697	0.6666666865348816	1.4129104614257812	-0.44464874267578125	-3.1756973266601562	-1.491973876953125	3.2899856567382812	0.1233978271484375
1572#2021-03-06	0.0	1.0	0.0	1.0	0.1666666716337204	0.5	0.0714285746216774	0.5	-1.0895538330078125	-0.8012313842773438	-6.173309326171875	-2.1887664794921875	1.6295700073242188	-0.04340362548828125
1572#2021-03-06	0.0	1.0	0.0	1.0	0.1666666716337204	0.5	0.1538461595773697	0.6666666865348816	0.8131332397460938	-0.6497573852539062	-2.1942977905273438	-1.536102294921875	5.006416320800781	0.9478225708007812
1572#2021-03-06	0.0	1.0	0.0	1.0	0.1538461595773697	0.6666666865348816	0.1428571492433548	1.0	0.49639129638671875	-0.6606674194335938	-1.56329345703125	-1.9864883422851562	4.945106506347656	1.19622802734375
1572#2021-03-06	0.0	1.0	0.0	1.0	0.27272728085517883	0.6000000238418579	0.1538461595773697	0.6666666865348816	-0.3380279541015625	-0.6015548706054688	-5.213836669921875	-2.815521240234375	3.0851593017578125	0.12406158447265625
1572#2021-03-06	0.0	1.0	0.0	1.0	0.07692307978868484	0.3333333432674408	0.0714285746216774	0.5	0.04276275634765625	-0.237335205078125	-5.309349060058594	-0.89849853515625	2.0639724731445312	0.2042236328125
703#2021-06-23	0.5	0.5	0.0	1.0	0.4444444477558136	0.5714285969734192	0.0	1.0	-1.7971343994140625	-6.954078674316406	-0.262420654296875	-8.40252685546875	1.1973419189453125	2.0136566162109375
703#2021-06-23	0.5	0.5	0.0	1.0	0.3636363744735718	0.800000011920929	0.0	1.0	1.7123870849609375	-7.6443328857421875	2.8940887451171875	-8.648963928222656	-0.220184326171875	1.2712554931640625
703#2021-06-23	0.5	0.5	0.0	1.0	0.7142857313156128	0.5555555820465088	0.0	1.0	0.66973876953125	-7.3311309814453125	2.0798492431640625	-7.4543304443359375	-0.45208740234375	1.7418594360351562
703#2021-06-23	0.5	0.5	0.0	1.0	0.27272728085517883	0.6000000238418579	0.0	1.0	-2.9148712158203125	-6.229736328125	-1.3125457763671875	-7.928169250488281	1.304290771484375	2.64300537109375
703#2021-06-23	0.5	0.5	0.0	1.0	0.3333333432674408	0.4285714328289032	0.0	1.0	2.5855712890625	-6.242332458496094	4.0624237060546875	-6.868797302246094	-0.313690185546875	1.777069091796875
703#2021-06-23	0.5	0.5	0.0	1.0	0.25	0.75	0.0	1.0	0.769775390625	-6.549781799316406	2.509796142578125	-7.2972564697265625	-0.4365692138671875	2.038116455078125
703#2021-06-23	0.5	0.5	0.0	1.0	0.27272728085517883	0.6000000238418579	0.0	1.0	0.2222747802734375	-7.5275421142578125	1.0468292236328125	-8.673286437988281	1.1312713623046875	1.6680679321289062
703#2021-06-23	0.5	0.5	0.0	1.0	0.5555555820465088	0.7142857313156128	0.0	1.0	-1.3710784912109375	-7.499855041503906	-0.5985565185546875	-9.064971923828125	1.4565582275390625	1.8015518188476562
1581#2021-03-08	0.0	1.0	0.0	1.0	0.8571428656578064	0.6666666865348816	0.3636363744735718	0.800000011920929	-11.546409606933594	-2.601226806640625	-12.327613830566406	-3.3783340454101562	0.37822723388671875	0.42382049560546875
1581#2021-03-08	0.0	1.0	0.0	1.0	0.5	0.30000001192092896	0.3636363744735718	0.800000011920929	-10.38336181640625	-3.3917999267578125	-13.55731201171875	-8.42608642578125	3.1156158447265625	1.800537109375
1581#2021-03-08	0.0	1.0	0.0	1.0	0.800000011920929	0.3636363744735718	0.3636363744735718	0.800000011920929	-10.271224975585938	-3.8779296875	-13.178924560546875	-7.6349334716796875	2.4997100830078125	1.407684326171875
1581#2021-03-08	0.0	1.0	0.0	1.0	0.6666666865348816	0.4000000059604645	0.25	0.75	-10.438980102539062	-2.6727218627929688	-14.650390625	-8.842788696289062	2.6932144165039062	1.9919052124023438
1581#2021-03-08	0.0	1.0	0.0	1.0	0.4444444477558136	0.5714285969734192	0.23076923191547394	1.0	-11.77618408203125	-6.705543518066406	-13.573333740234375	-8.727386474609375	5.568885803222656	2.6389923095703125
1581#2021-03-08	0.0	1.0	0.0	1.0	0.6666666865348816	0.4000000059604645	0.6000000238418579	1.0	-13.105880737304688	-7.644828796386719	-13.766021728515625	-7.146018981933594	2.8037185668945312	2.0282516479492188
1581#2021-03-08	0.0	1.0	0.0	1.0	0.6000000238418579	0.27272728085517883	0.4000000059604645	0.6666666865348816	-11.728401184082031	-3.4521865844726562	-13.748924255371094	-7.112297058105469	1.5032501220703125	2.1855392456054688
1581#2021-03-08	0.0	1.0	0.0	1.0	0.4285714328289032	0.3333333432674408	0.5	0.8333333134651184	-12.03289794921875	-5.4959564208984375	-12.742202758789062	-7.149559020996094	5.3209686279296875	4.215675354003906
440#2021-10-13	0.0	1.0	0.0	1.0	0.30000001192092896	0.5	0.0	1.0	-10.43035888671875	-7.645591735839844	-9.475128173828125	-7.597877502441406	2.94488525390625	2.3401336669921875
440#2021-10-13	0.0	1.0	0.0	1.0	0.30000001192092896	0.5	0.0	1.0	-9.792282104492188	-6.519050598144531	-13.934310913085938	-9.477127075195312	1.1436767578125	0.8694000244140625
440#2021-10-13	0.0	1.0	0.0	1.0	0.1538461595773697	0.6666666865348816	0.0	1.0	4.660972595214844	2.9586257934570312	-3.190521240234375	-3.1058731079101562	3.0914993286132812	3.22930908203125
440#2021-10-13	0.0	1.0	0.0	1.0	0.0714285746216774	0.5	0.0	1.0	-3.2821731567382812	-2.1708297729492188	-10.859748840332031	-7.371467590332031	2.2842025756835938	2.1822433471679688
440#2021-10-13	0.0	1.0	0.0	1.0	0.27272728085517883	0.6000000238418579	0.0	1.0	-1.6415863037109375	-1.698486328125	-7.7647552490234375	-6.400177001953125	2.5513763427734375	2.7616043090820312
440#2021-10-13	0.0	1.0	0.0	1.0	0.27272728085517883	0.6000000238418579	0.0	1.0	-0.3505401611328125	-2.0665206909179688	-7.3009033203125	-6.268180847167969	3.340087890625	3.0464401245117188
440#2021-10-13	0.0	1.0	0.0	1.0	0.25	0.75	0.0	1.0	5.924560546875	4.49774169921875	3.064971923828125	1.4467620849609375	3.6054763793945312	1.44329833984375
440#2021-10-13	0.0	1.0	0.0	1.0	0.23076923191547394	1.0	0.0	1.0	-3.7246475219726562	-2.9222564697265625	-9.271873474121094	-6.9848785400390625	4.252403259277344	3.3572463989257812
941#2021-07-01	0.0	1.0	0.0	1.0	0.5714285969734192	0.4444444477558136	0.0	1.0	-1.9823684692382812	-1.0207443237304688	-4.501365661621094	-1.6339645385742188	2.32568359375	0.6924285888671875
941#2021-07-01	0.0	1.0	0.0	1.0	0.375	0.375	0.0	1.0	-5.56787109375	-1.6433258056640625	-7.174018859863281	-1.794281005859375	1.6102752685546875	0.25148773193359375
941#2021-07-01	0.0	1.0	0.0	1.0	0.375	0.375	0.1428571492433548	1.0	-6.979698181152344	-2.7433853149414062	-10.067604064941406	-3.9597702026367188	1.6470413208007812	0.1978759765625
941#2021-07-01	0.0	1.0	0.0	1.0	0.6666666865348816	0.4000000059604645	0.06666667014360428	1.0	-0.3331298828125	-0.1410369873046875	-2.9899826049804688	-0.9276657104492188	1.9354248046875	0.77911376953125
941#2021-07-01	0.0	1.0	0.0	1.0	0.25	0.25	0.1428571492433548	1.0	-5.149681091308594	-1.3084335327148438	-10.840240478515625	-3.76922607421875	1.5234375	0.1823577880859375
941#2021-07-01	0.0	1.0	0.0	1.0	0.5	0.5	0.0	1.0	-4.378211975097656	-0.8557510375976562	-7.7575225830078125	-1.9534759521484375	1.141204833984375	0.617279052734375
941#2021-07-01	0.0	1.0	0.0	1.0	0.800000011920929	0.3636363744735718	0.0	1.0	-2.9586334228515625	-1.8831253051757812	-5.4072723388671875	-2.45855712890625	1.392303466796875	0.25171661376953125
941#2021-07-01	0.0	1.0	0.0	1.0	0.4285714328289032	0.3333333432674408	0.06666667014360428	1.0	-5.6417236328125	-1.3196258544921875	-8.357192993164062	-2.6655120849609375	1.3745880126953125	0.3540802001953125
450#2022-11-11	0.0	1.0	0.1428571492433548	1.0	0.06666667014360428	1.0	0.3333333432674408	1.0	-3.282135009765625	-3.0606918334960938	-5.2370147705078125	-8.361122131347656	11.58099365234375	12.901046752929688
450#2022-11-11	0.0	1.0	0.1428571492433548	1.0	0.23076923191547394	1.0	0.23076923191547394	1.0	-3.1238250732421875	-4.113212585449219	-4.850830078125	-8.398551940917969	8.860824584960938	10.657737731933594
450#2022-11-11	0.0	1.0	0.1428571492433548	1.0	0.1428571492433548	1.0	0.23076923191547394	1.0	-3.8796539306640625	-5.751319885253906	-5.613067626953125	-9.085411071777344	4.3026123046875	8.228492736816406
450#2022-11-11	0.0	1.0	0.1428571492433548	1.0	0.1428571492433548	1.0	0.1428571492433548	1.0	-3.107696533203125	-3.57818603515625	-5.03790283203125	-8.916786193847656	8.795516967773438	10.9417724609375
450#2022-11-11	0.0	1.0	0.1428571492433548	1.0	0.1428571492433548	1.0	0.23076923191547394	1.0	-2.874420166015625	-3.4653167724609375	-4.0728607177734375	-8.060096740722656	9.747360229492188	12.582923889160156
450#2022-11-11	0.0	1.0	0.1428571492433548	1.0	0.1428571492433548	1.0	0.1428571492433548	1.0	-2.768096923828125	-2.1103591918945312	-5.1667327880859375	-9.194358825683594	19.435394287109375	20.223106384277344
450#2022-11-11	0.0	1.0	0.1428571492433548	1.0	0.23076923191547394	1.0	0.23076923191547394	1.0	-3.6750640869140625	-5.290702819824219	-5.254486083984375	-8.869255065917969	7.91705322265625	10.440521240234375
450#2022-11-11	0.0	1.0	0.1428571492433548	1.0	0.06666667014360428	1.0	0.1428571492433548	1.0	-2.9403533935546875	-4.834999084472656	-5.411407470703125	-8.675491333007812	8.499618530273438	9.954093933105469
2690#2022-10-09	0.0	1.0	0.0	1.0	0.5	0.30000001192092896	0.8571428656578064	0.6666666865348816	-7.3472900390625	-1.520843505859375	-8.183929443359375	-3.718658447265625	2.655487060546875	2.1223602294921875
2690#2022-10-09	0.0	1.0	0.0	1.0	0.2857142984867096	0.2222222238779068	0.5	0.5	-4.927497863769531	-0.698272705078125	-8.641464233398438	-4.9370574951171875	1.827789306640625	3.2616119384765625
2690#2022-10-09	0.0	1.0	0.0	1.0	0.3333333432674408	0.20000000298023224	1.0	0.4545454680919647	-6.513679504394531	-2.6819610595703125	-7.037986755371094	-2.780517578125	3.1633071899414062	2.6581039428710938
2690#2022-10-09	0.0	1.0	0.0	1.0	0.5714285969734192	0.4444444477558136	0.3636363744735718	0.800000011920929	-5.3096923828125	-2.518829345703125	-6.941459655761719	-4.868507385253906	2.1301193237304688	0.961334228515625
2690#2022-10-09	0.0	1.0	0.0	1.0	0.25	0.25	0.8571428656578064	0.6666666865348816	-6.42938232421875	-2.141265869140625	-9.207527160644531	-5.6024017333984375	2.2365036010742188	1.2200851440429688
2690#2022-10-09	0.0	1.0	0.0	1.0	0.4285714328289032	0.3333333432674408	0.75	0.75	-6.739662170410156	-2.1603240966796875	-8.770668029785156	-5.121635437011719	2.651336669921875	2.088775634765625
2690#2022-10-09	0.0	1.0	0.0	1.0	0.5	0.30000001192092896	0.4444444477558136	0.5714285969734192	-4.690765380859375	-0.08200836181640625	-6.939750671386719	-2.8680572509765625	2.6618499755859375	4.119865417480469
2690#2022-10-09	0.0	1.0	0.0	1.0	0.4285714328289032	0.3333333432674408	0.5555555820465088	0.7142857313156128	-4.406585693359375	1.7421646118164062	-7.043968200683594	-4.983451843261719	4.780120849609375	4.755607604980469
221#2021-06-25	0.0	1.0	0.1428571492433548	1.0	0.3636363744735718	0.800000011920929	0.0	1.0	2.567352294921875	-2.3354415893554688	-6.8413543701171875	-6.288810729980469	16.38428497314453	10.130966186523438
221#2021-06-25	0.0	1.0	0.1428571492433548	1.0	0.23076923191547394	1.0	0.06666667014360428	1.0	-3.70599365234375	-5.214500427246094	-4.3436279296875	-6.1627960205078125	13.447525024414062	5.440864562988281
221#2021-06-25	0.0	1.0	0.1428571492433548	1.0	0.3636363744735718	0.800000011920929	0.0	1.0	-5.0291290283203125	-1.6189041137695312	-3.0589447021484375	-1.259918212890625	2.9862823486328125	5.5823974609375
221#2021-06-25	0.0	1.0	0.1428571492433548	1.0	0.23076923191547394	1.0	0.06666667014360428	1.0	-6.2373504638671875	-1.8331451416015625	-3.3263397216796875	-1.3526077270507812	2.084259033203125	5.4459075927734375
221#2021-06-25	0.0	1.0	0.1428571492433548	1.0	0.23076923191547394	1.0	0.06666667014360428	1.0	-2.5474090576171875	-2.5505599975585938	-1.050872802734375	-3.8964614868164062	-1.468841552734375	1.9864501953125
221#2021-06-25	0.0	1.0	0.1428571492433548	1.0	0.3333333432674408	1.0	0.06666667014360428	1.0	-5.0191802978515625	-1.9331512451171875	-3.10345458984375	-2.029998779296875	4.6917724609375	5.422813415527344
221#2021-06-25	0.0	1.0	0.1428571492433548	1.0	0.1666666716337204	0.5	0.0	1.0	-4.8160858154296875	-1.2888031005859375	-3.87969970703125	-1.6229324340820312	1.972991943359375	5.51641845703125
221#2021-06-25	0.0	1.0	0.1428571492433548	1.0	0.1428571492433548	1.0	0.06666667014360428	1.0	-3.3603973388671875	-1.6439743041992188	-0.8432769775390625	-2.8670730590820312	-1.078643798828125	1.642608642578125
1587#2021-01-22	1.0	0.3333333432674408	0.0	1.0	0.3333333432674408	0.4285714328289032	0.25	0.75	0.4102935791015625	0.2342529296875	4.3860626220703125	-0.21683502197265625	0.302215576171875	1.89569091796875
1587#2021-01-22	1.0	0.3333333432674408	0.0	1.0	0.25	0.25	0.23076923191547394	1.0	3.288177490234375	0.4494476318359375	3.834197998046875	1.3700408935546875	-0.17181396484375	0.30515289306640625
1587#2021-01-22	1.0	0.3333333432674408	0.0	1.0	0.3333333432674408	0.4285714328289032	0.1538461595773697	0.6666666865348816	-1.663818359375	2.0005264282226562	1.818450927734375	1.6099319458007812	-0.9281158447265625	1.6683502197265625
1587#2021-01-22	1.0	0.3333333432674408	0.0	1.0	0.375	0.375	0.23076923191547394	1.0	1.434600830078125	3.0811614990234375	4.5776214599609375	2.9210968017578125	-0.8189544677734375	0.63885498046875
1587#2021-01-22	1.0	0.3333333432674408	0.0	1.0	0.2857142984867096	0.2222222238779068	0.1428571492433548	1.0	4.1980743408203125	0.23357391357421875	5.6713104248046875	1.2188262939453125	-2.3549652099609375	1.1359939575195312
1587#2021-01-22	1.0	0.3333333432674408	0.0	1.0	0.25	0.25	0.0	1.0	1.03668212890625	0.8895034790039062	5.8072509765625	0.9514923095703125	-1.1299285888671875	1.2741851806640625
1587#2021-01-22	1.0	0.3333333432674408	0.0	1.0	0.2857142984867096	0.2222222238779068	0.06666667014360428	1.0	4.526702880859375	-0.34307861328125	2.4888458251953125	0.7252655029296875	0.2520904541015625	0.13775634765625
1587#2021-01-22	1.0	0.3333333432674408	0.0	1.0	0.4285714328289032	0.3333333432674408	0.1428571492433548	1.0	3.6544647216796875	-0.09911346435546875	5.0605621337890625	0.7874298095703125	0.5306549072265625	0.0939483642578125
62#2021-06-24	0.3333333432674408	1.0	0.1428571492433548	1.0	0.1666666716337204	0.5	0.1428571492433548	1.0	-2.2439422607421875	-4.026710510253906	0.54278564453125	-2.9294509887695312	5.5238800048828125	-6.5639190673828125
62#2021-06-24	0.3333333432674408	1.0	0.1428571492433548	1.0	0.30000001192092896	0.5	0.1428571492433548	1.0	-5.586944580078125	-6.19580078125	-3.334014892578125	-4.343513488769531	4.96051025390625	-1.71002197265625
62#2021-06-24	0.3333333432674408	1.0	0.1428571492433548	1.0	0.30000001192092896	0.5	0.1428571492433548	1.0	-3.67822265625	-5.101387023925781	-1.7740631103515625	-4.2231292724609375	3.475616455078125	-5.054969787597656
62#2021-06-24	0.3333333432674408	1.0	0.1428571492433548	1.0	0.30000001192092896	0.5	0.1538461595773697	0.6666666865348816	-4.9857177734375	-5.6187591552734375	-2.9229736328125	-5.0374298095703125	5.4371185302734375	-2.8431320190429688
62#2021-06-24	0.3333333432674408	1.0	0.1428571492433548	1.0	0.1666666716337204	0.5	0.06666667014360428	1.0	-6.2167205810546875	-5.28643798828125	-5.63592529296875	-5.9848175048828125	-4.26702880859375	-5.654945373535156
62#2021-06-24	0.3333333432674408	1.0	0.1428571492433548	1.0	0.30000001192092896	0.5	0.1538461595773697	0.6666666865348816	-1.5263214111328125	-2.8565139770507812	2.2174224853515625	-1.7287750244140625	6.8515167236328125	-5.12640380859375
62#2021-06-24	0.3333333432674408	1.0	0.1428571492433548	1.0	0.25	0.75	0.1428571492433548	1.0	-12.220932006835938	-5.520011901855469	-9.646942138671875	-5.076255798339844	-0.186981201171875	-0.93438720703125
62#2021-06-24	0.3333333432674408	1.0	0.1428571492433548	1.0	0.1666666716337204	0.5	0.06666667014360428	1.0	-5.4232635498046875	-5.0163421630859375	-4.042327880859375	-5.499458312988281	0.158294677734375	-6.372032165527344
2791#2022-12-29	0.0	1.0	0.0	1.0	0.6666666865348816	0.4000000059604645	0.1428571492433548	1.0	-8.169631958007812	-7.7140350341796875	-10.497650146484375	-10.334274291992188	0.7420654296875	0.14432525634765625
2791#2022-12-29	0.0	1.0	0.0	1.0	0.75	0.75	0.23076923191547394	1.0	-3.0511550903320312	-3.22454833984375	-4.114234924316406	-3.9707794189453125	0.9397811889648438	0.05397796630859375
2791#2022-12-29	0.0	1.0	0.0	1.0	0.5	0.5	0.23076923191547394	1.0	-5.0983734130859375	-3.7751388549804688	-7.267646789550781	-5.4828033447265625	0.9497299194335938	0.100341796875
2791#2022-12-29	0.0	1.0	0.0	1.0	0.6666666865348816	0.4000000059604645	0.23076923191547394	1.0	-5.4780120849609375	-3.8785324096679688	-8.998466491699219	-6.726142883300781	0.8012237548828125	0.06887054443359375
2791#2022-12-29	0.0	1.0	0.0	1.0	0.8333333134651184	0.5	0.3333333432674408	1.0	-3.5832901000976562	-3.9929122924804688	-5.596504211425781	-5.724006652832031	0.6977996826171875	0.4537506103515625
2791#2022-12-29	0.0	1.0	0.0	1.0	0.5	0.5	0.3333333432674408	1.0	-6.0561676025390625	-4.836738586425781	-10.085105895996094	-8.669532775878906	0.9337234497070312	0.13561248779296875
2791#2022-12-29	0.0	1.0	0.0	1.0	0.5	0.5	0.3333333432674408	1.0	-3.6532211303710938	-4.103813171386719	-6.587821960449219	-6.839378356933594	1.2660293579101562	0.48455810546875
2791#2022-12-29	0.0	1.0	0.0	1.0	0.625	0.625	0.23076923191547394	1.0	-4.00897216796875	-3.3332138061523438	-5.6826934814453125	-4.417396545410156	1.3275680541992188	0.0153961181640625
510#2022-10-18	0.1428571492433548	1.0	0.0	1.0	0.5714285969734192	0.4444444477558136	0.5714285969734192	0.4444444477558136	-7.689674377441406	-1.9992485046386719	-11.141754150390625	-2.6493453979492188	1.1501693725585938	-0.05156707763671875
510#2022-10-18	0.1428571492433548	1.0	0.0	1.0	0.4444444477558136	0.5714285969734192	0.2857142984867096	0.2222222238779068	-3.0003509521484375	-2.438770294189453	-4.3924102783203125	-2.422100067138672	0.9636001586914062	0.07368087768554688
510#2022-10-18	0.1428571492433548	1.0	0.0	1.0	0.5	0.5	0.2857142984867096	0.2222222238779068	-5.341941833496094	-2.9091796875	-6.844612121582031	-2.712810516357422	0.9680023193359375	-0.11907958984375
510#2022-10-18	0.1428571492433548	1.0	0.0	1.0	0.5555555820465088	0.7142857313156128	0.5714285969734192	0.4444444477558136	-5.060157775878906	-1.8508872985839844	-9.286247253417969	-2.704936981201172	0.6728973388671875	0.0960540771484375
510#2022-10-18	0.1428571492433548	1.0	0.0	1.0	0.4444444477558136	0.5714285969734192	0.3333333432674408	0.20000000298023224	-4.4073638916015625	-3.38427734375	-5.387565612792969	-3.1881179809570312	0.9812164306640625	-0.048099517822265625
510#2022-10-18	0.1428571492433548	1.0	0.0	1.0	0.5	0.8333333134651184	0.4285714328289032	0.3333333432674408	-8.198028564453125	-3.585712432861328	-9.216217041015625	-3.2618789672851562	0.01563262939453125	-0.15019989013671875
510#2022-10-18	0.1428571492433548	1.0	0.0	1.0	0.4000000059604645	0.6666666865348816	0.3333333432674408	0.20000000298023224	-5.3316650390625	-2.8263587951660156	-8.770988464355469	-3.6038665771484375	0.6205215454101562	0.08768844604492188
510#2022-10-18	0.1428571492433548	1.0	0.0	1.0	0.4444444477558136	0.5714285969734192	0.5	0.30000001192092896	-6.232444763183594	-2.2177505493164062	-9.364151000976562	-2.431884765625	0.9146347045898438	-0.2533302307128906
113#2022-12-27	0.0	1.0	0.1428571492433548	1.0	0.0714285746216774	0.5	0.0	1.0	-5.269279479980469	-0.21282958984375	-9.755744934082031	-2.7335205078125	4.538169860839844	1.472930908203125
113#2022-12-27	0.0	1.0	0.1428571492433548	1.0	0.5	0.8333333134651184	0.1428571492433548	1.0	-2.5037384033203125	0.09775543212890625	-7.2178497314453125	-1.9920654296875	3.7551193237304688	1.4257431030273438
113#2022-12-27	0.0	1.0	0.1428571492433548	1.0	0.4545454680919647	1.0	0.1428571492433548	1.0	-2.6183624267578125	0.1294403076171875	-9.383590698242188	-4.6791534423828125	3.6889190673828125	1.815399169921875
113#2022-12-27	0.0	1.0	0.1428571492433548	1.0	0.25	0.75	0.1428571492433548	1.0	-2.66424560546875	0.140167236328125	-7.7227630615234375	-2.0506362915039062	5.428627014160156	1.4638900756835938
113#2022-12-27	0.0	1.0	0.1428571492433548	1.0	0.3636363744735718	0.800000011920929	0.06666667014360428	1.0	-4.460418701171875	-0.5701065063476562	-12.33538818359375	-8.670310974121094	5.605186462402344	2.5988998413085938
113#2022-12-27	0.0	1.0	0.1428571492433548	1.0	0.3333333432674408	1.0	0.06666667014360428	1.0	-2.9561004638671875	0.0868377685546875	-7.781036376953125	-1.3467025756835938	5.433319091796875	1.327972412109375
113#2022-12-27	0.0	1.0	0.1428571492433548	1.0	0.5	0.8333333134651184	0.1428571492433548	1.0	-3.7263717651367188	0.48722076416015625	-6.452995300292969	-1.1467742919921875	3.9848480224609375	1.1719131469726562
113#2022-12-27	0.0	1.0	0.1428571492433548	1.0	0.23076923191547394	1.0	0.0	1.0	-4.3827667236328125	-0.6337356567382812	-14.932449340820312	-12.695907592773438	6.561729431152344	3.0812911987304688
779#2022-05-28	0.1428571492433548	1.0	0.1428571492433548	1.0	0.1428571492433548	1.0	0.0	1.0	-13.275253295898438	-3.883026123046875	-27.24005126953125	-14.751731872558594	5.9860382080078125	3.6566390991210938
779#2022-05-28	0.1428571492433548	1.0	0.1428571492433548	1.0	0.1428571492433548	1.0	0.0	1.0	-10.69952392578125	-4.22357177734375	-20.104385375976562	-15.105224609375	14.315437316894531	5.709568023681641
779#2022-05-28	0.1428571492433548	1.0	0.1428571492433548	1.0	0.1428571492433548	1.0	0.0	1.0	-14.801155090332031	-10.067413330078125	-23.721603393554688	-17.354202270507812	9.974151611328125	5.518489837646484
779#2022-05-28	0.1428571492433548	1.0	0.1428571492433548	1.0	0.23076923191547394	1.0	0.0	1.0	-10.562103271484375	-4.398460388183594	-19.8792724609375	-15.130455017089844	14.288841247558594	6.142688751220703
779#2022-05-28	0.1428571492433548	1.0	0.1428571492433548	1.0	0.1428571492433548	1.0	0.0	1.0	-14.813339233398438	-10.449813842773438	-20.496917724609375	-14.974296569824219	12.270103454589844	5.981895446777344
779#2022-05-28	0.1428571492433548	1.0	0.1428571492433548	1.0	0.1428571492433548	1.0	0.06666667014360428	1.0	-18.187911987304688	-12.431808471679688	-21.9835205078125	-17.37364959716797	11.352020263671875	6.39093017578125
779#2022-05-28	0.1428571492433548	1.0	0.1428571492433548	1.0	0.23076923191547394	1.0	0.0	1.0	-10.923332214355469	-3.716766357421875	-24.516647338867188	-13.839370727539062	5.631805419921875	4.358234405517578
779#2022-05-28	0.1428571492433548	1.0	0.1428571492433548	1.0	0.23076923191547394	1.0	0.06666667014360428	1.0	-10.06671142578125	-3.9013290405273438	-21.229522705078125	-14.783050537109375	11.964729309082031	4.457576751708984
2598#2022-07-08	0.3333333432674408	1.0	0.1666666716337204	0.5	0.25	0.25	0.3333333432674408	0.4285714328289032	-0.9633865356445312	-0.8426437377929688	-3.5023880004882812	-3.704833984375	1.0360107421875	1.1939849853515625
2598#2022-07-08	0.3333333432674408	1.0	0.1666666716337204	0.5	0.25	0.25	0.3333333432674408	0.4285714328289032	-0.6471405029296875	-0.48162841796875	-3.2369613647460938	-3.4086380004882812	1.08697509765625	1.3030014038085938
2598#2022-07-08	0.3333333432674408	1.0	0.1666666716337204	0.5	0.10000000149011612	0.1666666716337204	0.1666666716337204	0.5	0.1423797607421875	0.33946990966796875	-5.0993194580078125	-3.9218368530273438	2.4233856201171875	2.6907806396484375
2598#2022-07-08	0.3333333432674408	1.0	0.1666666716337204	0.5	0.30000001192092896	0.5	0.25	0.75	1.040008544921875	1.4319305419921875	-5.240608215332031	-2.8098220825195312	4.481781005859375	4.8342437744140625
2598#2022-07-08	0.3333333432674408	1.0	0.1666666716337204	0.5	0.375	0.375	0.3636363744735718	0.800000011920929	-1.4653244018554688	-1.3851318359375	-3.1783294677734375	-3.3916244506835938	0.677764892578125	0.77520751953125
2598#2022-07-08	0.3333333432674408	1.0	0.1666666716337204	0.5	0.4000000059604645	0.6666666865348816	0.23076923191547394	1.0	-1.1651153564453125	-1.0949859619140625	-3.8291473388671875	-3.87506103515625	1.027496337890625	1.11993408203125
2598#2022-07-08	0.3333333432674408	1.0	0.1666666716337204	0.5	0.20000000298023224	0.3333333432674408	0.23076923191547394	1.0	1.148956298828125	1.5110321044921875	-4.3492431640625	-3.021942138671875	4.04107666015625	4.514823913574219
2598#2022-07-08	0.3333333432674408	1.0	0.1666666716337204	0.5	0.20000000298023224	0.3333333432674408	0.27272728085517883	0.6000000238418579	-0.5319061279296875	-0.42510223388671875	-4.7069549560546875	-3.9233169555664062	1.793548583984375	2.0079727172851562
826#2022-11-22	0.0	1.0	0.0	1.0	0.25	0.0833333358168602	0.06666667014360428	1.0	1.193511962890625	-1.670867919921875	-2.6272201538085938	-3.5286788940429688	1.0484771728515625	1.308319091796875
826#2022-11-22	0.0	1.0	0.0	1.0	1.0	0.23076923191547394	0.06666667014360428	1.0	-0.75177001953125	-2.6741409301757812	-3.5384902954101562	-3.8975143432617188	1.009552001953125	1.1114044189453125
826#2022-11-22	0.0	1.0	0.0	1.0	0.4000000059604645	0.1818181872367859	0.06666667014360428	1.0	2.0529708862304688	-0.6789627075195312	-1.7676773071289062	-2.4583511352539062	1.8730926513671875	1.8760147094726562
826#2022-11-22	0.0	1.0	0.0	1.0	0.4000000059604645	0.1818181872367859	0.06666667014360428	1.0	2.2618789672851562	-2.0282669067382812	-1.8754653930664062	-3.4562911987304688	2.1849441528320312	1.674468994140625
826#2022-11-22	0.0	1.0	0.0	1.0	1.0	0.23076923191547394	0.06666667014360428	1.0	2.8002548217773438	-0.659423828125	1.7837677001953125	-1.225372314453125	-0.03922271728515625	0.6180191040039062
826#2022-11-22	0.0	1.0	0.0	1.0	0.800000011920929	0.3636363744735718	0.06666667014360428	1.0	1.2071914672851562	-2.4824600219726562	-2.5372543334960938	-3.800628662109375	1.5060958862304688	1.0579071044921875
826#2022-11-22	0.0	1.0	0.0	1.0	0.5	0.1666666716337204	0.06666667014360428	1.0	2.7362823486328125	0.01712799072265625	1.0212020874023438	-1.2973709106445312	1.35699462890625	2.2753372192382812
826#2022-11-22	0.0	1.0	0.0	1.0	0.6000000238418579	0.27272728085517883	0.06666667014360428	1.0	0.1703338623046875	-1.5060348510742188	-2.5729446411132812	-2.5918731689453125	1.6424026489257812	1.628875732421875
257#2022-10-28	0.1428571492433548	1.0	0.0	1.0	0.30000001192092896	0.5	0.0	1.0	3.6076202392578125	3.0417098999023438	-6.394294738769531	-6.572471618652344	5.52410888671875	2.2454376220703125
257#2022-10-28	0.1428571492433548	1.0	0.0	1.0	0.4000000059604645	0.1818181872367859	0.1428571492433548	1.0	0.6204910278320312	0.03244781494140625	-4.3876190185546875	-4.757713317871094	3.6488723754882812	1.1466598510742188
[truncated: 1,002 more rows]
