# Supplementary material for: Deep learning prediction of nocturnal hypertension for patients intolerant to ambulatory blood pressure monitoring
Source: Commun Med (Lond). 2026 May 8;6:396. doi: 10.1038/s43856-026-01639-x (PMC13369173; doi:10.1038/s43856-026-01639-x)
Supplement: Supplementary file 13 — Supplementary Data 10 [file 43856_2026_1639_MOESM13_ESM.csv]

name	pred_sbp_mean	true_sbp_mean	pred_dbp_mean	true_dbp_mean	pred_sbp_std	true_sbp_std	pred_dbp_std	true_dbp_std	pred_sbp_hyper	true_sbp_hyper	pred_dbp_hyper	true_dbp_hyper
1#2022-02-08	139.72999572753906	153.375	94.85051727294922	101.25	18.392778396606445	9.267061233520508	13.537311553955078	7.320766448974609	1	1	1	1	-13.64500427	-6.399482727
1#2022-02-08	142.1216583251953	153.375	96.94609069824219	101.25	18.18977928161621	9.267061233520508	12.85457992553711	7.320766448974609	1	1	1	1	-11.25334167	-4.303909302
1#2022-02-08	145.50836181640625	153.375	98.87327575683594	101.25	17.61037826538086	9.267061233520508	12.265450477600098	7.320766448974609	1	1	1	1	-7.866638184	-2.376724243
1#2022-02-08	146.7533721923828	153.375	98.9269790649414	101.25	17.732736587524414	9.267061233520508	12.500724792480469	7.320766448974609	1	1	1	1	-6.621627808	-2.323020935
1#2022-02-08	143.26353454589844	153.375	98.63917541503906	101.25	16.924840927124023	9.267061233520508	10.910807609558105	7.320766448974609	1	1	1	1	-10.11146545	-2.610824585
1#2022-02-08	140.93482971191406	153.375	97.18274688720703	101.25	17.630163192749023	9.267061233520508	11.51844596862793	7.320766448974609	1	1	1	1	-12.44017029	-4.067253113
1#2022-02-08	140.48313903808594	153.375	96.72757720947266	101.25	17.968551635742188	9.267061233520508	11.97378158569336	7.320766448974609	1	1	1	1	-12.89186096	-4.522422791
1#2022-02-08	144.80731201171875	153.375	98.5259780883789	101.25	17.628070831298828	9.267061233520508	11.856252670288086	7.320766448974609	1	1	1	1	-8.567687988	-2.724021912
1#2022-02-08	144.77066040039062	153.375	98.47531127929688	101.25	17.80478286743164	9.267061233520508	12.219924926757812	7.320766448974609	1	1	1	1	-8.6043396	-2.774688721
1#2022-02-08	144.5501251220703	153.375	98.0706558227539	101.25	17.864002227783203	9.267061233520508	12.502204895019531	7.320766448974609	1	1	1	1	-8.824874878	-3.179344177
103#2021-12-05	126.28350830078125	123	73.13134002685547	74.75	20.71778106689453	11.355074882507324	nan	8.572209358215332	1	1	1	1	3.283508301	-1.618659973
103#2021-12-05	126.59100341796875	123	73.28129577636719	74.75	20.597591400146484	11.355074882507324	nan	8.572209358215332	1	1	1	1	3.591003418	-1.468704224
103#2021-12-05	126.6824951171875	123	72.92619323730469	74.75	20.398061752319336	11.355074882507324	nan	8.572209358215332	1	1	1	1	3.682495117	-1.823806763
103#2021-12-05	125.6191635131836	123	73.54959869384766	74.75	20.33888053894043	11.355074882507324	nan	8.572209358215332	1	1	1	1	2.619163513	-1.200401306
103#2021-12-05	127.79973602294922	123	75.00269317626953	74.75	19.77964210510254	11.355074882507324	nan	8.572209358215332	1	1	1	1	4.799736023	0.252693176
103#2021-12-05	126.54663848876953	123	73.46459197998047	74.75	20.630165100097656	11.355074882507324	nan	8.572209358215332	1	1	1	1	3.546638489	-1.28540802
103#2021-12-05	126.53255462646484	123	73.82986450195312	74.75	20.543344497680664	11.355074882507324	nan	8.572209358215332	1	1	1	1	3.532554626	-0.920135498
103#2021-12-05	126.6830062866211	123	73.0053939819336	74.75	20.55621337890625	11.355074882507324	nan	8.572209358215332	1	1	1	1	3.683006287	-1.744606018
103#2021-12-05	127.47872924804688	123	75.24310302734375	74.75	19.862951278686523	11.355074882507324	nan	8.572209358215332	1	1	1	1	4.478729248	0.493103027
103#2021-12-05	126.43630981445312	123	74.28417969	74.75	20.355472564697266	11.355074882507324	nan	8.572209358215332	1	1	1	1	3.436309814	-0.46582031
1031#2022-11-17	113.1312255859375	118	49.69778060913086	58.125	19.67290496826172	2.7446134090423584	12.110086441040039	10.106325149536133	0	0	0	0	-4.868774414	-8.427219391
1031#2022-11-17	111.96714782714844	118	49.52994155883789	58.125	20.086580276489258	2.7446134090423584	12.146787643432617	10.106325149536133	0	0	0	0	-6.032852173	-8.595058441
1031#2022-11-17	116.11393737792969	118	49.729522705078125	58.125	19.715118408203125	2.7446134090423584	12.361824035644531	10.106325149536133	0	0	0	0	-1.886062622	-8.395477295
1031#2022-11-17	108.09980010986328	118	49.59480285644531	58.125	18.6179141998291	2.7446134090423584	11.985640525817871	10.106325149536133	0	0	0	0	-9.90019989	-8.530197144
1031#2022-11-17	114.02391815185547	118	49.37728500366211	58.125	20.235206604003906	2.7446134090423584	10.782584190368652	10.106325149536133	0	0	0	0	-3.976081848	-8.747714996
1031#2022-11-17	110.68611145019531	118	50.66038513183594	58.125	18.256641387939453	2.7446134090423584	12.087427139282227	10.106325149536133	0	0	0	0	-7.31388855	-7.464614868
1031#2022-11-17	115.08296203613281	118	50.03303146362305	58.125	20.352954864501953	2.7446134090423584	12.706872940063477	10.106325149536133	0	0	0	0	-2.917037964	-8.091968536
1031#2022-11-17	111.17765045166016	118	50.28990936279297	58.125	19.033842086791992	2.7446134090423584	12.205607414245605	10.106325149536133	0	0	0	0	-6.822349548	-7.835090637
1031#2022-11-17	108.41986846923828	118	48.85170364379883	58.125	19.522109985351562	2.7446134090423584	10.410335540771484	10.106325149536133	0	0	0	0	-9.580131531	-9.273296356
1031#2022-11-17	110.62064361572266	118	49.43124008178711	58.125	20.64681053161621	2.7446134090423584	11.653133392333984	10.106325149536133	0	0	0	0	-7.379356384	-8.693759918
1032#2021-06-10	126.65851593017578	129.375	60.77566909790039	68.375	18.377912521362305	8.347282409667969	14.725098609924316	10.872613906860352	1	1	0	0	-2.71648407	-7.599330902
1032#2021-06-10	124.75446319580078	129.375	62.89662170410156	68.375	18.54628562927246	8.347282409667969	13.195061683654785	10.872613906860352	1	1	0	0	-4.620536804	-5.478378296
1032#2021-06-10	126.50505065917969	129.375	64.90452575683594	68.375	18.632204055786133	8.347282409667969	12.699074745178223	10.872613906860352	1	1	0	0	-2.869949341	-3.470474243
1032#2021-06-10	133.3410186767578	129.375	61.87477111816406	68.375	18.273914337158203	8.347282409667969	15.908279418945312	10.872613906860352	1	1	0	0	3.966018677	-6.500228882
1032#2021-06-10	132.71676635742188	129.375	66.8194808959961	68.375	19.26668930053711	8.347282409667969	14.799871444702148	10.872613906860352	1	1	0	0	3.341766357	-1.555519104
1032#2021-06-10	133.25856018066406	129.375	62.30144119262695	68.375	17.950214385986328	8.347282409667969	15.252791404724121	10.872613906860352	1	1	0	0	3.883560181	-6.073558807
1032#2021-06-10	124.61810302734375	129.375	62.99601745605469	68.375	18.228404998779297	8.347282409667969	12.627394676208496	10.872613906860352	1	1	0	0	-4.756896973	-5.378982544
1032#2021-06-10	128.65353393554688	129.375	61.07630920410156	68.375	18.25872802734375	8.347282409667969	14.92435073852539	10.872613906860352	1	1	0	0	-0.721466064	-7.298690796
1032#2021-06-10	125.39229583740234	129.375	63.23066329956055	68.375	18.732086181640625	8.347282409667969	13.83776569366455	10.872613906860352	1	1	0	0	-3.982704163	-5.1443367
1032#2021-06-10	135.215087890625	129.375	67.64579772949219	68.375	18.45017433166504	8.347282409667969	13.966475486755371	10.872613906860352	1	1	0	0	5.840087891	-0.729202271
1035#2022-02-28	120.09909057617188	115.875	69.83075714111328	77.375	18.678016662597656	14.647165298461914	16.031312942504883	18.87830924987793	1	0	0	1	4.224090576	-7.544242859
1035#2022-02-28	119.18248748779297	115.875	73.50970458984375	77.375	18.175613403320312	14.647165298461914	15.403785705566406	18.87830924987793	0	0	1	1	3.307487488	-3.86529541
1035#2022-02-28	117.63377380371094	115.875	69.38616180419922	77.375	17.9033145904541	14.647165298461914	15.455547332763672	18.87830924987793	0	0	0	1	1.758773804	-7.988838196
1035#2022-02-28	115.37120056152344	115.875	71.19178009033203	77.375	16.526487350463867	14.647165298461914	14.03712272644043	18.87830924987793	0	0	1	1	-0.503799438	-6.18321991
1035#2022-02-28	118.79647064208984	115.875	70.46512603759766	77.375	18.144874572753906	14.647165298461914	15.398613929748535	18.87830924987793	0	0	1	1	2.921470642	-6.909873962
1035#2022-02-28	117.07032775878906	115.875	72.40838623046875	77.375	17.570579528808594	14.647165298461914	15.225359916687012	18.87830924987793	0	0	1	1	1.195327759	-4.96661377
1035#2022-02-28	116.50619506835938	115.875	71.22264099121094	77.375	16.527862548828125	14.647165298461914	13.901019096374512	18.87830924987793	0	0	1	1	0.631195068	-6.152359009
1035#2022-02-28	119.16213989257812	115.875	72.55973052978516	77.375	17.405967712402344	14.647165298461914	15.06794261932373	18.87830924987793	0	0	1	1	3.287139893	-4.81526947
1035#2022-02-28	121.84943389892578	115.875	75.86212158203125	77.375	17.682456970214844	14.647165298461914	15.218961715698242	18.87830924987793	1	0	1	1	5.974433899	-1.512878418
1035#2022-02-28	120.83145141601562	115.875	74.86157989501953	77.375	18.072528839111328	14.647165298461914	15.500218391418457	18.87830924987793	1	0	1	1	4.956451416	-2.513420105
1068#2022-05-26	115.18807220458984	103.75	74.46368408203125	72.75	15.847034454345703	4.281513690948486	12.085309982299805	1.8882192373275757	0	0	1	1	11.4380722	1.713684082
1068#2022-05-26	113.61447143554688	103.75	72.34439849853516	72.75	15.743342399597168	4.281513690948486	11.643171310424805	1.8882192373275757	0	0	1	1	9.864471436	-0.405601501
1068#2022-05-26	114.57978820800781	103.75	72.50831604003906	72.75	15.985611915588379	4.281513690948486	11.463059425354004	1.8882192373275757	0	0	1	1	10.82978821	-0.24168396
1068#2022-05-26	116.09809112548828	103.75	73.61449432373047	72.75	15.782997131347656	4.281513690948486	12.601335525512695	1.8882192373275757	0	0	1	1	12.34809113	0.864494324
1068#2022-05-26	111.24254608154297	103.75	72.51968383789062	72.75	15.650070190429688	4.281513690948486	12.657820701599121	1.8882192373275757	0	0	1	1	7.492546082	-0.230316162
1068#2022-05-26	114.1646957397461	103.75	73.21334075927734	72.75	15.769844055175781	4.281513690948486	13.088866233825684	1.8882192373275757	0	0	1	1	10.41469574	0.463340759
1068#2022-05-26	114.70479583740234	103.75	72.47908020019531	72.75	15.825238227844238	4.281513690948486	12.815329551696777	1.8882192373275757	0	0	1	1	10.95479584	-0.2709198
1068#2022-05-26	115.29779052734375	103.75	74.3805923461914	72.75	15.912798881530762	4.281513690948486	11.361538887023926	1.8882192373275757	0	0	1	1	11.54779053	1.630592346
1068#2022-05-26	114.32083129882812	103.75	74.32636260986328	72.75	15.607892036437988	4.281513690948486	12.551953315734863	1.8882192373275757	0	0	1	1	10.5708313	1.57636261
1068#2022-05-26	115.79239654541016	103.75	73.68600463867188	72.75	16.0925235748291	4.281513690948486	12.730137825012207	1.8882192373275757	0	0	1	1	12.04239655	0.936004639
109#2021-10-28	130.46200561523438	143.625	86.2822494506836	93.5	17.081491470336914	16.199386596679688	15.226971626281738	15.494426727294922	1	1	1	1	-13.16299438	-7.217750549
109#2021-10-28	132.7663116455078	143.625	88.47578430175781	93.5	17.019500732421875	16.199386596679688	14.84921932220459	15.494426727294922	1	1	1	1	-10.85868835	-5.024215698
109#2021-10-28	124.08683776855469	143.625	81.84164428710938	93.5	15.963637351989746	16.199386596679688	13.919229507446289	15.494426727294922	1	1	1	1	-19.53816223	-11.65835571
109#2021-10-28	129.9689483642578	143.625	85.83647918701172	93.5	17.02629852294922	16.199386596679688	15.28769302368164	15.494426727294922	1	1	1	1	-13.65605164	-7.663520813
109#2021-10-28	127.55998229980469	143.625	84.09766387939453	93.5	17.09238624572754	16.199386596679688	16.050155639648438	15.494426727294922	1	1	1	1	-16.0650177	-9.402336121
109#2021-10-28	131.05084228515625	143.625	87.99390411376953	93.5	16.679882049560547	16.199386596679688	14.24350643157959	15.494426727294922	1	1	1	1	-12.57415771	-5.506095886
109#2021-10-28	124.92791748046875	143.625	81.77494049072266	93.5	16.219600677490234	16.199386596679688	14.541573524475098	15.494426727294922	1	1	1	1	-18.69708252	-11.72505951
109#2021-10-28	127.31243896484375	143.625	84.72726440429688	93.5	16.379243850708008	16.199386596679688	14.381317138671875	15.494426727294922	1	1	1	1	-16.31256104	-8.772735596
109#2021-10-28	133.7437744140625	143.625	88.24559020996094	93.5	17.2075138092041	16.199386596679688	15.299581527709961	15.494426727294922	1	1	1	1	-9.881225586	-5.25440979
109#2021-10-28	132.29074096679688	143.625	87.77483367919922	93.5	17.12026596069336	16.199386596679688	14.959190368652344	15.494426727294922	1	1	1	1	-11.33425903	-5.725166321
1095#2022-02-08	121.56031036376953	111.125	75.23493957519531	71.75	17.78200912475586	11.270933151245117	11.62807846069336	10.685765266418457	1	0	1	1	10.43531036	3.484939575
1095#2022-02-08	121.48576354980469	111.125	72.86355590820312	71.75	18.029911041259766	11.270933151245117	7.507256507873535	10.685765266418457	1	0	1	1	10.36076355	1.113555908
1095#2022-02-08	120.76251983642578	111.125	73.94721984863281	71.75	17.710466384887695	11.270933151245117	10.659127235412598	10.685765266418457	1	0	1	1	9.637519836	2.197219849
1095#2022-02-08	116.56068420410156	111.125	71.82500457763672	71.75	17.00786781311035	11.270933151245117	9.615097045898438	10.685765266418457	0	0	1	1	5.435684204	0.075004578
1095#2022-02-08	115.01521301269531	111.125	69.78292846679688	71.75	16.627735137939453	11.270933151245117	9.837082862854004	10.685765266418457	0	0	0	1	3.890213013	-1.967071533
1095#2022-02-08	121.49227142333984	111.125	73.9986572265625	71.75	17.86332893371582	11.270933151245117	11.2277250289917	10.685765266418457	1	0	1	1	10.36727142	2.248657227
1095#2022-02-08	116.99563598632812	111.125	70.172607421875	71.75	17.3424129486084	11.270933151245117	8.511839866638184	10.685765266418457	0	0	1	1	5.870635986	-1.577392578
1095#2022-02-08	117.49890899658203	111.125	72.08760070800781	71.75	17.180063247680664	11.270933151245117	10.62817096710205	10.685765266418457	0	0	1	1	6.373908997	0.337600708
1095#2022-02-08	121.63911437988281	111.125	75.07264709472656	71.75	17.779541015625	11.270933151245117	11.505474090576172	10.685765266418457	1	0	1	1	10.51411438	3.322647095
1095#2022-02-08	125.8517837524414	111.125	76.67926788330078	71.75	17.757286071777344	11.270933151245117	10.914006233215332	10.685765266418457	1	0	1	1	14.72678375	4.929267883
1101#2022-08-16	116.1138687133789	119.25	79.2126235961914	81	19.436725616455078	7.133340358734131	20.1551513671875	7.3946428298950195	0	0	1	1	-3.136131287	-1.787376404
1101#2022-08-16	117.87989044189453	119.25	79.0392837524414	81	20.903461456298828	7.133340358734131	19.680686950683594	7.3946428298950195	0	0	1	1	-1.370109558	-1.960716248
1101#2022-08-16	114.66312408447266	119.25	77.73583984	81	19.03797149658203	7.133340358734131	19.166179656982422	7.3946428298950195	0	0	1	1	-4.586875916	-3.26416016
1101#2022-08-16	117.78695678710938	119.25	81.75696563720703	81	19.4378604888916	7.133340358734131	23.260927200317383	7.3946428298950195	0	0	1	1	-1.463043213	0.756965637
1101#2022-08-16	119.4623031616211	119.25	79.63810729980469	81	20.5644588470459	7.133340358734131	19.13482666015625	7.3946428298950195	0	0	1	1	0.212303162	-1.3618927
1101#2022-08-16	120.99882507324219	119.25	78.7817153930664	81	19.634140014648438	7.133340358734131	15.666525840759277	7.3946428298950195	1	0	1	1	1.748825073	-2.218284607
1101#2022-08-16	119.17182159423828	119.25	80.28738403320312	81	19.611679077148438	7.133340358734131	20.55594253540039	7.3946428298950195	0	0	1	1	-0.078178406	-0.712615967
1101#2022-08-16	117.35382080078125	119.25	80.61119842529297	81	19.545310974121094	7.133340358734131	22.06182098388672	7.3946428298950195	0	0	1	1	-1.896179199	-0.388801575
1101#2022-08-16	117.27649688720703	119.25	79.24878692626953	81	20.286420822143555	7.133340358734131	19.839181900024414	7.3946428298950195	0	0	1	1	-1.973503113	-1.751213074
1101#2022-08-16	111.69758605957031	119.25	73.0122299194336	81	17.948312759399414	7.133340358734131	13.890765190124512	7.3946428298950195	0	0	1	1	-7.55241394	-7.987770081
1105#2022-05-02	118.26822662353516	128.75	58.71630859	52.5	18.251911163330078	11.659549713134766	17.086044311523438	8.529373168945312	0	1	0	0	-10.48177338	6.21630859
1105#2022-05-02	112.35543823242188	128.75	55.05656051635742	52.5	20.42894744873047	11.659549713134766	19.884197235107422	8.529373168945312	0	1	0	0	-16.39456177	2.556560516
1105#2022-05-02	113.08248901367188	128.75	55.50593948364258	52.5	19.553274154663086	11.659549713134766	20.4348201751709	8.529373168945312	0	1	0	0	-15.66751099	3.005939484
1105#2022-05-02	114.23721313476562	128.75	56.11900329589844	52.5	18.659526824951172	11.659549713134766	18.26024627685547	8.529373168945312	0	1	0	0	-14.51278687	3.619003296
1105#2022-05-02	116.10742950439453	128.75	56.87661361694336	52.5	18.16475486755371	11.659549713134766	16.679306030273438	8.529373168945312	0	1	0	0	-12.6425705	4.376613617
1105#2022-05-02	114.18351745605469	128.75	57.02627944946289	52.5	18.945268630981445	11.659549713134766	17.734668731689453	8.529373168945312	0	1	0	0	-14.56648254	4.526279449
1105#2022-05-02	114.86178588867188	128.75	55.29357147216797	52.5	17.81719970703125	11.659549713134766	18.320711135864258	8.529373168945312	0	1	0	0	-13.88821411	2.793571472
1105#2022-05-02	115.71601867675781	128.75	56.288394927978516	52.5	18.506738662719727	11.659549713134766	20.0825252532959	8.529373168945312	0	1	0	0	-13.03398132	3.788394928
1105#2022-05-02	111.54358673095703	128.75	54.4874267578125	52.5	19.500558853149414	11.659549713134766	18.11219596862793	8.529373168945312	0	1	0	0	-17.20641327	1.987426758
1105#2022-05-02	109.97361755371094	128.75	55.17313003540039	52.5	19.860057830810547	11.659549713134766	18.52041244506836	8.529373168945312	0	1	0	0	-18.77638245	2.673130035
1121#2021-06-01	122.64513397216797	127.25	59.734195709228516	63.875	17.92072868347168	4.1500749588012695	10.591979026794434	2.0643417835235596	1	1	0	0	-4.604866028	-4.140804291
1121#2021-06-01	122.9052734	127.25	62.93885803222656	63.875	18.521554946899414	4.1500749588012695	6.895355701446533	2.0643417835235596	1	1	0	0	-4.3447266	-0.936141968
1121#2021-06-01	125.1116714477539	127.25	64.604736328125	63.875	17.836349487304688	4.1500749588012695	12.831951141357422	2.0643417835235596	1	1	0	0	-2.138328552	0.729736328
1121#2021-06-01	128.98753356933594	127.25	64.0498275756836	63.875	18.23577308654785	4.1500749588012695	13.639485359191895	2.0643417835235596	1	1	0	0	1.737533569	0.174827576
1121#2021-06-01	126.07251739501953	127.25	61.72043228149414	63.875	16.93295669555664	4.1500749588012695	13.500969886779785	2.0643417835235596	1	1	0	0	-1.177482605	-2.154567719
1121#2021-06-01	122.82307434082031	127.25	61.21003723144531	63.875	17.942394256591797	4.1500749588012695	6.757990837097168	2.0643417835235596	1	1	0	0	-4.426925659	-2.664962769
1121#2021-06-01	123.30870819091797	127.25	61.77432632446289	63.875	17.471267700195312	4.1500749588012695	11.96414852142334	2.0643417835235596	1	1	0	0	-3.941291809	-2.100673676
1121#2021-06-01	126.756103515625	127.25	65.29157257080078	63.875	18.561927795410156	4.1500749588012695	13.602949142456055	2.0643417835235596	1	1	0	0	-0.493896484	1.416572571
1121#2021-06-01	130.2196044921875	127.25	67.31401062011719	63.875	20.369537353515625	4.1500749588012695	12.879578590393066	2.0643417835235596	1	1	0	0	2.969604492	3.43901062
1121#2021-06-01	124.67105865478516	127.25	60.590789794921875	63.875	18.131250381469727	4.1500749588012695	9.743354797363281	2.0643417835235596	1	1	0	0	-2.578941345	-3.284210205
113#2022-12-27	121.20455169677734	119.375	73.35909271240234	71	16.660778045654297	10.030759811401367	17.780231475830078	8.004551887512207	1	0	1	1	1.829551697	2.359092712
113#2022-12-27	123.69707489013672	119.375	73.80768585205078	71	17.048952102661133	10.030759811401367	18.03115463256836	8.004551887512207	1	0	1	1	4.32207489	2.807685852
113#2022-12-27	125.46398162841797	119.375	75.39689636230469	71	17.550554275512695	10.030759811401367	17.761131286621094	8.004551887512207	1	0	1	1	6.088981628	4.396896362
113#2022-12-27	123.00588989257812	119.375	74.0220718383789	71	16.61634635925293	10.030759811401367	18.123491287231445	8.004551887512207	1	0	1	1	3.630889893	3.022071838
113#2022-12-27	125.16421508789062	119.375	74.72968292236328	71	17.35772705078125	10.030759811401367	17.973634719848633	8.004551887512207	1	0	1	1	5.789215088	3.729682922
113#2022-12-27	120.73511505126953	119.375	72.23690032958984	71	17.36316680908203	10.030759811401367	17.81527328491211	8.004551887512207	1	0	1	1	1.360115051	1.23690033
113#2022-12-27	121.42501068115234	119.375	73.1828384399414	71	16.727787017822266	10.030759811401367	17.856473922729492	8.004551887512207	1	0	1	1	2.050010681	2.18283844
113#2022-12-27	126.0794677734375	119.375	74.95796203613281	71	17.798328399658203	10.030759811401367	17.596994400024414	8.004551887512207	1	0	1	1	6.704467773	3.957962036
113#2022-12-27	122.65707397460938	119.375	74.50667572021484	71	16.28778076171875	10.030759811401367	17.994686126708984	8.004551887512207	1	0	1	1	3.282073975	3.50667572
113#2022-12-27	121.9568862915039	119.375	74.11517333984375	71	16.29445457458496	10.030759811401367	18.149160385131836	8.004551887512207	1	0	1	1	2.581886292	3.11517334
1138#2023-02-09	104.89583587646484	106.75	66.68276977539062	68.75	15.776836395263672	15.305614471435547	11.252351760864258	13.629589080810547	0	0	0	0	-1.854164124	-2.067230225
1138#2023-02-09	104.19889068603516	106.75	65.29582214355469	68.75	15.714275360107422	15.305614471435547	11.796026229858398	13.629589080810547	0	0	0	0	-2.551109314	-3.454177856
1138#2023-02-09	104.6358871459961	106.75	65.76968383789062	68.75	15.657893180847168	15.305614471435547	11.249153137207031	13.629589080810547	0	0	0	0	-2.114112854	-2.980316162
1138#2023-02-09	105.49789428710938	106.75	67.32815551757812	68.75	15.902998924255371	15.305614471435547	10.294581413269043	13.629589080810547	0	0	0	0	-1.252105713	-1.421844482
1138#2023-02-09	105.67570495605469	106.75	66.49344635009766	68.75	15.86043643951416	15.305614471435547	9.923004150390625	13.629589080810547	0	0	0	0	-1.074295044	-2.25655365
1138#2023-02-09	105.48583221435547	106.75	66.74156188964844	68.75	15.899023056030273	15.305614471435547	10.854218482971191	13.629589080810547	0	0	0	0	-1.264167786	-2.00843811
1138#2023-02-09	105.49910736083984	106.75	66.89913940429688	68.75	15.818936347961426	15.305614471435547	10.40607738494873	13.629589080810547	0	0	0	0	-1.250892639	-1.850860596
1138#2023-02-09	104.85093688964844	106.75	66.47543334960938	68.75	15.84272575378418	15.305614471435547	11.03014087677002	13.629589080810547	0	0	0	0	-1.89906311	-2.27456665
1138#2023-02-09	105.59447479248047	106.75	67.09115600585938	68.75	15.792057991027832	15.305614471435547	9.785222053527832	13.629589080810547	0	0	0	0	-1.155525208	-1.658843994
1138#2023-02-09	104.97059631347656	106.75	66.6776351928711	68.75	15.837875366210938	15.305614471435547	11.31432056427002	13.629589080810547	0	0	0	0	-1.779403687	-2.072364807
1146#2022-04-14	114.40263366699219	116.75	72.13810729980469	67.125	16.211729049682617	6.96378755569458	15.70949649810791	7.189347267150879	0	0	1	0	-2.347366333	5.0131073
1146#2022-04-14	113.07611083984375	116.75	71.16011047363281	67.125	16.682846069335938	6.96378755569458	15.700960159301758	7.189347267150879	0	0	1	0	-3.67388916	4.035110474
1146#2022-04-14	114.89720153808594	116.75	73.11442565917969	67.125	16.35311508178711	6.96378755569458	15.113505363464355	7.189347267150879	0	0	1	0	-1.852798462	5.989425659
1146#2022-04-14	114.8984375	116.75	72.2325668334961	67.125	16.93554688	6.96378755569458	16.021299362182617	7.189347267150879	0	0	1	0	-1.8515625	5.107566833
1146#2022-04-14	119.76241302490234	116.75	75.53166198730469	67.125	17.61564826965332	6.96378755569458	15.023772239685059	7.189347267150879	0	0	1	0	3.012413025	8.406661987
1146#2022-04-14	119.2838363647461	116.75	74.7380599975586	67.125	17.82062339782715	6.96378755569458	15.217303276062012	7.189347267150879	0	0	1	0	2.533836365	7.613059998
1146#2022-04-14	112.16749572753906	116.75	70.29611206054688	67.125	16.669767379760742	6.96378755569458	15.804967880249023	7.189347267150879	0	0	1	0	-4.582504272	3.171112061
1146#2022-04-14	118.6570053100586	116.75	74.4381103515625	67.125	17.955598831176758	6.96378755569458	15.208192825317383	7.189347267150879	0	0	1	0	1.90700531	7.313110352
1146#2022-04-14	118.2021484	116.75	73.99019622802734	67.125	18.169452667236328	6.96378755569458	15.497369766235352	7.189347267150879	0	0	1	0	1.4521484	6.865196228
1146#2022-04-14	117.74934387207031	116.75	73.95867919921875	67.125	17.673011779785156	6.96378755569458	15.726777076721191	7.189347267150879	0	0	1	0	0.999343872	6.833679199
1148#2023-02-21	122.34927368164062	116.5	77.44495391845703	79.75	15.761130332946777	6.823936939239502	13.444221496582031	6.970217704772949	1	0	1	1	5.849273682	-2.305046082
1148#2023-02-21	122.16459655761719	116.5	77.8661880493164	79.75	15.921542167663574	6.823936939239502	14.181665420532227	6.970217704772949	1	0	1	1	5.664596558	-1.883811951
1148#2023-02-21	123.85726928710938	116.5	78.72911071777344	79.75	15.517667770385742	6.823936939239502	12.777481079101562	6.970217704772949	1	0	1	1	7.357269287	-1.020889282
1148#2023-02-21	123.06352996826172	116.5	78.39400482177734	79.75	15.429388999938965	6.823936939239502	12.626042366027832	6.970217704772949	1	0	1	1	6.563529968	-1.355995178
1148#2023-02-21	122.18317413330078	116.5	77.42788696289062	79.75	16.09244728088379	6.823936939239502	14.621684074401855	6.970217704772949	1	0	1	1	5.683174133	-2.322113037
1148#2023-02-21	126.03044128417969	116.5	81.777099609375	79.75	16.322885513305664	6.823936939239502	14.327239036560059	6.970217704772949	1	0	1	1	9.530441284	2.027099609
1148#2023-02-21	123.87154388427734	116.5	80.07072448730469	79.75	15.586882591247559	6.823936939239502	13.534102439880371	6.970217704772949	1	0	1	1	7.371543884	0.320724487
1148#2023-02-21	123.2797622680664	116.5	77.98030090332031	79.75	15.557348251342773	6.823936939239502	13.032910346984863	6.970217704772949	1	0	1	1	6.779762268	-1.769699097
1148#2023-02-21	123.1780776977539	116.5	77.44524383544922	79.75	15.76159954071045	6.823936939239502	13.151235580444336	6.970217704772949	1	0	1	1	6.678077698	-2.304756165
1148#2023-02-21	122.6091537475586	116.5	77.93521881103516	79.75	15.535364151000977	6.823936939239502	12.820047378540039	6.970217704772949	1	0	1	1	6.109153748	-1.814781189
1150#2022-08-11	125.36566162109375	135.375	80.37418365478516	87.75	17.01268196105957	5.938304901123047	14.788189888000488	0.7655155062675476	1	1	1	1	-10.00933838	-7.375816345
1150#2022-08-11	125.21839904785156	135.375	79.03587341308594	87.75	17.240934371948242	5.938304901123047	15.136604309082031	0.7655155062675476	1	1	1	1	-10.15660095	-8.714126587
1150#2022-08-11	128.47576904296875	135.375	81.56172180175781	87.75	17.856605529785156	5.938304901123047	15.2561674118042	0.7655155062675476	1	1	1	1	-6.899230957	-6.188278198
1150#2022-08-11	124.85910034179688	135.375	78.3325424194336	87.75	17.359575271606445	5.938304901123047	15.247072219848633	0.7655155062675476	1	1	1	1	-10.51589966	-9.417457581
1150#2022-08-11	131.0023956298828	135.375	81.20948028564453	87.75	18.154804229736328	5.938304901123047	15.901394844055176	0.7655155062675476	1	1	1	1	-4.37260437	-6.540519714
1150#2022-08-11	127.06378173828125	135.375	80.47135162353516	87.75	17.45174217224121	5.938304901123047	15.238755226135254	0.7655155062675476	1	1	1	1	-8.311218262	-7.278648376
1150#2022-08-11	126.87798309326172	135.375	79.66702270507812	87.75	17.63997459411621	5.938304901123047	15.456578254699707	0.7655155062675476	1	1	1	1	-8.497016907	-8.082977295
1150#2022-08-11	128.1437530517578	135.375	80.4101791381836	87.75	17.794553756713867	5.938304901123047	15.518097877502441	0.7655155062675476	1	1	1	1	-7.231246948	-7.339820862
1150#2022-08-11	123.62834167480469	135.375	77.52291107177734	87.75	17.1940860748291	5.938304901123047	15.15625286102295	0.7655155062675476	1	1	1	1	-11.74665833	-10.22708893
1150#2022-08-11	126.75728607177734	135.375	80.57829284667969	87.75	17.258848190307617	5.938304901123047	15.088658332824707	0.7655155062675476	1	1	1	1	-8.617713928	-7.171707153
1151#2021-08-02	134.51962280273438	152.125	89.68551635742188	98.625	16.64665985107422	7.5056471824646	13.65949821472168	5.906889915466309	1	1	1	1	-17.6053772	-8.939483643
1151#2021-08-02	138.79222106933594	152.125	90.71309661865234	98.625	16.56651496887207	7.5056471824646	14.267537117004395	5.906889915466309	1	1	1	1	-13.33277893	-7.911903381
1151#2021-08-02	136.46595764160156	152.125	90.53559112548828	98.625	16.197341918945312	7.5056471824646	13.328594207763672	5.906889915466309	1	1	1	1	-15.65904236	-8.089408875
1151#2021-08-02	138.4087677001953	152.125	90.97222137451172	98.625	16.442781448364258	7.5056471824646	14.222898483276367	5.906889915466309	1	1	1	1	-13.7162323	-7.652778625
1151#2021-08-02	136.04107666015625	152.125	90.86756896972656	98.625	16.333255767822266	7.5056471824646	12.896116256713867	5.906889915466309	1	1	1	1	-16.08392334	-7.75743103
1151#2021-08-02	137.08152770996094	152.125	88.94632720947266	98.625	16.80365753173828	7.5056471824646	14.782958984375	5.906889915466309	1	1	1	1	-15.04347229	-9.678672791
1151#2021-08-02	137.1204376220703	152.125	90.15494537353516	98.625	16.833507537841797	7.5056471824646	14.771124839782715	5.906889915466309	1	1	1	1	-15.00456238	-8.470054626
1151#2021-08-02	135.28814697265625	152.125	89.42351531982422	98.625	16.44517707824707	7.5056471824646	13.79037094116211	5.906889915466309	1	1	1	1	-16.83685303	-9.20148468
1151#2021-08-02	137.12844848632812	152.125	90.25748443603516	98.625	16.552335739135742	7.5056471824646	14.286219596862793	5.906889915466309	1	1	1	1	-14.99655151	-8.367515564
1151#2021-08-02	138.37986755371094	152.125	90.81561279296875	98.625	16.42656707763672	7.5056471824646	14.190621376037598	5.906889915466309	1	1	1	1	-13.74513245	-7.809387207
1163#2022-09-17	126.36122131347656	132.625	67.95357513427734	67.125	16.393312454223633	6.760423183441162	10.558353424072266	1.7299352884292603	1	1	0	0	-6.263778687	0.828575134
1163#2022-09-17	122.80815124511719	132.625	65.81269836425781	67.125	16.912282943725586	6.760423183441162	12.681253433227539	1.7299352884292603	1	1	0	0	-9.816848755	-1.312301636
1163#2022-09-17	125.67578887939453	132.625	66.20879364013672	67.125	16.735225677490234	6.760423183441162	11.198908805847168	1.7299352884292603	1	1	0	0	-6.949211121	-0.91620636
1163#2022-09-17	127.4867172241211	132.625	65.77352142333984	67.125	16.5925350189209	6.760423183441162	10.026556968688965	1.7299352884292603	1	1	0	0	-5.138282776	-1.351478577
1163#2022-09-17	126.1429672241211	132.625	65.61809539794922	67.125	16.06230926513672	6.760423183441162	7.587126731872559	1.7299352884292603	1	1	0	0	-6.482032776	-1.506904602
1163#2022-09-17	127.37542724609375	132.625	67.20440673828125	67.125	16.53544807434082	6.760423183441162	11.801976203918457	1.7299352884292603	1	1	0	0	-5.249572754	0.079406738
1163#2022-09-17	129.002685546875	132.625	67.54651641845703	67.125	16.719463348388672	6.760423183441162	12.170697212219238	1.7299352884292603	1	1	0	0	-3.622314453	0.421516418
1163#2022-09-17	130.9154815673828	132.625	67.06149291992188	67.125	17.05419158935547	6.760423183441162	11.672159194946289	1.7299352884292603	1	1	0	0	-1.709518433	-0.06350708
1163#2022-09-17	127.5412368774414	132.625	67.01885223388672	67.125	16.63651466369629	6.760423183441162	11.966873168945312	1.7299352884292603	1	1	0	0	-5.083763123	-0.106147766
1163#2022-09-17	128.0994415283203	132.625	66.13236236572266	67.125	16.753856658935547	6.760423183441162	10.89109992980957	1.7299352884292603	1	1	0	0	-4.525558472	-0.992637634
1167#2022-10-19	112.28675842285156	119.5	69.71521759033203	73.125	17.56818962097168	9.860435485839844	14.672154426574707	8.65554141998291	0	0	0	1	-7.213241577	-3.40978241
1167#2022-10-19	110.11649322509766	119.5	66.89066314697266	73.125	17.8896541595459	9.860435485839844	13.269564628601074	8.65554141998291	0	0	0	1	-9.383506775	-6.234336853
1167#2022-10-19	112.3577880859375	119.5	67.98271179199219	73.125	18.1065731048584	9.860435485839844	14.050423622131348	8.65554141998291	0	0	0	1	-7.142211914	-5.142288208
1167#2022-10-19	110.63494110107422	119.5	66.73217010498047	73.125	17.928333282470703	9.860435485839844	13.363258361816406	8.65554141998291	0	0	0	1	-8.865058899	-6.392829895
1167#2022-10-19	111.62117004394531	119.5	68.11573028564453	73.125	17.673980712890625	9.860435485839844	14.122377395629883	8.65554141998291	0	0	0	1	-7.878829956	-5.009269714
1167#2022-10-19	109.21380615234375	119.5	65.79013061523438	73.125	17.625347137451172	9.860435485839844	13.654621124267578	8.65554141998291	0	0	0	1	-10.28619385	-7.334869385
1167#2022-10-19	111.10652160644531	119.5	68.0570297241211	73.125	17.866741180419922	9.860435485839844	13.514161109924316	8.65554141998291	0	0	0	1	-8.393478394	-5.067970276
1167#2022-10-19	108.26065063476562	119.5	64.14619445800781	73.125	17.646528244018555	9.860435485839844	13.90299129486084	8.65554141998291	0	0	0	1	-11.23934937	-8.978805542
1167#2022-10-19	111.07402038574219	119.5	67.92659759521484	73.125	17.88787078857422	9.860435485839844	13.39767837524414	8.65554141998291	0	0	0	1	-8.425979614	-5.198402405
1167#2022-10-19	107.66192626953125	119.5	63.9019775390625	73.125	17.621976852416992	9.860435485839844	13.837098121643066	8.65554141998291	0	0	0	1	-11.83807373	-9.223022461
117#2022-03-28	123.37203216552734	129.5	59.558143615722656	74.75	20.423139572143555	7.93018102645874	19.19867515563965	10.736396789550781	1	1	0	1	-6.127967834	-15.19185638
117#2022-03-28	124.74679565429688	129.5	59.70117950439453	74.75	20.3823184967041	7.93018102645874	19.075462341308594	10.736396789550781	1	1	0	1	-4.753204346	-15.0488205
117#2022-03-28	123.96762084960938	129.5	60.97954177856445	74.75	19.828388214111328	7.93018102645874	20.08251953	10.736396789550781	1	1	0	1	-5.53237915	-13.77045822
117#2022-03-28	122.4353256225586	129.5	60.12897491455078	74.75	19.656185150146484	7.93018102645874	20.035085678100586	10.736396789550781	1	1	0	1	-7.064674377	-14.62102509
117#2022-03-28	124.39707946777344	129.5	60.23493576049805	74.75	20.049880981445312	7.93018102645874	19.432636260986328	10.736396789550781	1	1	0	1	-5.102920532	-14.51506424
117#2022-03-28	125.39520263671875	129.5	58.82044982910156	74.75	21.187145233154297	7.93018102645874	18.564722061157227	10.736396789550781	1	1	0	1	-4.104797363	-15.92955017
117#2022-03-28	125.15547943115234	129.5	58.78471374511719	74.75	21.900346755981445	7.93018102645874	18.658945083618164	10.736396789550781	1	1	0	1	-4.344520569	-15.96528625
117#2022-03-28	123.91558837890625	129.5	60.78596496582031	74.75	19.875391006469727	7.93018102645874	19.95444107055664	10.736396789550781	1	1	0	1	-5.584411621	-13.96403503
117#2022-03-28	124.54512786865234	129.5	62.923831939697266	74.75	19.905397415161133	7.93018102645874	21.446897506713867	10.736396789550781	1	1	0	1	-4.954872131	-11.82616806
117#2022-03-28	124.20917510986328	129.5	59.512813568115234	74.75	20.4226016998291	7.93018102645874	19.004323959350586	10.736396789550781	1	1	0	1	-5.29082489	-15.23718643
1170#2023-02-16	113.4991455078125	115.75	70.0771255493164	77.375	16.867280960083008	5.457403182983398	5.054098129272461	4.424703598022461	0	0	1	1	-2.250854492	-7.297874451
1170#2023-02-16	114.99339294433594	115.75	71.91967010498047	77.375	16.990814208984375	5.457403182983398	nan	4.424703598022461	0	0	1	1	-0.756607056	-5.455329895
1170#2023-02-16	112.14720153808594	115.75	68.12332916259766	77.375	16.37088394165039	5.457403182983398	9.056753158569336	4.424703598022461	0	0	0	1	-3.602798462	-9.251670837
1170#2023-02-16	114.4176025390625	115.75	71.45221710205078	77.375	17.011873245239258	5.457403182983398	3.7145774364471436	4.424703598022461	0	0	1	1	-1.332397461	-5.922782898
1170#2023-02-16	113.10581970214844	115.75	70.13774108886719	77.375	16.7913818359375	5.457403182983398	5.300793170928955	4.424703598022461	0	0	1	1	-2.644180298	-7.237258911
1170#2023-02-16	112.41458129882812	115.75	69.3010482788086	77.375	16.36665153503418	5.457403182983398	6.285858154296875	4.424703598022461	0	0	0	1	-3.335418701	-8.073951721
1170#2023-02-16	114.35332489013672	115.75	71.62891387939453	77.375	16.996957778930664	5.457403182983398	1.276031494140625	4.424703598022461	0	0	1	1	-1.39667511	-5.746086121
1170#2023-02-16	114.06463623046875	115.75	72.18771362304688	77.375	16.615320205688477	5.457403182983398	5.644946575164795	4.424703598022461	0	0	1	1	-1.68536377	-5.187286377
1170#2023-02-16	113.63565063476562	115.75	70.45576477050781	77.375	16.825973510742188	5.457403182983398	7.637707233428955	4.424703598022461	0	0	1	1	-2.114349365	-6.919235229
1170#2023-02-16	114.47894287109375	115.75	70.8434066772461	77.375	17.15178680419922	5.457403182983398	7.4361653327941895	4.424703598022461	0	0	1	1	-1.271057129	-6.531593323
1202#2022-05-24	124.792236328125	117.125	81.27450561523438	82	17.409883499145508	6.840139865875244	11.162763595581055	4.919382572174072	1	0	1	1	7.667236328	-0.725494385
1202#2022-05-24	124.42398834228516	117.125	80.80416870117188	82	17.388742446899414	6.840139865875244	10.952244758605957	4.919382572174072	1	0	1	1	7.298988342	-1.195831299
1202#2022-05-24	124.829833984375	117.125	80.73880767822266	82	17.536529541015625	6.840139865875244	11.186456680297852	4.919382572174072	1	0	1	1	7.704833984	-1.261192322
1202#2022-05-24	123.83452606201172	117.125	80.28170013427734	82	17.497941970825195	6.840139865875244	10.803526878356934	4.919382572174072	1	0	1	1	6.709526062	-1.718299866
1202#2022-05-24	125.32186889648438	117.125	81.38308715820312	82	17.649667739868164	6.840139865875244	10.875370025634766	4.919382572174072	1	0	1	1	8.196868896	-0.616912842
1202#2022-05-24	124.99395751953125	117.125	81.25010681152344	82	17.56449317932129	6.840139865875244	11.352213859558105	4.919382572174072	1	0	1	1	7.86895752	-0.749893188
1202#2022-05-24	124.9114990234375	117.125	80.5618667602539	82	17.54854965209961	6.840139865875244	11.284686088562012	4.919382572174072	1	0	1	1	7.786499023	-1.43813324
1202#2022-05-24	124.98196411132812	117.125	81.41532135009766	82	17.507183074951172	6.840139865875244	11.197667121887207	4.919382572174072	1	0	1	1	7.856964111	-0.58467865
1202#2022-05-24	125.82462310791016	117.125	81.36097717285156	82	17.625	6.840139865875244	11.668514251708984	4.919382572174072	1	0	1	1	8.699623108	-0.639022827
1202#2022-05-24	124.48219299316406	117.125	80.76464080810547	82	17.400115966796875	6.840139865875244	10.984224319458008	4.919382572174072	1	0	1	1	7.357192993	-1.235359192
1239#2021-08-25	126.51983642578125	129.375	74.81146240234375	79.875	18.51959991455078	7.650815963745117	nan	2.702852725982666	1	1	1	1	-2.855163574	-5.063537598
1239#2021-08-25	124.53864288330078	129.375	71.65021514892578	79.875	18.44329833984375	7.650815963745117	nan	2.702852725982666	1	1	1	1	-4.836357117	-8.224784851
1239#2021-08-25	125.88651275634766	129.375	74.33501434326172	79.875	18.682798385620117	7.650815963745117	nan	2.702852725982666	1	1	1	1	-3.488487244	-5.539985657
1239#2021-08-25	121.72091674804688	129.375	72.24566650390625	79.875	18.14710235595703	7.650815963745117	nan	2.702852725982666	1	1	1	1	-7.654083252	-7.629333496
1239#2021-08-25	124.74951934814453	129.375	72.61802673339844	79.875	18.73529624938965	7.650815963745117	5.942455768585205	2.702852725982666	1	1	1	1	-4.625480652	-7.256973267
1239#2021-08-25	124.0957260131836	129.375	71.52440643310547	79.875	18.472553253173828	7.650815963745117	nan	2.702852725982666	1	1	1	1	-5.279273987	-8.350593567
1239#2021-08-25	122.2253189086914	129.375	70.33373260498047	79.875	18.59430503845215	7.650815963745117	nan	2.702852725982666	1	1	1	1	-7.149681091	-9.541267395
1239#2021-08-25	123.23330688476562	129.375	71.8740005493164	79.875	18.726856231689453	7.650815963745117	nan	2.702852725982666	1	1	1	1	-6.141693115	-8.000999451
1239#2021-08-25	120.66202545166016	129.375	71.76532745361328	79.875	17.955577850341797	7.650815963745117	nan	2.702852725982666	1	1	1	1	-8.712974548	-8.109672546
1239#2021-08-25	120.70018768310547	129.375	73.04722595214844	79.875	18.397558212280273	7.650815963745117	5.022393226623535	2.702852725982666	1	1	1	1	-8.674812317	-6.827774048
1263#2021-03-31	123.9360580444336	107.375	64.41072845458984	54.5	18.364980697631836	14.775513648986816	11.929588317871094	3.450636625289917	1	0	0	0	16.56105804	9.910728455
1263#2021-03-31	126.11382293701172	107.375	65.50544738769531	54.5	18.71318817138672	14.775513648986816	10.093910217285156	3.450636625289917	1	0	0	0	18.73882294	11.00544739
1263#2021-03-31	129.9818115234375	107.375	66.30094146728516	54.5	20.30201530456543	14.775513648986816	13.613821029663086	3.450636625289917	1	0	0	0	22.60681152	11.80094147
1263#2021-03-31	131.36581420898438	107.375	66.34732818603516	54.5	19.254087448120117	14.775513648986816	12.285387992858887	3.450636625289917	1	0	0	0	23.99081421	11.84732819
1263#2021-03-31	124.18547821044922	107.375	64.86700439453125	54.5	17.826757431030273	14.775513648986816	10.31658935546875	3.450636625289917	1	0	0	0	16.81047821	10.36700439
1263#2021-03-31	125.10408782958984	107.375	65.61221313476562	54.5	19.653173446655273	14.775513648986816	12.348238945007324	3.450636625289917	1	0	0	0	17.72908783	11.11221313
1263#2021-03-31	128.84861755371094	107.375	66.69942474365234	54.5	19.206146240234375	14.775513648986816	12.406854629516602	3.450636625289917	1	0	0	0	21.47361755	12.19942474
1263#2021-03-31	126.92613983154297	107.375	64.7121353149414	54.5	19.091419219970703	14.775513648986816	12.409289360046387	3.450636625289917	1	0	0	0	19.55113983	10.21213531
1263#2021-03-31	126.75871276855469	107.375	65.64788055419922	54.5	18.615203857421875	14.775513648986816	10.98725414276123	3.450636625289917	1	0	0	0	19.38371277	11.14788055
1263#2021-03-31	127.33901977539062	107.375	64.50315856933594	54.5	18.89610481262207	14.775513648986816	12.371502876281738	3.450636625289917	1	0	0	0	19.96401978	10.00315857
1279#2022-06-11	103.93550109863281	121.25	65.67491149902344	76	16.591323852539062	15.415229797363281	15.444293022155762	17.561838150024414	0	1	0	1	-17.3144989	-10.3250885
1279#2022-06-11	102.88396453857422	121.25	64.40658569335938	76	16.418333053588867	15.415229797363281	15.40456485748291	17.561838150024414	0	1	0	1	-18.36603546	-11.59341431
1279#2022-06-11	101.79007720947266	121.25	62.565330505371094	76	16.184860229492188	15.415229797363281	14.290034294128418	17.561838150024414	0	1	0	1	-19.45992279	-13.43466949
1279#2022-06-11	103.18942260742188	121.25	64.71897888183594	76	16.719390869140625	15.415229797363281	15.179282188415527	17.561838150024414	0	1	0	1	-18.06057739	-11.28102112
1279#2022-06-11	101.76122283935547	121.25	61.57733154296875	76	16.234954833984375	15.415229797363281	14.57567024230957	17.561838150024414	0	1	0	1	-19.48877716	-14.42266846
1279#2022-06-11	101.16703796386719	121.25	61.47648239135742	76	16.142559051513672	15.415229797363281	13.7492036819458	17.561838150024414	0	1	0	1	-20.08296204	-14.52351761
1279#2022-06-11	103.43528747558594	121.25	65.01131439208984	76	16.54990577697754	15.415229797363281	15.4492769241333	17.561838150024414	0	1	0	1	-17.81471252	-10.98868561
1279#2022-06-11	103.09799194335938	121.25	64.14859771728516	76	16.817171096801758	15.415229797363281	14.367809295654297	17.561838150024414	0	1	0	1	-18.15200806	-11.85140228
1279#2022-06-11	102.51948547363281	121.25	63.463558197021484	76	16.262086868286133	15.415229797363281	14.982959747314453	17.561838150024414	0	1	0	1	-18.73051453	-12.5364418
1279#2022-06-11	101.3152084350586	121.25	61.79103088378906	76	16.064449310302734	15.415229797363281	13.479730606079102	17.561838150024414	0	1	0	1	-19.93479156	-14.20896912
129#2021-12-27	111.20867156982422	103.375	66.03102111816406	60.25	17.911142349243164	8.736223220825195	15.626559257507324	7.499103546142578	0	0	0	0	7.83367157	5.781021118
129#2021-12-27	113.3616714477539	103.375	67.8086929321289	60.25	18.15504264831543	8.736223220825195	16.957889556884766	7.499103546142578	0	0	0	0	9.986671448	7.558692932
129#2021-12-27	114.61898803710938	103.375	68.29707336425781	60.25	18.163166046142578	8.736223220825195	16.270626068115234	7.499103546142578	0	0	0	0	11.24398804	8.047073364
129#2021-12-27	112.39971160888672	103.375	66.68853759765625	60.25	17.82113265991211	8.736223220825195	15.9342622756958	7.499103546142578	0	0	0	0	9.024711609	6.438537598
129#2021-12-27	113.15245819091797	103.375	69.02959442138672	60.25	17.71809196472168	8.736223220825195	17.12993621826172	7.499103546142578	0	0	0	0	9.777458191	8.779594421
129#2021-12-27	110.74526977539062	103.375	67.60677337646484	60.25	17.888404846191406	8.736223220825195	16.9553165435791	7.499103546142578	0	0	0	0	7.370269775	7.356773376
129#2021-12-27	111.13922882080078	103.375	68.09757232666016	60.25	18.17223358154297	8.736223220825195	16.808128356933594	7.499103546142578	0	0	0	0	7.764228821	7.847572327
129#2021-12-27	114.7914047241211	103.375	69.19525909423828	60.25	18.38115692138672	8.736223220825195	16.82321548461914	7.499103546142578	0	0	0	0	11.41640472	8.945259094
129#2021-12-27	109.9166259765625	103.375	65.8431167602539	60.25	18.01996421813965	8.736223220825195	16.204566955566406	7.499103546142578	0	0	0	0	6.541625977	5.59311676
129#2021-12-27	112.18022155761719	103.375	66.87964630126953	60.25	17.846826553344727	8.736223220825195	15.959234237670898	7.499103546142578	0	0	0	0	8.805221558	6.629646301
130#2021-06-24	128.47926330566406	123.25	83.44124603271484	83.125	17.680870056152344	13.473891258239746	15.368725776672363	11.166582107543945	1	1	1	1	5.229263306	0.316246033
130#2021-06-24	130.77732849121094	123.25	84.38792419433594	83.125	18.000595092773438	13.473891258239746	15.325264930725098	11.166582107543945	1	1	1	1	7.527328491	1.262924194
130#2021-06-24	128.01153564453125	123.25	82.52326965332031	83.125	17.69607162475586	13.473891258239746	15.44029426574707	11.166582107543945	1	1	1	1	4.761535645	-0.601730347
130#2021-06-24	124.07665252685547	123.25	83.66458129882812	83.125	17.6458797454834	13.473891258239746	15.53732967376709	11.166582107543945	1	1	1	1	0.826652527	0.539581299
130#2021-06-24	134.7076873779297	123.25	88.77069091796875	83.125	17.3149356842041	13.473891258239746	13.607415199279785	11.166582107543945	1	1	1	1	11.45768738	5.645690918
130#2021-06-24	134.5738525390625	123.25	89.99481201171875	83.125	16.418100357055664	13.473891258239746	12.681516647338867	11.166582107543945	1	1	1	1	11.32385254	6.869812012
130#2021-06-24	132.35012817382812	123.25	87.72886657714844	83.125	17.08437728881836	13.473891258239746	13.631448745727539	11.166582107543945	1	1	1	1	9.100128174	4.603866577
130#2021-06-24	133.3951416015625	123.25	87.41853332519531	83.125	17.31926727294922	13.473891258239746	13.84659194946289	11.166582107543945	1	1	1	1	10.1451416	4.293533325
130#2021-06-24	121.18681335449219	123.25	81.89071655273438	83.125	17.84896469116211	13.473891258239746	16.614315032958984	11.166582107543945	1	1	1	1	-2.063186646	-1.234283447
130#2021-06-24	126.7874526977539	123.25	85.25714874267578	83.125	17.274953842163086	13.473891258239746	15.170027732849121	11.166582107543945	1	1	1	1	3.537452698	2.132148743
1306#2021-08-28	115.36308288574219	134	73.92150115966797	87.625	16.413679122924805	7.237968444824219	9.266547203063965	7.446284294128418	0	1	1	1	-18.63691711	-13.70349884
1306#2021-08-28	115.19403076171875	134	72.19953155517578	87.625	17.152368545532227	7.237968444824219	6.944216251373291	7.446284294128418	0	1	1	1	-18.80596924	-15.42546844
1306#2021-08-28	115.69206237792969	134	72.93424987792969	87.625	16.84381675720215	7.237968444824219	5.566959381103516	7.446284294128418	0	1	1	1	-18.30793762	-14.69075012
1306#2021-08-28	115.35559844970703	134	73.6802749633789	87.625	16.469762802124023	7.237968444824219	9.912318229675293	7.446284294128418	0	1	1	1	-18.64440155	-13.94472504
1306#2021-08-28	116.06412506103516	134	73.95565032958984	87.625	16.681150436401367	7.237968444824219	7.038701057434082	7.446284294128418	0	1	1	1	-17.93587494	-13.66934967
1306#2021-08-28	116.21654510498047	134	73.96957397460938	87.625	16.731101989746094	7.237968444824219	10.380450248718262	7.446284294128418	0	1	1	1	-17.7834549	-13.65542603
1306#2021-08-28	114.56480407714844	134	72.7669906616211	87.625	16.365524291992188	7.237968444824219	7.644184589385986	7.446284294128418	0	1	1	1	-19.43519592	-14.85800934
1306#2021-08-28	116.05150604248047	134	74.06578063964844	87.625	16.503582000732422	7.237968444824219	10.627829551696777	7.446284294128418	0	1	1	1	-17.94849396	-13.55921936
1306#2021-08-28	114.0852279663086	134	72.63614654541016	87.625	15.99133586883545	7.237968444824219	9.634583473205566	7.446284294128418	0	1	1	1	-19.91477203	-14.98885345
1306#2021-08-28	113.93153381347656	134	72.87608337402344	87.625	15.687579154968262	7.237968444824219	9.970260620117188	7.446284294128418	0	1	1	1	-20.06846619	-14.74891663
1327#2022-03-04	108.67172241210938	95.75	69.15442657470703	60.625	15.909757614135742	16.127073287963867	13.952215194702148	13.332907676696777	0	0	0	0	12.92172241	8.529426575
1327#2022-03-04	107.6088638305664	95.75	67.63031768798828	60.625	16.15644645690918	16.127073287963867	13.305431365966797	13.332907676696777	0	0	0	0	11.85886383	7.005317688
1327#2022-03-04	109.748291015625	95.75	69.28893280029297	60.625	15.569786071777344	16.127073287963867	13.180073738098145	13.332907676696777	0	0	0	0	13.99829102	8.6639328
1327#2022-03-04	113.55756378173828	95.75	72.84236907958984	60.625	15.315778732299805	16.127073287963867	12.506670951843262	13.332907676696777	0	0	1	0	17.80756378	12.21736908
1327#2022-03-04	109.94019317626953	95.75	69.38863372802734	60.625	15.868766784667969	16.127073287963867	12.264596939086914	13.332907676696777	0	0	0	0	14.19019318	8.763633728
1327#2022-03-04	110.5966567993164	95.75	69.91743469238281	60.625	15.506183624267578	16.127073287963867	12.399453163146973	13.332907676696777	0	0	0	0	14.8466568	9.292434692
1327#2022-03-04	108.9171142578125	95.75	68.76301574707031	60.625	15.569869041442871	16.127073287963867	13.503299713134766	13.332907676696777	0	0	0	0	13.16711426	8.138015747
1327#2022-03-04	108.41925048828125	95.75	68.73567962646484	60.625	15.709884643554688	16.127073287963867	13.973943710327148	13.332907676696777	0	0	0	0	12.66925049	8.110679626
1327#2022-03-04	107.01778411865234	95.75	67.42041016	60.625	16.116933822631836	16.127073287963867	13.285494804382324	13.332907676696777	0	0	0	0	11.26778412	6.79541016
1327#2022-03-04	106.86785888671875	95.75	67.39462280273438	60.625	16.558015823364258	16.127073287963867	12.52048397064209	13.332907676696777	0	0	0	0	11.11785889	6.769622803
133#2021-11-13	120.18275451660156	119.75	77.20071411132812	80.75	16.463157653808594	5.983584880828857	17.069976806640625	4.361881256103516	1	0	1	1	0.432754517	-3.549285889
133#2021-11-13	118.78720092773438	119.75	75.39275360107422	80.75	17.21674346923828	5.983584880828857	15.92041016	4.361881256103516	0	0	1	1	-0.962799072	-5.357246399
133#2021-11-13	113.97764587402344	119.75	71.92476654052734	80.75	19.39870262145996	5.983584880828857	16.696979522705078	4.361881256103516	0	0	1	1	-5.772354126	-8.825233459
133#2021-11-13	116.64544677734375	119.75	73.7086410522461	80.75	17.920860290527344	5.983584880828857	17.35811996459961	4.361881256103516	0	0	1	1	-3.104553223	-7.041358948
133#2021-11-13	114.6653060913086	119.75	72.22352600097656	80.75	19.035375595092773	5.983584880828857	16.30577278137207	4.361881256103516	0	0	1	1	-5.084693909	-8.526473999
133#2021-11-13	115.28656768798828	119.75	73.2890625	80.75	17.74287986755371	5.983584880828857	17.824264526367188	4.361881256103516	0	0	1	1	-4.463432312	-7.4609375
133#2021-11-13	120.33573150634766	119.75	77.26973724365234	80.75	16.44666290283203	5.983584880828857	15.704516410827637	4.361881256103516	1	0	1	1	0.585731506	-3.480262756
133#2021-11-13	120.91427612304688	119.75	77.66923522949219	80.75	16.56978988647461	5.983584880828857	16.618335723876953	4.361881256103516	1	0	1	1	1.164276123	-3.080764771
133#2021-11-13	120.1495590209961	119.75	77.08377838134766	80.75	16.39814567565918	5.983584880828857	14.667865753173828	4.361881256103516	1	0	1	1	0.399559021	-3.666221619
133#2021-11-13	118.71114349365234	119.75	75.25554656982422	80.75	17.147083282470703	5.983584880828857	17.528156280517578	4.361881256103516	0	0	1	1	-1.038856506	-5.49445343
1330#2022-09-19	120.20193481445312	120.375	77.22008514404297	77.875	15.712569236755371	5.414270877838135	13.660205841064453	2.528881788253784	1	1	1	1	-0.173065186	-0.654914856
1330#2022-09-19	118.02899932861328	120.375	73.2973861694336	77.875	16.83658218383789	5.414270877838135	15.342392921447754	2.528881788253784	0	1	1	1	-2.346000671	-4.577613831
1330#2022-09-19	115.80640411376953	120.375	71.59923553466797	77.875	15.973310470581055	5.414270877838135	13.035168647766113	2.528881788253784	0	1	1	1	-4.568595886	-6.275764465
1330#2022-09-19	115.95993041992188	120.375	72.12056732177734	77.875	15.628008842468262	5.414270877838135	12.594383239746094	2.528881788253784	0	1	1	1	-4.41506958	-5.754432678
1330#2022-09-19	118.07493591308594	120.375	70.417724609375	77.875	17.575212478637695	5.414270877838135	14.919398307800293	2.528881788253784	0	1	1	1	-2.300064087	-7.457275391
1330#2022-09-19	114.22879028320312	120.375	70.67992401123047	77.875	16.447216033935547	5.414270877838135	14.608312606811523	2.528881788253784	0	1	1	1	-6.146209717	-7.195075989
1330#2022-09-19	120.25086212158203	120.375	73.31661987304688	77.875	17.067638397216797	5.414270877838135	15.06486701965332	2.528881788253784	1	1	1	1	-0.124137878	-4.558380127
1330#2022-09-19	121.33145141601562	120.375	74.11731719970703	77.875	17.185571670532227	5.414270877838135	15.58438777923584	2.528881788253784	1	1	1	1	0.956451416	-3.7576828
1330#2022-09-19	121.9697036743164	120.375	74.36900329589844	77.875	16.41254425048828	5.414270877838135	17.625150680541992	2.528881788253784	1	1	1	1	1.594703674	-3.505996704
1330#2022-09-19	118.39105224609375	120.375	74.5348892211914	77.875	16.365798950195312	5.414270877838135	14.052717208862305	2.528881788253784	0	1	1	1	-1.983947754	-3.340110779
1331#2023-01-31	130.22314453125	118.625	81.37417602539062	74.875	17.856592178344727	22.229894638061523	15.610841751098633	15.515281677246094	1	0	1	1	11.59814453	6.499176025
1331#2023-01-31	131.65419006347656	118.625	83.31739807128906	74.875	17.67982292175293	22.229894638061523	15.107209205627441	15.515281677246094	1	0	1	1	13.02919006	8.442398071
1331#2023-01-31	133.56275939941406	118.625	84.03873443603516	74.875	17.845287322998047	22.229894638061523	15.477906227111816	15.515281677246094	1	0	1	1	14.9377594	9.163734436
1331#2023-01-31	134.53172302246094	118.625	84.236083984375	74.875	17.95879364013672	22.229894638061523	15.908190727233887	15.515281677246094	1	0	1	1	15.90672302	9.361083984
1331#2023-01-31	135.7477264404297	118.625	85.85243225097656	74.875	17.64243507385254	22.229894638061523	15.5504150390625	15.515281677246094	1	0	1	1	17.12272644	10.97743225
1331#2023-01-31	138.59527587890625	118.625	87.98278045654297	74.875	17.289522171020508	22.229894638061523	14.557435989379883	15.515281677246094	1	0	1	1	19.97027588	13.10778046
1331#2023-01-31	133.35006713867188	118.625	84.7645263671875	74.875	17.56058120727539	22.229894638061523	14.953149795532227	15.515281677246094	1	0	1	1	14.72506714	9.889526367
1331#2023-01-31	135.7337188720703	118.625	86.43702697753906	74.875	17.325742721557617	22.229894638061523	14.938788414001465	15.515281677246094	1	0	1	1	17.10871887	11.56202698
1331#2023-01-31	125.28105163574219	118.625	78.34281921386719	74.875	16.862064361572266	22.229894638061523	13.890495300292969	15.515281677246094	1	0	1	1	6.656051636	3.467819214
1331#2023-01-31	136.76527404785156	118.625	86.69953918457031	74.875	17.57301902770996	22.229894638061523	15.168191909790039	15.515281677246094	1	0	1	1	18.14027405	11.82453918
134#2022-07-20	106.6955337524414	112.375	65.9006576538086	68.25	16.062026977539062	10.562214851379395	10.703276634216309	8.254851341247559	0	0	0	0	-5.679466248	-2.349342346
134#2022-07-20	106.43566131591797	112.375	66.42631530761719	68.25	16.061355590820312	10.562214851379395	10.980803489685059	8.254851341247559	0	0	0	0	-5.939338684	-1.823684692
134#2022-07-20	103.37655639648438	112.375	65.13241577148438	68.25	16.858631134033203	10.562214851379395	14.653051376342773	8.254851341247559	0	0	0	0	-8.998443604	-3.117584229
134#2022-07-20	106.00457763671875	112.375	65.9012451171875	68.25	16.12557029724121	10.562214851379395	11.062649726867676	8.254851341247559	0	0	0	0	-6.370422363	-2.348754883
134#2022-07-20	108.88980865478516	112.375	67.50826263427734	68.25	16.09532356262207	10.562214851379395	10.716879844665527	8.254851341247559	0	0	0	0	-3.485191345	-0.741737366
134#2022-07-20	106.16006469726562	112.375	65.91339874267578	68.25	15.985992431640625	10.562214851379395	11.490724563598633	8.254851341247559	0	0	0	0	-6.214935303	-2.336601257
134#2022-07-20	109.12765502929688	112.375	67.40739440917969	68.25	16.331279754638672	10.562214851379395	10.751700401306152	8.254851341247559	0	0	0	0	-3.247344971	-0.842605591
134#2022-07-20	108.40625	112.375	67.54655456542969	68.25	16.115175247192383	10.562214851379395	10.418782234191895	8.254851341247559	0	0	0	0	-3.96875	-0.703445435
134#2022-07-20	107.55155944824219	112.375	66.9244384765625	68.25	16.068519592285156	10.562214851379395	10.783278465270996	8.254851341247559	0	0	0	0	-4.823440552	-1.325561523
134#2022-07-20	104.99378967285156	112.375	65.33273315429688	68.25	16.28156852722168	10.562214851379395	13.502371788024902	8.254851341247559	0	0	0	0	-7.381210327	-2.917266846
1346#2021-09-18	105.25921630859375	120.625	49.34960938	58.25	18.544469833374023	13.513318061828613	10.757270812988281	11.961589813232422	0	1	0	0	-15.36578369	-8.90039062
1346#2021-09-18	103.2194595336914	120.625	51.338260650634766	58.25	17.317920684814453	13.513318061828613	14.07886028289795	11.961589813232422	0	1	0	0	-17.40554047	-6.911739349
1346#2021-09-18	106.68397521972656	120.625	51.182247161865234	58.25	17.978288650512695	13.513318061828613	13.477651596069336	11.961589813232422	0	1	0	0	-13.94102478	-7.067752838
1346#2021-09-18	104.13554382324219	120.625	50.58660888671875	58.25	17.657392501831055	13.513318061828613	13.206786155700684	11.961589813232422	0	1	0	0	-16.48945618	-7.663391113
1346#2021-09-18	115.34115600585938	120.625	54.24448013305664	58.25	17.90304946899414	13.513318061828613	13.894938468933105	11.961589813232422	0	1	0	0	-5.283843994	-4.005519867
1346#2021-09-18	102.42769622802734	120.625	51.61298751831055	58.25	17.24295425415039	13.513318061828613	14.245442390441895	11.961589813232422	0	1	0	0	-18.19730377	-6.637012482
1346#2021-09-18	105.69377899169922	120.625	50.46563720703125	58.25	17.55788230895996	13.513318061828613	13.144359588623047	11.961589813232422	0	1	0	0	-14.93122101	-7.784362793
1346#2021-09-18	107.54632568359375	120.625	49.851417541503906	58.25	18.27726936340332	13.513318061828613	11.640063285827637	11.961589813232422	0	1	0	0	-13.07867432	-8.398582458
1346#2021-09-18	102.023681640625	120.625	51.53075408935547	58.25	17.484703063964844	13.513318061828613	14.077932357788086	11.961589813232422	0	1	0	0	-18.60131836	-6.719245911
1346#2021-09-18	120.52871704101562	120.625	61.01456069946289	58.25	16.662715911865234	13.513318061828613	12.64719009399414	11.961589813232422	1	1	0	0	-0.096282959	2.764560699
1360#2023-02-06	106.41773986816406	113.375	64.8043212890625	72.5	17.417760848999023	15.66053295135498	13.719817161560059	8.744073867797852	0	0	0	1	-6.957260132	-7.695678711
1360#2023-02-06	106.45439910888672	113.375	65.80547332763672	72.5	17.484821319580078	15.66053295135498	14.066837310791016	8.744073867797852	0	0	0	1	-6.920600891	-6.694526672
1360#2023-02-06	107.2342758178711	113.375	65.88845825195312	72.5	17.644969940185547	15.66053295135498	13.695723533630371	8.744073867797852	0	0	0	1	-6.140724182	-6.611541748
1360#2023-02-06	106.37488555908203	113.375	65.54408264160156	72.5	17.430883407592773	15.66053295135498	14.509064674377441	8.744073867797852	0	0	0	1	-7.000114441	-6.955917358
1360#2023-02-06	107.84285736083984	113.375	66.59349822998047	72.5	18.23562240600586	15.66053295135498	13.408159255981445	8.744073867797852	0	0	0	1	-5.532142639	-5.90650177
1360#2023-02-06	107.67186737060547	113.375	66.25114440917969	72.5	17.790925979614258	15.66053295135498	13.5474214553833	8.744073867797852	0	0	0	1	-5.703132629	-6.248855591
1360#2023-02-06	107.74332427978516	113.375	66.4986343383789	72.5	18.15262794494629	15.66053295135498	13.331314086914062	8.744073867797852	0	0	0	1	-5.63167572	-6.001365662
1360#2023-02-06	106.25236511230469	113.375	65.3034439086914	72.5	17.499418258666992	15.66053295135498	14.047713279724121	8.744073867797852	0	0	0	1	-7.122634888	-7.196556091
1360#2023-02-06	105.9842758178711	113.375	65.2037353515625	72.5	17.370500564575195	15.66053295135498	14.315187454223633	8.744073867797852	0	0	0	1	-7.390724182	-7.296264648
1360#2023-02-06	107.61094665527344	113.375	66.18984985351562	72.5	17.82676124572754	15.66053295135498	12.997055053710938	8.744073867797852	0	0	0	1	-5.764053345	-6.310150146
1361#2021-10-11	110.13273620605469	100.25	67.25023651123047	65.125	26.71133041381836	4.832939624786377	16.222675323486328	5.129571914672852	0	0	0	0	9.882736206	2.125236511
1361#2021-10-11	108.29212188720703	100.25	70.01996612548828	65.125	20.240419387817383	4.832939624786377	19.911935806274414	5.129571914672852	0	0	1	0	8.042121887	4.894966125
1361#2021-10-11	107.57736206054688	100.25	71.21742248535156	65.125	19.117971420288086	4.832939624786377	21.22050666809082	5.129571914672852	0	0	1	0	7.327362061	6.092422485
1361#2021-10-11	108.9373550415039	100.25	66.89705657958984	65.125	24.372228622436523	4.832939624786377	16.897781372070312	5.129571914672852	0	0	0	0	8.687355042	1.77205658
1361#2021-10-11	106.85138702392578	100.25	68.05875396728516	65.125	18.8691463470459	4.832939624786377	16.501018524169922	5.129571914672852	0	0	0	0	6.601387024	2.933753967
1361#2021-10-11	106.97795867919922	100.25	68.34103393554688	65.125	20.635053634643555	4.832939624786377	17.72308921813965	5.129571914672852	0	0	0	0	6.727958679	3.216033936
1361#2021-10-11	109.16473388671875	100.25	68.24723052978516	65.125	24.271974563598633	4.832939624786377	18.248409271240234	5.129571914672852	0	0	0	0	8.914733887	3.12223053
1361#2021-10-11	108.42259216308594	100.25	73.37828826904297	65.125	13.953130722045898	4.832939624786377	21.410634994506836	5.129571914672852	0	0	1	0	8.172592163	8.253288269
1361#2021-10-11	108.99605560302734	100.25	69.17493438720703	65.125	22.32271957397461	4.832939624786377	19.335485458374023	5.129571914672852	0	0	0	0	8.746055603	4.049934387
1361#2021-10-11	109.12749481201172	100.25	67.68965148925781	65.125	22.385112762451172	4.832939624786377	16.793224334716797	5.129571914672852	0	0	0	0	8.877494812	2.564651489
1370#2022-08-17	107.34098815917969	110.125	55.35551834106445	55.375	18.435232162475586	18.61745262145996	16.198474884033203	12.976532936096191	0	0	0	0	-2.784011841	-0.019481659
1370#2022-08-17	113.24830627441406	110.125	59.87386703491211	55.375	17.320083618164062	18.61745262145996	13.42614459991455	12.976532936096191	0	0	0	0	3.123306274	4.498867035
1370#2022-08-17	110.57976531982422	110.125	56.430137634277344	55.375	18.112234115600586	18.61745262145996	16.25618553161621	12.976532936096191	0	0	0	0	0.45476532	1.055137634
1370#2022-08-17	112.10138702392578	110.125	55.21331787109375	55.375	18.726469039916992	18.61745262145996	16.09799575805664	12.976532936096191	0	0	0	0	1.976387024	-0.161682129
1370#2022-08-17	113.61248016357422	110.125	56.906219482421875	55.375	18.052913665771484	18.61745262145996	16.1614933013916	12.976532936096191	0	0	0	0	3.487480164	1.531219482
1370#2022-08-17	111.61843872070312	110.125	56.64476013183594	55.375	17.676420211791992	18.61745262145996	15.497148513793945	12.976532936096191	0	0	0	0	1.493438721	1.269760132
1370#2022-08-17	112.00088500976562	110.125	56.3943977355957	55.375	18.620580673217773	18.61745262145996	16.695446014404297	12.976532936096191	0	0	0	0	1.87588501	1.019397736
1370#2022-08-17	109.3878402709961	110.125	55.665245056152344	55.375	18.445972442626953	18.61745262145996	15.936103820800781	12.976532936096191	0	0	0	0	-0.737159729	0.290245056
1370#2022-08-17	106.08219146728516	110.125	56.14254379272461	55.375	18.585569381713867	18.61745262145996	16.6541805267334	12.976532936096191	0	0	0	0	-4.042808533	0.767543793
1370#2022-08-17	107.10624694824219	110.125	56.51987075805664	55.375	18.72748565673828	18.61745262145996	16.819969177246094	12.976532936096191	0	0	0	0	-3.018753052	1.144870758
1372#2021-05-21	150.551025390625	156.25	74.93570709228516	82.25	21.64263343811035	14.296337127685547	14.423091888427734	22.807445526123047	1	1	1	1	-5.698974609	-7.314292908
1372#2021-05-21	150.411865234375	156.25	71.85696411132812	82.25	20.055667877197266	14.296337127685547	12.94997787475586	22.807445526123047	1	1	1	1	-5.838134766	-10.39303589
1372#2021-05-21	152.1822052001953	156.25	76.4246597290039	82.25	20.775787353515625	14.296337127685547	15.148293495178223	22.807445526123047	1	1	1	1	-4.0677948	-5.825340271
1372#2021-05-21	149.7848358154297	156.25	71.86353302001953	82.25	19.859609603881836	14.296337127685547	13.522706985473633	22.807445526123047	1	1	1	1	-6.465164185	-10.38646698
1372#2021-05-21	152.97976684570312	156.25	74.66940307617188	82.25	21.504199981689453	14.296337127685547	13.992632865905762	22.807445526123047	1	1	1	1	-3.270233154	-7.580596924
1372#2021-05-21	152.06588745117188	156.25	75.25611877441406	82.25	21.081003189086914	14.296337127685547	14.572160720825195	22.807445526123047	1	1	1	1	-4.184112549	-6.993881226
1372#2021-05-21	152.0616912841797	156.25	74.69534301757812	82.25	20.93086051940918	14.296337127685547	14.279335975646973	22.807445526123047	1	1	1	1	-4.188308716	-7.554656982
1372#2021-05-21	150.6543426513672	156.25	72.6498794555664	82.25	20.64449119567871	14.296337127685547	13.591706275939941	22.807445526123047	1	1	1	1	-5.595657349	-9.600120544
1372#2021-05-21	150.67799377441406	156.25	72.59162902832031	82.25	20.207931518554688	14.296337127685547	13.543801307678223	22.807445526123047	1	1	1	1	-5.572006226	-9.658370972
1372#2021-05-21	151.3649444580078	156.25	72.33678436279297	82.25	19.908863067626953	14.296337127685547	13.32996940612793	22.807445526123047	1	1	1	1	-4.885055542	-9.913215637
1374#2021-12-25	132.76719665527344	147.625	78.15280151367188	89.5	19.166170120239258	8.78670883178711	16.18474769592285	11.958215713500977	1	1	1	1	-14.85780334	-11.34719849
1374#2021-12-25	133.32838439941406	147.625	78.96524810791016	89.5	19.09593963623047	8.78670883178711	16.522907257080078	11.958215713500977	1	1	1	1	-14.2966156	-10.53475189
1374#2021-12-25	138.99757385253906	147.625	84.20118713378906	89.5	18.18630027770996	8.78670883178711	16.276479721069336	11.958215713500977	1	1	1	1	-8.627426147	-5.298812866
1374#2021-12-25	135.9110107421875	147.625	79.1174087524414	89.5	19.749372482299805	8.78670883178711	16.37657928466797	11.958215713500977	1	1	1	1	-11.71398926	-10.38259125
1374#2021-12-25	140.57652282714844	147.625	80.36986541748047	89.5	19.715839385986328	8.78670883178711	15.52668285369873	11.958215713500977	1	1	1	1	-7.048477173	-9.130134583
1374#2021-12-25	136.15953063964844	147.625	81.87141418457031	89.5	18.8249454498291	8.78670883178711	17.012733459472656	11.958215713500977	1	1	1	1	-11.46546936	-7.628585815
1374#2021-12-25	132.58392333984375	147.625	76.82662200927734	89.5	19.263357162475586	8.78670883178711	15.86295223236084	11.958215713500977	1	1	1	1	-15.04107666	-12.67337799
1374#2021-12-25	139.24972534179688	147.625	81.75762176513672	89.5	19.114803314208984	8.78670883178711	16.358062744140625	11.958215713500977	1	1	1	1	-8.375274658	-7.742378235
1374#2021-12-25	137.50892639160156	147.625	79.3248519897461	89.5	19.82741928100586	8.78670883178711	16.008663177490234	11.958215713500977	1	1	1	1	-10.11607361	-10.17514801
1374#2021-12-25	134.55709838867188	147.625	78.27132415771484	89.5	19.6361026763916	8.78670883178711	15.924992561340332	11.958215713500977	1	1	1	1	-13.06790161	-11.22867584
1378#2022-06-22	119.28130340576172	107.375	66.7310791015625	61.25	21.167482376098633	12.679519653320312	23.034067153930664	8.276507377624512	0	0	0	0	11.90630341	5.481079102
1378#2022-06-22	120.10147857666016	107.375	66.57272338867188	61.25	20.800888061523438	12.679519653320312	24.486839294433594	8.276507377624512	1	0	0	0	12.72647858	5.322723389
1378#2022-06-22	115.4719467163086	107.375	66.59829711914062	61.25	18.688396453857422	12.679519653320312	22.365325927734375	8.276507377624512	0	0	0	0	8.096946716	5.348297119
1378#2022-06-22	114.66769409179688	107.375	66.9061508178711	61.25	17.484437942504883	12.679519653320312	22.31197738647461	8.276507377624512	0	0	0	0	7.292694092	5.656150818
1378#2022-06-22	114.1239242553711	107.375	65.3538818359375	61.25	24.236787796020508	12.679519653320312	18.091293334960938	8.276507377624512	0	0	0	0	6.748924255	4.103881836
1378#2022-06-22	116.31980895996094	107.375	66.70413208007812	61.25	21.609424591064453	12.679519653320312	21.828369140625	8.276507377624512	0	0	0	0	8.94480896	5.45413208
1378#2022-06-22	118.26824951171875	107.375	66.67739868164062	61.25	20.159826278686523	12.679519653320312	24.651948928833008	8.276507377624512	0	0	0	0	10.89324951	5.427398682
1378#2022-06-22	113.01084899902344	107.375	65.58780670166016	61.25	19.73861312866211	12.679519653320312	21.334020614624023	8.276507377624512	0	0	0	0	5.635848999	4.337806702
1378#2022-06-22	117.56007385253906	107.375	66.58702087402344	61.25	21.343013763427734	12.679519653320312	23.56563377380371	8.276507377624512	0	0	0	0	10.18507385	5.337020874
1378#2022-06-22	113.93478393554688	107.375	66.79444122314453	61.25	24.910785675048828	12.679519653320312	21.54109764099121	8.276507377624512	0	0	0	0	6.559783936	5.544441223
1381#2022-03-25	118.0527114868164	109.625	78.15177917480469	72	15.955755233764648	19.130409240722656	12.857795715332031	7.787440776824951	0	0	1	1	8.427711487	6.151779175
1381#2022-03-25	117.68603515625	109.625	77.23175048828125	72	15.600879669189453	19.130409240722656	11.569183349609375	7.787440776824951	0	0	1	1	8.061035156	5.231750488
1381#2022-03-25	118.48063659667969	109.625	77.35552978515625	72	15.881512641906738	19.130409240722656	12.420040130615234	7.787440776824951	0	0	1	1	8.855636597	5.355529785
1381#2022-03-25	115.04147338867188	109.625	74.90245056152344	72	15.47354793548584	19.130409240722656	10.498917579650879	7.787440776824951	0	0	1	1	5.416473389	2.902450562
1381#2022-03-25	116.8307876586914	109.625	77.48929595947266	72	15.597156524658203	19.130409240722656	12.395678520202637	7.787440776824951	0	0	1	1	7.205787659	5.489295959
1381#2022-03-25	115.67676544189453	109.625	76.7497787475586	72	15.176360130310059	19.130409240722656	11.612533569335938	7.787440776824951	0	0	1	1	6.051765442	4.749778748
1381#2022-03-25	118.04873657226562	109.625	77.9203109741211	72	16.03106117248535	19.130409240722656	13.018620491027832	7.787440776824951	0	0	1	1	8.423736572	5.920310974
1381#2022-03-25	114.97824096679688	109.625	74.7042236328125	72	15.653219223022461	19.130409240722656	10.325809478759766	7.787440776824951	0	0	1	1	5.353240967	2.704223633
1381#2022-03-25	117.70758819580078	109.625	76.79338836669922	72	15.859938621520996	19.130409240722656	12.557291984558105	7.787440776824951	0	0	1	1	8.082588196	4.793388367
1381#2022-03-25	117.23783874511719	109.625	77.84774780273438	72	15.861405372619629	19.130409240722656	12.870903015136719	7.787440776824951	0	0	1	1	7.612838745	5.847747803
1386#2021-07-19	132.95626831054688	138.75	84.74420928955078	98.25	17.8248291015625	6.7498087882995605	15.552072525024414	10.075514793395996	1	1	1	1	-5.793731689	-13.50579071
1386#2021-07-19	135.385009765625	138.75	80.92584991455078	98.25	19.22799301147461	6.7498087882995605	16.231746673583984	10.075514793395996	1	1	1	1	-3.364990234	-17.32415009
1386#2021-07-19	131.60716247558594	138.75	78.70044708251953	98.25	19.725292205810547	6.7498087882995605	16.727375030517578	10.075514793395996	1	1	1	1	-7.142837524	-19.54955292
1386#2021-07-19	133.13658142089844	138.75	77.50841522216797	98.25	18.444828033447266	6.7498087882995605	15.590149879455566	10.075514793395996	1	1	1	1	-5.613418579	-20.74158478
1386#2021-07-19	130.8111572265625	138.75	80.03287506103516	98.25	17.725378036499023	6.7498087882995605	15.349065780639648	10.075514793395996	1	1	1	1	-7.938842773	-18.21712494
1386#2021-07-19	129.44093322753906	138.75	79.06883239746094	98.25	17.85289764404297	6.7498087882995605	15.736270904541016	10.075514793395996	1	1	1	1	-9.309066772	-19.1811676
1386#2021-07-19	133.0767822265625	138.75	85.42725372314453	98.25	18.065656661987305	6.7498087882995605	14.97105884552002	10.075514793395996	1	1	1	1	-5.673217773	-12.82274628
1386#2021-07-19	133.73548889160156	138.75	76.6082763671875	98.25	18.279943466186523	6.7498087882995605	14.826457023620605	10.075514793395996	1	1	1	1	-5.014511108	-21.64172363
1386#2021-07-19	133.52102661132812	138.75	82.43457794189453	98.25	20.721351623535156	6.7498087882995605	18.047117233276367	10.075514793395996	1	1	1	1	-5.228973389	-15.81542206
1386#2021-07-19	131.80715942382812	138.75	86.29905700683594	98.25	17.765058517456055	6.7498087882995605	14.31573486328125	10.075514793395996	1	1	1	1	-6.942840576	-11.95094299
139#2022-05-21	121.44886779785156	129.875	63.01725769042969	56.875	16.698705673217773	16.598487854003906	8.816483497619629	15.943437576293945	1	1	0	0	-8.426132202	6.14225769
139#2022-05-21	119.12592315673828	129.875	63.143863677978516	56.875	17.721242904663086	16.598487854003906	11.373807907104492	15.943437576293945	0	1	0	0	-10.74907684	6.268863678
139#2022-05-21	122.44600677490234	129.875	63.73013687133789	56.875	16.82737922668457	16.598487854003906	6.8752121925354	15.943437576293945	1	1	0	0	-7.428993225	6.855136871
139#2022-05-21	122.13074493408203	129.875	62.95148468017578	56.875	16.63312339782715	16.598487854003906	8.709933280944824	15.943437576293945	1	1	0	0	-7.744255066	6.07648468
139#2022-05-21	122.41324615478516	129.875	63.660194396972656	56.875	16.811044692993164	16.598487854003906	7.400722980499268	15.943437576293945	1	1	0	0	-7.461753845	6.785194397
139#2022-05-21	120.91360473632812	129.875	62.697078704833984	56.875	18.41005516052246	16.598487854003906	11.146954536437988	15.943437576293945	1	1	0	0	-8.961395264	5.822078705
139#2022-05-21	122.1397476196289	129.875	64.32273864746094	56.875	16.66927146911621	16.598487854003906	8.078325271606445	15.943437576293945	1	1	0	0	-7.73525238	7.447738647
139#2022-05-21	120.67680358886719	129.875	63.473148345947266	56.875	16.86616325378418	16.598487854003906	9.154417991638184	15.943437576293945	1	1	0	0	-9.198196411	6.598148346
139#2022-05-21	121.11209869384766	129.875	62.55905532836914	56.875	17.85541343688965	16.598487854003906	10.083169937133789	15.943437576293945	1	1	0	0	-8.762901306	5.684055328
139#2022-05-21	122.36743927001953	129.875	63.50536346435547	56.875	16.56678009033203	16.598487854003906	8.508254051208496	15.943437576293945	1	1	0	0	-7.50756073	6.630363464
14#2022-12-05	108.81586456298828	88.625	65.77513885498047	53.375	16.684377670288086	9.62390422821045	12.792088508605957	6.847460746765137	0	0	0	0	20.19086456	12.40013885
14#2022-12-05	103.91309356689453	88.625	58.03626251220703	53.375	16.74146842956543	9.62390422821045	13.904772758483887	6.847460746765137	0	0	0	0	15.28809357	4.661262512
14#2022-12-05	108.94471740722656	88.625	65.28050994873047	53.375	16.890695571899414	9.62390422821045	14.122415542602539	6.847460746765137	0	0	0	0	20.31971741	11.90550995
14#2022-12-05	111.30662536621094	88.625	67.0560531616211	53.375	16.34084701538086	9.62390422821045	12.86181641	6.847460746765137	0	0	0	0	22.68162537	13.68105316
14#2022-12-05	106.61734008789062	88.625	58.874629974365234	53.375	16.8289737701416	9.62390422821045	14.632247924804688	6.847460746765137	0	0	0	0	17.99234009	5.499629974
14#2022-12-05	107.72852325439453	88.625	63.67490768432617	53.375	16.939403533935547	9.62390422821045	14.143282890319824	6.847460746765137	0	0	0	0	19.10352325	10.29990768
14#2022-12-05	105.0701904296875	88.625	62.472381591796875	53.375	16.988723754882812	9.62390422821045	14.742018699645996	6.847460746765137	0	0	0	0	16.44519043	9.097381592
14#2022-12-05	107.92033386230469	88.625	65.47464752197266	53.375	17.308366775512695	9.62390422821045	15.213862419128418	6.847460746765137	0	0	0	0	19.29533386	12.09964752
14#2022-12-05	105.76306915283203	88.625	58.598426818847656	53.375	16.969472885131836	9.62390422821045	14.615571975708008	6.847460746765137	0	0	0	0	17.13806915	5.223426819
14#2022-12-05	111.6255874633789	88.625	65.69061279296875	53.375	16.797163009643555	9.62390422821045	14.688117027282715	6.847460746765137	0	0	0	0	23.00058746	12.31561279
1404#2022-05-26	113.48942565917969	106.625	74.04228210449219	66.625	17.420429229736328	4.386071681976318	9.966272354125977	3.9054996967315674	0	0	1	0	6.864425659	7.417282104
1404#2022-05-26	112.48326873779297	106.625	73.13672637939453	66.625	17.500383377075195	4.386071681976318	8.920559883117676	3.9054996967315674	0	0	1	0	5.858268738	6.511726379
1404#2022-05-26	112.96104431152344	106.625	73.1795425415039	66.625	17.373552322387695	4.386071681976318	8.690858840942383	3.9054996967315674	0	0	1	0	6.336044312	6.554542542
1404#2022-05-26	110.65868377685547	106.625	73.35591125488281	66.625	18.11961555480957	4.386071681976318	11.04641342163086	3.9054996967315674	0	0	1	0	4.033683777	6.730911255
1404#2022-05-26	110.93457794189453	106.625	72.66595458984375	66.625	17.186189651489258	4.386071681976318	10.927186965942383	3.9054996967315674	0	0	1	0	4.309577942	6.04095459
1404#2022-05-26	113.81156158447266	106.625	73.90579223632812	66.625	17.097867965698242	4.386071681976318	9.978178977966309	3.9054996967315674	0	0	1	0	7.186561584	7.280792236
1404#2022-05-26	111.43573760986328	106.625	73.27629089355469	66.625	17.389366149902344	4.386071681976318	10.694544792175293	3.9054996967315674	0	0	1	0	4.81073761	6.651290894
1404#2022-05-26	113.90506744384766	106.625	73.8793716430664	66.625	17.13332176208496	4.386071681976318	9.326905250549316	3.9054996967315674	0	0	1	0	7.280067444	7.254371643
1404#2022-05-26	112.31525421142578	106.625	74.6017837524414	66.625	17.6754093170166	4.386071681976318	11.502633094787598	3.9054996967315674	0	0	1	0	5.690254211	7.976783752
1404#2022-05-26	110.3385238647461	106.625	71.89057159423828	66.625	16.89662742614746	4.386071681976318	10.651737213134766	3.9054996967315674	0	0	1	0	3.713523865	5.265571594
1411#2022-10-19	115.47544860839844	128.125	62.34661102294922	72.75	16.406082153320312	9.81285572052002	13.741310119628906	8.44145679473877	0	1	0	1	-12.64955139	-10.40338898
1411#2022-10-19	113.91221618652344	128.125	66.72119141	72.75	16.348499298095703	9.81285572052002	12.181882858276367	8.44145679473877	0	1	0	1	-14.21278381	-6.02880859
1411#2022-10-19	111.46337127685547	128.125	63.99991989135742	72.75	16.093069076538086	9.81285572052002	15.753860473632812	8.44145679473877	0	1	0	1	-16.66162872	-8.750080109
1411#2022-10-19	116.55829620361328	128.125	67.05035400390625	72.75	16.71171760559082	9.81285572052002	11.311357498168945	8.44145679473877	0	1	0	1	-11.5667038	-5.699645996
1411#2022-10-19	112.71884155273438	128.125	67.31288146972656	72.75	16.241004943847656	9.81285572052002	13.466160774230957	8.44145679473877	0	1	0	1	-15.40615845	-5.43711853
1411#2022-10-19	110.74396514892578	128.125	64.69307708740234	72.75	16.023075103759766	9.81285572052002	15.827320098876953	8.44145679473877	0	1	0	1	-17.38103485	-8.056922913
1411#2022-10-19	116.71866607666016	128.125	64.97932434082031	72.75	16.342296600341797	9.81285572052002	11.688979148864746	8.44145679473877	0	1	0	1	-11.40633392	-7.770675659
1411#2022-10-19	114.22362518310547	128.125	64.10198974609375	72.75	16.210798263549805	9.81285572052002	13.060115814208984	8.44145679473877	0	1	0	1	-13.90137482	-8.648010254
1411#2022-10-19	119.44580078125	128.125	68.514404296875	72.75	17.342344284057617	9.81285572052002	10.9849271774292	8.44145679473877	0	1	0	1	-8.679199219	-4.235595703
1411#2022-10-19	115.73644256591797	128.125	64.51238250732422	72.75	16.31492042541504	9.81285572052002	12.757710456848145	8.44145679473877	0	1	0	1	-12.38855743	-8.237617493
1435#2021-01-01	122.6242446899414	115.875	68.01347351074219	72.875	18.11286163330078	11.464380264282227	7.937809944152832	11.588438034057617	1	0	0	1	6.74924469	-4.861526489
1435#2021-01-01	121.71809387207031	115.875	68.38095092773438	72.875	18.061006546020508	11.464380264282227	6.464080333709717	11.588438034057617	1	0	0	1	5.843093872	-4.494049072
1435#2021-01-01	125.8918685913086	115.875	69.55142211914062	72.875	19.169071197509766	11.464380264282227	11.714859962463379	11.588438034057617	1	0	0	1	10.01686859	-3.323577881
1435#2021-01-01	132.32424926757812	115.875	70.35428619384766	72.875	19.98550033569336	11.464380264282227	12.850296974182129	11.588438034057617	1	0	1	1	16.44924927	-2.520713806
1435#2021-01-01	123.90877532958984	115.875	67.15290069580078	72.875	19.131427764892578	11.464380264282227	10.9542236328125	11.588438034057617	1	0	0	1	8.03377533	-5.722099304
1435#2021-01-01	123.23272705078125	115.875	68.07040405273438	72.875	18.489004135131836	11.464380264282227	10.50759506225586	11.588438034057617	1	0	0	1	7.357727051	-4.804595947
1435#2021-01-01	120.65177917480469	115.875	67.38345336914062	72.875	17.84947395324707	11.464380264282227	8.927916526794434	11.588438034057617	1	0	0	1	4.776779175	-5.491546631
1435#2021-01-01	121.2002944946289	115.875	67.9444580078125	72.875	17.770727157592773	11.464380264282227	8.642721176147461	11.588438034057617	1	0	0	1	5.325294495	-4.930541992
1435#2021-01-01	125.3182144165039	115.875	68.4096450805664	72.875	18.38953399658203	11.464380264282227	10.494462966918945	11.588438034057617	1	0	0	1	9.443214417	-4.465354919
1435#2021-01-01	122.5746078491211	115.875	68.03095245361328	72.875	18.16904640197754	11.464380264282227	7.339226722717285	11.588438034057617	1	0	0	1	6.699607849	-4.844047546
1469#2021-01-16	118.50215911865234	120.875	73.45532989501953	68.875	17.246896743774414	3.3943912982940674	9.522150993347168	4.571305274963379	0	1	1	0	-2.372840881	4.580329895
1469#2021-01-16	119.06657409667969	120.875	73.4410629272461	68.875	17.700891494750977	3.3943912982940674	8.40289306640625	4.571305274963379	0	1	1	0	-1.808425903	4.566062927
1469#2021-01-16	124.02363586425781	120.875	73.6511459350586	68.875	17.624393463134766	3.3943912982940674	8.731635093688965	4.571305274963379	1	1	1	0	3.148635864	4.776145935
1469#2021-01-16	124.83090209960938	120.875	73.39521789550781	68.875	17.512113571166992	3.3943912982940674	9.467080116271973	4.571305274963379	1	1	1	0	3.9559021	4.520217896
1469#2021-01-16	123.15911865234375	120.875	73.96239471435547	68.875	17.197153091430664	3.3943912982940674	10.289557456970215	4.571305274963379	1	1	1	0	2.284118652	5.087394714
1469#2021-01-16	125.95140838623047	120.875	74.55821228027344	68.875	17.445756912231445	3.3943912982940674	11.069748878479004	4.571305274963379	1	1	1	0	5.076408386	5.68321228
1469#2021-01-16	123.84686279296875	120.875	73.8245849609375	68.875	17.11516571044922	3.3943912982940674	10.764976501464844	4.571305274963379	1	1	1	0	2.971862793	4.949584961
1469#2021-01-16	123.57833862304688	120.875	73.85870361328125	68.875	17.440523147583008	3.3943912982940674	9.424789428710938	4.571305274963379	1	1	1	0	2.703338623	4.983703613
1469#2021-01-16	122.09846496582031	120.875	73.95568084716797	68.875	17.202877044677734	3.3943912982940674	10.588810920715332	4.571305274963379	1	1	1	0	1.223464966	5.080680847
1469#2021-01-16	119.62796783447266	120.875	72.46733093261719	68.875	16.83950424194336	3.3943912982940674	10.220233917236328	4.571305274963379	0	1	1	0	-1.247032166	3.592330933
147#2021-03-25	146.0338134765625	160.75	83.23236846923828	87.125	19.541545867919922	26.64518165588379	14.981122016906738	6.672591209411621	1	1	1	1	-14.71618652	-3.892631531
147#2021-03-25	139.24610900878906	160.75	77.88661193847656	87.125	19.750391006469727	26.64518165588379	14.978078842163086	6.672591209411621	1	1	1	1	-21.50389099	-9.238388062
147#2021-03-25	140.9630584716797	160.75	80.11032104492188	87.125	19.874773025512695	26.64518165588379	14.955681800842285	6.672591209411621	1	1	1	1	-19.78694153	-7.014678955
147#2021-03-25	140.61434936523438	160.75	78.94003295898438	87.125	20.041629791259766	26.64518165588379	14.803266525268555	6.672591209411621	1	1	1	1	-20.13565063	-8.184967041
147#2021-03-25	151.59567260742188	160.75	86.9604721069336	87.125	19.431543350219727	26.64518165588379	14.535262107849121	6.672591209411621	1	1	1	1	-9.154327393	-0.164527893
147#2021-03-25	143.94435119628906	160.75	80.88084411621094	87.125	19.856420516967773	26.64518165588379	14.967257499694824	6.672591209411621	1	1	1	1	-16.8056488	-6.244155884
147#2021-03-25	146.52914428710938	160.75	80.7823486328125	87.125	20.088090896606445	26.64518165588379	14.988859176635742	6.672591209411621	1	1	1	1	-14.22085571	-6.342651367
147#2021-03-25	149.5054473876953	160.75	84.93619537353516	87.125	19.617013931274414	26.64518165588379	14.91305160522461	6.672591209411621	1	1	1	1	-11.24455261	-2.188804626
147#2021-03-25	141.52186584472656	160.75	78.50482177734375	87.125	20.01520347595215	26.64518165588379	14.747376441955566	6.672591209411621	1	1	1	1	-19.22813416	-8.620178223
147#2021-03-25	140.12838745117188	160.75	77.84066009521484	87.125	19.914505004882812	26.64518165588379	14.719364166259766	6.672591209411621	1	1	1	1	-20.62161255	-9.284339905
1472#2021-02-04	139.6942901611328	142.375	88.13301086425781	91	19.56949806213379	9.231701850891113	15.91214370727539	7.089088439941406	1	1	1	1	-2.680709839	-2.866989136
1472#2021-02-04	135.30117797851562	142.375	79.61048889160156	91	18.80961799621582	9.231701850891113	15.237789154052734	7.089088439941406	1	1	1	1	-7.073822021	-11.38951111
1472#2021-02-04	139.67764282226562	142.375	84.61082458496094	91	21.323894500732422	9.231701850891113	17.093584060668945	7.089088439941406	1	1	1	1	-2.697357178	-6.389175415
1472#2021-02-04	140.4562225341797	142.375	87.84644317626953	91	19.999603271484375	9.231701850891113	16.41408348083496	7.089088439941406	1	1	1	1	-1.918777466	-3.153556824
1472#2021-02-04	136.21737670898438	142.375	79.75889587402344	91	18.65716552734375	9.231701850891113	14.097624778747559	7.089088439941406	1	1	1	1	-6.157623291	-11.24110413
1472#2021-02-04	139.57957458496094	142.375	84.12139892578125	91	20.709535598754883	9.231701850891113	16.487470626831055	7.089088439941406	1	1	1	1	-2.795425415	-6.878601074
1472#2021-02-04	134.67726135253906	142.375	83.81645202636719	91	18.744304656982422	9.231701850891113	14.550912857055664	7.089088439941406	1	1	1	1	-7.697738647	-7.183547974
1472#2021-02-04	132.80096435546875	142.375	82.89491271972656	91	18.513593673706055	9.231701850891113	15.494086265563965	7.089088439941406	1	1	1	1	-9.574035645	-8.10508728
1472#2021-02-04	140.09371948242188	142.375	87.89949035644531	91	19.265565872192383	9.231701850891113	15.402979850769043	7.089088439941406	1	1	1	1	-2.281280518	-3.100509644
1472#2021-02-04	133.6888885498047	142.375	83.46730041503906	91	18.321325302124023	9.231701850891113	14.510040283203125	7.089088439941406	1	1	1	1	-8.68611145	-7.532699585
1506#2021-02-19	116.9747543334961	122.625	62.78235626220703	61.75	17.453784942626953	15.074665069580078	18.119234085083008	15.508623123168945	0	1	0	0	-5.650245667	1.032356262
1506#2021-02-19	112.12351989746094	122.625	59.592254638671875	61.75	17.868921279907227	15.074665069580078	19.38990020751953	15.508623123168945	0	1	0	0	-10.5014801	-2.157745361
1506#2021-02-19	111.84857177734375	122.625	58.53270721435547	61.75	17.956302642822266	15.074665069580078	17.97083282470703	15.508623123168945	0	1	0	0	-10.77642822	-3.217292786
1506#2021-02-19	110.50214385986328	122.625	58.714656829833984	61.75	17.990053176879883	15.074665069580078	18.288366317749023	15.508623123168945	0	1	0	0	-12.12285614	-3.03534317
1506#2021-02-19	111.14342498779297	122.625	59.427978515625	61.75	17.94740867614746	15.074665069580078	19.07519531	15.508623123168945	0	1	0	0	-11.48157501	-2.322021484
1506#2021-02-19	115.52191162109375	122.625	61.4664306640625	61.75	17.47874641418457	15.074665069580078	18.959562301635742	15.508623123168945	0	1	0	0	-7.103088379	-0.283569336
1506#2021-02-19	120.2195053100586	122.625	58.07271957397461	61.75	17.213167190551758	15.074665069580078	18.57518768310547	15.508623123168945	1	1	0	0	-2.40549469	-3.677280426
1506#2021-02-19	111.5950927734375	122.625	58.86118698120117	61.75	17.92527961730957	15.074665069580078	18.592296600341797	15.508623123168945	0	1	0	0	-11.02990723	-2.888813019
1506#2021-02-19	111.52181243896484	122.625	58.36726760864258	61.75	17.943294525146484	15.074665069580078	17.782045364379883	15.508623123168945	0	1	0	0	-11.10318756	-3.382732391
1506#2021-02-19	117.00009155273438	122.625	62.56561279296875	61.75	17.451372146606445	15.074665069580078	18.087177276611328	15.508623123168945	0	1	0	0	-5.624908447	0.815612793
1513#2021-02-22	112.17507934570312	127.625	71.64769744873047	79.125	17.075777053833008	16.043123245239258	15.866911888122559	9.290495872497559	0	1	1	1	-15.44992065	-7.477302551
1513#2021-02-22	128.4690704345703	127.625	79.73451232910156	79.125	18.29775619506836	16.043123245239258	13.5316162109375	9.290495872497559	1	1	1	1	0.844070435	0.609512329
1513#2021-02-22	125.41055297851562	127.625	78.31000518798828	79.125	16.98925018310547	16.043123245239258	13.388187408447266	9.290495872497559	1	1	1	1	-2.214447021	-0.814994812
1513#2021-02-22	115.38957977294922	127.625	72.4726791381836	79.125	17.651451110839844	16.043123245239258	15.61995792388916	9.290495872497559	0	1	1	1	-12.23542023	-6.652320862
1513#2021-02-22	121.53106689453125	127.625	74.99414825439453	79.125	16.982946395874023	16.043123245239258	13.985596656799316	9.290495872497559	1	1	1	1	-6.093933105	-4.130851746
1513#2021-02-22	117.42178344726562	127.625	74.30078887939453	79.125	17.982492446899414	16.043123245239258	16.49280548095703	9.290495872497559	0	1	1	1	-10.20321655	-4.824211121
1513#2021-02-22	121.99909210205078	127.625	74.65142059326172	79.125	17.164012908935547	16.043123245239258	11.972061157226562	9.290495872497559	1	1	1	1	-5.625907898	-4.473579407
1513#2021-02-22	125.4344711303711	127.625	78.60738372802734	79.125	17.52281951904297	16.043123245239258	13.643272399902344	9.290495872497559	1	1	1	1	-2.19052887	-0.517616272
1513#2021-02-22	121.38268280029297	127.625	73.91329956054688	79.125	17.233877182006836	16.043123245239258	11.735085487365723	9.290495872497559	1	1	1	1	-6.2423172	-5.211700439
1513#2021-02-22	128.5093536376953	127.625	79.34123229980469	79.125	18.23198699951172	16.043123245239258	13.748109817504883	9.290495872497559	1	1	1	1	0.884353638	0.2162323
1528#2021-02-26	134.16818237304688	142.625	92.33432006835938	93	16.105981826782227	13.421688079833984	12.147780418395996	4.82028341293335	1	1	1	1	-8.456817627	-0.665679932
1528#2021-02-26	137.2425079345703	142.625	93.46537017822266	93	17.331424713134766	13.421688079833984	14.764876365661621	4.82028341293335	1	1	1	1	-5.382492065	0.465370178
1528#2021-02-26	138.5753936767578	142.625	93.9034194946289	93	17.416671752929688	13.421688079833984	15.653083801269531	4.82028341293335	1	1	1	1	-4.049606323	0.903419495
1528#2021-02-26	136.307373046875	142.625	93.83592224121094	93	16.5927677154541	13.421688079833984	12.197000503540039	4.82028341293335	1	1	1	1	-6.317626953	0.835922241
1528#2021-02-26	135.01641845703125	142.625	92.3208236694336	93	16.751466751098633	13.421688079833984	13.737634658813477	4.82028341293335	1	1	1	1	-7.608581543	-0.679176331
1528#2021-02-26	136.44444274902344	142.625	93.5369873046875	93	16.891897201538086	13.421688079833984	12.636393547058105	4.82028341293335	1	1	1	1	-6.180557251	0.536987305
1528#2021-02-26	137.88597106933594	142.625	93.68097686767578	93	17.364337921142578	13.421688079833984	14.564638137817383	4.82028341293335	1	1	1	1	-4.739028931	0.680976868
1528#2021-02-26	138.538330078125	142.625	93.99171447753906	93	17.222885131835938	13.421688079833984	16.457033157348633	4.82028341293335	1	1	1	1	-4.086669922	0.991714478
1528#2021-02-26	139.26805114746094	142.625	94.59539794921875	93	17.47075080871582	13.421688079833984	14.203749656677246	4.82028341293335	1	1	1	1	-3.356948853	1.595397949
1528#2021-02-26	134.95079040527344	142.625	92.33590698242188	93	16.960390090942383	13.421688079833984	13.94943904876709	4.82028341293335	1	1	1	1	-7.674209595	-0.664093018
1540#2021-03-01	137.8765106201172	135.875	82.01725769042969	77.875	19.298227310180664	12.205854415893555	18.73196792602539	8.029145240783691	1	1	1	1	2.00151062	4.14225769
1540#2021-03-01	139.03451538085938	135.875	81.64816284179688	77.875	18.230958938598633	12.205854415893555	18.7374210357666	8.029145240783691	1	1	1	1	3.159515381	3.773162842
1540#2021-03-01	141.95765686035156	135.875	86.30461120605469	77.875	19.666059494018555	12.205854415893555	17.786909103393555	8.029145240783691	1	1	1	1	6.08265686	8.429611206
1540#2021-03-01	140.64678955078125	135.875	82.36566925048828	77.875	18.771100997924805	12.205854415893555	18.609172821044922	8.029145240783691	1	1	1	1	4.771789551	4.49066925
1540#2021-03-01	143.91668701171875	135.875	87.93029022216797	77.875	19.532989501953125	12.205854415893555	17.577796936035156	8.029145240783691	1	1	1	1	8.041687012	10.05529022
1540#2021-03-01	138.6363525390625	135.875	84.14871978759766	77.875	19.670896530151367	12.205854415893555	18.096336364746094	8.029145240783691	1	1	1	1	2.761352539	6.273719788
1540#2021-03-01	134.9570313	135.875	74.87643432617188	77.875	19.193941116333008	12.205854415893555	18.093416213989258	8.029145240783691	1	1	1	1	-0.9179687	-2.998565674
1540#2021-03-01	142.64501953125	135.875	85.40287780761719	77.875	19.612646102905273	12.205854415893555	18.241315841674805	8.029145240783691	1	1	1	1	6.770019531	7.527877808
1540#2021-03-01	139.46585083007812	135.875	81.3178939819336	77.875	19.975263595581055	12.205854415893555	18.16246223449707	8.029145240783691	1	1	1	1	3.59085083	3.442893982
1540#2021-03-01	137.76416015625	135.875	81.40355682373047	77.875	19.33511734008789	12.205854415893555	18.67152214050293	8.029145240783691	1	1	1	1	1.889160156	3.528556824
1545#2021-03-02	116.04833221435547	122.25	70.93428802490234	76.625	16.309709548950195	13.859172821044922	10.685831069946289	12.003427505493164	0	1	1	1	-6.201667786	-5.690711975
1545#2021-03-02	116.36250305175781	122.25	74.26937103271484	76.625	17.088584899902344	13.859172821044922	13.213316917419434	12.003427505493164	0	1	1	1	-5.887496948	-2.355628967
1545#2021-03-02	117.1682357788086	122.25	74.66252136230469	76.625	16.490007400512695	13.859172821044922	12.653108596801758	12.003427505493164	0	1	1	1	-5.081764221	-1.962478638
1545#2021-03-02	118.96766662597656	122.25	74.82306671142578	76.625	16.39160156	13.859172821044922	11.967546463012695	12.003427505493164	0	1	1	1	-3.282333374	-1.801933289
1545#2021-03-02	115.89484405517578	122.25	73.06587219238281	76.625	15.537967681884766	13.859172821044922	10.440977096557617	12.003427505493164	0	1	1	1	-6.355155945	-3.559127808
1545#2021-03-02	116.37413787841797	122.25	72.9505386352539	76.625	15.650203704833984	13.859172821044922	10.554112434387207	12.003427505493164	0	1	1	1	-5.875862122	-3.674461365
1545#2021-03-02	117.603271484375	122.25	74.73868560791016	76.625	15.92269515991211	13.859172821044922	11.206753730773926	12.003427505493164	0	1	1	1	-4.646728516	-1.886314392
1545#2021-03-02	116.69497680664062	122.25	73.49852752685547	76.625	15.889841079711914	13.859172821044922	10.949748039245605	12.003427505493164	0	1	1	1	-5.555023193	-3.126472473
1545#2021-03-02	116.59317779541016	122.25	72.61811065673828	76.625	15.874147415161133	13.859172821044922	10.262335777282715	12.003427505493164	0	1	1	1	-5.656822205	-4.006889343
1545#2021-03-02	116.52352142333984	122.25	71.80499267578125	76.625	16.234695434570312	13.859172821044922	10.831037521362305	12.003427505493164	0	1	1	1	-5.726478577	-4.820007324
1548#2021-03-03	130.68772888183594	133.625	58.110107421875	62.5	20.490467071533203	4.933069229125977	13.514720916748047	3.1603569984436035	1	1	0	0	-2.937271118	-4.389892578
1548#2021-03-03	130.6598663330078	133.625	58.65544128417969	62.5	20.126026153564453	4.933069229125977	13.741533279418945	3.1603569984436035	1	1	0	0	-2.965133667	-3.844558716
1548#2021-03-03	121.61920928955078	133.625	56.97951889038086	62.5	18.383651733398438	4.933069229125977	12.99826431274414	3.1603569984436035	1	1	0	0	-12.00579071	-5.52048111
1548#2021-03-03	118.73027038574219	133.625	56.618309020996094	62.5	18.83712387084961	4.933069229125977	13.357165336608887	3.1603569984436035	0	1	0	0	-14.89472961	-5.881690979
1548#2021-03-03	121.18763732910156	133.625	56.57129669189453	62.5	18.575767517089844	4.933069229125977	13.319692611694336	3.1603569984436035	1	1	0	0	-12.43736267	-5.928703308
1548#2021-03-03	126.60154724121094	133.625	57.12514114379883	62.5	20.418237686157227	4.933069229125977	13.21802806854248	3.1603569984436035	1	1	0	0	-7.023452759	-5.374858856
1548#2021-03-03	122.244384765625	133.625	56.093021392822266	62.5	19.021224975585938	4.933069229125977	12.560526847839355	3.1603569984436035	1	1	0	0	-11.38061523	-6.406978607
1548#2021-03-03	121.32091522216797	133.625	56.41801834106445	62.5	18.61656951904297	4.933069229125977	11.757068634033203	3.1603569984436035	1	1	0	0	-12.30408478	-6.081981659
1548#2021-03-03	124.9212875366211	133.625	57.59599685668945	62.5	19.649141311645508	4.933069229125977	13.657289505004883	3.1603569984436035	1	1	0	0	-8.703712463	-4.904003143
1548#2021-03-03	118.96965789794922	133.625	56.23210144042969	62.5	18.51354217529297	4.933069229125977	13.171002388000488	3.1603569984436035	0	1	0	0	-14.6553421	-6.26789856
1555#2021-03-04	129.16409301757812	125.625	83.90980529785156	78.25	16.7247371673584	14.5228853225708	13.01121711730957	11.324789047241211	1	1	1	1	3.539093018	5.659805298
1555#2021-03-04	125.7735824584961	125.625	83.1678466796875	78.25	17.248750686645508	14.5228853225708	14.0770902633667	11.324789047241211	1	1	1	1	0.148582458	4.91784668
1555#2021-03-04	126.16679382324219	125.625	82.94136047363281	78.25	17.418054580688477	14.5228853225708	14.362055778503418	11.324789047241211	1	1	1	1	0.541793823	4.691360474
1555#2021-03-04	127.38944244384766	125.625	83.48739624023438	78.25	16.91026496887207	14.5228853225708	13.175006866455078	11.324789047241211	1	1	1	1	1.764442444	5.23739624
1555#2021-03-04	121.99755096435547	125.625	80.96984100341797	78.25	17.15941619873047	14.5228853225708	14.608757972717285	11.324789047241211	1	1	1	1	-3.627449036	2.719841003
1555#2021-03-04	125.57860565185547	125.625	82.8858642578125	78.25	16.817920684814453	14.5228853225708	13.044280052185059	11.324789047241211	1	1	1	1	-0.046394348	4.635864258
1555#2021-03-04	127.95985412597656	125.625	83.64788055419922	78.25	17.11310577392578	14.5228853225708	13.702462196350098	11.324789047241211	1	1	1	1	2.334854126	5.397880554
1555#2021-03-04	130.776611328125	125.625	84.0118408203125	78.25	17.456432342529297	14.5228853225708	14.050862312316895	11.324789047241211	1	1	1	1	5.151611328	5.76184082
1555#2021-03-04	124.1171646118164	125.625	81.04534912109375	78.25	16.935821533203125	14.5228853225708	14.312561988830566	11.324789047241211	1	1	1	1	-1.507835388	2.795349121
1555#2021-03-04	127.15322875976562	125.625	80.63294219970703	78.25	17.584304809570312	14.5228853225708	14.790212631225586	11.324789047241211	1	1	1	1	1.52822876	2.3829422
1557#2021-03-04	119.0189208984375	115.625	67.84608459472656	62.75	18.25450897216797	15.0698881149292	19.168556213378906	6.906108856201172	0	0	0	0	3.393920898	5.096084595
1557#2021-03-04	119.29247283935547	115.625	65.26931762695312	62.75	17.042211532592773	15.0698881149292	17.357318878173828	6.906108856201172	0	0	0	0	3.667472839	2.519317627
1557#2021-03-04	118.7750473022461	115.625	66.10965728759766	62.75	17.247852325439453	15.0698881149292	18.07366371154785	6.906108856201172	0	0	0	0	3.150047302	3.359657288
1557#2021-03-04	118.72222137451172	115.625	65.60987854003906	62.75	17.09880828857422	15.0698881149292	17.81451416015625	6.906108856201172	0	0	0	0	3.097221375	2.85987854
1557#2021-03-04	118.798095703125	115.625	66.48953247070312	62.75	17.45753288269043	15.0698881149292	18.36019515991211	6.906108856201172	0	0	0	0	3.173095703	3.739532471
1557#2021-03-04	118.60253143310547	115.625	66.48461151123047	62.75	17.41770362854004	15.0698881149292	18.417320251464844	6.906108856201172	0	0	0	0	2.977531433	3.734611511
1557#2021-03-04	120.42859649658203	115.625	64.87494659423828	62.75	17.026411056518555	15.0698881149292	16.628759384155273	6.906108856201172	1	0	0	0	4.803596497	2.124946594
1557#2021-03-04	119.9333267211914	115.625	65.44703674316406	62.75	17.197120666503906	15.0698881149292	17.222410202026367	6.906108856201172	0	0	0	0	4.308326721	2.697036743
1557#2021-03-04	119.74691772460938	115.625	66.08207702636719	62.75	17.491073608398438	15.0698881149292	17.845468521118164	6.906108856201172	0	0	0	0	4.121917725	3.332077026
1557#2021-03-04	122.70531463623047	115.625	66.97266387939453	62.75	18.202058792114258	15.0698881149292	17.642988204956055	6.906108856201172	1	0	0	0	7.080314636	4.222663879
1572#2021-03-06	112.82463073730469	126.125	64.09749603271484	69.25	18.84698486328125	13.541364669799805	16.421566009521484	14.878292083740234	0	1	0	0	-13.30036926	-5.152503967
1572#2021-03-06	114.8111572265625	126.125	65.2150650024414	69.25	18.806884765625	13.541364669799805	15.249442100524902	14.878292083740234	0	1	0	0	-11.31384277	-4.034934998
1572#2021-03-06	112.08655548095703	126.125	67.18638610839844	69.25	18.943023681640625	13.541364669799805	17.426362991333008	14.878292083740234	0	1	0	0	-14.03844452	-2.063613892
1572#2021-03-06	111.94554901123047	126.125	68.67413330078125	69.25	19.726409912109375	13.541364669799805	18.083219528198242	14.878292083740234	0	1	0	0	-14.17945099	-0.575866699
1572#2021-03-06	113.20259094238281	126.125	67.00062561035156	69.25	18.70949363708496	13.541364669799805	16.51759910583496	14.878292083740234	0	1	0	0	-12.92240906	-2.24937439
1572#2021-03-06	113.90595245361328	126.125	65.9847412109375	69.25	19.383325576782227	13.541364669799805	16.15946388244629	14.878292083740234	0	1	0	0	-12.21904755	-3.265258789
1572#2021-03-06	111.67588806152344	126.125	68.44966125488281	69.25	18.0804443359375	13.541364669799805	16.33880615234375	14.878292083740234	0	1	0	0	-14.44911194	-0.800338745
1572#2021-03-06	110.81310272216797	126.125	60.98866653442383	69.25	19.093412399291992	13.541364669799805	16.116130828857422	14.878292083740234	0	1	0	0	-15.31189728	-8.261333466
1572#2021-03-06	111.1168441772461	126.125	67.92086791992188	69.25	19.6763858795166	13.541364669799805	19.5454158782959	14.878292083740234	0	1	0	0	-15.00815582	-1.32913208
1572#2021-03-06	112.73064422607422	126.125	67.34056091308594	69.25	18.89188003540039	13.541364669799805	17.103111267089844	14.878292083740234	0	1	0	0	-13.39435577	-1.909439087
1577#2021-03-08	147.85855102539062	142.875	94.39186096191406	92.625	18.57632064819336	1.247658610343933	17.6895809173584	3.961531400680542	1	1	1	1	4.983551025	1.766860962
1577#2021-03-08	148.24720764160156	142.875	95.54914855957031	92.625	18.333372116088867	1.247658610343933	17.082786560058594	3.961531400680542	1	1	1	1	5.372207642	2.92414856
1577#2021-03-08	148.85989379882812	142.875	96.44678497314453	92.625	18.257667541503906	1.247658610343933	16.484155654907227	3.961531400680542	1	1	1	1	5.984893799	3.821784973
1577#2021-03-08	143.05792236328125	142.875	88.86505889892578	92.625	18.81426429748535	1.247658610343933	16.666868209838867	3.961531400680542	1	1	1	1	0.182922363	-3.759941101
1577#2021-03-08	147.40289306640625	142.875	93.79053497314453	92.625	18.523414611816406	1.247658610343933	16.779186248779297	3.961531400680542	1	1	1	1	4.527893066	1.165534973
1577#2021-03-08	152.30857849121094	142.875	98.56751251220703	92.625	18.461244583129883	1.247658610343933	17.24483871459961	3.961531400680542	1	1	1	1	9.433578491	5.942512512
1577#2021-03-08	149.9781494140625	142.875	96.02173614501953	92.625	18.035856246948242	1.247658610343933	18.340993881225586	3.961531400680542	1	1	1	1	7.103149414	3.396736145
1577#2021-03-08	149.1251983642578	142.875	95.82059478759766	92.625	18.403095245361328	1.247658610343933	17.108665466308594	3.961531400680542	1	1	1	1	6.250198364	3.195594788
1577#2021-03-08	150.92059326171875	142.875	97.0880355834961	92.625	18.396991729736328	1.247658610343933	17.500396728515625	3.961531400680542	1	1	1	1	8.045593262	4.463035583
1577#2021-03-08	143.70164489746094	142.875	90.68120574951172	92.625	18.7185001373291	1.247658610343933	17.169172286987305	3.961531400680542	1	1	1	1	0.826644897	-1.94379425
158#2021-03-24	138.57638549804688	158.625	88.45181274414062	91.625	17.754711151123047	24.863197326660156	14.326845169067383	11.604240417480469	1	1	1	1	-20.0486145	-3.173187256
158#2021-03-24	139.0121612548828	158.625	90.98546600341797	91.625	17.141695022583008	24.863197326660156	13.123516082763672	11.604240417480469	1	1	1	1	-19.61283875	-0.639533997
158#2021-03-24	138.3310547	158.625	88.06131744384766	91.625	18.05482292175293	24.863197326660156	14.8988676071167	11.604240417480469	1	1	1	1	-20.2939453	-3.563682556
158#2021-03-24	139.12005615234375	158.625	88.0624771118164	91.625	18.07417106628418	24.863197326660156	14.833045959472656	11.604240417480469	1	1	1	1	-19.50494385	-3.562522888
158#2021-03-24	140.3433380126953	158.625	88.25297546386719	91.625	17.68999481201172	24.863197326660156	13.817001342773438	11.604240417480469	1	1	1	1	-18.28166199	-3.372024536
158#2021-03-24	138.91188049316406	158.625	88.59507751464844	91.625	17.630081176757812	24.863197326660156	13.976053237915039	11.604240417480469	1	1	1	1	-19.71311951	-3.029922485
158#2021-03-24	139.4879913330078	158.625	88.8181381225586	91.625	17.580236434936523	24.863197326660156	13.965581893920898	11.604240417480469	1	1	1	1	-19.13700867	-2.806861877
158#2021-03-24	139.70187377929688	158.625	88.5145034790039	91.625	17.741086959838867	24.863197326660156	14.104354858398438	11.604240417480469	1	1	1	1	-18.92312622	-3.110496521
158#2021-03-24	138.7389678955078	158.625	91.02132415771484	91.625	17.075035095214844	24.863197326660156	13.17078685760498	11.604240417480469	1	1	1	1	-19.8860321	-0.603675842
158#2021-03-24	140.68199157714844	158.625	86.55863952636719	91.625	18.259071350097656	24.863197326660156	15.185322761535645	11.604240417480469	1	1	1	1	-17.94300842	-5.066360474
1581#2021-03-08	132.55162048339844	126.25	69.37051391601562	65.5	19.4285888671875	14.059191703796387	9.02688980102539	9.026787757873535	1	1	0	0	6.301620483	3.870513916
1581#2021-03-08	129.30410766601562	126.25	68.4522705078125	65.5	18.89736557006836	14.059191703796387	5.2632317543029785	9.026787757873535	1	1	0	0	3.054107666	2.952270508
1581#2021-03-08	133.47886657714844	126.25	68.95087432861328	65.5	19.617464065551758	14.059191703796387	9.68527603149414	9.026787757873535	1	1	0	0	7.228866577	3.450874329
1581#2021-03-08	131.62815856933594	126.25	68.84733581542969	65.5	19.350732803344727	14.059191703796387	8.709258079528809	9.026787757873535	1	1	0	0	5.378158569	3.347335815
1581#2021-03-08	136.77027893066406	126.25	69.89205932617188	65.5	20.527469635009766	14.059191703796387	11.112109184265137	9.026787757873535	1	1	0	0	10.52027893	4.392059326
1581#2021-03-08	135.02581787109375	126.25	69.40868377685547	65.5	20.225200653076172	14.059191703796387	10.625185012817383	9.026787757873535	1	1	0	0	8.775817871	3.908683777
1581#2021-03-08	131.69485473632812	126.25	69.60687255859375	65.5	19.07349967956543	14.059191703796387	7.699992656707764	9.026787757873535	1	1	0	0	5.444854736	4.106872559
1581#2021-03-08	133.31150817871094	126.25	68.88249969482422	65.5	19.500648498535156	14.059191703796387	8.706206321716309	9.026787757873535	1	1	0	0	7.061508179	3.382499695
1581#2021-03-08	132.21664428710938	126.25	68.27143096923828	65.5	19.962390899658203	14.059191703796387	10.121044158935547	9.026787757873535	1	1	0	0	5.966644287	2.771430969
1581#2021-03-08	128.9947967529297	126.25	68.88634490966797	65.5	18.873746871948242	14.059191703796387	4.092417240142822	9.026787757873535	1	1	0	0	2.744796753	3.38634491
1587#2021-01-22	148.27915954589844	128.375	71.80572509765625	75.875	20.38553237915039	8.080464363098145	12.57107162475586	9.905702590942383	1	1	1	1	19.90415955	-4.069274902
1587#2021-01-22	148.6890106201172	128.375	79.05496978759766	75.875	21.20734977722168	8.080464363098145	13.384010314941406	9.905702590942383	1	1	1	1	20.31401062	3.179969788
1587#2021-01-22	144.88632202148438	128.375	69.86190795898438	75.875	19.685274124145508	8.080464363098145	12.7559232711792	9.905702590942383	1	1	0	1	16.51132202	-6.013092041
1587#2021-01-22	152.3382110595703	128.375	76.66867065429688	75.875	21.778072357177734	8.080464363098145	13.212881088256836	9.905702590942383	1	1	1	1	23.96321106	0.793670654
1587#2021-01-22	156.4086456298828	128.375	78.0346908569336	75.875	22.506010055541992	8.080464363098145	13.263233184814453	9.905702590942383	1	1	1	1	28.03364563	2.159690857
1587#2021-01-22	151.60377502441406	128.375	72.17415618896484	75.875	21.401479721069336	8.080464363098145	12.475423812866211	9.905702590942383	1	1	1	1	23.22877502	-3.700843811
1587#2021-01-22	147.76785278320312	128.375	79.16680145263672	75.875	20.798450469970703	8.080464363098145	13.069499969482422	9.905702590942383	1	1	1	1	19.39285278	3.291801453
1587#2021-01-22	151.0600128173828	128.375	76.88056945800781	75.875	21.71854019165039	8.080464363098145	13.00334358215332	9.905702590942383	1	1	1	1	22.68501282	1.005569458
1587#2021-01-22	149.85787963867188	128.375	72.31417083740234	75.875	21.223716735839844	8.080464363098145	12.553666114807129	9.905702590942383	1	1	1	1	21.48287964	-3.560829163
1587#2021-01-22	152.33131408691406	128.375	73.05274200439453	75.875	21.47815704345703	8.080464363098145	12.517339706420898	9.905702590942383	1	1	1	1	23.95631409	-2.822257996
1614#2021-03-13	156.4698486328125	142.125	84.13037872314453	70.375	22.963459014892578	12.431811332702637	16.415040969848633	8.91750717163086	1	1	1	1	14.34484863	13.75537872
1614#2021-03-13	151.30174255371094	142.125	81.24148559570312	70.375	22.46908187866211	12.431811332702637	15.541821479797363	8.91750717163086	1	1	1	1	9.176742554	10.8664856
1614#2021-03-13	160.10951232910156	142.125	83.13081359863281	70.375	23.566524505615234	12.431811332702637	16.253555297851562	8.91750717163086	1	1	1	1	17.98451233	12.7558136
1614#2021-03-13	156.37579345703125	142.125	83.702392578125	70.375	22.741558074951172	12.431811332702637	16.480527877807617	8.91750717163086	1	1	1	1	14.25079346	13.32739258
1614#2021-03-13	159.60568237304688	142.125	82.84918212890625	70.375	22.790157318115234	12.431811332702637	16.37306785583496	8.91750717163086	1	1	1	1	17.48068237	12.47418213
1614#2021-03-13	149.1735382080078	142.125	84.31207275390625	70.375	21.56693458557129	12.431811332702637	15.957316398620605	8.91750717163086	1	1	1	1	7.048538208	13.93707275
1614#2021-03-13	160.1985321044922	142.125	84.41587829589844	70.375	24.44685173034668	12.431811332702637	16.809398651123047	8.91750717163086	1	1	1	1	18.0735321	14.0408783
1614#2021-03-13	147.1812744140625	142.125	84.78746795654297	70.375	21.17498779296875	12.431811332702637	15.861457824707031	8.91750717163086	1	1	1	1	5.056274414	14.41246796
1614#2021-03-13	149.00979614257812	142.125	81.18878936767578	70.375	21.492511749267578	12.431811332702637	15.455554008483887	8.91750717163086	1	1	1	1	6.884796143	10.81378937
1614#2021-03-13	150.15548706054688	142.125	82.78057861328125	70.375	21.885116577148438	12.431811332702637	15.827241897583008	8.91750717163086	1	1	1	1	8.030487061	12.40557861
1618#2021-03-13	141.40794372558594	130.25	71.75162506103516	59.75	18.742494583129883	16.712860107421875	14.461995124816895	8.965495109558105	1	1	1	0	11.15794373	12.00162506
1618#2021-03-13	141.69932556152344	130.25	72.7634048461914	59.75	18.937660217285156	16.712860107421875	14.529022216796875	8.965495109558105	1	1	1	0	11.44932556	13.01340485
1618#2021-03-13	141.079345703125	130.25	71.86859130859375	59.75	18.758209228515625	16.712860107421875	14.537796020507812	8.965495109558105	1	1	1	0	10.8293457	12.11859131
1618#2021-03-13	134.74253845214844	130.25	69.01800537109375	59.75	18.433759689331055	16.712860107421875	13.89197826385498	8.965495109558105	1	1	0	0	4.492538452	9.268005371
1618#2021-03-13	139.62535095214844	130.25	72.02357482910156	59.75	18.815866470336914	16.712860107421875	14.40653133392334	8.965495109558105	1	1	1	0	9.375350952	12.27357483
1618#2021-03-13	143.4091797	130.25	76.6176986694336	59.75	19.399877548217773	16.712860107421875	14.94228744506836	8.965495109558105	1	1	1	0	13.1591797	16.86769867
1618#2021-03-13	136.5863494873047	130.25	70.74781799316406	59.75	18.756441116333008	16.712860107421875	14.244451522827148	8.965495109558105	1	1	1	0	6.336349487	10.99781799
1618#2021-03-13	140.147216796875	130.25	71.3005599975586	59.75	18.66280174255371	16.712860107421875	14.449448585510254	8.965495109558105	1	1	1	0	9.897216797	11.55056
1618#2021-03-13	136.8386688232422	130.25	70.80458068847656	59.75	18.7667236328125	16.712860107421875	14.290916442871094	8.965495109558105	1	1	1	0	6.588668823	11.05458069
1618#2021-03-13	138.69674682617188	130.25	70.58928680419922	59.75	18.57162094116211	16.712860107421875	14.263386726379395	8.965495109558105	1	1	1	0	8.446746826	10.8392868
162#2022-02-17	105.12117004394531	98.375	60.26074219	61.125	17.60813331604004	7.455078601837158	13.921356201171875	7.651019096374512	0	0	0	0	6.746170044	-0.86425781
162#2022-02-17	103.7278823852539	98.375	62.84513473510742	61.125	16.60923194885254	7.455078601837158	13.49185848236084	7.651019096374512	0	0	0	0	5.352882385	1.720134735
162#2022-02-17	107.50479125976562	98.375	63.50950622558594	61.125	17.319482803344727	7.455078601837158	13.518528938293457	7.651019096374512	0	0	0	0	9.12979126	2.384506226
162#2022-02-17	104.429931640625	98.375	60.244327545166016	61.125	17.42521095275879	7.455078601837158	13.735636711120605	7.651019096374512	0	0	0	0	6.054931641	-0.880672455
162#2022-02-17	106.11199188232422	98.375	63.088592529296875	61.125	17.021394729614258	7.455078601837158	12.89565372467041	7.651019096374512	0	0	0	0	7.736991882	1.963592529
162#2022-02-17	106.35909271240234	98.375	61.170982360839844	61.125	17.283130645751953	7.455078601837158	13.990585327148438	7.651019096374512	0	0	0	0	7.984092712	0.045982361
162#2022-02-17	103.9283676147461	98.375	61.84138870239258	61.125	17.42593765258789	7.455078601837158	14.050434112548828	7.651019096374512	0	0	0	0	5.553367615	0.716388702
162#2022-02-17	105.23424530029297	98.375	62.790950775146484	61.125	16.896215438842773	7.455078601837158	12.88292121887207	7.651019096374512	0	0	0	0	6.8592453	1.665950775
162#2022-02-17	106.8070297241211	98.375	63.42797088623047	61.125	17.08848762512207	7.455078601837158	13.093942642211914	7.651019096374512	0	0	0	0	8.432029724	2.302970886
162#2022-02-17	105.13145446777344	98.375	63.11113739013672	61.125	16.809865951538086	7.455078601837158	13.136221885681152	7.651019096374512	0	0	0	0	6.756454468	1.98613739
1635#2021-03-09	106.80770874023438	101.875	68.74627685546875	59.625	16.08832550048828	5.962995529174805	12.675773620605469	5.401595115661621	0	0	0	0	4.93270874	9.121276855
1635#2021-03-09	107.02261352539062	101.875	68.98905181884766	59.625	16.452117919921875	5.962995529174805	11.760473251342773	5.401595115661621	0	0	0	0	5.147613525	9.364051819
1635#2021-03-09	110.89411926269531	101.875	70.69994354248047	59.625	15.866828918457031	5.962995529174805	11.072256088256836	5.401595115661621	0	0	1	0	9.019119263	11.07494354
1635#2021-03-09	109.58277130126953	101.875	70.22107696533203	59.625	16.04506492614746	5.962995529174805	11.186861991882324	5.401595115661621	0	0	1	0	7.707771301	10.59607697
1635#2021-03-09	109.36791229248047	101.875	70.49417877197266	59.625	16.699134826660156	5.962995529174805	11.023378372192383	5.401595115661621	0	0	1	0	7.492912292	10.86917877
1635#2021-03-09	107.56832122802734	101.875	68.72212982177734	59.625	16.05837631225586	5.962995529174805	12.68005084991455	5.401595115661621	0	0	0	0	5.693321228	9.097129822
1635#2021-03-09	106.60938262939453	101.875	68.75394439697266	59.625	16.346874237060547	5.962995529174805	14.328916549682617	5.401595115661621	0	0	0	0	4.734382629	9.128944397
1635#2021-03-09	108.80909729003906	101.875	69.45564270019531	59.625	16.38396453857422	5.962995529174805	11.200440406799316	5.401595115661621	0	0	0	0	6.93409729	9.8306427
1635#2021-03-09	106.01453399658203	101.875	67.89818572998047	59.625	16.265422821044922	5.962995529174805	12.053768157958984	5.401595115661621	0	0	0	0	4.139533997	8.27318573
1635#2021-03-09	110.49754333496094	101.875	70.38651275634766	59.625	16.01352310180664	5.962995529174805	11.509747505187988	5.401595115661621	0	0	1	0	8.622543335	10.76151276
164#2021-03-25	149.59288024902344	154	95.27849578857422	92.75	18.053438186645508	7.999914169311523	17.100418090820312	3.0539896488189697	1	1	1	1	-4.407119751	2.528495789
164#2021-03-25	147.5020751953125	154	94.16016387939453	92.75	17.30472183227539	7.999914169311523	16.985414505004883	3.0539896488189697	1	1	1	1	-6.497924805	1.410163879
164#2021-03-25	146.79412841796875	154	95.67420959472656	92.75	18.345125198364258	7.999914169311523	16.77739143371582	3.0539896488189697	1	1	1	1	-7.205871582	2.924209595
164#2021-03-25	147.44442749023438	154	95.7651138305664	92.75	18.340335845947266	7.999914169311523	16.767282485961914	3.0539896488189697	1	1	1	1	-6.55557251	3.015113831
164#2021-03-25	146.21209716796875	154	96.1646728515625	92.75	18.558809280395508	7.999914169311523	16.21906089782715	3.0539896488189697	1	1	1	1	-7.787902832	3.414672852
164#2021-03-25	147.15426635742188	154	96.14042663574219	92.75	18.642017364501953	7.999914169311523	16.5228271484375	3.0539896488189697	1	1	1	1	-6.845733643	3.390426636
164#2021-03-25	149.72311401367188	154	96.1353759765625	92.75	18.03151512145996	7.999914169311523	16.596399307250977	3.0539896488189697	1	1	1	1	-4.276885986	3.385375977
164#2021-03-25	149.0777587890625	154	94.138427734375	92.75	17.283897399902344	7.999914169311523	16.897518157958984	3.0539896488189697	1	1	1	1	-4.922241211	1.388427734
164#2021-03-25	148.11447143554688	154	94.87366485595703	92.75	17.521991729736328	7.999914169311523	16.940288543701172	3.0539896488189697	1	1	1	1	-5.885528564	2.123664856
164#2021-03-25	149.73118591308594	154	96.44246673583984	92.75	18.161582946777344	7.999914169311523	16.661558151245117	3.0539896488189697	1	1	1	1	-4.268814087	3.692466736
1649#2022-06-15	107.30508422851562	99.75	64.01873016357422	60.375	15.775838851928711	9.461718559265137	14.764780044555664	8.28548526763916	0	0	0	0	7.555084229	3.643730164
1649#2022-06-15	109.98534393310547	99.75	63.18684768676758	60.375	15.9025297164917	9.461718559265137	14.677626609802246	8.28548526763916	0	0	0	0	10.23534393	2.811847687
1649#2022-06-15	108.43099975585938	99.75	65.28827667236328	60.375	15.598906517028809	9.461718559265137	15.020526885986328	8.28548526763916	0	0	0	0	8.680999756	4.913276672
1649#2022-06-15	110.89405059814453	99.75	65.03472900390625	60.375	15.800867080688477	9.461718559265137	13.952946662902832	8.28548526763916	0	0	0	0	11.1440506	4.659729004
1649#2022-06-15	108.5796890258789	99.75	64.8747329711914	60.375	15.643463134765625	9.461718559265137	15.427419662475586	8.28548526763916	0	0	0	0	8.829689026	4.499732971
1649#2022-06-15	110.31088256835938	99.75	64.76214599609375	60.375	15.730329513549805	9.461718559265137	14.882057189941406	8.28548526763916	0	0	0	0	10.56088257	4.387145996
1649#2022-06-15	108.45494842529297	99.75	63.922523498535156	60.375	15.763631820678711	9.461718559265137	14.806949615478516	8.28548526763916	0	0	0	0	8.704948425	3.547523499
1649#2022-06-15	109.9879379272461	99.75	64.25153350830078	60.375	15.78907299041748	9.461718559265137	15.361462593078613	8.28548526763916	0	0	0	0	10.23793793	3.876533508
1649#2022-06-15	108.38381958007812	99.75	64.51347351074219	60.375	15.696940422058105	9.461718559265137	15.43796157836914	8.28548526763916	0	0	0	0	8.63381958	4.138473511
1649#2022-06-15	106.66567993164062	99.75	62.786563873291016	60.375	15.862655639648438	9.461718559265137	14.92663860321045	8.28548526763916	0	0	0	0	6.915679932	2.411563873
1655#2021-06-01	133.09861755371094	141.75	67.46269989013672	68.375	18.870662689208984	9.08531379699707	13.254104614257812	9.218199729919434	1	1	0	0	-8.651382446	-0.91230011
1655#2021-06-01	125.91912078857422	141.75	66.38316345214844	68.375	19.269561767578125	9.08531379699707	13.213574409484863	9.218199729919434	1	1	0	0	-15.83087921	-1.991836548
1655#2021-06-01	132.5422821044922	141.75	66.83177185058594	68.375	18.8810977935791	9.08531379699707	13.079954147338867	9.218199729919434	1	1	0	0	-9.207717896	-1.543228149
1655#2021-06-01	129.77801513671875	141.75	66.31583404541016	68.375	19.261356353759766	9.08531379699707	12.975906372070312	9.218199729919434	1	1	0	0	-11.97198486	-2.059165955
1655#2021-06-01	134.36822509765625	141.75	70.62787628173828	68.375	18.496082305908203	9.08531379699707	13.36621379852295	9.218199729919434	1	1	1	0	-7.381774902	2.252876282
1655#2021-06-01	130.28489685058594	141.75	68.02520751953125	68.375	19.2200927734375	9.08531379699707	13.782469749450684	9.218199729919434	1	1	0	0	-11.46510315	-0.34979248
1655#2021-06-01	129.6293487548828	141.75	65.70600891113281	68.375	19.20762825012207	9.08531379699707	12.866695404052734	9.218199729919434	1	1	0	0	-12.12065125	-2.668991089
1655#2021-06-01	128.67892456054688	141.75	66.4065933227539	68.375	19.304872512817383	9.08531379699707	13.330718040466309	9.218199729919434	1	1	0	0	-13.07107544	-1.968406677
1655#2021-06-01	133.58697509765625	141.75	71.62063598632812	68.375	18.782482147216797	9.08531379699707	13.291726112365723	9.218199729919434	1	1	1	0	-8.163024902	3.245635986
1655#2021-06-01	126.2481460571289	141.75	65.61988830566406	68.375	19.0924129486084	9.08531379699707	12.782362937927246	9.218199729919434	1	1	0	0	-15.50185394	-2.755111694
1658#2022-01-02	107.85655212402344	106.375	68.02875518798828	66.25	17.948606491088867	5.954917907714844	16.702987670898438	7.446529865264893	0	0	0	0	1.481552124	1.778755188
1658#2022-01-02	107.23759460449219	106.375	66.65192413330078	66.25	17.68082618713379	5.954917907714844	16.913677215576172	7.446529865264893	0	0	0	0	0.862594604	0.401924133
1658#2022-01-02	107.86827850341797	106.375	67.02489471435547	66.25	17.553569793701172	5.954917907714844	17.199922561645508	7.446529865264893	0	0	0	0	1.493278503	0.774894714
1658#2022-01-02	109.26634979248047	106.375	67.71985626220703	66.25	17.72578239440918	5.954917907714844	16.784568786621094	7.446529865264893	0	0	0	0	2.891349792	1.469856262
1658#2022-01-02	105.934326171875	106.375	66.31649017333984	66.25	16.822681427001953	5.954917907714844	14.921819686889648	7.446529865264893	0	0	0	0	-0.440673828	0.066490173
1658#2022-01-02	106.51705932617188	106.375	67.55848693847656	66.25	16.740619659423828	5.954917907714844	14.953412055969238	7.446529865264893	0	0	0	0	0.142059326	1.308486938
1658#2022-01-02	107.4675521850586	106.375	67.41070556640625	66.25	17.62021255493164	5.954917907714844	15.869107246398926	7.446529865264893	0	0	0	0	1.092552185	1.160705566
1658#2022-01-02	106.84188079833984	106.375	67.39592742919922	66.25	16.826025009155273	5.954917907714844	14.94403076171875	7.446529865264893	0	0	0	0	0.466880798	1.145927429
1658#2022-01-02	105.72359466552734	106.375	66.15819549560547	66.25	17.026403427124023	5.954917907714844	15.256186485290527	7.446529865264893	0	0	0	0	-0.651405334	-0.091804504
1658#2022-01-02	108.38846588134766	106.375	68.27627563476562	66.25	17.667505264282227	5.954917907714844	18.054712295532227	7.446529865264893	0	0	0	0	2.013465881	2.026275635
1698#2021-09-07	136.65438842773438	131.25	87.43486785888672	87.5	17.302602767944336	8.323446273803711	14.270364761352539	5.48342227935791	1	1	1	1	5.404388428	-0.065132141
1698#2021-09-07	134.48085021972656	131.25	86.60232543945312	87.5	16.83171272277832	8.323446273803711	12.821743965148926	5.48342227935791	1	1	1	1	3.23085022	-0.897674561
1698#2021-09-07	135.0708465576172	131.25	87.19564819335938	87.5	16.822214126586914	8.323446273803711	13.108366012573242	5.48342227935791	1	1	1	1	3.820846558	-0.304351807
1698#2021-09-07	136.6782684326172	131.25	88.3667221069336	87.5	16.935829162597656	8.323446273803711	13.374288558959961	5.48342227935791	1	1	1	1	5.428268433	0.866722107
1698#2021-09-07	137.42726135253906	131.25	89.23353576660156	87.5	16.98353385925293	8.323446273803711	13.499316215515137	5.48342227935791	1	1	1	1	6.177261353	1.733535767
1698#2021-09-07	134.98814392089844	131.25	87.7781753540039	87.5	16.83951759338379	8.323446273803711	12.816670417785645	5.48342227935791	1	1	1	1	3.738143921	0.278175354
1698#2021-09-07	134.98080444335938	131.25	87.04029083251953	87.5	16.800046920776367	8.323446273803711	12.927178382873535	5.48342227935791	1	1	1	1	3.730804443	-0.459709167
1698#2021-09-07	135.46104431152344	131.25	87.3105697631836	87.5	16.956483840942383	8.323446273803711	13.544205665588379	5.48342227935791	1	1	1	1	4.211044312	-0.189430237
1698#2021-09-07	137.78138732910156	131.25	88.73699188232422	87.5	17.115802764892578	8.323446273803711	13.643778800964355	5.48342227935791	1	1	1	1	6.531387329	1.236991882
1698#2021-09-07	134.09742736816406	131.25	86.4996566772461	87.5	16.822404861450195	8.323446273803711	13.101605415344238	5.48342227935791	1	1	1	1	2.847427368	-1.000343323
1702#2021-08-08	111.67241668701172	109.25	67.8600082397461	62.75	17.321794509887695	2.5011274814605713	16.81541633605957	3.0782949924468994	0	0	0	0	2.422416687	5.11000824
1702#2021-08-08	108.7801742553711	109.25	69.20619201660156	62.75	15.872207641601562	2.5011274814605713	14.897785186767578	3.0782949924468994	0	0	0	0	-0.469825745	6.456192017
1702#2021-08-08	112.0752944946289	109.25	69.44864654541016	62.75	16.87567710876465	2.5011274814605713	15.7499361038208	3.0782949924468994	0	0	0	0	2.825294495	6.698646545
1702#2021-08-08	113.22789764404297	109.25	70.05339813232422	62.75	16.735593795776367	2.5011274814605713	14.981879234313965	3.0782949924468994	0	0	1	0	3.977897644	7.303398132
1702#2021-08-08	114.97525024414062	109.25	69.26586151123047	62.75	16.987255096435547	2.5011274814605713	14.859560012817383	3.0782949924468994	0	0	0	0	5.725250244	6.515861511
1702#2021-08-08	115.2559585571289	109.25	69.94801330566406	62.75	16.907777786254883	2.5011274814605713	14.536518096923828	3.0782949924468994	0	0	0	0	6.005958557	7.198013306
1702#2021-08-08	109.54512786865234	109.25	69.7682876586914	62.75	16.199098587036133	2.5011274814605713	15.961938858032227	3.0782949924468994	0	0	0	0	0.295127869	7.018287659
1702#2021-08-08	109.4054946899414	109.25	69.76168060302734	62.75	16.139423370361328	2.5011274814605713	15.875336647033691	3.0782949924468994	0	0	0	0	0.15549469	7.011680603
1702#2021-08-08	110.99825286865234	109.25	69.9781723022461	62.75	16.380722045898438	2.5011274814605713	15.516544342041016	3.0782949924468994	0	0	0	0	1.748252869	7.228172302
1702#2021-08-08	110.13045501708984	109.25	69.37181091308594	62.75	16.70956039428711	2.5011274814605713	16.794710159301758	3.0782949924468994	0	0	0	0	0.880455017	6.621810913
1707#2021-03-19	136.0546112060547	98.25	86.65177154541016	62.375	17.718585968017578	3.1679346561431885	14.480741500854492	2.7557895183563232	1	0	1	0	37.80461121	24.27677155
1707#2021-03-19	136.1540985107422	98.25	87.22056579589844	62.375	17.409507751464844	3.1679346561431885	13.948410034179688	2.7557895183563232	1	0	1	0	37.90409851	24.8455658
1707#2021-03-19	135.7130889892578	98.25	86.2803955078125	62.375	17.72365951538086	3.1679346561431885	14.495702743530273	2.7557895183563232	1	0	1	0	37.46308899	23.90539551
1707#2021-03-19	132.4134979248047	98.25	84.1206283569336	62.375	18.30552864074707	3.1679346561431885	15.052041053771973	2.7557895183563232	1	0	1	0	34.16349792	21.74562836
1707#2021-03-19	137.11119079589844	98.25	88.01599884033203	62.375	17.650968551635742	3.1679346561431885	14.074788093566895	2.7557895183563232	1	0	1	0	38.8611908	25.64099884
1707#2021-03-19	138.4740447998047	98.25	88.57705688476562	62.375	17.59437370300293	3.1679346561431885	13.94742488861084	2.7557895183563232	1	0	1	0	40.2240448	26.20205688
1707#2021-03-19	135.11395263671875	98.25	85.81259155273438	62.375	17.769859313964844	3.1679346561431885	14.483453750610352	2.7557895183563232	1	0	1	0	36.86395264	23.43759155
1707#2021-03-19	135.74710083007812	98.25	86.754150390625	62.375	17.505401611328125	3.1679346561431885	14.117203712463379	2.7557895183563232	1	0	1	0	37.49710083	24.37915039
1707#2021-03-19	135.8487548828125	98.25	86.52909851074219	62.375	17.59577751159668	3.1679346561431885	14.371057510375977	2.7557895183563232	1	0	1	0	37.59875488	24.15409851
1707#2021-03-19	136.28790283203125	98.25	86.66434478759766	62.375	17.746496200561523	3.1679346561431885	14.651274681091309	2.7557895183563232	1	0	1	0	38.03790283	24.28934479
1712#2022-02-12	119.16619110107422	108.5	73.41144561767578	66.5	19.48802375793457	12.935068130493164	19.253087997436523	7.676807403564453	0	0	1	0	10.6661911	6.911445618
1712#2022-02-12	120.8398666381836	108.5	74.63211059570312	66.5	19.58483123779297	12.935068130493164	18.10245132446289	7.676807403564453	1	0	1	0	12.33986664	8.132110596
1712#2022-02-12	112.63626861572266	108.5	72.3192367553711	66.5	17.63410186767578	12.935068130493164	21.12506866455078	7.676807403564453	0	0	1	0	4.136268616	5.819236755
1712#2022-02-12	120.64371490478516	108.5	76.55169677734375	66.5	18.765968322753906	12.935068130493164	18.712955474853516	7.676807403564453	1	0	1	0	12.1437149	10.05169678
1712#2022-02-12	111.66690063476562	108.5	70.582275390625	66.5	18.923057556152344	12.935068130493164	20.99591827392578	7.676807403564453	0	0	1	0	3.166900635	4.082275391
1712#2022-02-12	117.0072250366211	108.5	74.15389251708984	66.5	18.25356101989746	12.935068130493164	20.124414443969727	7.676807403564453	0	0	1	0	8.507225037	7.653892517
1712#2022-02-12	120.36505889892578	108.5	75.78689575195312	66.5	19.094945907592773	12.935068130493164	18.1560115814209	7.676807403564453	1	0	1	0	11.8650589	9.286895752
1712#2022-02-12	112.02555084228516	108.5	70.58627319335938	66.5	19.350400924682617	12.935068130493164	21.314062118530273	7.676807403564453	0	0	1	0	3.525550842	4.086273193
1712#2022-02-12	119.12410736083984	108.5	72.8565444946289	66.5	19.33298683166504	12.935068130493164	21.005277633666992	7.676807403564453	0	0	1	0	10.62410736	6.356544495
1712#2022-02-12	118.6080322265625	108.5	72.68451690673828	66.5	19.911439895629883	12.935068130493164	20.416399002075195	7.676807403564453	0	0	1	0	10.10803223	6.184516907
1716#2022-09-13	119.05989837646484	125	67.76985931396484	75.875	16.2615909576416	4.897993087768555	13.058393478393555	2.6044580936431885	0	1	0	1	-5.940101624	-8.105140686
1716#2022-09-13	119.87425231933594	125	68.26581573486328	75.875	16.605043411254883	4.897993087768555	13.150532722473145	2.6044580936431885	0	1	0	1	-5.125747681	-7.609184265
1716#2022-09-13	117.70276641845703	125	68.99767303466797	75.875	15.855040550231934	4.897993087768555	12.528667449951172	2.6044580936431885	0	1	0	1	-7.297233582	-6.877326965
1716#2022-09-13	121.09422302246094	125	71.92797088623047	75.875	16.709228515625	4.897993087768555	11.82373332977295	2.6044580936431885	1	1	1	1	-3.905776978	-3.947029114
1716#2022-09-13	120.69915008544922	125	72.1901626586914	75.875	16.392438888549805	4.897993087768555	11.789567947387695	2.6044580936431885	1	1	1	1	-4.300849915	-3.684837341
1716#2022-09-13	121.9218978881836	125	71.8620834350586	75.875	16.996540069580078	4.897993087768555	11.803744316101074	2.6044580936431885	1	1	1	1	-3.078102112	-4.012916565
1716#2022-09-13	122.31111907958984	125	71.66258239746094	75.875	17.21684455871582	4.897993087768555	12.247477531433105	2.6044580936431885	1	1	1	1	-2.68888092	-4.212417603
1716#2022-09-13	125.87080383300781	125	72.83821868896484	75.875	17.758989334106445	4.897993087768555	11.756429672241211	2.6044580936431885	1	1	1	1	0.870803833	-3.036781311
1716#2022-09-13	120.52364349365234	125	72.40646362304688	75.875	16.460824966430664	4.897993087768555	11.890220642089844	2.6044580936431885	1	1	1	1	-4.476356506	-3.468536377
1716#2022-09-13	117.897705078125	125	66.28912353515625	75.875	16.444000244140625	4.897993087768555	14.756613731384277	2.6044580936431885	0	1	0	1	-7.102294922	-9.585876465
1726#2022-01-02	127.92945098876953	120.625	71.19307708740234	62.75	20.30824089050293	10.251255989074707	11.195144653320312	11.470863342285156	1	1	1	0	7.304450989	8.443077087
1726#2022-01-02	121.69233703613281	120.625	63.419193267822266	62.75	18.90696144104004	10.251255989074707	7.80643892288208	11.470863342285156	1	1	0	0	1.067337036	0.669193268
1726#2022-01-02	124.47754669189453	120.625	64.69091033935547	62.75	19.289592742919922	10.251255989074707	10.530416488647461	11.470863342285156	1	1	0	0	3.852546692	1.940910339
1726#2022-01-02	121.2304688	120.625	60.83868408203125	62.75	17.55029297	10.251255989074707	7.4944939613342285	11.470863342285156	1	1	0	0	0.6054688	-1.911315918
1726#2022-01-02	121.5035400390625	120.625	61.915855407714844	62.75	17.88086700439453	10.251255989074707	9.286643981933594	11.470863342285156	1	1	0	0	0.878540039	-0.834144592
1726#2022-01-02	120.3816146850586	120.625	63.05941390991211	62.75	18.63962173461914	10.251255989074707	9.098481178283691	11.470863342285156	1	1	0	0	-0.243385315	0.30941391
1726#2022-01-02	123.40459442138672	120.625	61.46937561035156	62.75	18.17123031616211	10.251255989074707	7.860154151916504	11.470863342285156	1	1	0	0	2.779594421	-1.28062439
1726#2022-01-02	123.24006652832031	120.625	70.04132843017578	62.75	18.59726333618164	10.251255989074707	10.154401779174805	11.470863342285156	1	1	1	0	2.615066528	7.29132843
1726#2022-01-02	121.90636444091797	120.625	63.4625244140625	62.75	19.11310386657715	10.251255989074707	9.768595695495605	11.470863342285156	1	1	0	0	1.281364441	0.712524414
1726#2022-01-02	120.05508422851562	120.625	63.094669342041016	62.75	18.874235153198242	10.251255989074707	10.754206657409668	11.470863342285156	1	1	0	0	-0.569915771	0.344669342
1731#2021-04-22	134.5915069580078	138.5	82.91092681884766	86.5	17.870058059692383	12.176902770996094	15.871709823608398	9.747625350952148	1	1	1	1	-3.908493042	-3.589073181
1731#2021-04-22	135.54412841796875	138.5	84.82560729980469	86.5	17.505128860473633	12.176902770996094	15.798978805541992	9.747625350952148	1	1	1	1	-2.955871582	-1.6743927
1731#2021-04-22	133.1263885498047	138.5	84.170654296875	86.5	17.27292251586914	12.176902770996094	14.511869430541992	9.747625350952148	1	1	1	1	-5.37361145	-2.329345703
1731#2021-04-22	138.467529296875	138.5	87.36712646484375	86.5	17.607654571533203	12.176902770996094	15.551654815673828	9.747625350952148	1	1	1	1	-0.032470703	0.867126465
1731#2021-04-22	137.04507446289062	138.5	85.11080932617188	86.5	17.338146209716797	12.176902770996094	15.592560768127441	9.747625350952148	1	1	1	1	-1.454925537	-1.389190674
1731#2021-04-22	131.73960876464844	138.5	83.40596008300781	86.5	17.623565673828125	12.176902770996094	15.478917121887207	9.747625350952148	1	1	1	1	-6.760391235	-3.094039917
1731#2021-04-22	139.726318359375	138.5	90.2491683959961	86.5	17.283348083496094	12.176902770996094	15.191630363464355	9.747625350952148	1	1	1	1	1.226318359	3.749168396
1731#2021-04-22	132.42449951171875	138.5	84.84993743896484	86.5	17.20191192626953	12.176902770996094	13.754176139831543	9.747625350952148	1	1	1	1	-6.075500488	-1.650062561
1731#2021-04-22	130.224365234375	138.5	80.93877410888672	86.5	17.654741287231445	12.176902770996094	16.009435653686523	9.747625350952148	1	1	1	1	-8.275634766	-5.561225891
1731#2021-04-22	127.91925811767578	138.5	78.96099853515625	86.5	17.192712783813477	12.176902770996094	15.225255012512207	9.747625350952148	1	1	1	1	-10.58074188	-7.539001465
1734#2021-09-19	107.3249740600586	122.25	63.327999114990234	70.875	16.23754119873047	12.420527458190918	15.262882232666016	7.635991096496582	0	1	0	1	-14.92502594	-7.547000885
1734#2021-09-19	108.89041900634766	122.25	62.8365364074707	70.875	16.20580291748047	12.420527458190918	11.9608154296875	7.635991096496582	0	1	0	1	-13.35958099	-8.038463593
1734#2021-09-19	111.13278198242188	122.25	63.98741912841797	70.875	17.037275314331055	12.420527458190918	15.257899284362793	7.635991096496582	0	1	0	1	-11.11721802	-6.887580872
1734#2021-09-19	109.59571075439453	122.25	65.75260925292969	70.875	16.25776481628418	12.420527458190918	13.21407699584961	7.635991096496582	0	1	0	1	-12.65428925	-5.122390747
1734#2021-09-19	111.26310729980469	122.25	66.01786804199219	70.875	16.48069190979004	12.420527458190918	15.08183479309082	7.635991096496582	0	1	0	1	-10.9868927	-4.857131958
1734#2021-09-19	112.3719482421875	122.25	65.07125854492188	70.875	16.889328002929688	12.420527458190918	15.242013931274414	7.635991096496582	0	1	0	1	-9.878051758	-5.803741455
1734#2021-09-19	107.39147186279297	122.25	65.21043395996094	70.875	15.927224159240723	12.420527458190918	11.499205589294434	7.635991096496582	0	1	0	1	-14.85852814	-5.66456604
1734#2021-09-19	104.90802001953125	122.25	64.25952911376953	70.875	15.6692476272583	12.420527458190918	14.054128646850586	7.635991096496582	0	1	0	1	-17.34197998	-6.615470886
1734#2021-09-19	110.78398132324219	122.25	66.51958465576172	70.875	16.352718353271484	12.420527458190918	14.771161079406738	7.635991096496582	0	1	0	1	-11.46601868	-4.355415344
1734#2021-09-19	106.0416259765625	122.25	64.0567855834961	70.875	15.718274116516113	12.420527458190918	12.803110122680664	7.635991096496582	0	1	0	1	-16.20837402	-6.818214417
1739#2021-03-15	151.52993774414062	147	86.72130584716797	79.75	20.030643463134766	17.795223236083984	15.779922485351562	9.849693298339844	1	1	1	1	4.529937744	6.971305847
1739#2021-03-15	151.58511352539062	147	88.04143524169922	79.75	20.15778923034668	17.795223236083984	15.774465560913086	9.849693298339844	1	1	1	1	4.585113525	8.291435242
1739#2021-03-15	151.89431762695312	147	90.55927276611328	79.75	19.916664123535156	17.795223236083984	15.66169548034668	9.849693298339844	1	1	1	1	4.894317627	10.80927277
1739#2021-03-15	153.10057067871094	147	87.7959976196289	79.75	20.04575538635254	17.795223236083984	15.658907890319824	9.849693298339844	1	1	1	1	6.100570679	8.04599762
1739#2021-03-15	150.91285705566406	147	88.49423217773438	79.75	19.931364059448242	17.795223236083984	15.784854888916016	9.849693298339844	1	1	1	1	3.912857056	8.744232178
1739#2021-03-15	152.19027709960938	147	88.87187194824219	79.75	19.851526260375977	17.795223236083984	15.38373851776123	9.849693298339844	1	1	1	1	5.1902771	9.121871948
1739#2021-03-15	153.0031280517578	147	88.80236053466797	79.75	19.955001831054688	17.795223236083984	15.505929946899414	9.849693298339844	1	1	1	1	6.003128052	9.052360535
1739#2021-03-15	151.70230102539062	147	87.69612121582031	79.75	20.076303482055664	17.795223236083984	15.802153587341309	9.849693298339844	1	1	1	1	4.702301025	7.946121216
1739#2021-03-15	149.2860107421875	147	87.50322723388672	79.75	19.498430252075195	17.795223236083984	15.134329795837402	9.849693298339844	1	1	1	1	2.286010742	7.753227234
1739#2021-03-15	151.7059326171875	147	86.74952697753906	79.75	20.215429306030273	17.795223236083984	15.749960899353027	9.849693298339844	1	1	1	1	4.705932617	6.999526978
174#2021-12-06	120.57931518554688	120.25	76.59457397460938	70.25	17.676740646362305	4.066860675811768	14.692787170410156	4.644478797912598	1	1	1	1	0.329315186	6.344573975
174#2021-12-06	123.2140121459961	120.25	75.47227478027344	70.25	17.54693603515625	4.066860675811768	14.341584205627441	4.644478797912598	1	1	1	1	2.964012146	5.22227478
174#2021-12-06	121.12216186523438	120.25	74.1432113647461	70.25	17.65032958984375	4.066860675811768	15.3455228805542	4.644478797912598	1	1	1	1	0.872161865	3.893211365
174#2021-12-06	118.05083465576172	120.25	69.91065979003906	70.25	17.31420135498047	4.066860675811768	13.864298820495605	4.644478797912598	0	1	0	1	-2.199165344	-0.33934021
174#2021-12-06	119.91313934326172	120.25	76.0659408569336	70.25	18.01987648010254	4.066860675811768	15.384779930114746	4.644478797912598	0	1	1	1	-0.336860657	5.815940857
174#2021-12-06	121.41511535644531	120.25	76.67981719970703	70.25	17.762161254882812	4.066860675811768	14.773932456970215	4.644478797912598	1	1	1	1	1.165115356	6.4298172
174#2021-12-06	122.91521453857422	120.25	75.54292297363281	70.25	17.521120071411133	4.066860675811768	14.176336288452148	4.644478797912598	1	1	1	1	2.665214539	5.292922974
174#2021-12-06	123.04277801513672	120.25	74.79428100585938	70.25	17.54973030090332	4.066860675811768	13.442411422729492	4.644478797912598	1	1	1	1	2.792778015	4.544281006
174#2021-12-06	120.36127471923828	120.25	75.380615234375	70.25	17.869556427001953	4.066860675811768	14.681649208068848	4.644478797912598	1	1	1	1	0.111274719	5.130615234
174#2021-12-06	119.70950317382812	120.25	75.01004791259766	70.25	18.05073356628418	4.066860675811768	15.869239807128906	4.644478797912598	0	1	1	1	-0.540496826	4.760047913
1745#2021-03-19	124.00951385498047	137	77.28597259521484	82.875	16.888320922851562	10.7554292678833	13.921222686767578	10.806447982788086	1	1	1	1	-12.99048615	-5.589027405
1745#2021-03-19	124.18177795410156	137	76.80603790283203	82.875	17.115671157836914	10.7554292678833	14.159462928771973	10.806447982788086	1	1	1	1	-12.81822205	-6.068962097
1745#2021-03-19	124.69718933105469	137	76.6727294921875	82.875	17.25118637084961	10.7554292678833	14.199850082397461	10.806447982788086	1	1	1	1	-12.30281067	-6.202270508
1745#2021-03-19	124.61680603027344	137	77.2071533203125	82.875	17.06780242919922	10.7554292678833	13.981504440307617	10.806447982788086	1	1	1	1	-12.38319397	-5.66784668
1745#2021-03-19	124.22222137451172	137	76.37824249267578	82.875	17.267961502075195	10.7554292678833	14.212455749511719	10.806447982788086	1	1	1	1	-12.77777863	-6.496757507
1745#2021-03-19	125.60552215576172	137	77.49105834960938	82.875	17.19690704345703	10.7554292678833	14.368639945983887	10.806447982788086	1	1	1	1	-11.39447784	-5.38394165
1745#2021-03-19	124.49645233154297	137	77.36821746826172	82.875	16.94800567626953	10.7554292678833	14.036506652832031	10.806447982788086	1	1	1	1	-12.50354767	-5.506782532
1745#2021-03-19	125.50703430175781	137	77.49405670166016	82.875	17.328989028930664	10.7554292678833	14.258097648620605	10.806447982788086	1	1	1	1	-11.4929657	-5.380943298
1745#2021-03-19	124.70211029052734	137	76.93759155273438	82.875	17.245424270629883	10.7554292678833	14.185287475585938	10.806447982788086	1	1	1	1	-12.29788971	-5.937408447
1745#2021-03-19	125.14947509765625	137	77.31974029541016	82.875	17.321949005126953	10.7554292678833	14.364653587341309	10.806447982788086	1	1	1	1	-11.8505249	-5.555259705
1755#2021-03-22	117.54708862304688	107.375	66.6174545288086	62.125	18.89756202697754	12.020033836364746	8.612539291381836	10.240452766418457	0	0	0	0	10.17208862	4.492454529
1755#2021-03-22	117.22309875488281	107.375	66.21587371826172	62.125	19.06534767150879	12.020033836364746	9.131728172302246	10.240452766418457	0	0	0	0	9.848098755	4.090873718
1755#2021-03-22	113.8360824584961	107.375	65.18269348144531	62.125	18.65913200378418	12.020033836364746	10.706891059875488	10.240452766418457	0	0	0	0	6.461082458	3.057693481
1755#2021-03-22	112.5158462524414	107.375	64.4827880859375	62.125	18.172313690185547	12.020033836364746	11.544883728027344	10.240452766418457	0	0	0	0	5.140846252	2.357788086
1755#2021-03-22	117.37117004394531	107.375	66.56933594	62.125	18.7863826751709	12.020033836364746	8.773673057556152	10.240452766418457	0	0	0	0	9.996170044	4.44433594
1755#2021-03-22	122.19451141357422	107.375	70.15410614013672	62.125	19.583955764770508	12.020033836364746	2.3048343658447266	10.240452766418457	1	0	1	0	14.81951141	8.02910614
1755#2021-03-22	116.93925476074219	107.375	65.63258361816406	62.125	19.200145721435547	12.020033836364746	10.10887622833252	10.240452766418457	0	0	0	0	9.564254761	3.507583618
1755#2021-03-22	119.5371094	107.375	66.8102798461914	62.125	19.208534240722656	12.020033836364746	7.014590740203857	10.240452766418457	0	0	0	0	12.1621094	4.685279846
1755#2021-03-22	116.86641693115234	107.375	66.22464752197266	62.125	19.032115936279297	12.020033836364746	9.355900764465332	10.240452766418457	0	0	0	0	9.491416931	4.099647522
1755#2021-03-22	115.27991485595703	107.375	65.71094512939453	62.125	19.075653076171875	12.020033836364746	10.747980117797852	10.240452766418457	0	0	0	0	7.904914856	3.585945129
1760#2023-03-05	114.23210906982422	109.75	68.38581085205078	71.25	16.510709762573242	11.650684356689453	9.601556777954102	6.3832268714904785	0	0	0	1	4.48210907	-2.864189148
1760#2023-03-05	114.0978775024414	109.75	67.85340118408203	71.25	16.023435592651367	11.650684356689453	9.416122436523438	6.3832268714904785	0	0	0	1	4.347877502	-3.396598816
1760#2023-03-05	114.44178771972656	109.75	68.0359878540039	71.25	16.122270584106445	11.650684356689453	10.775344848632812	6.3832268714904785	0	0	0	1	4.69178772	-3.214012146
1760#2023-03-05	118.39862823486328	109.75	70.70420837402344	71.25	17.635929107666016	11.650684356689453	7.148094177246094	6.3832268714904785	0	0	1	1	8.648628235	-0.545791626
1760#2023-03-05	115.77312469482422	109.75	69.46965026855469	71.25	16.49588966369629	11.650684356689453	11.186487197875977	6.3832268714904785	0	0	0	1	6.023124695	-1.780349731
1760#2023-03-05	117.71197509765625	109.75	70.21874237060547	71.25	17.169591903686523	11.650684356689453	10.929104804992676	6.3832268714904785	0	0	1	1	7.961975098	-1.031257629
1760#2023-03-05	118.2756576538086	109.75	71.130615234375	71.25	17.541135787963867	11.650684356689453	6.300114631652832	6.3832268714904785	0	0	1	1	8.525657654	-0.119384766
1760#2023-03-05	115.7283935546875	109.75	69.88700103759766	71.25	16.808979034423828	11.650684356689453	9.971508026123047	6.3832268714904785	0	0	0	1	5.978393555	-1.362998962
1760#2023-03-05	113.54573822021484	109.75	69.38426208496094	71.25	16.044776916503906	11.650684356689453	10.4503755569458	6.3832268714904785	0	0	0	1	3.79573822	-1.865737915
1760#2023-03-05	118.3994369506836	109.75	71.83180236816406	71.25	17.380281448364258	11.650684356689453	7.499370098114014	6.3832268714904785	0	0	1	1	8.649436951	0.581802368
1781#2022-01-04	118.11331176757812	106	70.05761719	61.375	18.122953414916992	15.291427612304688	14.953848838806152	14.367788314819336	0	0	1	0	12.11331177	8.68261719
1781#2022-01-04	113.89137268066406	106	63.76123047	61.375	17.738479614257812	15.291427612304688	16.036705017089844	14.367788314819336	0	0	0	0	7.891372681	2.38623047
1781#2022-01-04	119.5788345336914	106	69.19470977783203	61.375	16.88825035095215	15.291427612304688	12.559061050415039	14.367788314819336	0	0	0	0	13.57883453	7.819709778
1781#2022-01-04	117.98741912841797	106	70.12567901611328	61.375	17.046728134155273	15.291427612304688	14.884428977966309	14.367788314819336	0	0	1	0	11.98741913	8.750679016
1781#2022-01-04	114.8288803100586	106	65.5815200805664	61.375	17.283706665039062	15.291427612304688	15.742551803588867	14.367788314819336	0	0	0	0	8.82888031	4.206520081
1781#2022-01-04	119.84368896484375	106	69.36004638671875	61.375	16.743268966674805	15.291427612304688	12.326416969299316	14.367788314819336	0	0	0	0	13.84368896	7.985046387
1781#2022-01-04	117.4629135131836	106	69.28459167480469	61.375	18.319438934326172	15.291427612304688	15.611721992492676	14.367788314819336	0	0	0	0	11.46291351	7.909591675
1781#2022-01-04	117.93138885498047	106	70.08055114746094	61.375	17.396169662475586	15.291427612304688	15.096902847290039	14.367788314819336	0	0	1	0	11.93138885	8.705551147
1781#2022-01-04	118.44086456298828	106	69.91593933105469	61.375	17.192739486694336	15.291427612304688	13.880772590637207	14.367788314819336	0	0	0	0	12.44086456	8.540939331
1781#2022-01-04	115.85523223876953	106	66.61164855957031	61.375	17.144840240478516	15.291427612304688	16.908531188964844	14.367788314819336	0	0	0	0	9.855232239	5.23664856
1793#2021-03-29	138.02047729492188	132.625	71.34049224853516	66.75	19.467859268188477	20.73820686340332	12.992834091186523	14.301863670349121	1	1	1	0	5.395477295	4.590492249
1793#2021-03-29	132.83819580078125	132.625	70.30702209472656	66.75	18.845727920532227	20.73820686340332	11.743654251098633	14.301863670349121	1	1	1	0	0.213195801	3.557022095
1793#2021-03-29	136.38107299804688	132.625	69.38203430175781	66.75	18.583078384399414	20.73820686340332	11.86725902557373	14.301863670349121	1	1	0	0	3.756072998	2.632034302
1793#2021-03-29	130.3238983154297	132.625	65.66480255126953	66.75	18.47848129272461	20.73820686340332	10.434815406799316	14.301863670349121	1	1	0	0	-2.301101685	-1.085197449
1793#2021-03-29	128.83303833007812	132.625	67.44641876220703	66.75	18.32572364807129	20.73820686340332	9.967763900756836	14.301863670349121	1	1	0	0	-3.79196167	0.696418762
1793#2021-03-29	137.79409790039062	132.625	72.31089782714844	66.75	18.853954315185547	20.73820686340332	12.085862159729004	14.301863670349121	1	1	1	0	5.1690979	5.560897827
1793#2021-03-29	122.82083892822266	132.625	67.00263214111328	66.75	17.5499324798584	20.73820686340332	7.187255382537842	14.301863670349121	1	1	0	0	-9.804161072	0.252632141
1793#2021-03-29	124.44865417480469	132.625	68.43521118164062	66.75	18.002227783203125	20.73820686340332	6.834418296813965	14.301863670349121	1	1	0	0	-8.176345825	1.685211182
1793#2021-03-29	131.188720703125	132.625	72.32410430908203	66.75	18.52503776550293	20.73820686340332	10.763381958007812	14.301863670349121	1	1	1	0	-1.436279297	5.574104309
1793#2021-03-29	126.44221496582031	132.625	66.48236846923828	66.75	17.903945922851562	20.73820686340332	8.007430076599121	14.301863670349121	1	1	0	0	-6.182785034	-0.267631531
1794#2021-03-29	102.59138488769531	104.375	56.56038284301758	52	17.9339599609375	12.209266662597656	15.663030624389648	5.379992961883545	0	0	0	0	-1.783615112	4.560382843
1794#2021-03-29	100.27037811279297	104.375	54.717498779296875	52	18.514673233032227	12.209266662597656	13.18415641784668	5.379992961883545	0	0	0	0	-4.104621887	2.717498779
1794#2021-03-29	99.06121826171875	104.375	54.35141372680664	52	18.722867965698242	12.209266662597656	13.303474426269531	5.379992961883545	0	0	0	0	-5.313781738	2.351413727
1794#2021-03-29	104.47988891601562	104.375	55.21211624145508	52	17.970497131347656	12.209266662597656	14.247658729553223	5.379992961883545	0	0	0	0	0.104888916	3.212116241
1794#2021-03-29	99.73091888427734	104.375	55.33188247680664	52	18.301610946655273	12.209266662597656	14.230584144592285	5.379992961883545	0	0	0	0	-4.644081116	3.331882477
1794#2021-03-29	102.08911895751953	104.375	55.05438232421875	52	18.120773315429688	12.209266662597656	13.918233871459961	5.379992961883545	0	0	0	0	-2.285881042	3.054382324
1794#2021-03-29	100.82749938964844	104.375	53.573768615722656	52	18.90580940246582	12.209266662597656	13.051464080810547	5.379992961883545	0	0	0	0	-3.54750061	1.573768616
1794#2021-03-29	101.576416015625	104.375	55.208133697509766	52	18.11848258972168	12.209266662597656	13.974681854248047	5.379992961883545	0	0	0	0	-2.798583984	3.208133698
1794#2021-03-29	101.14642333984375	104.375	55.24997329711914	52	18.1458683013916	12.209266662597656	14.36884880065918	5.379992961883545	0	0	0	0	-3.22857666	3.249973297
1794#2021-03-29	102.10150146484375	104.375	55.081024169921875	52	18.113624572753906	12.209266662597656	13.90349006652832	5.379992961883545	0	0	0	0	-2.273498535	3.08102417
1802#2022-10-14	115.11677551269531	105.125	76.69869232177734	67.375	15.799904823303223	7.968928337097168	18.745759963989258	8.171804428100586	0	0	1	0	9.991775513	9.323692322
1802#2022-10-14	110.68167877197266	105.125	69.68367767333984	67.375	17.027511596679688	7.968928337097168	12.212090492248535	8.171804428100586	0	0	0	0	5.556678772	2.308677673
1802#2022-10-14	115.52761840820312	105.125	73.38301086425781	67.375	16.113794326782227	7.968928337097168	13.533361434936523	8.171804428100586	0	0	1	0	10.40261841	6.008010864
1802#2022-10-14	115.6514663696289	105.125	77.44389343261719	67.375	15.964628219604492	7.968928337097168	19.394840240478516	8.171804428100586	0	0	1	0	10.52646637	10.06889343
1802#2022-10-14	113.77254486083984	105.125	72.66835021972656	67.375	16.31340789794922	7.968928337097168	13.153554916381836	8.171804428100586	0	0	1	0	8.647544861	5.29335022
1802#2022-10-14	114.24734497070312	105.125	75.11013793945312	67.375	15.70749568939209	7.968928337097168	16.95906639099121	8.171804428100586	0	0	1	0	9.122344971	7.735137939
1802#2022-10-14	114.37295532226562	105.125	73.77246094	67.375	16.15633201599121	7.968928337097168	13.763998031616211	8.171804428100586	0	0	1	0	9.247955322	6.39746094
1802#2022-10-14	115.26251983642578	105.125	73.98845672607422	67.375	15.910665512084961	7.968928337097168	15.41442584991455	8.171804428100586	0	0	1	0	10.13751984	6.613456726
1802#2022-10-14	113.18368530273438	105.125	68.70301055908203	67.375	16.15448570251465	7.968928337097168	11.10350227355957	8.171804428100586	0	0	0	0	8.058685303	1.328010559
1802#2022-10-14	115.85906219482422	105.125	72.97341918945312	67.375	15.990797996520996	7.968928337097168	13.250998497009277	8.171804428100586	0	0	1	0	10.73406219	5.598419189
1803#2021-03-31	137.3677520751953	140.875	88.86679077148438	86.875	18.371479034423828	20.53122329711914	14.468659400939941	11.528434753417969	1	1	1	1	-3.507247925	1.991790771
1803#2021-03-31	138.3222198486328	140.875	89.80718994140625	86.875	18.681184768676758	20.53122329711914	14.564430236816406	11.528434753417969	1	1	1	1	-2.552780151	2.932189941
1803#2021-03-31	138.77198791503906	140.875	89.7859115600586	86.875	19.00103187561035	20.53122329711914	15.4329252243042	11.528434753417969	1	1	1	1	-2.103012085	2.91091156
1803#2021-03-31	138.22994995117188	140.875	89.1417465209961	86.875	18.720197677612305	20.53122329711914	14.600132942199707	11.528434753417969	1	1	1	1	-2.645050049	2.266746521
1803#2021-03-31	137.60421752929688	140.875	89.42756652832031	86.875	18.0826358795166	20.53122329711914	13.54358196258545	11.528434753417969	1	1	1	1	-3.270782471	2.552566528
1803#2021-03-31	135.97254943847656	140.875	88.23812103271484	86.875	17.8215389251709	20.53122329711914	13.450552940368652	11.528434753417969	1	1	1	1	-4.902450562	1.363121033
1803#2021-03-31	137.59078979492188	140.875	89.71269226074219	86.875	18.319561004638672	20.53122329711914	15.42215633392334	11.528434753417969	1	1	1	1	-3.284210205	2.837692261
1803#2021-03-31	137.81690979003906	140.875	89.44071197509766	86.875	18.490015029907227	20.53122329711914	14.917241096496582	11.528434753417969	1	1	1	1	-3.05809021	2.565711975
1803#2021-03-31	138.88650512695312	140.875	89.64369201660156	86.875	18.842378616333008	20.53122329711914	14.75557804107666	11.528434753417969	1	1	1	1	-1.988494873	2.768692017
1803#2021-03-31	138.12269592285156	140.875	88.76766967773438	86.875	18.70559310913086	20.53122329711914	14.769352912902832	11.528434753417969	1	1	1	1	-2.752304077	1.892669678
1808#2021-04-05	124.09476470947266	101.125	69.77552032470703	59.25	19.7253360748291	4.587641716003418	nan	1.6783218383789062	1	0	0	0	22.96976471	10.52552032
1808#2021-04-05	118.50057220458984	101.125	70.81332397460938	59.25	20.1987361907959	4.587641716003418	nan	1.6783218383789062	0	0	1	0	17.3755722	11.56332397
1808#2021-04-05	115.36851501464844	101.125	70.13410949707031	59.25	19.639245986938477	4.587641716003418	nan	1.6783218383789062	0	0	1	0	14.24351501	10.8841095
1808#2021-04-05	127.02985382080078	101.125	68.8443603515625	59.25	18.765953063964844	4.587641716003418	nan	1.6783218383789062	1	0	0	0	25.90485382	9.594360352
1808#2021-04-05	122.77719116210938	101.125	70.74740600585938	59.25	19.922147750854492	4.587641716003418	nan	1.6783218383789062	1	0	1	0	21.65219116	11.49740601
1808#2021-04-05	124.62104797363281	101.125	71.26647186279297	59.25	20.266374588012695	4.587641716003418	nan	1.6783218383789062	1	0	1	0	23.49604797	12.01647186
1808#2021-04-05	113.79470825195312	101.125	66.10736083984375	59.25	18.87076187133789	4.587641716003418	3.759976863861084	1.6783218383789062	0	0	0	0	12.66970825	6.85736084
1808#2021-04-05	122.81842803955078	101.125	70.1569595336914	59.25	19.864152908325195	4.587641716003418	nan	1.6783218383789062	1	0	1	0	21.69342804	10.90695953
1808#2021-04-05	119.56717681884766	101.125	71.58480072021484	59.25	20.272066116333008	4.587641716003418	nan	1.6783218383789062	0	0	1	0	18.44217682	12.33480072
1808#2021-04-05	115.29998779296875	101.125	67.90162658691406	59.25	19.06353187561035	4.587641716003418	4.7748026847839355	1.6783218383789062	0	0	0	0	14.17498779	8.651626587
1810#2021-04-08	144.68946838378906	134.375	78.6136245727539	74.625	21.010066986083984	18.804237365722656	16.563756942749023	12.215729713439941	1	1	1	1	10.31446838	3.988624573
1810#2021-04-08	139.04620361328125	134.375	75.45188903808594	74.625	19.992462158203125	18.804237365722656	16.940895080566406	12.215729713439941	1	1	1	1	4.671203613	0.826889038
1810#2021-04-08	138.17691040039062	134.375	75.6880111694336	74.625	19.48988151550293	18.804237365722656	15.909801483154297	12.215729713439941	1	1	1	1	3.8019104	1.063011169
1810#2021-04-08	143.83938598632812	134.375	77.56018829345703	74.625	20.898117065429688	18.804237365722656	16.7301082611084	12.215729713439941	1	1	1	1	9.464385986	2.935188293
1810#2021-04-08	136.26258850097656	134.375	73.42457580566406	74.625	19.559391021728516	18.804237365722656	16.199689865112305	12.215729713439941	1	1	1	1	1.887588501	-1.200424194
1810#2021-04-08	139.339599609375	134.375	74.24715423583984	74.625	19.969745635986328	18.804237365722656	16.190692901611328	12.215729713439941	1	1	1	1	4.964599609	-0.377845764
1810#2021-04-08	137.7581329345703	134.375	69.35283660888672	74.625	20.14970588684082	18.804237365722656	16.002906799316406	12.215729713439941	1	1	0	1	3.383132935	-5.272163391
1810#2021-04-08	139.3675537109375	134.375	74.54850006103516	74.625	19.932594299316406	18.804237365722656	16.176654815673828	12.215729713439941	1	1	1	1	4.992553711	-0.076499939
1810#2021-04-08	132.1861114501953	134.375	69.05009460449219	74.625	19.706192016601562	18.804237365722656	14.195557594299316	12.215729713439941	1	1	0	1	-2.18888855	-5.574905396
1810#2021-04-08	143.41766357421875	134.375	76.62397766113281	74.625	20.780759811401367	18.804237365722656	16.470550537109375	12.215729713439941	1	1	1	1	9.042663574	1.998977661
1838#2022-12-15	124.08280181884766	127.125	74.24535369873047	75.375	17.494911193847656	7.874502182006836	10.501365661621094	1.9354095458984375	1	1	1	1	-3.042198181	-1.129646301
1838#2022-12-15	121.95220184326172	127.125	73.78369903564453	75.375	17.6595458984375	7.874502182006836	8.448100090026855	1.9354095458984375	1	1	1	1	-5.172798157	-1.591300964
1838#2022-12-15	122.2030029296875	127.125	69.3917007446289	75.375	17.38793182373047	7.874502182006836	9.0683012008667	1.9354095458984375	1	1	0	1	-4.92199707	-5.983299255
1838#2022-12-15	118.77605438232422	127.125	72.97562408447266	75.375	17.14008331298828	7.874502182006836	8.885539054870605	1.9354095458984375	0	1	1	1	-8.348945618	-2.399375916
1838#2022-12-15	123.19319152832031	127.125	74.17308044433594	75.375	17.58200454711914	7.874502182006836	9.687277793884277	1.9354095458984375	1	1	1	1	-3.931808472	-1.201919556
1838#2022-12-15	129.08148193359375	127.125	77.67610931396484	75.375	17.7316837310791	7.874502182006836	13.65145492553711	1.9354095458984375	1	1	1	1	1.956481934	2.301109314
1838#2022-12-15	123.2177505493164	127.125	68.04969024658203	75.375	17.63669204711914	7.874502182006836	8.252432823181152	1.9354095458984375	1	1	0	1	-3.907249451	-7.325309753
1838#2022-12-15	124.37554168701172	127.125	71.96175384521484	75.375	17.35612678527832	7.874502182006836	9.66397762298584	1.9354095458984375	1	1	1	1	-2.749458313	-3.413246155
1838#2022-12-15	120.89237976074219	127.125	73.71515655517578	75.375	17.536657333374023	7.874502182006836	8.911210060119629	1.9354095458984375	1	1	1	1	-6.232620239	-1.659843445
1838#2022-12-15	127.30850219726562	127.125	77.25482177734375	75.375	17.468095779418945	7.874502182006836	13.187326431274414	1.9354095458984375	1	1	1	1	0.183502197	1.879821777
1841#2021-09-06	157.8145294189453	162.875	94.07296752929688	90.375	20.616727828979492	14.44160270690918	15.877842903137207	8.826088905334473	1	1	1	1	-5.060470581	3.697967529
1841#2021-09-06	158.8004913330078	162.875	93.31199645996094	90.375	21.24863624572754	14.44160270690918	16.422658920288086	8.826088905334473	1	1	1	1	-4.074508667	2.93699646
1841#2021-09-06	157.41429138183594	162.875	94.40019226074219	90.375	20.426612854003906	14.44160270690918	15.684605598449707	8.826088905334473	1	1	1	1	-5.460708618	4.025192261
1841#2021-09-06	156.18516540527344	162.875	94.80470275878906	90.375	20.101425170898438	14.44160270690918	15.673659324645996	8.826088905334473	1	1	1	1	-6.689834595	4.429702759
1841#2021-09-06	158.71783447265625	162.875	93.81622314453125	90.375	21.29030990600586	14.44160270690918	16.088539123535156	8.826088905334473	1	1	1	1	-4.157165527	3.441223145
1841#2021-09-06	158.942626953125	162.875	93.87515258789062	90.375	21.23377799987793	14.44160270690918	16.336536407470703	8.826088905334473	1	1	1	1	-3.932373047	3.500152588
1841#2021-09-06	159.6856231689453	162.875	94.45166016	90.375	21.437820434570312	14.44160270690918	16.057981491088867	8.826088905334473	1	1	1	1	-3.189376831	4.07666016
1841#2021-09-06	155.6652069091797	162.875	95.1259536743164	90.375	19.68960952758789	14.44160270690918	15.493103981018066	8.826088905334473	1	1	1	1	-7.209793091	4.750953674
1841#2021-09-06	160.4735870361328	162.875	88.4871597290039	90.375	22.356414794921875	14.44160270690918	20.052961349487305	8.826088905334473	1	1	1	1	-2.401412964	-1.887840271
1841#2021-09-06	158.06300354003906	162.875	93.18962860107422	90.375	20.54500389099121	14.44160270690918	16.34130096435547	8.826088905334473	1	1	1	1	-4.81199646	2.814628601
1849#2022-03-22	109.86457061767578	127.375	68.67942810058594	78.25	15.647687911987305	3.1621475219726562	14.061601638793945	6.883632183074951	0	1	0	1	-17.51042938	-9.570571899
1849#2022-03-22	115.52027130126953	127.375	71.68916320800781	78.25	16.03315544128418	3.1621475219726562	12.885501861572266	6.883632183074951	0	1	1	1	-11.8547287	-6.560836792
1849#2022-03-22	111.02022552490234	127.375	69.8393783569336	78.25	15.800044059753418	3.1621475219726562	14.190281867980957	6.883632183074951	0	1	0	1	-16.35477448	-8.410621643
1849#2022-03-22	112.12078094482422	127.375	69.3940658569336	78.25	15.684775352478027	3.1621475219726562	14.413049697875977	6.883632183074951	0	1	0	1	-15.25421906	-8.855934143
1849#2022-03-22	111.08429718017578	127.375	70.39555358886719	78.25	15.86972713470459	3.1621475219726562	13.975439071655273	6.883632183074951	0	1	1	1	-16.29070282	-7.854446411
1849#2022-03-22	114.21818542480469	127.375	68.98389434814453	78.25	15.880648612976074	3.1621475219726562	13.99544906616211	6.883632183074951	0	1	0	1	-13.15681458	-9.266105652
1849#2022-03-22	113.05318450927734	127.375	71.9326400756836	78.25	15.882628440856934	3.1621475219726562	12.502472877502441	6.883632183074951	0	1	1	1	-14.32181549	-6.317359924
1849#2022-03-22	113.7127685546875	127.375	72.239501953125	78.25	15.989805221557617	3.1621475219726562	14.154027938842773	6.883632183074951	0	1	1	1	-13.66223145	-6.010498047
1849#2022-03-22	120.810791015625	127.375	71.03044128417969	78.25	15.917519569396973	3.1621475219726562	13.355920791625977	6.883632183074951	1	1	1	1	-6.564208984	-7.219558716
1849#2022-03-22	111.67498779296875	127.375	70.73455047607422	78.25	15.897124290466309	3.1621475219726562	13.819925308227539	6.883632183074951	0	1	1	1	-15.70001221	-7.515449524
1852#2022-08-09	123.26177215576172	140.25	80.39633178710938	91.625	17.68988609313965	7.159693241119385	16.500835418701172	3.902594566345215	1	1	1	1	-16.98822784	-11.22866821
1852#2022-08-09	123.07823181152344	140.25	82.6249771118164	91.625	16.135896682739258	7.159693241119385	15.126827239990234	3.902594566345215	1	1	1	1	-17.17176819	-9.000022888
1852#2022-08-09	119.78408813476562	140.25	79.46014404296875	91.625	17.556272506713867	7.159693241119385	16.31851577758789	3.902594566345215	0	1	1	1	-20.46591187	-12.16485596
1852#2022-08-09	123.11257934570312	140.25	82.99856567382812	91.625	16.590421676635742	7.159693241119385	14.802644729614258	3.902594566345215	1	1	1	1	-17.13742065	-8.626434326
1852#2022-08-09	126.6056900024414	140.25	86.66686248779297	91.625	17.32384490966797	7.159693241119385	13.86410140991211	3.902594566345215	1	1	1	1	-13.64431	-4.958137512
1852#2022-08-09	120.90120697021484	140.25	77.68346405029297	91.625	18.734630584716797	7.159693241119385	19.678327560424805	3.902594566345215	1	1	1	1	-19.34879303	-13.94153595
1852#2022-08-09	123.42774200439453	140.25	83.21405029296875	91.625	16.775634765625	7.159693241119385	15.326491355895996	3.902594566345215	1	1	1	1	-16.822258	-8.410949707
1852#2022-08-09	123.61934661865234	140.25	83.63455963134766	91.625	16.42485237121582	7.159693241119385	14.884541511535645	3.902594566345215	1	1	1	1	-16.63065338	-7.990440369
1852#2022-08-09	123.82910919189453	140.25	84.6349868774414	91.625	16.5507869720459	7.159693241119385	14.383676528930664	3.902594566345215	1	1	1	1	-16.42089081	-6.990013123
1852#2022-08-09	123.4107666015625	140.25	83.48261260986328	91.625	16.921274185180664	7.159693241119385	15.2960786819458	3.902594566345215	1	1	1	1	-16.8392334	-8.14238739
1865#2021-07-06	113.30979919433594	117	74.04743194580078	73.25	16.487686157226562	12.6692476272583	19.842668533325195	10.44677448272705	0	0	1	1	-3.690200806	0.797431946
1865#2021-07-06	110.72919464111328	117	70.2461929321289	73.25	17.902774810791016	12.6692476272583	18.959779739379883	10.44677448272705	0	0	1	1	-6.270805359	-3.003807068
1865#2021-07-06	111.42546081542969	117	71.99224090576172	73.25	17.320207595825195	12.6692476272583	20.837451934814453	10.44677448272705	0	0	1	1	-5.574539185	-1.257759094
1865#2021-07-06	113.35215759277344	117	70.35588073730469	73.25	18.807451248168945	12.6692476272583	21.345699310302734	10.44677448272705	0	0	1	1	-3.647842407	-2.894119263
1865#2021-07-06	111.59578704833984	117	72.64466094970703	73.25	17.35062026977539	12.6692476272583	20.252254486083984	10.44677448272705	0	0	1	1	-5.404212952	-0.60533905
1865#2021-07-06	111.09939575195312	117	71.96527099609375	73.25	17.47087860107422	12.6692476272583	20.198476791381836	10.44677448272705	0	0	1	1	-5.900604248	-1.284729004
1865#2021-07-06	114.77018737792969	117	75.01859283447266	73.25	15.98292064666748	12.6692476272583	19.21038818359375	10.44677448272705	0	0	1	1	-2.229812622	1.768592834
1865#2021-07-06	118.0377197265625	117	73.3706283569336	73.25	19.10356903076172	12.6692476272583	20.04210090637207	10.44677448272705	0	0	1	1	1.037719727	0.120628357
1865#2021-07-06	111.03900146484375	117	73.08879089355469	73.25	15.607829093933105	12.6692476272583	19.998737335205078	10.44677448272705	0	0	1	1	-5.960998535	-0.161209106
1865#2021-07-06	110.66480255126953	117	70.73198699951172	73.25	17.777151107788086	12.6692476272583	19.498334884643555	10.44677448272705	0	0	1	1	-6.335197449	-2.518013
1868#2021-04-22	120.79705810546875	129.25	77.42080688476562	80.875	16.250301361083984	7.642485618591309	10.753898620605469	9.329456329345703	1	1	1	1	-8.452941895	-3.454193115
1868#2021-04-22	109.92842102050781	129.25	70.35862731933594	80.875	16.310808181762695	7.642485618591309	12.378475189208984	9.329456329345703	0	1	1	1	-19.32157898	-10.51637268
1868#2021-04-22	121.16874694824219	129.25	75.77371215820312	80.875	17.00796890258789	7.642485618591309	11.951305389404297	9.329456329345703	1	1	1	1	-8.081253052	-5.101287842
1868#2021-04-22	112.89497375488281	129.25	72.45262145996094	80.875	16.328195571899414	7.642485618591309	12.070571899414062	9.329456329345703	0	1	1	1	-16.35502625	-8.42237854
1868#2021-04-22	114.89276885986328	129.25	72.28594207763672	80.875	16.43294334411621	7.642485618591309	12.548559188842773	9.329456329345703	0	1	1	1	-14.35723114	-8.589057922
1868#2021-04-22	120.31231689453125	129.25	73.2118148803711	80.875	16.967605590820312	7.642485618591309	12.309159278869629	9.329456329345703	1	1	1	1	-8.937683105	-7.66318512
1868#2021-04-22	112.42847442626953	129.25	72.2869644165039	80.875	16.285781860351562	7.642485618591309	11.318755149841309	9.329456329345703	0	1	1	1	-16.82152557	-8.588035583
1868#2021-04-22	120.65389251708984	129.25	73.94414520263672	80.875	16.573301315307617	7.642485618591309	11.698457717895508	9.329456329345703	1	1	1	1	-8.596107483	-6.930854797
1868#2021-04-22	111.88706970214844	129.25	71.51472473144531	80.875	16.6638126373291	7.642485618591309	12.482056617736816	9.329456329345703	0	1	1	1	-17.3629303	-9.360275269
1868#2021-04-22	121.5569839477539	129.25	76.23011016845703	80.875	16.453662872314453	7.642485618591309	11.634628295898438	9.329456329345703	1	1	1	1	-7.693016052	-4.644889832
1871#2021-11-01	121.02114868164062	123.875	71.43998718261719	73.25	18.70956039428711	10.875758171081543	nan	7.258359909057617	1	1	1	1	-2.853851318	-1.810012817
1871#2021-11-01	122.52368927001953	123.875	73.42285919189453	73.25	19.114221572875977	10.875758171081543	nan	7.258359909057617	1	1	1	1	-1.35131073	0.172859192
1871#2021-11-01	118.25302124023438	123.875	72.45369720458984	73.25	18.236572265625	10.875758171081543	4.113280296325684	7.258359909057617	0	1	1	1	-5.62197876	-0.796302795
1871#2021-11-01	122.66088104248047	123.875	73.89604187011719	73.25	18.313262939453125	10.875758171081543	5.280522346496582	7.258359909057617	1	1	1	1	-1.214118958	0.64604187
1871#2021-11-01	123.28282165527344	123.875	73.42212677001953	73.25	18.8406925201416	10.875758171081543	3.2935245037078857	7.258359909057617	1	1	1	1	-0.592178345	0.17212677
1871#2021-11-01	123.7672119140625	123.875	74.17848205566406	73.25	18.675308227539062	10.875758171081543	4.106700420379639	7.258359909057617	1	1	1	1	-0.107788086	0.928482056
1871#2021-11-01	120.26679992675781	123.875	69.9159164428711	73.25	18.647916793823242	10.875758171081543	nan	7.258359909057617	1	1	0	1	-3.608200073	-3.334083557
1871#2021-11-01	122.63001251220703	123.875	74.29521942138672	73.25	17.959989547729492	10.875758171081543	7.51741361618042	7.258359909057617	1	1	1	1	-1.244987488	1.045219421
1871#2021-11-01	121.7828598022461	123.875	71.33334350585938	73.25	18.230932235717773	10.875758171081543	4.667745113372803	7.258359909057617	1	1	1	1	-2.092140198	-1.916656494
1871#2021-11-01	121.05937194824219	123.875	71.72322845458984	73.25	18.964214324951172	10.875758171081543	nan	7.258359909057617	1	1	1	1	-2.815628052	-1.526771545
1873#2021-04-26	136.79733276367188	128.125	86.16188049316406	84.875	18.363941192626953	19.72919273376465	14.086316108703613	12.595760345458984	1	1	1	1	8.672332764	1.286880493
1873#2021-04-26	137.85202026367188	128.125	90.44795989990234	84.875	18.041215896606445	19.72919273376465	14.78283405303955	12.595760345458984	1	1	1	1	9.727020264	5.5729599
1873#2021-04-26	141.5469970703125	128.125	94.97830200195312	84.875	18.574203491210938	19.72919273376465	14.996264457702637	12.595760345458984	1	1	1	1	13.42199707	10.103302
1873#2021-04-26	141.78750610351562	128.125	92.59490966796875	84.875	19.36189079284668	19.72919273376465	17.654739379882812	12.595760345458984	1	1	1	1	13.6625061	7.719909668
1873#2021-04-26	144.5135040283203	128.125	95.88956451416016	84.875	19.56458854675293	19.72919273376465	16.697885513305664	12.595760345458984	1	1	1	1	16.38850403	11.01456451
1873#2021-04-26	137.0723114013672	128.125	85.45852661132812	84.875	18.227296829223633	19.72919273376465	14.22008228302002	12.595760345458984	1	1	1	1	8.947311401	0.583526611
1873#2021-04-26	136.94708251953125	128.125	85.87156677246094	84.875	18.381486892700195	19.72919273376465	15.08163833618164	12.595760345458984	1	1	1	1	8.82208252	0.996566772
1873#2021-04-26	136.86325073242188	128.125	85.86131286621094	84.875	18.30164337158203	19.72919273376465	14.659553527832031	12.595760345458984	1	1	1	1	8.738250732	0.986312866
1873#2021-04-26	142.4421844482422	128.125	94.14752197265625	84.875	18.99509620666504	19.72919273376465	16.278860092163086	12.595760345458984	1	1	1	1	14.31718445	9.272521973
1873#2021-04-26	136.87953186035156	128.125	89.11638641357422	84.875	18.27488899230957	19.72919273376465	15.668680191040039	12.595760345458984	1	1	1	1	8.75453186	4.241386414
1874#2023-02-10	111.81743621826172	107.125	65.30550384521484	65.5	17.802419662475586	11.38284683227539	9.600489616394043	5.206509113311768	0	0	0	0	4.692436218	-0.194496155
1874#2023-02-10	108.71944427490234	107.125	63.552921295166016	65.5	16.39208984	11.38284683227539	11.180850982666016	5.206509113311768	0	0	0	0	1.594444275	-1.947078705
1874#2023-02-10	112.10125732421875	107.125	64.78089904785156	65.5	16.5860595703125	11.38284683227539	12.415473937988281	5.206509113311768	0	0	0	0	4.976257324	-0.719100952
1874#2023-02-10	109.11117553710938	107.125	63.631614685058594	65.5	16.483137130737305	11.38284683227539	11.585844039916992	5.206509113311768	0	0	0	0	1.986175537	-1.868385315
1874#2023-02-10	110.26148986816406	107.125	64.38539123535156	65.5	16.475555419921875	11.38284683227539	10.28099250793457	5.206509113311768	0	0	0	0	3.136489868	-1.114608765
1874#2023-02-10	108.37007141113281	107.125	63.701297760009766	65.5	16.59072494506836	11.38284683227539	9.239683151245117	5.206509113311768	0	0	0	0	1.245071411	-1.79870224
1874#2023-02-10	110.98876190185547	107.125	64.91637420654297	65.5	16.98639488220215	11.38284683227539	9.944596290588379	5.206509113311768	0	0	0	0	3.863761902	-0.583625793
1874#2023-02-10	108.94583129882812	107.125	63.50117874145508	65.5	16.38581657409668	11.38284683227539	11.74675464630127	5.206509113311768	0	0	0	0	1.820831299	-1.998821259
1874#2023-02-10	121.58708953857422	107.125	65.68097686767578	65.5	17.91920280456543	11.38284683227539	10.785552978515625	5.206509113311768	1	0	0	0	14.46208954	0.180976868
1874#2023-02-10	111.04537963867188	107.125	64.14835357666016	65.5	16.095104217529297	11.38284683227539	12.488757133483887	5.206509113311768	0	0	0	0	3.920379639	-1.351646423
1878#2022-11-23	121.58673095703125	115.25	73.16049194335938	70.375	16.826976776123047	7.18464994430542	13.846084594726562	4.919564723968506	1	0	1	1	6.336730957	2.785491943
1878#2022-11-23	112.44985961914062	115.25	71.79158782958984	70.375	16.67633628845215	7.18464994430542	13.766264915466309	4.919564723968506	0	0	1	1	-2.800140381	1.41658783
1878#2022-11-23	120.5860366821289	115.25	71.5999526977539	70.375	16.053651809692383	7.18464994430542	12.514060020446777	4.919564723968506	1	0	1	1	5.336036682	1.224952698
1878#2022-11-23	111.96231079101562	115.25	71.4843521118164	70.375	16.69833755493164	7.18464994430542	13.367627143859863	4.919564723968506	0	0	1	1	-3.287689209	1.109352112
1878#2022-11-23	111.55183410644531	115.25	70.6820297241211	70.375	15.844464302062988	7.18464994430542	11.62717342376709	4.919564723968506	0	0	1	1	-3.698165894	0.307029724
1878#2022-11-23	121.3192138671875	115.25	72.19332885742188	70.375	16.731082916259766	7.18464994430542	13.786344528198242	4.919564723968506	1	0	1	1	6.069213867	1.818328857
1878#2022-11-23	109.65873718261719	115.25	69.9558334350586	70.375	16.238508224487305	7.18464994430542	14.011040687561035	4.919564723968506	0	0	0	1	-5.591262817	-0.419166565
1878#2022-11-23	112.34120178222656	115.25	71.13932800292969	70.375	16.459516525268555	7.18464994430542	12.895920753479004	4.919564723968506	0	0	1	1	-2.908798218	0.764328003
1878#2022-11-23	109.83599853515625	115.25	70.18359375	70.375	16.389524459838867	7.18464994430542	14.175374031066895	4.919564723968506	0	0	1	1	-5.414001465	-0.19140625
1878#2022-11-23	112.48865509033203	115.25	71.88417053222656	70.375	16.599567413330078	7.18464994430542	13.542108535766602	4.919564723968506	0	0	1	1	-2.76134491	1.509170532
1885#2021-06-25	134.11502075195312	132.125	89.0405044555664	86.125	16.977449417114258	13.511693000793457	14.75158405303955	11.01766300201416	1	1	1	1	1.990020752	2.915504456
1885#2021-06-25	132.12869262695312	132.125	87.16409301757812	86.125	16.909934997558594	13.511693000793457	16.041933059692383	11.01766300201416	1	1	1	1	0.003692627	1.039093018
1885#2021-06-25	137.42233276367188	132.125	90.80581665039062	86.125	17.123199462890625	13.511693000793457	14.281856536865234	11.01766300201416	1	1	1	1	5.297332764	4.68081665
1885#2021-06-25	140.43283081054688	132.125	90.72136688232422	86.125	17.932767868041992	13.511693000793457	14.961166381835938	11.01766300201416	1	1	1	1	8.307830811	4.596366882
1885#2021-06-25	133.83787536621094	132.125	89.06945037841797	86.125	17.501291275024414	13.511693000793457	15.248332977294922	11.01766300201416	1	1	1	1	1.712875366	2.944450378
1885#2021-06-25	139.4716797	132.125	90.81289672851562	86.125	17.569473266601562	13.511693000793457	14.758344650268555	11.01766300201416	1	1	1	1	7.3466797	4.687896729
1885#2021-06-25	129.58213806152344	132.125	84.90106964111328	86.125	17.700870513916016	13.511693000793457	15.59459114074707	11.01766300201416	1	1	1	1	-2.542861938	-1.223930359
1885#2021-06-25	133.0289306640625	132.125	88.13644409179688	86.125	17.02248191833496	13.511693000793457	14.948531150817871	11.01766300201416	1	1	1	1	0.903930664	2.011444092
1885#2021-06-25	128.45704650878906	132.125	83.74578857421875	86.125	17.949665069580078	13.511693000793457	16.06481170654297	11.01766300201416	1	1	1	1	-3.667953491	-2.379211426
1885#2021-06-25	133.8440399169922	132.125	89.63292694091797	86.125	16.912368774414062	13.511693000793457	14.558056831359863	11.01766300201416	1	1	1	1	1.719039917	3.507926941
1888#2021-05-24	105.01908111572266	100.5	67.83551788330078	67.25	19.119199752807617	7.2913312911987305	13.777800559997559	8.529216766357422	0	0	0	0	4.519081116	0.585517883
1888#2021-05-24	104.05132293701172	100.5	65.11296844482422	67.25	17.237165451049805	7.2913312911987305	11.860575675964355	8.529216766357422	0	0	0	0	3.551322937	-2.137031555
1888#2021-05-24	105.45635223388672	100.5	67.32396697998047	67.25	18.95795249938965	7.2913312911987305	12.972326278686523	8.529216766357422	0	0	0	0	4.956352234	0.07396698
1888#2021-05-24	106.69227600097656	100.5	68.28411102294922	67.25	19.024219512939453	7.2913312911987305	12.199041366577148	8.529216766357422	0	0	0	0	6.192276001	1.034111023
1888#2021-05-24	105.38372802734375	100.5	66.51758575439453	67.25	18.135990142822266	7.2913312911987305	11.98862361907959	8.529216766357422	0	0	0	0	4.883728027	-0.732414246
1888#2021-05-24	105.81563568115234	100.5	66.9218521118164	67.25	18.769250869750977	7.2913312911987305	12.07210922241211	8.529216766357422	0	0	0	0	5.315635681	-0.328147888
1888#2021-05-24	104.42195892333984	100.5	65.68049621582031	67.25	18.143638610839844	7.2913312911987305	11.743682861328125	8.529216766357422	0	0	0	0	3.921958923	-1.569503784
1888#2021-05-24	108.00138854980469	100.5	68.22423553466797	67.25	17.2969913482666	7.2913312911987305	12.370731353759766	8.529216766357422	0	0	0	0	7.50138855	0.974235535
1888#2021-05-24	103.95718383789062	100.5	68.62245178222656	67.25	18.503232955932617	7.2913312911987305	14.441733360290527	8.529216766357422	0	0	0	0	3.457183838	1.372451782
1888#2021-05-24	105.31505584716797	100.5	68.65609741210938	67.25	17.897682189941406	7.2913312911987305	13.635199546813965	8.529216766357422	0	0	0	0	4.815055847	1.406097412
1889#2021-11-02	125.40538024902344	117	69.68643188476562	62.375	19.93630027770996	6.795018672943115	nan	5.8069071769714355	1	0	0	0	8.405380249	7.311431885
1889#2021-11-02	125.44213104248047	117	68.8725814819336	62.375	19.61127471923828	6.795018672943115	nan	5.8069071769714355	1	0	0	0	8.442131042	6.497581482
1889#2021-11-02	125.80133819580078	117	71.6693344116211	62.375	20.199989318847656	6.795018672943115	nan	5.8069071769714355	1	0	1	0	8.801338196	9.294334412
1889#2021-11-02	126.78533172607422	117	69.7204360961914	62.375	19.550695419311523	6.795018672943115	nan	5.8069071769714355	1	0	0	0	9.785331726	7.345436096
1889#2021-11-02	126.49407196044922	117	69.82766723632812	62.375	19.73348045349121	6.795018672943115	nan	5.8069071769714355	1	0	0	0	9.49407196	7.452667236
1889#2021-11-02	127.35667419433594	117	69.78727722167969	62.375	19.148956298828125	6.795018672943115	nan	5.8069071769714355	1	0	0	0	10.35667419	7.412277222
1889#2021-11-02	125.06009674072266	117	68.8401107788086	62.375	19.657583236694336	6.795018672943115	nan	5.8069071769714355	1	0	0	0	8.060096741	6.465110779
1889#2021-11-02	126.95649719238281	117	69.99571228027344	62.375	19.382326126098633	6.795018672943115	nan	5.8069071769714355	1	0	0	0	9.956497192	7.62071228
1889#2021-11-02	125.76322937011719	117	71.68434143066406	62.375	19.92609214782715	6.795018672943115	nan	5.8069071769714355	1	0	1	0	8.76322937	9.309341431
1889#2021-11-02	126.1399154663086	117	71.30277252197266	62.375	20.06756019592285	6.795018672943115	nan	5.8069071769714355	1	0	1	0	9.139915466	8.927772522
1896#2021-05-08	123.47529602050781	119.25	57.58982467651367	54.875	23.817951202392578	16.433752059936523	15.693612098693848	9.111130714416504	1	0	0	0	4.225296021	2.714824677
1896#2021-05-08	113.07173919677734	119.25	51.6080322265625	54.875	30.91994857788086	16.433752059936523	16.609344482421875	9.111130714416504	0	0	0	0	-6.178260803	-3.266967773
1896#2021-05-08	116.35811614990234	119.25	59.724239349365234	54.875	17.962722778320312	16.433752059936523	4.235346794128418	9.111130714416504	0	0	0	0	-2.89188385	4.849239349
1896#2021-05-08	108.58175659179688	119.25	48.49454116821289	54.875	19.27126693725586	16.433752059936523	9.300213813781738	9.111130714416504	0	0	0	0	-10.66824341	-6.380458832
1896#2021-05-08	110.47005462646484	119.25	49.64994430541992	54.875	18.83959197998047	16.433752059936523	11.294014930725098	9.111130714416504	0	0	0	0	-8.779945374	-5.225055695
1896#2021-05-08	122.2210922241211	119.25	60.739845275878906	54.875	18.6993408203125	16.433752059936523	12.023059844970703	9.111130714416504	1	0	0	0	2.971092224	5.864845276
1896#2021-05-08	113.94117736816406	119.25	57.55424499511719	54.875	18.35396957397461	16.433752059936523	7.481388568878174	9.111130714416504	0	0	0	0	-5.308822632	2.679244995
1896#2021-05-08	108.3398666381836	119.25	49.05930709838867	54.875	19.557661056518555	16.433752059936523	7.9896063804626465	9.111130714416504	0	0	0	0	-10.91013336	-5.815692902
1896#2021-05-08	120.77594757080078	119.25	59.6041259765625	54.875	18.17420196533203	16.433752059936523	10.750486373901367	9.111130714416504	1	0	0	0	1.525947571	4.729125977
1896#2021-05-08	117.69593811035156	119.25	53.71318054199219	54.875	24.917720794677734	16.433752059936523	16.152490615844727	9.111130714416504	0	0	0	0	-1.55406189	-1.161819458
1906#2021-05-07	121.40580749511719	131.5	76.93057250976562	80.875	17.744522094726562	10.978975296020508	12.527326583862305	6.905998706817627	1	1	1	1	-10.0941925	-3.94442749
1906#2021-05-07	116.37449645996094	131.5	66.613525390625	80.875	18.65411949157715	10.978975296020508	9.44935417175293	6.905998706817627	0	1	0	1	-15.12550354	-14.26147461
1906#2021-05-07	118.02039337158203	131.5	72.97443389892578	80.875	17.534420013427734	10.978975296020508	10.211446762084961	6.905998706817627	0	1	1	1	-13.47960663	-7.900566101
1906#2021-05-07	118.32435607910156	131.5	73.97337341308594	80.875	17.61556053161621	10.978975296020508	9.598827362060547	6.905998706817627	0	1	1	1	-13.17564392	-6.901626587
1906#2021-05-07	122.68356323242188	131.5	73.62899780273438	80.875	17.901464462280273	10.978975296020508	11.026103973388672	6.905998706817627	1	1	1	1	-8.816436768	-7.246002197
1906#2021-05-07	116.96727752685547	131.5	67.8688735961914	80.875	18.441543579101562	10.978975296020508	9.528346061706543	6.905998706817627	0	1	0	1	-14.53272247	-13.0061264
1906#2021-05-07	120.84961700439453	131.5	67.57064056396484	80.875	18.645959854125977	10.978975296020508	nan	6.905998706817627	1	1	0	1	-10.650383	-13.30435944
1906#2021-05-07	118.31986236572266	131.5	68.86573791503906	80.875	17.894201278686523	10.978975296020508	5.967400550842285	6.905998706817627	0	1	0	1	-13.18013763	-12.00926208
1906#2021-05-07	117.65018463134766	131.5	69.6484375	80.875	17.5983943939209	10.978975296020508	5.938208103179932	6.905998706817627	0	1	0	1	-13.84981537	-11.2265625
1906#2021-05-07	121.7789077758789	131.5	69.1268539428711	80.875	18.134498596191406	10.978975296020508	6.923579692840576	6.905998706817627	1	1	0	1	-9.721092224	-11.74814606
1918#2021-05-14	113.42406463623047	121.5	65.74481201171875	69.5	17.349777221679688	7.765552043914795	13.927313804626465	5.81568717956543	0	1	0	0	-8.075935364	-3.755187988
1918#2021-05-14	115.05918884277344	121.5	66.36597442626953	69.5	17.700153350830078	7.765552043914795	14.227304458618164	5.81568717956543	0	1	0	0	-6.440811157	-3.134025574
1918#2021-05-14	110.8364028930664	121.5	64.2848129272461	69.5	18.097028732299805	7.765552043914795	10.95496940612793	5.81568717956543	0	1	0	0	-10.66359711	-5.215187073
1918#2021-05-14	113.07894134521484	121.5	65.63540649414062	69.5	17.67108154296875	7.765552043914795	13.857006072998047	5.81568717956543	0	1	0	0	-8.421058655	-3.864593506
1918#2021-05-14	112.81077575683594	121.5	66.652099609375	69.5	17.127498626708984	7.765552043914795	12.064528465270996	5.81568717956543	0	1	0	0	-8.689224243	-2.847900391
1918#2021-05-14	117.82593536376953	121.5	66.93367004394531	69.5	18.24349594116211	7.765552043914795	14.747427940368652	5.81568717956543	0	1	0	0	-3.674064636	-2.566329956
1918#2021-05-14	112.33332824707031	121.5	65.79608917236328	69.5	17.341053009033203	7.765552043914795	12.785624504089355	5.81568717956543	0	1	0	0	-9.166671753	-3.703910828
1918#2021-05-14	113.09078979492188	121.5	65.95118713378906	69.5	17.340744018554688	7.765552043914795	13.723217010498047	5.81568717956543	0	1	0	0	-8.409210205	-3.548812866
1918#2021-05-14	112.68250274658203	121.5	65.43492889404297	69.5	17.584732055664062	7.765552043914795	13.504223823547363	5.81568717956543	0	1	0	0	-8.817497253	-4.065071106
1918#2021-05-14	113.36532592773438	121.5	66.32064819335938	69.5	17.504125595092773	7.765552043914795	13.554162979125977	5.81568717956543	0	1	0	0	-8.134674072	-3.179351807
192#2022-08-05	112.13783264160156	112.125	71.04370880126953	71.875	15.969761848449707	2.736694812774658	8.856234550476074	2.2380897998809814	0	0	1	1	0.012832642	-0.831291199
192#2022-08-05	121.4817886352539	112.125	71.23096466064453	71.875	17.178110122680664	2.736694812774658	nan	2.2380897998809814	1	0	1	1	9.356788635	-0.644035339
192#2022-08-05	120.78765869140625	112.125	69.80014038085938	71.875	18.116270065307617	2.736694812774658	nan	2.2380897998809814	1	0	0	1	8.662658691	-2.074859619
192#2022-08-05	115.20332336425781	112.125	70.07281494140625	71.875	17.39044189453125	2.736694812774658	nan	2.2380897998809814	0	0	1	1	3.078323364	-1.802185059
192#2022-08-05	112.47917175292969	112.125	70.22567749023438	71.875	16.240324020385742	2.736694812774658	8.200505256652832	2.2380897998809814	0	0	1	1	0.354171753	-1.64932251
192#2022-08-05	110.63382720947266	112.125	67.98392486572266	71.875	16.62128257751465	2.736694812774658	11.289341926574707	2.2380897998809814	0	0	0	1	-1.491172791	-3.891075134
192#2022-08-05	112.55573272705078	112.125	68.36309051513672	71.875	16.78610610961914	2.736694812774658	8.075916290283203	2.2380897998809814	0	0	0	1	0.430732727	-3.511909485
192#2022-08-05	110.85478210449219	112.125	69.11177062988281	71.875	16.586017608642578	2.736694812774658	11.018163681030273	2.2380897998809814	0	0	0	1	-1.270217896	-2.76322937
192#2022-08-05	111.76437377929688	112.125	69.8081283569336	71.875	16.25659942626953	2.736694812774658	10.117300033569336	2.2380897998809814	0	0	0	1	-0.360626221	-2.066871643
192#2022-08-05	111.73674011230469	112.125	71.67814636230469	71.875	15.804838180541992	2.736694812774658	9.636153221130371	2.2380897998809814	0	0	1	1	-0.388259888	-0.196853638
1935#2021-12-13	127.65214538574219	120.375	71.3846664428711	69	18.485021591186523	12.98608112335205	12.143932342529297	10.244474411010742	1	1	1	0	7.277145386	2.384666443
1935#2021-12-13	128.09300231933594	120.375	73.67840576171875	69	18.154659271240234	12.98608112335205	11.861377716064453	10.244474411010742	1	1	1	0	7.718002319	4.678405762
1935#2021-12-13	127.14063262939453	120.375	72.88003540039062	69	18.040973663330078	12.98608112335205	11.625763893127441	10.244474411010742	1	1	1	0	6.765632629	3.8800354
1935#2021-12-13	124.86161804199219	120.375	70.11518859863281	69	18.135555267333984	12.98608112335205	12.021515846252441	10.244474411010742	1	1	1	0	4.486618042	1.115188599
1935#2021-12-13	126.65938568115234	120.375	72.69407653808594	69	17.939571380615234	12.98608112335205	11.445443153381348	10.244474411010742	1	1	1	0	6.284385681	3.694076538
1935#2021-12-13	126.28861999511719	120.375	70.73492431640625	69	18.360576629638672	12.98608112335205	12.162910461425781	10.244474411010742	1	1	1	0	5.913619995	1.734924316
1935#2021-12-13	118.68482208251953	120.375	69.23873138427734	69	17.766984939575195	12.98608112335205	11.851531982421875	10.244474411010742	0	1	0	0	-1.690177917	0.238731384
1935#2021-12-13	129.57101440429688	120.375	72.10787200927734	69	18.742263793945312	12.98608112335205	12.413067817687988	10.244474411010742	1	1	1	0	9.196014404	3.107872009
1935#2021-12-13	128.243896484375	120.375	73.33248138427734	69	18.263195037841797	12.98608112335205	11.894877433776855	10.244474411010742	1	1	1	0	7.868896484	4.332481384
1935#2021-12-13	119.66751861572266	120.375	68.07752227783203	69	16.47617530822754	12.98608112335205	10.962360382080078	10.244474411010742	0	1	0	0	-0.707481384	-0.922477722
1947#2022-07-30	115.56783294677734	130.625	66.06831359863281	76.75	17.449087142944336	10.359259605407715	7.71005916595459	8.288793563842773	0	1	0	1	-15.05716705	-10.6816864
1947#2022-07-30	113.13478088378906	130.625	65.69757843017578	76.75	16.768768310546875	10.359259605407715	10.877680778503418	8.288793563842773	0	1	0	1	-17.49021912	-11.05242157
1947#2022-07-30	115.73760223388672	130.625	66.254150390625	76.75	17.532135009765625	10.359259605407715	7.185970306396484	8.288793563842773	0	1	0	1	-14.88739777	-10.49584961
1947#2022-07-30	115.45457458496094	130.625	66.572998046875	76.75	17.479333877563477	10.359259605407715	7.614885330200195	8.288793563842773	0	1	0	1	-15.17042542	-10.17700195
1947#2022-07-30	113.61375427246094	130.625	65.55289459228516	76.75	16.980403900146484	10.359259605407715	11.026724815368652	8.288793563842773	0	1	0	1	-17.01124573	-11.19710541
1947#2022-07-30	114.81785583496094	130.625	66.78746032714844	76.75	17.22144889831543	10.359259605407715	8.643926620483398	8.288793563842773	0	1	0	1	-15.80714417	-9.962539673
1947#2022-07-30	115.19918060302734	130.625	66.0082778930664	76.75	17.293216705322266	10.359259605407715	8.386630058288574	8.288793563842773	0	1	0	1	-15.4258194	-10.74172211
1947#2022-07-30	116.72750854492188	130.625	66.08658599853516	76.75	17.94410514831543	10.359259605407715	5.972500324249268	8.288793563842773	0	1	0	1	-13.89749146	-10.663414
1947#2022-07-30	114.63729095458984	130.625	66.81015014648438	76.75	17.16128921508789	10.359259605407715	8.705100059509277	8.288793563842773	0	1	0	1	-15.98770905	-9.939849854
1947#2022-07-30	115.12748718261719	130.625	66.97284698486328	76.75	17.45054817199707	10.359259605407715	8.149537086486816	8.288793563842773	0	1	0	1	-15.49751282	-9.777153015
1950#2021-06-10	129.82437133789062	127.875	75.31932067871094	67.875	18.153764724731445	15.052262306213379	9.754049301147461	12.123387336730957	1	1	1	0	1.949371338	7.444320679
1950#2021-06-10	131.42408752441406	127.875	76.61254119873047	67.875	18.318758010864258	15.052262306213379	9.801118850708008	12.123387336730957	1	1	1	0	3.549087524	8.737541199
1950#2021-06-10	131.10958862304688	127.875	76.41366577148438	67.875	18.087148666381836	15.052262306213379	10.00230598449707	12.123387336730957	1	1	1	0	3.234588623	8.538665771
1950#2021-06-10	130.08978271484375	127.875	75.32341766357422	67.875	18.2093563079834	15.052262306213379	9.187828063964844	12.123387336730957	1	1	1	0	2.214782715	7.448417664
1950#2021-06-10	128.64369201660156	127.875	74.41902160644531	67.875	18.492321014404297	15.052262306213379	7.778528690338135	12.123387336730957	1	1	1	0	0.768692017	6.544021606
1950#2021-06-10	130.7694549560547	127.875	75.19035339355469	67.875	18.38897705078125	15.052262306213379	8.827998161315918	12.123387336730957	1	1	1	0	2.894454956	7.315353394
1950#2021-06-10	128.6943359	127.875	75.1572494506836	67.875	18.340330123901367	15.052262306213379	8.84259033203125	12.123387336730957	1	1	1	0	0.8193359	7.282249451
1950#2021-06-10	128.87852478027344	127.875	75.79082489013672	67.875	18.20091438293457	15.052262306213379	10.238184928894043	12.123387336730957	1	1	1	0	1.00352478	7.91582489
1950#2021-06-10	129.82228088378906	127.875	76.18639373779297	67.875	18.257396697998047	15.052262306213379	9.005454063415527	12.123387336730957	1	1	1	0	1.947280884	8.311393738
1950#2021-06-10	127.65918731689453	127.875	74.80921173095703	67.875	18.512664794921875	15.052262306213379	7.399587631225586	12.123387336730957	1	1	1	0	-0.215812683	6.934211731
1951#2022-11-18	128.20672607421875	126.875	84.5524673461914	78	17.27652931213379	5.329026222229004	12.998895645141602	4.421816825866699	1	1	1	1	1.331726074	6.552467346
1951#2022-11-18	128.53672790527344	126.875	85.3635025024414	78	17.336040496826172	5.329026222229004	13.288923263549805	4.421816825866699	1	1	1	1	1.661727905	7.363502502
1951#2022-11-18	127.91729736328125	126.875	85.15538024902344	78	17.36368751525879	5.329026222229004	12.757096290588379	4.421816825866699	1	1	1	1	1.042297363	7.155380249
1951#2022-11-18	128.18812561035156	126.875	85.16041564941406	78	17.292423248291016	5.329026222229004	13.282769203186035	4.421816825866699	1	1	1	1	1.31312561	7.160415649
1951#2022-11-18	127.77822875976562	126.875	84.4230728149414	78	17.27671241760254	5.329026222229004	13.453383445739746	4.421816825866699	1	1	1	1	0.90322876	6.423072815
1951#2022-11-18	127.61779022216797	126.875	84.92149353027344	78	17.245420455932617	5.329026222229004	13.617704391479492	4.421816825866699	1	1	1	1	0.742790222	6.92149353
1951#2022-11-18	127.8075180053711	126.875	85.0674057006836	78	17.297773361206055	5.329026222229004	12.734439849853516	4.421816825866699	1	1	1	1	0.932518005	7.067405701
1951#2022-11-18	127.79054260253906	126.875	84.60575103759766	78	17.248384475708008	5.329026222229004	12.901509284973145	4.421816825866699	1	1	1	1	0.915542603	6.605751038
1951#2022-11-18	128.0884552001953	126.875	85.03943634033203	78	17.306842803955078	5.329026222229004	13.474693298339844	4.421816825866699	1	1	1	1	1.2134552	7.03943634
1951#2022-11-18	127.66227722167969	126.875	84.80350494384766	78	17.285383224487305	5.329026222229004	13.62679386138916	4.421816825866699	1	1	1	1	0.787277222	6.803504944
1953#2021-09-14	124.68877410888672	132.125	76.33773803710938	82.375	17.780683517456055	9.270822525024414	11.859726905822754	6.2115797996521	1	1	1	1	-7.436225891	-6.037261963
1953#2021-09-14	128.27853393554688	132.125	79.8979721069336	82.375	18.814571380615234	9.270822525024414	12.964993476867676	6.2115797996521	1	1	1	1	-3.846466064	-2.477027893
1953#2021-09-14	119.88761138916016	132.125	77.36019134521484	82.375	18.147743225097656	9.270822525024414	12.082199096679688	6.2115797996521	0	1	1	1	-12.23738861	-5.014808655
1953#2021-09-14	127.3344955444336	132.125	78.83796691894531	82.375	18.639678955078125	9.270822525024414	12.791754722595215	6.2115797996521	1	1	1	1	-4.790504456	-3.537033081
1953#2021-09-14	126.77554321289062	132.125	76.8552474975586	82.375	18.292577743530273	9.270822525024414	12.18968677520752	6.2115797996521	1	1	1	1	-5.349456787	-5.519752502
1953#2021-09-14	129.80514526367188	132.125	79.75341797	82.375	19.02204704284668	9.270822525024414	12.768677711486816	6.2115797996521	1	1	1	1	-2.319854736	-2.62158203
1953#2021-09-14	126.53594207763672	132.125	76.65452575683594	82.375	18.202123641967773	9.270822525024414	12.08204460144043	6.2115797996521	1	1	1	1	-5.589057922	-5.720474243
1953#2021-09-14	128.8595733642578	132.125	78.99293518066406	82.375	18.582439422607422	9.270822525024414	12.908792495727539	6.2115797996521	1	1	1	1	-3.265426636	-3.382064819
1953#2021-09-14	128.06219482421875	132.125	79.90393829345703	82.375	18.921520233154297	9.270822525024414	13.001449584960938	6.2115797996521	1	1	1	1	-4.062805176	-2.471061707
1953#2021-09-14	125.70612335205078	132.125	78.90232849121094	82.375	18.190767288208008	9.270822525024414	12.714614868164062	6.2115797996521	1	1	1	1	-6.418876648	-3.472671509
1954#2021-05-27	115.53681182861328	123.75	71.18260192871094	78	19.088159561157227	9.453885078430176	13.442666053771973	1.196415662765503	0	1	1	1	-8.213188171	-6.817398071
1954#2021-05-27	114.36727142333984	123.75	70.46533203	78	18.35706329345703	9.453885078430176	12.650520324707031	1.196415662765503	0	1	1	1	-9.382728577	-7.53466797
1954#2021-05-27	116.9720458984375	123.75	72.7724380493164	78	18.87676239013672	9.453885078430176	13.381072044372559	1.196415662765503	0	1	1	1	-6.777954102	-5.227561951
1954#2021-05-27	117.69207000732422	123.75	69.065673828125	78	20.417137145996094	9.453885078430176	13.64118766784668	1.196415662765503	0	1	0	1	-6.057929993	-8.934326172
1954#2021-05-27	115.73710632324219	123.75	72.5107192993164	78	18.162246704101562	9.453885078430176	13.668601989746094	1.196415662765503	0	1	1	1	-8.012893677	-5.489280701
1954#2021-05-27	114.12468719482422	123.75	70.23657989501953	78	18.49997329711914	9.453885078430176	13.07458782196045	1.196415662765503	0	1	1	1	-9.625312805	-7.763420105
1954#2021-05-27	114.1050033569336	123.75	70.31645965576172	78	18.195167541503906	9.453885078430176	13.008625984191895	1.196415662765503	0	1	1	1	-9.644996643	-7.683540344
1954#2021-05-27	113.3708267211914	123.75	69.80496978759766	78	18.727685928344727	9.453885078430176	12.818338394165039	1.196415662765503	0	1	0	1	-10.37917328	-8.195030212
1954#2021-05-27	117.85440063476562	123.75	76.66249084472656	78	18.894739151000977	9.453885078430176	15.054466247558594	1.196415662765503	0	1	1	1	-5.895599365	-1.337509155
1954#2021-05-27	115.08777618408203	123.75	70.76170349121094	78	18.748489379882812	9.453885078430176	13.44967269897461	1.196415662765503	0	1	1	1	-8.662223816	-7.238296509
1956#2021-10-13	107.72775268554688	97.25	66.4019775390625	60	18.222732543945312	11.472762107849121	13.427947044372559	11.025551795959473	0	0	0	0	10.47775269	6.401977539
1956#2021-10-13	108.7699966430664	97.25	66.81849670410156	60	23.990190505981445	11.472762107849121	16.477371215820312	11.025551795959473	0	0	0	0	11.51999664	6.818496704
1956#2021-10-13	106.59799194335938	97.25	62.84160232543945	60	19.913488388061523	11.472762107849121	11.057934761047363	11.025551795959473	0	0	0	0	9.347991943	2.841602325
1956#2021-10-13	120.52853393554688	97.25	70.85794830322266	60	22.917102813720703	11.472762107849121	18.573888778686523	11.025551795959473	1	0	1	0	23.27853394	10.8579483
1956#2021-10-13	114.37417602539062	97.25	69.59073638916016	60	25.20521354675293	11.472762107849121	21.743013381958008	11.025551795959473	0	0	0	0	17.12417603	9.590736389
1956#2021-10-13	105.92637634277344	97.25	60.00095748901367	60	19.518871307373047	11.472762107849121	13.25478458404541	11.025551795959473	0	0	0	0	8.676376343	0.000957489
1956#2021-10-13	107.97618865966797	97.25	64.24713897705078	60	19.999881744384766	11.472762107849121	9.970263481140137	11.025551795959473	0	0	0	0	10.72618866	4.247138977
1956#2021-10-13	106.69595336914062	97.25	64.30055236816406	60	20.70906639099121	11.472762107849121	11.94515323638916	11.025551795959473	0	0	0	0	9.445953369	4.300552368
1956#2021-10-13	108.87761688232422	97.25	69.26216125488281	60	21.813215255737305	11.472762107849121	15.891471862792969	11.025551795959473	0	0	0	0	11.62761688	9.262161255
1956#2021-10-13	109.3306884765625	97.25	66.76042175292969	60	23.09565544128418	11.472762107849121	17.014667510986328	11.025551795959473	0	0	0	0	12.08068848	6.760421753
1959#2021-05-29	128.0999298095703	133.125	77.59483337402344	82	17.987688064575195	15.891890525817871	16.587726593017578	19.622217178344727	1	1	1	1	-5.02507019	-4.405166626
1959#2021-05-29	129.1763916015625	133.125	77.23173522949219	82	18.48138427734375	15.891890525817871	16.661720275878906	19.622217178344727	1	1	1	1	-3.948608398	-4.768264771
1959#2021-05-29	134.9257049560547	133.125	83.93148803710938	82	18.206357955932617	15.891890525817871	16.366153717041016	19.622217178344727	1	1	1	1	1.800704956	1.931488037
1959#2021-05-29	137.8574219	133.125	82.99353790283203	82	17.933195114135742	15.891890525817871	16.225008010864258	19.622217178344727	1	1	1	1	4.7324219	0.993537903
1959#2021-05-29	117.6012954711914	133.125	68.80606079101562	82	17.982515335083008	15.891890525817871	16.73765754699707	19.622217178344727	0	1	0	1	-15.52370453	-13.19393921
1959#2021-05-29	139.3057403564453	133.125	87.5713119506836	82	17.717063903808594	15.891890525817871	15.509369850158691	19.622217178344727	1	1	1	1	6.180740356	5.571311951
1959#2021-05-29	130.84713745117188	133.125	78.50068664550781	82	18.612380981445312	15.891890525817871	16.604036331176758	19.622217178344727	1	1	1	1	-2.277862549	-3.499313354
1959#2021-05-29	130.01087951660156	133.125	76.88782501220703	82	19.028242111206055	15.891890525817871	16.36853790283203	19.622217178344727	1	1	1	1	-3.114120483	-5.112174988
1959#2021-05-29	135.00338745117188	133.125	83.23388672	82	18.387771606445312	15.891890525817871	16.79596710205078	19.622217178344727	1	1	1	1	1.878387451	1.23388672
1959#2021-05-29	136.18060302734375	133.125	84.73877716064453	82	17.82073974609375	15.891890525817871	15.986455917358398	19.622217178344727	1	1	1	1	3.055603027	2.738777161
1974#2021-06-03	127.61458587646484	133	80.04663848876953	87.375	17.180339813232422	11.890453338623047	11.709994316101074	8.438536643981934	1	1	1	1	-5.385414124	-7.328361511
1974#2021-06-03	131.8769531	133	80.44998168945312	87.375	17.459627151489258	11.890453338623047	12.251849174499512	8.438536643981934	1	1	1	1	-1.1230469	-6.925018311
1974#2021-06-03	128.3797149658203	133	80.8036117553711	87.375	17.669044494628906	11.890453338623047	11.7141695022583	8.438536643981934	1	1	1	1	-4.620285034	-6.571388245
1974#2021-06-03	126.66439056396484	133	79.6731948852539	87.375	17.106552124023438	11.890453338623047	11.445063591003418	8.438536643981934	1	1	1	1	-6.335609436	-7.701805115
1974#2021-06-03	132.0197296142578	133	82.52339172363281	87.375	17.821548461914062	11.890453338623047	12.723081588745117	8.438536643981934	1	1	1	1	-0.980270386	-4.851608276
1974#2021-06-03	129.72267150878906	133	77.63351440429688	87.375	17.80777359008789	11.890453338623047	10.795685768127441	8.438536643981934	1	1	1	1	-3.277328491	-9.741485596
1974#2021-06-03	132.03890991210938	133	80.69779968261719	87.375	17.478731155395508	11.890453338623047	12.095431327819824	8.438536643981934	1	1	1	1	-0.961090088	-6.677200317
1974#2021-06-03	129.68495178222656	133	81.49579620361328	87.375	17.929954528808594	11.890453338623047	11.752439498901367	8.438536643981934	1	1	1	1	-3.315048218	-5.879203796
1974#2021-06-03	130.68194580078125	133	81.34564971923828	87.375	17.672292709350586	11.890453338623047	12.5074462890625	8.438536643981934	1	1	1	1	-2.318054199	-6.029350281
1974#2021-06-03	128.28366088867188	133	81.2606430053711	87.375	17.5948429107666	11.890453338623047	11.860014915466309	8.438536643981934	1	1	1	1	-4.716339111	-6.114356995
1977#2022-07-29	110.3793716430664	111.125	66.90763854980469	69.5	19.894939422607422	9.737542152404785	nan	8.543926239013672	0	0	0	0	-0.745628357	-2.59236145
1977#2022-07-29	110.046875	111.125	70.01995849609375	69.5	19.33576202392578	9.737542152404785	nan	8.543926239013672	0	0	1	0	-1.078125	0.519958496
1977#2022-07-29	110.4638900756836	111.125	64.79148864746094	69.5	18.93891143798828	9.737542152404785	4.251254081726074	8.543926239013672	0	0	0	0	-0.661109924	-4.708511353
1977#2022-07-29	110.49626922607422	111.125	65.57735443115234	69.5	19.632692337036133	9.737542152404785	nan	8.543926239013672	0	0	0	0	-0.628730774	-3.922645569
1977#2022-07-29	110.22600555419922	111.125	65.48169708251953	69.5	19.117097854614258	9.737542152404785	4.210073947906494	8.543926239013672	0	0	0	0	-0.898994446	-4.018302917
1977#2022-07-29	110.09893798828125	111.125	64.85099792480469	69.5	19.287261962890625	9.737542152404785	nan	8.543926239013672	0	0	0	0	-1.026062012	-4.649002075
1977#2022-07-29	110.05496978759766	111.125	64.41364288330078	69.5	18.852842330932617	9.737542152404785	5.426074028015137	8.543926239013672	0	0	0	0	-1.070030212	-5.086357117
1977#2022-07-29	110.1634750366211	111.125	65.3408432006836	69.5	19.129138946533203	9.737542152404785	nan	8.543926239013672	0	0	0	0	-0.961524963	-4.159156799
1977#2022-07-29	110.24409484863281	111.125	65.71195983886719	69.5	19.59790802001953	9.737542152404785	nan	8.543926239013672	0	0	0	0	-0.880905151	-3.788040161
1977#2022-07-29	110.11531066894531	111.125	65.88250732421875	69.5	19.319103240966797	9.737542152404785	2.9624836444854736	8.543926239013672	0	0	0	0	-1.009689331	-3.617492676
1997#2021-06-30	147.33786010742188	152.375	75.18254089355469	76.25	18.953523635864258	16.639249801635742	17.926856994628906	7.531920433044434	1	1	1	1	-5.037139893	-1.067459106
1997#2021-06-30	145.44700622558594	152.375	74.80198669433594	76.25	18.856473922729492	16.639249801635742	17.54720115661621	7.531920433044434	1	1	1	1	-6.927993774	-1.448013306
1997#2021-06-30	146.36497497558594	152.375	77.75492858886719	76.25	18.965967178344727	16.639249801635742	17.82689094543457	7.531920433044434	1	1	1	1	-6.010025024	1.504928589
1997#2021-06-30	141.50006103515625	152.375	72.5552749633789	76.25	19.28534507751465	16.639249801635742	16.927349090576172	7.531920433044434	1	1	1	1	-10.87493896	-3.694725037
1997#2021-06-30	136.6155242919922	152.375	69.93512725830078	76.25	19.521862030029297	16.639249801635742	16.03943634033203	7.531920433044434	1	1	0	1	-15.75947571	-6.314872742
1997#2021-06-30	144.25596618652344	152.375	72.73738861083984	76.25	18.823911666870117	16.639249801635742	16.779664993286133	7.531920433044434	1	1	1	1	-8.119033813	-3.512611389
1997#2021-06-30	144.48440551757812	152.375	74.23106384277344	76.25	18.92609405517578	16.639249801635742	17.23224639892578	7.531920433044434	1	1	1	1	-7.890594482	-2.018936157
1997#2021-06-30	143.09869384765625	152.375	72.30550384521484	76.25	19.002988815307617	16.639249801635742	16.635501861572266	7.531920433044434	1	1	1	1	-9.276306152	-3.944496155
1997#2021-06-30	141.020263671875	152.375	73.49148559570312	76.25	19.36005973815918	16.639249801635742	17.030017852783203	7.531920433044434	1	1	1	1	-11.35473633	-2.758514404
1997#2021-06-30	144.18507385253906	152.375	75.79290008544922	76.25	19.08196258544922	16.639249801635742	17.7158260345459	7.531920433044434	1	1	1	1	-8.189926147	-0.457099915
1999#2021-06-12	129.3182373046875	114.125	66.82491302490234	62.375	17.72510528564453	11.283246040344238	9.698704719543457	10.655393600463867	1	0	0	0	15.1932373	4.449913025
1999#2021-06-12	131.58338928222656	114.125	67.8287124633789	62.375	18.493656158447266	11.283246040344238	9.245321273803711	10.655393600463867	1	0	0	0	17.45838928	5.453712463
1999#2021-06-12	132.77528381347656	114.125	71.64044952392578	62.375	18.72174644470215	11.283246040344238	9.695016860961914	10.655393600463867	1	0	1	0	18.65028381	9.265449524
1999#2021-06-12	117.1681137084961	114.125	65.38996124267578	62.375	16.981651306152344	11.283246040344238	11.973367691040039	10.655393600463867	0	0	0	0	3.043113708	3.014961243
1999#2021-06-12	129.8245391845703	114.125	70.733642578125	62.375	18.220287322998047	11.283246040344238	9.907755851745605	10.655393600463867	1	0	1	0	15.69953918	8.358642578
1999#2021-06-12	119.93636322021484	114.125	65.22550201416016	62.375	16.194503784179688	11.283246040344238	10.763575553894043	10.655393600463867	0	0	0	0	5.81136322	2.850502014
1999#2021-06-12	115.46986389160156	114.125	57.88296127319336	62.375	17.08500862121582	11.283246040344238	14.6659517288208	10.655393600463867	0	0	0	0	1.344863892	-4.492038727
1999#2021-06-12	133.04627990722656	114.125	68.50257873535156	62.375	18.49506378173828	11.283246040344238	10.020895957946777	10.655393600463867	1	0	0	0	18.92127991	6.127578735
1999#2021-06-12	124.34442901611328	114.125	71.61418914794922	62.375	17.78955078	11.283246040344238	7.687988758087158	10.655393600463867	1	0	1	0	10.21942902	9.239189148
1999#2021-06-12	139.40982055664062	114.125	74.33946228027344	62.375	19.181386947631836	11.283246040344238	11.61172866821289	10.655393600463867	1	0	1	0	25.28482056	11.96446228
2004#2021-06-15	125.40088653564453	131.875	87.12464904785156	86	15.575779914855957	15.083931922912598	12.914933204650879	8.29898452758789	1	1	1	1	-6.474113464	1.124649048
2004#2021-06-15	125.03221130371094	131.875	84.83828735351562	86	15.612457275390625	15.083931922912598	13.036696434020996	8.29898452758789	1	1	1	1	-6.842788696	-1.161712646
2004#2021-06-15	124.64537811279297	131.875	85.07665252685547	86	15.478671073913574	15.083931922912598	13.203871726989746	8.29898452758789	1	1	1	1	-7.229621887	-0.923347473
2004#2021-06-15	119.6455307006836	131.875	81.68875885009766	86	14.790973663330078	15.083931922912598	12.670934677124023	8.29898452758789	0	1	1	1	-12.2294693	-4.31124115
2004#2021-06-15	119.99457550048828	131.875	82.11339569091797	86	14.602546691894531	15.083931922912598	12.51624870300293	8.29898452758789	0	1	1	1	-11.8804245	-3.886604309
2004#2021-06-15	123.71656799316406	131.875	84.82376861572266	86	14.981685638427734	15.083931922912598	13.132402420043945	8.29898452758789	1	1	1	1	-8.158432007	-1.176231384
2004#2021-06-15	126.45285034179688	131.875	86.5634994506836	86	15.870198249816895	15.083931922912598	12.95466136932373	8.29898452758789	1	1	1	1	-5.422149658	0.563499451
2004#2021-06-15	124.02864074707031	131.875	85.37867736816406	86	15.185765266418457	15.083931922912598	13.107141494750977	8.29898452758789	1	1	1	1	-7.846359253	-0.621322632
2004#2021-06-15	128.0054931640625	131.875	88.58045959472656	86	16.14099884033203	15.083931922912598	12.321978569030762	8.29898452758789	1	1	1	1	-3.869506836	2.580459595
2004#2021-06-15	124.12772369384766	131.875	85.59780883789062	86	15.211217880249023	15.083931922912598	12.962153434753418	8.29898452758789	1	1	1	1	-7.747276306	-0.402191162
2006#2021-06-23	133.85699462890625	125.125	87.2436752319336	83.875	16.882638931274414	5.659302711486816	12.179854393005371	8.000157356262207	1	1	1	1	8.731994629	3.368675232
2006#2021-06-23	135.01336669921875	125.125	88.09740447998047	83.875	16.923782348632812	5.659302711486816	12.057814598083496	8.000157356262207	1	1	1	1	9.888366699	4.22240448
2006#2021-06-23	132.85302734375	125.125	86.71516418457031	83.875	16.71195411682129	5.659302711486816	11.808319091796875	8.000157356262207	1	1	1	1	7.728027344	2.840164185
2006#2021-06-23	133.38804626464844	125.125	86.03273010253906	83.875	17.069780349731445	5.659302711486816	13.343497276306152	8.000157356262207	1	1	1	1	8.263046265	2.157730103
2006#2021-06-23	130.8397216796875	125.125	84.80472564697266	83.875	17.2469425201416	5.659302711486816	13.767672538757324	8.000157356262207	1	1	1	1	5.71472168	0.929725647
2006#2021-06-23	131.78109741210938	125.125	85.70403289794922	83.875	16.988056182861328	5.659302711486816	12.915204048156738	8.000157356262207	1	1	1	1	6.656097412	1.829032898
2006#2021-06-23	133.19976806640625	125.125	86.2708740234375	83.875	16.96448516845703	5.659302711486816	12.908409118652344	8.000157356262207	1	1	1	1	8.074768066	2.395874023
2006#2021-06-23	134.2628173828125	125.125	86.95218658447266	83.875	16.951446533203125	5.659302711486816	13.09920883178711	8.000157356262207	1	1	1	1	9.137817383	3.077186584
2006#2021-06-23	132.1494903564453	125.125	86.0300521850586	83.875	16.78057098388672	5.659302711486816	12.28577995300293	8.000157356262207	1	1	1	1	7.024490356	2.155052185
2006#2021-06-23	133.33277893066406	125.125	86.29234313964844	83.875	16.99294662475586	5.659302711486816	13.00539779663086	8.000157356262207	1	1	1	1	8.207778931	2.41734314
2013#2022-08-11	113.42163848876953	119.5	73.36465454101562	70.75	15.290694236755371	4.9405012130737305	13.009584426879883	1.5466140508651733	0	0	1	1	-6.078361511	2.614654541
2013#2022-08-11	114.60431671142578	119.5	74.64904022216797	70.75	15.775806427001953	4.9405012130737305	14.067967414855957	1.5466140508651733	0	0	1	1	-4.895683289	3.899040222
2013#2022-08-11	121.1246337890625	119.5	69.62195587158203	70.75	15.54119873046875	4.9405012130737305	12.986270904541016	1.5466140508651733	1	0	0	1	1.624633789	-1.128044128
2013#2022-08-11	113.71858978271484	119.5	73.62335205078125	70.75	15.410008430480957	4.9405012130737305	13.05387020111084	1.5466140508651733	0	0	1	1	-5.781410217	2.873352051
2013#2022-08-11	120.8897476196289	119.5	74.01972961425781	70.75	15.500133514404297	4.9405012130737305	13.026055335998535	1.5466140508651733	1	0	1	1	1.38974762	3.269729614
2013#2022-08-11	111.57344055175781	119.5	72.25128173828125	70.75	15.522845268249512	4.9405012130737305	13.098287582397461	1.5466140508651733	0	0	1	1	-7.926559448	1.501281738
2013#2022-08-11	114.83414459228516	119.5	75.02070617675781	70.75	15.337100982666016	4.9405012130737305	12.746232986450195	1.5466140508651733	0	0	1	1	-4.665855408	4.270706177
2013#2022-08-11	110.81522369384766	119.5	71.08065032958984	70.75	16.258703231811523	4.9405012130737305	15.909692764282227	1.5466140508651733	0	0	1	1	-8.684776306	0.33065033
2013#2022-08-11	114.8280029296875	119.5	74.76763916015625	70.75	15.999810218811035	4.9405012130737305	15.71219539642334	1.5466140508651733	0	0	1	1	-4.67199707	4.01763916
2013#2022-08-11	120.12531280517578	119.5	75.49453735351562	70.75	15.543846130371094	4.9405012130737305	13.767688751220703	1.5466140508651733	1	0	1	1	0.625312805	4.744537354
2019#2022-01-26	122.06986236572266	114.5	73.06024932861328	66.375	16.7391357421875	4.7102861404418945	13.076350212097168	5.7592926025390625	1	0	1	0	7.569862366	6.685249329
2019#2022-01-26	123.86007690429688	114.5	76.01353454589844	66.375	17.23247528076172	4.7102861404418945	14.883060455322266	5.7592926025390625	1	0	1	0	9.360076904	9.638534546
2019#2022-01-26	132.1287078857422	114.5	76.52085876464844	66.375	18.059030532836914	4.7102861404418945	15.230504989624023	5.7592926025390625	1	0	1	0	17.62870789	10.14585876
2019#2022-01-26	129.38626098632812	114.5	76.46239471435547	66.375	17.22674560546875	4.7102861404418945	14.182842254638672	5.7592926025390625	1	0	1	0	14.88626099	10.08739471
2019#2022-01-26	132.6163787841797	114.5	80.54051971435547	66.375	17.41172981262207	4.7102861404418945	14.943199157714844	5.7592926025390625	1	0	1	0	18.11637878	14.16551971
2019#2022-01-26	130.2111053466797	114.5	76.29280090332031	66.375	17.451318740844727	4.7102861404418945	14.485041618347168	5.7592926025390625	1	0	1	0	15.71110535	9.917800903
2019#2022-01-26	120.66805267333984	114.5	72.52650451660156	66.375	16.932559967041016	4.7102861404418945	13.877631187438965	5.7592926025390625	1	0	1	0	6.168052673	6.151504517
2019#2022-01-26	131.4244842529297	114.5	78.20721435546875	66.375	17.545175552368164	4.7102861404418945	14.998430252075195	5.7592926025390625	1	0	1	0	16.92448425	11.83221436
2019#2022-01-26	128.34487915039062	114.5	75.47416687011719	66.375	17.215805053710938	4.7102861404418945	13.811178207397461	5.7592926025390625	1	0	1	0	13.84487915	9.09916687
2019#2022-01-26	127.39154052734375	114.5	75.36358642578125	66.375	16.998376846313477	4.7102861404418945	13.720612525939941	5.7592926025390625	1	0	1	0	12.89154053	8.988586426
2022#2021-06-25	123.49423217773438	142.625	65.78730773925781	83.375	20.32364273071289	12.307480812072754	13.45044231414795	8.447943687438965	1	1	0	1	-19.13076782	-17.58769226
2022#2021-06-25	124.48201751708984	142.625	65.60482025146484	83.375	18.93703269958496	12.307480812072754	12.342280387878418	8.447943687438965	1	1	0	1	-18.14298248	-17.77017975
2022#2021-06-25	124.86516571044922	142.625	65.11451721191406	83.375	20.1287784576416	12.307480812072754	11.687060356140137	8.447943687438965	1	1	0	1	-17.75983429	-18.26048279
2022#2021-06-25	118.83106994628906	142.625	64.04547119140625	83.375	20.210506439208984	12.307480812072754	13.91661548614502	8.447943687438965	0	1	0	1	-23.79393005	-19.32952881
2022#2021-06-25	119.47452545166016	142.625	64.30657958984375	83.375	19.61128044128418	12.307480812072754	12.651052474975586	8.447943687438965	0	1	0	1	-23.15047455	-19.06842041
2022#2021-06-25	122.62812042236328	142.625	65.10127258300781	83.375	19.685434341430664	12.307480812072754	12.417074203491211	8.447943687438965	1	1	0	1	-19.99687958	-18.27372742
2022#2021-06-25	120.54927062988281	142.625	65.39923858642578	83.375	19.127363204956055	12.307480812072754	12.964394569396973	8.447943687438965	1	1	0	1	-22.07572937	-17.97576141
2022#2021-06-25	120.92684173583984	142.625	68.2116470336914	83.375	20.62839126586914	12.307480812072754	16.51515769958496	8.447943687438965	1	1	0	1	-21.69815826	-15.16335297
2022#2021-06-25	124.882568359375	142.625	70.11911010742188	83.375	19.702499389648438	12.307480812072754	14.630331993103027	8.447943687438965	1	1	1	1	-17.74243164	-13.25588989
2022#2021-06-25	122.13568878173828	142.625	69.0973129272461	83.375	19.567520141601562	12.307480812072754	14.403878211975098	8.447943687438965	1	1	0	1	-20.48931122	-14.27768707
2026#2021-06-28	120.25065612792969	126.75	72.76475524902344	75.5	19.79092788696289	18.362268447875977	nan	7.039041042327881	1	1	1	1	-6.499343872	-2.735244751
2026#2021-06-28	121.28504943847656	126.75	74.33648681640625	75.5	20.60369110107422	18.362268447875977	nan	7.039041042327881	1	1	1	1	-5.464950562	-1.163513184
2026#2021-06-28	123.62688446044922	126.75	73.63874816894531	75.5	20.435272216796875	18.362268447875977	nan	7.039041042327881	1	1	1	1	-3.12311554	-1.861251831
2026#2021-06-28	116.88674926757812	126.75	69.95956420898438	75.5	18.44479751586914	18.362268447875977	nan	7.039041042327881	0	1	0	1	-9.863250732	-5.540435791
2026#2021-06-28	117.81475830078125	126.75	69.52542877197266	75.5	20.41433334350586	18.362268447875977	nan	7.039041042327881	0	1	0	1	-8.935241699	-5.974571228
2026#2021-06-28	122.12740325927734	126.75	74.35762786865234	75.5	20.87468719482422	18.362268447875977	nan	7.039041042327881	1	1	1	1	-4.622596741	-1.142372131
2026#2021-06-28	122.76443481445312	126.75	73.78072357177734	75.5	20.495986938476562	18.362268447875977	nan	7.039041042327881	1	1	1	1	-3.985565186	-1.719276428
2026#2021-06-28	123.92019653320312	126.75	74.07830810546875	75.5	20.51732063293457	18.362268447875977	nan	7.039041042327881	1	1	1	1	-2.829803467	-1.421691895
2026#2021-06-28	119.04256439208984	126.75	71.91170501708984	75.5	19.258907318115234	18.362268447875977	nan	7.039041042327881	0	1	1	1	-7.707435608	-3.588294983
2026#2021-06-28	120.91236114501953	126.75	74.47827911376953	75.5	20.563922882080078	18.362268447875977	nan	7.039041042327881	1	1	1	1	-5.837638855	-1.021720886
2033#2021-08-18	108.8670654296875	109	67.53170776367188	70.125	16.00281524658203	5.934666633605957	10.948501586914062	3.479566812515259	0	0	0	1	-0.13293457	-2.593292236
2033#2021-08-18	112.99761962890625	109	70.99899291992188	70.125	16.612194061279297	5.934666633605957	12.007431030273438	3.479566812515259	0	0	1	1	3.997619629	0.87399292
2033#2021-08-18	109.2735595703125	109	67.9597396850586	70.125	15.941995620727539	5.934666633605957	11.947443008422852	3.479566812515259	0	0	0	1	0.27355957	-2.165260315
2033#2021-08-18	107.17426300048828	109	66.9728012084961	70.125	15.919416427612305	5.934666633605957	12.10395336151123	3.479566812515259	0	0	0	1	-1.825737	-3.152198792
2033#2021-08-18	111.69684600830078	109	71.40306091308594	70.125	16.098329544067383	5.934666633605957	12.262784004211426	3.479566812515259	0	0	1	1	2.696846008	1.278060913
2033#2021-08-18	112.50196075439453	109	71.54545593261719	70.125	16.06329917907715	5.934666633605957	10.32359504699707	3.479566812515259	0	0	1	1	3.501960754	1.420455933
2033#2021-08-18	112.89239501953125	109	70.32160186767578	70.125	16.426469802856445	5.934666633605957	12.06668472290039	3.479566812515259	0	0	1	1	3.89239502	0.196601868
2033#2021-08-18	120.58423614501953	109	70.80059814453125	70.125	16.34066390991211	5.934666633605957	11.81857681274414	3.479566812515259	0	0	1	1	11.58423615	0.675598145
2033#2021-08-18	109.98646545410156	109	69.04695892333984	70.125	16.391094207763672	5.934666633605957	10.530460357666016	3.479566812515259	0	0	0	1	0.986465454	-1.078041077
2033#2021-08-18	109.74434661865234	109	68.64840698242188	70.125	16.2681941986084	5.934666633605957	13.560564041137695	3.479566812515259	0	0	0	1	0.744346619	-1.476593018
2035#2021-07-02	149.2145233154297	167.375	84.41532897949219	97	20.47205924987793	10.987980842590332	12.868084907531738	9.943611145019531	1	1	1	1	-18.16047668	-12.58467102
2035#2021-07-02	152.9162139892578	167.375	84.00379943847656	97	21.518600463867188	10.987980842590332	13.752420425415039	9.943611145019531	1	1	1	1	-14.45878601	-12.99620056
2035#2021-07-02	157.63487243652344	167.375	86.79971313476562	97	22.248294830322266	10.987980842590332	14.471813201904297	9.943611145019531	1	1	1	1	-9.740127563	-10.20028687
2035#2021-07-02	147.2539825439453	167.375	86.9833755493164	97	20.142501831054688	10.987980842590332	13.174810409545898	9.943611145019531	1	1	1	1	-20.12101746	-10.01662445
2035#2021-07-02	153.55593872070312	167.375	86.7928466796875	97	22.12779998779297	10.987980842590332	13.09932804107666	9.943611145019531	1	1	1	1	-13.81906128	-10.20715332
2035#2021-07-02	151.5055389404297	167.375	86.37943267822266	97	20.379064559936523	10.987980842590332	12.997471809387207	9.943611145019531	1	1	1	1	-15.86946106	-10.62056732
2035#2021-07-02	155.0686798095703	167.375	83.88845825195312	97	22.625089645385742	10.987980842590332	14.018424034118652	9.943611145019531	1	1	1	1	-12.30632019	-13.11154175
2035#2021-07-02	152.71446228027344	167.375	86.80088806152344	97	21.189693450927734	10.987980842590332	13.176945686340332	9.943611145019531	1	1	1	1	-14.66053772	-10.19911194
2035#2021-07-02	154.01162719726562	167.375	85.2245864868164	97	22.53815269470215	10.987980842590332	13.442517280578613	9.943611145019531	1	1	1	1	-13.3633728	-11.77541351
2035#2021-07-02	155.3988037109375	167.375	84.5317611694336	97	23.214078903198242	10.987980842590332	14.15552043914795	9.943611145019531	1	1	1	1	-11.97619629	-12.46823883
2041#2021-07-02	102.11083221435547	110.5	58.06371307373047	61.875	17.832075119018555	14.903277397155762	13.720468521118164	7.719411849975586	0	0	0	0	-8.389167786	-3.811286926
2041#2021-07-02	103.6170425415039	110.5	58.75210189819336	61.875	17.28708839416504	14.903277397155762	14.164300918579102	7.719411849975586	0	0	0	0	-6.882957458	-3.122898102
2041#2021-07-02	103.42060089111328	110.5	60.83317947387695	61.875	17.098831176757812	14.903277397155762	13.57595443725586	7.719411849975586	0	0	0	0	-7.079399109	-1.041820526
2041#2021-07-02	105.25118255615234	110.5	52.946327209472656	61.875	21.254262924194336	14.903277397155762	15.194823265075684	7.719411849975586	0	0	0	0	-5.248817444	-8.928672791
2041#2021-07-02	104.10523986816406	110.5	57.26707458496094	61.875	18.113054275512695	14.903277397155762	15.324453353881836	7.719411849975586	0	0	0	0	-6.394760132	-4.607925415
2041#2021-07-02	104.9220199584961	110.5	57.43355178833008	61.875	18.156877517700195	14.903277397155762	15.537864685058594	7.719411849975586	0	0	0	0	-5.577980042	-4.441448212
2041#2021-07-02	105.4183578491211	110.5	54.248355865478516	61.875	19.086729049682617	14.903277397155762	16.361080169677734	7.719411849975586	0	0	0	0	-5.081642151	-7.626644135
2041#2021-07-02	102.16674041748047	110.5	55.30940628051758	61.875	18.297029495239258	14.903277397155762	14.070841789245605	7.719411849975586	0	0	0	0	-8.333259583	-6.565593719
2041#2021-07-02	103.58344268798828	110.5	59.052188873291016	61.875	16.866619110107422	14.903277397155762	14.033489227294922	7.719411849975586	0	0	0	0	-6.916557312	-2.822811127
2041#2021-07-02	105.85887908935547	110.5	52.99430465698242	61.875	20.94382095336914	14.903277397155762	15.802082061767578	7.719411849975586	0	0	0	0	-4.641120911	-8.880695343
2042#2021-07-08	139.7169189453125	140.625	78.2879409790039	86.75	19.484210968017578	9.695877075195312	12.289968490600586	4.477187633514404	1	1	1	1	-0.908081055	-8.462059021
2042#2021-07-08	141.2825164794922	140.625	80.178466796875	86.75	19.579999923706055	9.695877075195312	12.463997840881348	4.477187633514404	1	1	1	1	0.657516479	-6.571533203
2042#2021-07-08	139.85614013671875	140.625	78.16218566894531	86.75	19.406883239746094	9.695877075195312	12.685538291931152	4.477187633514404	1	1	1	1	-0.768859863	-8.587814331
2042#2021-07-08	142.22994995117188	140.625	81.53958129882812	86.75	19.747827529907227	9.695877075195312	12.114992141723633	4.477187633514404	1	1	1	1	1.604949951	-5.210418701
2042#2021-07-08	139.3994141	140.625	78.68175506591797	86.75	19.603857040405273	9.695877075195312	11.87694263458252	4.477187633514404	1	1	1	1	-1.2255859	-8.068244934
2042#2021-07-08	135.10488891601562	140.625	78.3949966430664	86.75	19.31683349609375	9.695877075195312	10.417720794677734	4.477187633514404	1	1	1	1	-5.520111084	-8.355003357
2042#2021-07-08	141.14263916015625	140.625	80.25914001464844	86.75	19.56131362915039	9.695877075195312	12.496591567993164	4.477187633514404	1	1	1	1	0.51763916	-6.490859985
2042#2021-07-08	141.70372009277344	140.625	81.39449310302734	86.75	19.674060821533203	9.695877075195312	12.246949195861816	4.477187633514404	1	1	1	1	1.078720093	-5.355506897
2042#2021-07-08	141.61903381347656	140.625	80.33392333984375	86.75	19.647602081298828	9.695877075195312	12.47577953338623	4.477187633514404	1	1	1	1	0.994033813	-6.41607666
2042#2021-07-08	141.3193359	140.625	79.64348602294922	86.75	19.5897216796875	9.695877075195312	12.596660614013672	4.477187633514404	1	1	1	1	0.6943359	-7.106513977
2045#2021-07-14	112.0857925415039	135	70.45252990722656	74.125	16.403430938720703	10.626051902770996	14.873374938964844	9.804312705993652	0	1	1	1	-22.91420746	-3.672470093
2045#2021-07-14	112.02310943603516	135	71.57345581054688	74.125	16.388639450073242	10.626051902770996	15.064971923828125	9.804312705993652	0	1	1	1	-22.97689056	-2.551544189
2045#2021-07-14	119.9356689453125	135	70.09950256347656	74.125	16.285037994384766	10.626051902770996	9.800097465515137	9.804312705993652	0	1	1	1	-15.06433105	-4.025497437
2045#2021-07-14	114.81319427490234	135	70.18743133544922	74.125	16.22412872314453	10.626051902770996	12.0867919921875	9.804312705993652	0	1	1	1	-20.18680573	-3.937568665
2045#2021-07-14	108.55901336669922	135	71.11428451538086	74.125	16.542964935302734	10.626051902770996	16.46531105041504	9.804312705993652	0	1	1	1	-26.44098663	-3.010715485
2045#2021-07-14	122.67664337158203	135	71.30802917480469	74.125	17.3481388092041	10.626051902770996	10.206215858459473	9.804312705993652	1	1	1	1	-12.32335663	-2.816970825
2045#2021-07-14	110.2303466796875	135	72.88933563232422	74.125	16.184986114501953	10.626051902770996	15.292926788330078	9.804312705993652	0	1	1	1	-24.76965332	-1.235664368
2045#2021-07-14	121.69540405273438	135	71.1805191040039	74.125	17.013763427734375	10.626051902770996	8.376306533813477	9.804312705993652	1	1	1	1	-13.30459595	-2.944480896
2045#2021-07-14	111.9589614868164	135	72.221195220947266	74.125	16.301679611206055	10.626051902770996	15.09506607055664	9.804312705993652	0	1	1	1	-23.04103851	-1.903804779
2045#2021-07-14	112.68263244628906	135	70.30136108398438	74.125	16.46196937561035	10.626051902770996	14.33952522277832	9.804312705993652	0	1	1	1	-22.31736755	-3.823638916
2063#2021-07-13	120.00337219238281	127.25	78.13626098632812	91.625	16.668964385986328	3.5197880268096924	16.9785099029541	1.0132349729537964	1	1	1	1	-7.246627808	-13.48873901
2063#2021-07-13	119.4138412475586	127.25	77.13667297363281	91.625	16.294021606445312	3.5197880268096924	17.3118839263916	1.0132349729537964	0	1	1	1	-7.836158752	-14.48832703
2063#2021-07-13	117.25977325439453	127.25	69.8550033569336	91.625	16.91179084777832	3.5197880268096924	17.111783981323242	1.0132349729537964	0	1	0	1	-9.990226746	-21.76999664
2063#2021-07-13	116.23077392578125	127.25	68.51937866210938	91.625	16.567062377929688	3.5197880268096924	17.192567825317383	1.0132349729537964	0	1	0	1	-11.01922607	-23.10562134
2063#2021-07-13	122.9306411743164	127.25	78.53764343261719	91.625	16.395658493041992	3.5197880268096924	15.345588684082031	1.0132349729537964	1	1	1	1	-4.319358826	-13.08735657
2063#2021-07-13	119.7423324584961	127.25	77.83023071289062	91.625	16.693830490112305	3.5197880268096924	17.062379837036133	1.0132349729537964	0	1	1	1	-7.507667542	-13.79476929
2063#2021-07-13	121.4482422	127.25	78.24626922607422	91.625	16.711929321289062	3.5197880268096924	16.66865348815918	1.0132349729537964	1	1	1	1	-5.8017578	-13.37873077
2063#2021-07-13	120.35563659667969	127.25	77.43358612060547	91.625	16.13949966430664	3.5197880268096924	17.335641860961914	1.0132349729537964	1	1	1	1	-6.894363403	-14.19141388
2063#2021-07-13	116.95787048339844	127.25	76.81195831298828	91.625	16.760534286499023	3.5197880268096924	16.348724365234375	1.0132349729537964	0	1	1	1	-10.29212952	-14.81304169
2063#2021-07-13	117.6346206665039	127.25	77.00013732910156	91.625	15.984356880187988	3.5197880268096924	17.680875778198242	1.0132349729537964	0	1	1	1	-9.615379333	-14.62486267
2065#2022-10-25	134.05870056152344	129.375	87.21881866455078	82.5	17.13775634765625	23.618173599243164	14.969799041748047	14.680462837219238	1	1	1	1	4.683700562	4.718818665
2065#2022-10-25	132.8694305419922	129.375	84.70455169677734	82.5	17.312162399291992	23.618173599243164	15.489819526672363	14.680462837219238	1	1	1	1	3.494430542	2.204551697
2065#2022-10-25	129.85833740234375	129.375	82.22508239746094	82.5	17.20104217529297	23.618173599243164	15.68117618560791	14.680462837219238	1	1	1	1	0.483337402	-0.274917603
2065#2022-10-25	135.02037048339844	129.375	87.86035919189453	82.5	17.08216667175293	23.618173599243164	15.254589080810547	14.680462837219238	1	1	1	1	5.645370483	5.360359192
2065#2022-10-25	137.38333129882812	129.375	88.76622772216797	82.5	17.196544647216797	23.618173599243164	15.479216575622559	14.680462837219238	1	1	1	1	8.008331299	6.266227722
2065#2022-10-25	135.6394805908203	129.375	88.67072296142578	82.5	17.182546615600586	23.618173599243164	15.166656494140625	14.680462837219238	1	1	1	1	6.264480591	6.170722961
2065#2022-10-25	134.34970092773438	129.375	85.42910766601562	82.5	17.28380584716797	23.618173599243164	15.709091186523438	14.680462837219238	1	1	1	1	4.974700928	2.929107666
2065#2022-10-25	135.12245178222656	129.375	86.75523376464844	82.5	17.32154083251953	23.618173599243164	15.283990859985352	14.680462837219238	1	1	1	1	5.747451782	4.255233765
2065#2022-10-25	137.0225830078125	129.375	88.66565704345703	82.5	17.45197105407715	23.618173599243164	15.546915054321289	14.680462837219238	1	1	1	1	7.647583008	6.165657043
2065#2022-10-25	135.2258758544922	129.375	88.98470306396484	82.5	16.938777923583984	23.618173599243164	14.685262680053711	14.680462837219238	1	1	1	1	5.850875854	6.484703064
2079#2021-09-03	127.37251281738281	126.125	70.73274230957031	67.375	18.359228134155273	7.675275802612305	7.955833435058594	4.250382900238037	1	1	1	0	1.247512817	3.35774231
2079#2021-09-03	126.9107437133789	126.125	71.36836242675781	67.375	18.595293045043945	7.675275802612305	10.69392204284668	4.250382900238037	1	1	1	0	0.785743713	3.993362427
2079#2021-09-03	127.04841613769531	126.125	70.20841979980469	67.375	18.244468688964844	7.675275802612305	7.844049453735352	4.250382900238037	1	1	1	0	0.923416138	2.8334198
2079#2021-09-03	127.8189697265625	126.125	63.35921096801758	67.375	18.144987106323242	7.675275802612305	9.28396224975586	4.250382900238037	1	1	0	0	1.693969727	-4.015789032
2079#2021-09-03	128.44122314453125	126.125	66.14766693115234	67.375	18.2130126953125	7.675275802612305	8.161144256591797	4.250382900238037	1	1	0	0	2.316223145	-1.227333069
2079#2021-09-03	118.87479400634766	126.125	62.241424560546875	67.375	17.578855514526367	7.675275802612305	9.731049537658691	4.250382900238037	1	1	0	0	-7.250205994	-5.133575439
2079#2021-09-03	119.07801818847656	126.125	71.434688568115234	67.375	17.521041870117188	7.675275802612305	9.82721996307373	4.250382900238037	1	1	1	0	-7.046981812	4.059688568
2079#2021-09-03	129.9486846923828	126.125	64.8479995727539	67.375	18.432369232177734	7.675275802612305	8.670623779296875	4.250382900238037	1	1	0	0	3.823684692	-2.527000427
2079#2021-09-03	127.37509155273438	126.125	63.84143829345703	67.375	17.723861694335938	7.675275802612305	9.147941589355469	4.250382900238037	1	1	0	0	1.250091553	-3.533561707
2079#2021-09-03	126.8350830078125	126.125	63.14963912963867	67.375	18.630220413208008	7.675275802612305	11.027081489562988	4.250382900238037	1	1	0	0	0.710083008	-4.22536087
2080#2021-07-02	123.58285522460938	126	71.52949523925781	71.5	17.284236907958984	11.02904987335205	12.725646018981934	9.885618209838867	1	1	1	1	-2.417144775	0.029495239
2080#2021-07-02	117.88993835449219	126	67.66302490234375	71.5	16.445430755615234	11.02904987335205	11.181119918823242	9.885618209838867	0	1	0	1	-8.110061646	-3.836975098
2080#2021-07-02	123.97101593017578	126	70.37786102294922	71.5	17.371429443359375	11.02904987335205	12.325567245483398	9.885618209838867	1	1	1	1	-2.02898407	-1.122138977
2080#2021-07-02	117.50206756591797	126	65.38008117675781	71.5	17.136945724487305	11.02904987335205	9.471780776977539	9.885618209838867	0	1	0	1	-8.497932434	-6.119918823
2080#2021-07-02	125.58789825439453	126	72.80261993408203	71.5	18.10439109802246	11.02904987335205	12.984813690185547	9.885618209838867	1	1	1	1	-0.412101746	1.302619934
2080#2021-07-02	121.7749252319336	126	68.05282592773438	71.5	17.432933807373047	11.02904987335205	11.120081901550293	9.885618209838867	1	1	0	1	-4.225074768	-3.447174072
2080#2021-07-02	128.37416076660156	126	77.41226196289062	71.5	17.59608268737793	11.02904987335205	14.20386028289795	9.885618209838867	1	1	1	1	2.374160767	5.912261963
2080#2021-07-02	125.15533447265625	126	73.61958312988281	71.5	17.386425018310547	11.02904987335205	13.297930717468262	9.885618209838867	1	1	1	1	-0.844665527	2.11958313
2080#2021-07-02	125.1582031	126	69.29208374023438	71.5	17.934579849243164	11.02904987335205	12.790847778320312	9.885618209838867	1	1	0	1	-0.8417969	-2.20791626
2080#2021-07-02	125.8672866821289	126	75.980712890625	71.5	17.836505889892578	11.02904987335205	13.781722068786621	9.885618209838867	1	1	1	1	-0.132713318	4.480712891
2085#2022-11-12	115.44400024414062	115.875	50.252845764160156	48.625	20.91123390197754	25.026866912841797	9.463400840759277	10.39444351196289	0	0	0	0	-0.430999756	1.627845764
2085#2022-11-12	119.22795867919922	115.875	53.270851135253906	48.625	18.71429443359375	25.026866912841797	13.66138744354248	10.39444351196289	0	0	0	0	3.352958679	4.645851135
2085#2022-11-12	119.31100463867188	115.875	53.161041259765625	48.625	18.889509201049805	25.026866912841797	12.934597969055176	10.39444351196289	0	0	0	0	3.436004639	4.53604126
2085#2022-11-12	116.45116424560547	115.875	50.6468391418457	48.625	19.445091247558594	25.026866912841797	11.446256637573242	10.39444351196289	0	0	0	0	0.576164246	2.021839142
2085#2022-11-12	121.06970977783203	115.875	51.169395446777344	48.625	19.31237030029297	25.026866912841797	11.671499252319336	10.39444351196289	1	0	0	0	5.194709778	2.544395447
2085#2022-11-12	114.3523178100586	115.875	49.69595718383789	48.625	20.638154983520508	25.026866912841797	8.917786598205566	10.39444351196289	0	0	0	0	-1.52268219	1.070957184
2085#2022-11-12	114.86742401123047	115.875	49.8943977355957	48.625	20.36233901977539	25.026866912841797	10.171990394592285	10.39444351196289	0	0	0	0	-1.007575989	1.269397736
2085#2022-11-12	123.18063354492188	115.875	56.9941291809082	48.625	17.84678840637207	25.026866912841797	14.005084991455078	10.39444351196289	1	0	0	0	7.305633545	8.369129181
2085#2022-11-12	116.79590606689453	115.875	51.13468933105469	48.625	19.40251922607422	25.026866912841797	11.236425399780273	10.39444351196289	0	0	0	0	0.920906067	2.509689331
2085#2022-11-12	123.95989990234375	115.875	56.97075271606445	48.625	17.83055305480957	25.026866912841797	12.446760177612305	10.39444351196289	1	0	0	0	8.084899902	8.345752716
211#2022-05-09	128.2356414794922	139.25	64.83493041992188	66.875	17.24207878112793	30.34311294555664	11.767121315002441	15.616777420043945	1	1	0	0	-11.01435852	-2.04006958
211#2022-05-09	133.6015625	139.25	73.78279876708984	66.875	17.931488037109375	30.34311294555664	14.488840103149414	15.616777420043945	1	1	1	0	-5.6484375	6.907798767
211#2022-05-09	131.57542419433594	139.25	71.57057189941406	66.875	18.431377410888672	30.34311294555664	13.415512084960938	15.616777420043945	1	1	1	0	-7.674575806	4.695571899
211#2022-05-09	126.3405990600586	139.25	64.15235137939453	66.875	16.681331634521484	30.34311294555664	11.842910766601562	15.616777420043945	1	1	0	0	-12.90940094	-2.722648621
211#2022-05-09	127.31810760498047	139.25	67.09491729736328	66.875	16.713136672973633	30.34311294555664	11.981656074523926	15.616777420043945	1	1	0	0	-11.9318924	0.219917297
211#2022-05-09	131.10255432128906	139.25	66.40679168701172	66.875	16.708391189575195	30.34311294555664	12.25209903717041	15.616777420043945	1	1	0	0	-8.147445679	-0.468208313
211#2022-05-09	132.2285919189453	139.25	72.47209930419922	66.875	17.644264221191406	30.34311294555664	13.611393928527832	15.616777420043945	1	1	1	0	-7.021408081	5.597099304
211#2022-05-09	133.37966918945312	139.25	73.22293090820312	66.875	17.94348907470703	30.34311294555664	13.70815658569336	15.616777420043945	1	1	1	0	-5.870330811	6.347930908
211#2022-05-09	129.86134338378906	139.25	66.25517272949219	66.875	16.24869155883789	30.34311294555664	11.363597869873047	15.616777420043945	1	1	0	0	-9.388656616	-0.619827271
211#2022-05-09	126.71287536621094	139.25	64.8480453491211	66.875	16.70828628540039	30.34311294555664	12.180498123168945	15.616777420043945	1	1	0	0	-12.53712463	-2.026954651
2113#2021-08-10	124.8871078491211	124.875	77.95401763916016	78.5	17.168289184570312	9.238717079162598	13.068623542785645	8.326926231384277	1	1	1	1	0.012107849	-0.545982361
2113#2021-08-10	118.92908477783203	124.875	76.85072326660156	78.5	17.76462173461914	9.238717079162598	15.276531219482422	8.326926231384277	0	1	1	1	-5.945915222	-1.649276733
2113#2021-08-10	123.19242095947266	124.875	77.3946304321289	78.5	17.169614791870117	9.238717079162598	12.771934509277344	8.326926231384277	1	1	1	1	-1.682579041	-1.105369568
2113#2021-08-10	120.69226837158203	124.875	77.06884766	78.5	17.5621395111084	9.238717079162598	14.000628471374512	8.326926231384277	1	1	1	1	-4.182731628	-1.43115234
2113#2021-08-10	119.23554992675781	124.875	77.57763672	78.5	17.256250381469727	9.238717079162598	14.071151733398438	8.326926231384277	0	1	1	1	-5.639450073	-0.92236328
2113#2021-08-10	124.99859619140625	124.875	69.8698959350586	78.5	17.00417709350586	9.238717079162598	12.544499397277832	8.326926231384277	1	1	0	1	0.123596191	-8.630104065
2113#2021-08-10	120.35631561279297	124.875	75.92008209228516	78.5	17.295669555664062	9.238717079162598	13.418002128601074	8.326926231384277	1	1	1	1	-4.518684387	-2.579917908
2113#2021-08-10	112.51937866210938	124.875	73.46797943115234	78.5	17.345922470092773	9.238717079162598	18.813140869140625	8.326926231384277	0	1	1	1	-12.35562134	-5.032020569
2113#2021-08-10	114.25074768066406	124.875	74.77010345458984	78.5	17.641658782958984	9.238717079162598	19.036205291748047	8.326926231384277	0	1	1	1	-10.62425232	-3.729896545
2113#2021-08-10	122.1515884399414	124.875	77.10588836669922	78.5	17.01136589050293	9.238717079162598	13.37653636932373	8.326926231384277	1	1	1	1	-2.72341156	-1.394111633
212#2022-10-10	126.84782409667969	119.75	70.2590103149414	68.25	18.32679557800293	9.188478469848633	10.463433265686035	4.9747114181518555	1	0	1	0	7.097824097	2.009010315
212#2022-10-10	123.43482971191406	119.75	69.1922607421875	68.25	18.207395553588867	9.188478469848633	7.717854022979736	4.9747114181518555	1	0	0	0	3.684829712	0.942260742
212#2022-10-10	122.32103729248047	119.75	69.6138687133789	68.25	18.0401611328125	9.188478469848633	7.480374813079834	4.9747114181518555	1	0	0	0	2.571037292	1.363868713
212#2022-10-10	123.4712142944336	119.75	68.1280746459961	68.25	18.173843383789062	9.188478469848633	9.14854907989502	4.9747114181518555	1	0	0	0	3.721214294	-0.121925354
212#2022-10-10	124.04190826416016	119.75	69.05130767822266	68.25	18.187360763549805	9.188478469848633	9.386138916015625	4.9747114181518555	1	0	0	0	4.291908264	0.801307678
212#2022-10-10	126.07160949707031	119.75	69.4937973022461	68.25	18.28202247619629	9.188478469848633	10.456588745117188	4.9747114181518555	1	0	0	0	6.321609497	1.243797302
212#2022-10-10	126.53308868408203	119.75	68.38296508789062	68.25	18.422700881958008	9.188478469848633	10.241634368896484	4.9747114181518555	1	0	0	0	6.783088684	0.132965088
212#2022-10-10	123.01777648925781	119.75	67.98043060302734	68.25	18.170257568359375	9.188478469848633	8.754951477050781	4.9747114181518555	1	0	0	0	3.267776489	-0.269569397
212#2022-10-10	125.40347290039062	119.75	68.99468994140625	68.25	18.038496017456055	9.188478469848633	8.888443946838379	4.9747114181518555	1	0	0	0	5.6534729	0.744689941
212#2022-10-10	124.20963287353516	119.75	68.9805908203125	68.25	18.208206176757812	9.188478469848633	8.677787780761719	4.9747114181518555	1	0	0	0	4.459632874	0.73059082
2133#2022-08-15	112.18460083007812	118	70.91387939453125	77.125	16.21709442138672	2.2827720642089844	15.329248428344727	1.743920922279358	0	0	1	1	-5.81539917	-6.211120605
2133#2022-08-15	108.86473846435547	118	67.07999420166016	77.125	16.097091674804688	2.2827720642089844	16.33129119873047	1.743920922279358	0	0	0	1	-9.135261536	-10.0450058
2133#2022-08-15	109.63972473144531	118	67.41990661621094	77.125	16.247224807739258	2.2827720642089844	17.230213165283203	1.743920922279358	0	0	0	1	-8.360275269	-9.705093384
2133#2022-08-15	113.03496551513672	118	71.89355469	77.125	16.02232551574707	2.2827720642089844	12.810785293579102	1.743920922279358	0	0	1	1	-4.965034485	-5.23144531
2133#2022-08-15	110.58502960205078	118	70.44475555419922	77.125	16.175350189208984	2.2827720642089844	13.921931266784668	1.743920922279358	0	0	1	1	-7.414970398	-6.680244446
2133#2022-08-15	110.3681869506836	118	68.24317932128906	77.125	16.275251388549805	2.2827720642089844	19.75290298461914	1.743920922279358	0	0	0	1	-7.631813049	-8.881820679
2133#2022-08-15	109.57467651367188	118	67.24935150146484	77.125	16.234920501708984	2.2827720642089844	16.699928283691406	1.743920922279358	0	0	0	1	-8.425323486	-9.875648499
2133#2022-08-15	112.21111297607422	118	68.30062103271484	77.125	15.773295402526855	2.2827720642089844	13.663558959960938	1.743920922279358	0	0	0	1	-5.788887024	-8.824378967
2133#2022-08-15	111.15838623046875	118	70.18234252929688	77.125	16.385305404663086	2.2827720642089844	20.705467224121094	1.743920922279358	0	0	1	1	-6.84161377	-6.942657471
2133#2022-08-15	109.0305404663086	118	68.25727081298828	77.125	16.2528076171875	2.2827720642089844	17.343196868896484	1.743920922279358	0	0	0	1	-8.969459534	-8.867729187
2134#2022-10-24	146.1446533203125	150.125	84.28776550292969	80.125	18.899152755737305	11.327916145324707	14.881170272827148	5.610470294952393	1	1	1	1	-3.98034668	4.162765503
2134#2022-10-24	143.45997619628906	150.125	83.52264404296875	80.125	18.858755111694336	11.327916145324707	14.952789306640625	5.610470294952393	1	1	1	1	-6.665023804	3.397644043
2134#2022-10-24	145.27626037597656	150.125	84.36225128173828	80.125	18.891197204589844	11.327916145324707	14.880205154418945	5.610470294952393	1	1	1	1	-4.848739624	4.237251282
2134#2022-10-24	143.7906951904297	150.125	82.67759704589844	80.125	19.16069793701172	11.327916145324707	14.865403175354004	5.610470294952393	1	1	1	1	-6.33430481	2.552597046
2134#2022-10-24	147.76455688476562	150.125	85.61517333984375	80.125	18.97572898864746	11.327916145324707	14.566633224487305	5.610470294952393	1	1	1	1	-2.360443115	5.49017334
2134#2022-10-24	142.5041961669922	150.125	81.78560638427734	80.125	19.404809951782227	11.327916145324707	15.129233360290527	5.610470294952393	1	1	1	1	-7.620803833	1.660606384
2134#2022-10-24	147.63699340820312	150.125	85.14400482177734	80.125	19.262939453125	11.327916145324707	14.801228523254395	5.610470294952393	1	1	1	1	-2.488006592	5.019004822
2134#2022-10-24	146.70957946777344	150.125	85.50157165527344	80.125	18.797819137573242	11.327916145324707	14.59926986694336	5.610470294952393	1	1	1	1	-3.415420532	5.376571655
2134#2022-10-24	149.7195587158203	150.125	86.09777069091797	80.125	19.207088470458984	11.327916145324707	14.273881912231445	5.610470294952393	1	1	1	1	-0.405441284	5.972770691
2134#2022-10-24	144.3651580810547	150.125	83.80963897705078	80.125	18.9725341796875	11.327916145324707	14.914710998535156	5.610470294952393	1	1	1	1	-5.759841919	3.684638977
2138#2021-08-23	133.5830078	130.375	88.02166748046875	89.5	16.882089614868164	13.146645545959473	11.54257583618164	4.910894393920898	1	1	1	1	3.2080078	-1.47833252
2138#2021-08-23	133.4583740234375	130.375	87.82777404785156	89.5	16.886737823486328	13.146645545959473	11.745019912719727	4.910894393920898	1	1	1	1	3.083374023	-1.672225952
2138#2021-08-23	132.2191162109375	130.375	87.32290649414062	89.5	16.870664596557617	13.146645545959473	11.71682071685791	4.910894393920898	1	1	1	1	1.844116211	-2.177093506
2138#2021-08-23	131.6705780029297	130.375	86.64462280273438	89.5	16.74043083190918	13.146645545959473	11.744363784790039	4.910894393920898	1	1	1	1	1.295578003	-2.855377197
2138#2021-08-23	133.65826416015625	130.375	88.08204650878906	89.5	16.872465133666992	13.146645545959473	11.474654197692871	4.910894393920898	1	1	1	1	3.28326416	-1.417953491
2138#2021-08-23	132.6612548828125	130.375	87.26602935791016	89.5	16.799240112304688	13.146645545959473	11.558060646057129	4.910894393920898	1	1	1	1	2.286254883	-2.233970642
2138#2021-08-23	132.91366577148438	130.375	87.22647094726562	89.5	16.845935821533203	13.146645545959473	11.859562873840332	4.910894393920898	1	1	1	1	2.538665771	-2.273529053
2138#2021-08-23	132.51101684570312	130.375	86.846923828125	89.5	16.808483123779297	13.146645545959473	11.919512748718262	4.910894393920898	1	1	1	1	2.136016846	-2.653076172
2138#2021-08-23	132.7686767578125	130.375	87.11891174316406	89.5	16.86385726928711	13.146645545959473	11.975005149841309	4.910894393920898	1	1	1	1	2.393676758	-2.381088257
2138#2021-08-23	133.35549926757812	130.375	87.97120666503906	89.5	16.857635498046875	13.146645545959473	11.485697746276855	4.910894393920898	1	1	1	1	2.980499268	-1.528793335
2146#2021-08-27	123.79534912109375	120.625	64.69355773925781	64.625	19.15924072265625	24.00165557861328	6.912674427032471	9.584863662719727	1	1	0	0	3.170349121	0.068557739
2146#2021-08-27	128.2962188720703	120.625	65.61856079101562	64.625	19.351428985595703	24.00165557861328	10.64306354522705	9.584863662719727	1	1	0	0	7.671218872	0.993560791
2146#2021-08-27	130.5402374267578	120.625	70.49870300292969	64.625	19.616710662841797	24.00165557861328	11.875029563903809	9.584863662719727	1	1	1	0	9.915237427	5.873703003
2146#2021-08-27	131.94827270507812	120.625	66.69217681884766	64.625	19.376968383789062	24.00165557861328	11.853033065795898	9.584863662719727	1	1	0	0	11.32327271	2.067176819
2146#2021-08-27	127.29756927490234	120.625	65.18177032470703	64.625	18.926921844482422	24.00165557861328	8.858011245727539	9.584863662719727	1	1	0	0	6.672569275	0.556770325
2146#2021-08-27	132.49488830566406	120.625	66.80803680419922	64.625	19.83661651611328	24.00165557861328	12.774003982543945	9.584863662719727	1	1	0	0	11.86988831	2.183036804
2146#2021-08-27	123.9139633178711	120.625	64.17381286621094	64.625	18.949071884155273	24.00165557861328	8.660351753234863	9.584863662719727	1	1	0	0	3.288963318	-0.451187134
2146#2021-08-27	124.9197006225586	120.625	64.64491271972656	64.625	18.804588317871094	24.00165557861328	8.368142127990723	9.584863662719727	1	1	0	0	4.294700623	0.01991272
2146#2021-08-27	126.40804290771484	120.625	72.49413299560547	64.625	18.898719787597656	24.00165557861328	7.572979927062988	9.584863662719727	1	1	1	0	5.783042908	7.869132996
2146#2021-08-27	125.52906036376953	120.625	65.17042541503906	64.625	18.978513717651367	24.00165557861328	7.159439563751221	9.584863662719727	1	1	0	0	4.904060364	0.545425415
2151#2021-08-25	116.32357788085938	115.5	72.51545715332031	75.375	17.702465057373047	4.495936870574951	nan	4.017411708831787	0	0	1	1	0.823577881	-2.859542847
2151#2021-08-25	116.13078308105469	115.5	71.94259643554688	75.375	17.96009063720703	4.495936870574951	nan	4.017411708831787	0	0	1	1	0.630783081	-3.432403564
2151#2021-08-25	121.25711822509766	115.5	71.2085952758789	75.375	18.376846313476562	4.495936870574951	nan	4.017411708831787	1	0	1	1	5.757118225	-4.166404724
2151#2021-08-25	120.3426742553711	115.5	73.43291473388672	75.375	18.781585693359375	4.495936870574951	nan	4.017411708831787	1	0	1	1	4.842674255	-1.942085266
2151#2021-08-25	115.5060043334961	115.5	71.60088348388672	75.375	17.73106575012207	4.495936870574951	nan	4.017411708831787	0	0	1	1	0.006004333	-3.774116516
2151#2021-08-25	115.67008972167969	115.5	70.93340301513672	75.375	17.635961532592773	4.495936870574951	nan	4.017411708831787	0	0	1	1	0.170089722	-4.441596985
2151#2021-08-25	116.043701171875	115.5	72.2708740234375	75.375	17.58272933959961	4.495936870574951	nan	4.017411708831787	0	0	1	1	0.543701172	-3.104125977
2151#2021-08-25	115.85911560058594	115.5	71.95976257324219	75.375	17.60419273376465	4.495936870574951	nan	4.017411708831787	0	0	1	1	0.359115601	-3.415237427
2151#2021-08-25	115.04385375976562	115.5	70.23564910888672	75.375	17.647397994995117	4.495936870574951	nan	4.017411708831787	0	0	1	1	-0.45614624	-5.139350891
2151#2021-08-25	114.4796142578125	115.5	71.80740356445312	75.375	17.355871200561523	4.495936870574951	nan	4.017411708831787	0	0	1	1	-1.020385742	-3.567596436
2160#2021-09-03	121.51534271240234	121.375	59.484397888183594	60.375	18.22062873840332	8.965789794921875	10.424727439880371	19.925119400024414	1	1	0	0	0.140342712	-0.890602112
2160#2021-09-03	121.18147277832031	121.375	61.77585220336914	60.375	18.713382720947266	8.965789794921875	8.157684326171875	19.925119400024414	1	1	0	0	-0.193527222	1.400852203
2160#2021-09-03	121.39957427978516	121.375	60.206783294677734	60.375	18.496309280395508	8.965789794921875	9.29344654083252	19.925119400024414	1	1	0	0	0.02457428	-0.168216705
2160#2021-09-03	121.43704986572266	121.375	62.15782928466797	60.375	18.736948013305664	8.965789794921875	7.535757064819336	19.925119400024414	1	1	0	0	0.062049866	1.782829285
2160#2021-09-03	112.72723388671875	121.375	55.372291564941406	60.375	18.79037094116211	8.965789794921875	10.631609916687012	19.925119400024414	0	1	0	0	-8.647766113	-5.002708435
2160#2021-09-03	118.74174499511719	121.375	57.91896438598633	60.375	18.728681564331055	8.965789794921875	10.410421371459961	19.925119400024414	0	1	0	0	-2.633255005	-2.456035614
2160#2021-09-03	119.38286590576172	121.375	62.60253143310547	60.375	19.027355194091797	8.965789794921875	9.797688484191895	19.925119400024414	0	1	0	0	-1.992134094	2.227531433
2160#2021-09-03	123.97806549072266	121.375	63.62955093383789	60.375	19.120561599731445	8.965789794921875	8.907567024230957	19.925119400024414	1	1	0	0	2.603065491	3.254550934
2160#2021-09-03	118.37311553955078	121.375	59.33732604980469	60.375	18.6677188873291	8.965789794921875	9.334403991699219	19.925119400024414	0	1	0	0	-3.00188446	-1.03767395
2160#2021-09-03	112.31293487548828	121.375	54.06138229370117	60.375	19.144367218017578	8.965789794921875	10.747051239013672	19.925119400024414	0	1	0	0	-9.062065125	-6.313617706
2166#2021-10-04	110.49251556396484	103.625	68.11299896240234	68.125	15.602985382080078	12.380894660949707	13.031575202941895	9.421231269836426	0	0	0	0	6.867515564	-0.012001038
2166#2021-10-04	111.29112243652344	103.625	70.28667449951172	68.125	15.549339294433594	12.380894660949707	12.929436683654785	9.421231269836426	0	0	1	0	7.666122437	2.1616745
2166#2021-10-04	111.0615234	103.625	70.85929107666016	68.125	15.80138874053955	12.380894660949707	11.852744102478027	9.421231269836426	0	0	1	0	7.4365234	2.734291077
2166#2021-10-04	107.76737976074219	103.625	68.1921157836914	68.125	15.85912036895752	12.380894660949707	13.331700325012207	9.421231269836426	0	0	0	0	4.142379761	0.067115784
2166#2021-10-04	111.35578155517578	103.625	70.78974914550781	68.125	15.753595352172852	12.380894660949707	12.502610206604004	9.421231269836426	0	0	1	0	7.730781555	2.664749146
2166#2021-10-04	108.87755584716797	103.625	69.14098358154297	68.125	15.873347282409668	12.380894660949707	12.524210929870605	9.421231269836426	0	0	0	0	5.252555847	1.015983582
2166#2021-10-04	109.4747543334961	103.625	68.0186996459961	68.125	15.7830228805542	12.380894660949707	13.574015617370605	9.421231269836426	0	0	0	0	5.849754333	-0.106300354
2166#2021-10-04	109.9012451171875	103.625	69.36284637451172	68.125	15.767217636108398	12.380894660949707	12.99220085144043	9.421231269836426	0	0	0	0	6.276245117	1.237846375
2166#2021-10-04	109.59342956542969	103.625	67.36650848388672	68.125	15.773462295532227	12.380894660949707	13.623396873474121	9.421231269836426	0	0	0	0	5.968429565	-0.758491516
2166#2021-10-04	109.85295104980469	103.625	69.10441589355469	68.125	15.887984275817871	12.380894660949707	12.70239543914795	9.421231269836426	0	0	0	0	6.22795105	0.979415894
2183#2022-01-04	104.96134948730469	113.125	66.3033218383789	76.5	18.17559242248535	6.2869181632995605	14.500171661376953	4.935902118682861	0	0	0	1	-8.163650513	-10.19667816
2183#2022-01-04	105.60852813720703	113.125	66.47769927978516	76.5	19.12798500061035	6.2869181632995605	15.075439453125	4.935902118682861	0	0	0	1	-7.516471863	-10.02230072
2183#2022-01-04	105.39505767822266	113.125	66.47409057617188	76.5	18.859825134277344	6.2869181632995605	14.749180793762207	4.935902118682861	0	0	0	1	-7.729942322	-10.02590942
2183#2022-01-04	107.4051284790039	113.125	66.99803924560547	76.5	21.16035270690918	6.2869181632995605	16.447895050048828	4.935902118682861	0	0	0	1	-5.719871521	-9.501960754
2183#2022-01-04	106.6651382446289	113.125	67.19108581542969	76.5	18.806846618652344	6.2869181632995605	15.194391250610352	4.935902118682861	0	0	0	1	-6.459861755	-9.308914185
2183#2022-01-04	105.03649139404297	113.125	66.34344482421875	76.5	17.520029067993164	6.2869181632995605	14.300761222839355	4.935902118682861	0	0	0	1	-8.088508606	-10.15655518
2183#2022-01-04	105.38329315185547	113.125	66.23308563232422	76.5	19.258621215820312	6.2869181632995605	14.914460182189941	4.935902118682861	0	0	0	1	-7.741706848	-10.26691437
2183#2022-01-04	106.05670928955078	113.125	67.44813537597656	76.5	16.72963523864746	6.2869181632995605	13.613214492797852	4.935902118682861	0	0	0	1	-7.06829071	-9.051864624
2183#2022-01-04	107.28449249267578	113.125	68.24264526367188	76.5	17.871305465698242	6.2869181632995605	14.09981918334961	4.935902118682861	0	0	0	1	-5.840507507	-8.257354736
2183#2022-01-04	106.59141540527344	113.125	67.63937377929688	76.5	18.336597442626953	6.2869181632995605	14.191264152526855	4.935902118682861	0	0	0	1	-6.533584595	-8.860626221
2190#2023-01-13	123.68719482421875	109.5	81.88700866699219	71.5	16.75189971923828	12.385022163391113	14.737471580505371	10.005413055419922	1	0	1	1	14.18719482	10.38700867
2190#2023-01-13	123.78394317626953	109.5	81.66179656982422	71.5	16.32301139831543	12.385022163391113	12.964457511901855	10.005413055419922	1	0	1	1	14.28394318	10.16179657
2190#2023-01-13	123.19263458251953	109.5	80.8512954711914	71.5	16.275522232055664	12.385022163391113	13.1162691116333	10.005413055419922	1	0	1	1	13.69263458	9.351295471
2190#2023-01-13	122.71464538574219	109.5	82.14361572265625	71.5	16.578306198120117	12.385022163391113	13.985954284667969	10.005413055419922	1	0	1	1	13.21464539	10.64361572
2190#2023-01-13	115.57099914550781	109.5	76.06102752685547	71.5	16.016633987426758	12.385022163391113	14.05884838104248	10.005413055419922	0	0	1	1	6.070999146	4.561027527
2190#2023-01-13	124.12808990478516	109.5	82.3977279663086	71.5	16.418315887451172	12.385022163391113	13.011466026306152	10.005413055419922	1	0	1	1	14.6280899	10.89772797
2190#2023-01-13	125.43305206298828	109.5	82.67008972167969	71.5	16.719575881958008	12.385022163391113	13.685525894165039	10.005413055419922	1	0	1	1	15.93305206	11.17008972
2190#2023-01-13	120.4674072265625	109.5	80.3959732055664	71.5	16.065256118774414	12.385022163391113	13.573307991027832	10.005413055419922	1	0	1	1	10.96740723	8.895973206
2190#2023-01-13	128.6249237060547	109.5	83.91765594482422	71.5	17.035160064697266	12.385022163391113	13.528600692749023	10.005413055419922	1	0	1	1	19.12492371	12.41765594
2190#2023-01-13	121.40540313720703	109.5	80.48774719238281	71.5	16.514816284179688	12.385022163391113	14.548664093017578	10.005413055419922	1	0	1	1	11.90540314	8.987747192
221#2021-06-25	124.51749420166016	133.75	65.2081527709961	66	19.630525588989258	13.984840393066406	6.480175018310547	7.782477855682373	1	1	0	0	-9.232505798	-0.791847229
221#2021-06-25	141.3920135498047	133.75	71.61597442626953	66	21.96523666381836	13.984840393066406	12.454784393310547	7.782477855682373	1	1	1	0	7.64201355	5.615974426
221#2021-06-25	135.48536682128906	133.75	72.08073425292969	66	21.496646881103516	13.984840393066406	9.752358436584473	7.782477855682373	1	1	1	0	1.735366821	6.080734253
221#2021-06-25	138.8699951171875	133.75	75.21002197265625	66	20.472604751586914	13.984840393066406	11.750570297241211	7.782477855682373	1	1	1	0	5.119995117	9.210021973
221#2021-06-25	146.60488891601562	133.75	76.91596221923828	66	22.737184524536133	13.984840393066406	12.714571952819824	7.782477855682373	1	1	1	0	12.85488892	10.91596222
221#2021-06-25	138.27735900878906	133.75	73.86392974853516	66	21.958295822143555	13.984840393066406	10.315176963806152	7.782477855682373	1	1	1	0	4.527359009	7.863929749
221#2021-06-25	142.50222778320312	133.75	75.9603271484375	66	22.557579040527344	13.984840393066406	12.093827247619629	7.782477855682373	1	1	1	0	8.752227783	9.960327148
221#2021-06-25	137.8367919921875	133.75	77.050537109375	66	21.036842346191406	13.984840393066406	11.541683197021484	7.782477855682373	1	1	1	0	4.086791992	11.05053711
221#2021-06-25	144.47679138183594	133.75	75.65850830078125	66	22.792444229125977	13.984840393066406	12.76449966430664	7.782477855682373	1	1	1	0	10.72679138	9.658508301
221#2021-06-25	140.0373077392578	133.75	73.01441955566406	66	21.918725967407227	13.984840393066406	11.402223587036133	7.782477855682373	1	1	1	0	6.287307739	7.014419556
2214#2021-10-06	125.77245330810547	128.5	74.4110107421875	74	17.203882217407227	5.33803653717041	13.015167236328125	1.6293853521347046	1	1	1	1	-2.727546692	0.411010742
2214#2021-10-06	119.37278747558594	128.5	73.61292266845703	74	16.832368850708008	5.33803653717041	13.403791427612305	1.6293853521347046	0	1	1	1	-9.127212524	-0.387077332
2214#2021-10-06	124.42694091796875	128.5	75.57439422607422	74	17.134302139282227	5.33803653717041	13.063941955566406	1.6293853521347046	1	1	1	1	-4.073059082	1.574394226
2214#2021-10-06	125.90105438232422	128.5	74.76327514648438	74	17.27495574951172	5.33803653717041	12.729405403137207	1.6293853521347046	1	1	1	1	-2.598945618	0.763275146
2214#2021-10-06	126.44731140136719	128.5	68.78956604003906	74	17.137733459472656	5.33803653717041	12.486615180969238	1.6293853521347046	1	1	0	1	-2.052688599	-5.21043396
2214#2021-10-06	125.18700408935547	128.5	75.07860565185547	74	17.237350463867188	5.33803653717041	13.1301908493042	1.6293853521347046	1	1	1	1	-3.312995911	1.078605652
2214#2021-10-06	124.4867935180664	128.5	74.8446273803711	74	17.062442779541016	5.33803653717041	13.368229866027832	1.6293853521347046	1	1	1	1	-4.013206482	0.84462738
2214#2021-10-06	118.95909881591797	128.5	74.45503234863281	74	16.74006462097168	5.33803653717041	13.985709190368652	1.6293853521347046	0	1	1	1	-9.540901184	0.455032349
2214#2021-10-06	125.76142120361328	128.5	73.78034973144531	74	17.086566925048828	5.33803653717041	12.507123947143555	1.6293853521347046	1	1	1	1	-2.738578796	-0.219650269
2214#2021-10-06	122.2128677368164	128.5	69.59850311279297	74	16.57422637939453	5.33803653717041	12.802096366882324	1.6293853521347046	1	1	0	1	-6.287132263	-4.401496887
2217#2021-12-04	137.07730102539062	124.5	92.51358032226562	85.625	16.295385360717773	15.434989929199219	13.607513427734375	9.58793830871582	1	1	1	1	12.57730103	6.888580322
2217#2021-12-04	135.25169372558594	124.5	92.14912414550781	85.625	15.788959503173828	15.434989929199219	11.746576309204102	9.58793830871582	1	1	1	1	10.75169373	6.524124146
2217#2021-12-04	135.8025665283203	124.5	91.6288833618164	85.625	16.528406143188477	15.434989929199219	14.443272590637207	9.58793830871582	1	1	1	1	11.30256653	6.003883362
2217#2021-12-04	134.3657684326172	124.5	90.76834869384766	85.625	16.574052810668945	15.434989929199219	14.347290992736816	9.58793830871582	1	1	1	1	9.865768433	5.143348694
2217#2021-12-04	136.6291046142578	124.5	91.7734146118164	85.625	16.843393325805664	15.434989929199219	16.02824592590332	9.58793830871582	1	1	1	1	12.12910461	6.148414612
2217#2021-12-04	134.04566955566406	124.5	91.10585021972656	85.625	16.252561569213867	15.434989929199219	13.303824424743652	9.58793830871582	1	1	1	1	9.545669556	5.48085022
2217#2021-12-04	137.04908752441406	124.5	92.23526000976562	85.625	16.174406051635742	15.434989929199219	13.206007957458496	9.58793830871582	1	1	1	1	12.54908752	6.61026001
2217#2021-12-04	136.7766876220703	124.5	92.12723541259766	85.625	16.12289810180664	15.434989929199219	13.0452880859375	9.58793830871582	1	1	1	1	12.27668762	6.502235413
2217#2021-12-04	134.1500701904297	124.5	90.5470199584961	85.625	16.620832443237305	15.434989929199219	14.40664005279541	9.58793830871582	1	1	1	1	9.65007019	4.922019958
2217#2021-12-04	136.85203552246094	124.5	92.36339569091797	85.625	16.30916404724121	15.434989929199219	13.669748306274414	9.58793830871582	1	1	1	1	12.35203552	6.738395691
2229#2021-10-16	121.11616516113281	125.5	80.00177001953125	87.5	19.300750732421875	5.871574401855469	14.281427383422852	8.034377098083496	1	1	1	1	-4.383834839	-7.49822998
2229#2021-10-16	122.23583221435547	125.5	80.70365905761719	87.5	16.717823028564453	5.871574401855469	12.736771583557129	8.034377098083496	1	1	1	1	-3.264167786	-6.796340942
2229#2021-10-16	119.37971496582031	125.5	78.96882629394531	87.5	18.694717407226562	5.871574401855469	13.99820613861084	8.034377098083496	0	1	1	1	-6.120285034	-8.531173706
2229#2021-10-16	124.45238494873047	125.5	83.18244934082031	87.5	19.100339889526367	5.871574401855469	14.091660499572754	8.034377098083496	1	1	1	1	-1.047615051	-4.317550659
2229#2021-10-16	121.9788589477539	125.5	80.23106384277344	87.5	17.48761749267578	5.871574401855469	12.23344612121582	8.034377098083496	1	1	1	1	-3.521141052	-7.268936157
2229#2021-10-16	122.84671020507812	125.5	81.59678649902344	87.5	19.736574172973633	5.871574401855469	14.707269668579102	8.034377098083496	1	1	1	1	-2.653289795	-5.903213501
2229#2021-10-16	119.85565948486328	125.5	80.45194244384766	87.5	18.88687515258789	5.871574401855469	13.6650972366333	8.034377098083496	0	1	1	1	-5.644340515	-7.048057556
2229#2021-10-16	121.70528411865234	125.5	80.14124298095703	87.5	16.91849708557129	5.871574401855469	12.573622703552246	8.034377098083496	1	1	1	1	-3.794715881	-7.358757019
2229#2021-10-16	121.90679168701172	125.5	81.31098937988281	87.5	18.92413902282715	5.871574401855469	13.904367446899414	8.034377098083496	1	1	1	1	-3.593208313	-6.18901062
2229#2021-10-16	123.04877471923828	125.5	82.26483917236328	87.5	19.095277786254883	5.871574401855469	14.169036865234375	8.034377098083496	1	1	1	1	-2.451225281	-5.235160828
2239#2022-11-15	128.95928955078125	123.125	91.21321105957031	88.75	15.851269721984863	4.980107307434082	13.633017539978027	5.3216328620910645	1	1	1	1	5.834289551	2.46321106
2239#2022-11-15	133.17236328125	123.125	92.58123016357422	88.75	15.633645057678223	4.980107307434082	11.722146987915039	5.3216328620910645	1	1	1	1	10.04736328	3.831230164
2239#2022-11-15	128.6311798095703	123.125	87.6563720703125	88.75	16.290142059326172	4.980107307434082	15.047586441040039	5.3216328620910645	1	1	1	1	5.50617981	-1.09362793
2239#2022-11-15	132.0775604248047	123.125	92.22063446044922	88.75	15.851907730102539	4.980107307434082	12.530668258666992	5.3216328620910645	1	1	1	1	8.952560425	3.47063446
2239#2022-11-15	131.55270385742188	123.125	90.80740356445312	88.75	16.106395721435547	4.980107307434082	13.763653755187988	5.3216328620910645	1	1	1	1	8.427703857	2.057403564
2239#2022-11-15	133.5294952392578	123.125	92.53964233398438	88.75	15.622990608215332	4.980107307434082	11.572731018066406	5.3216328620910645	1	1	1	1	10.40449524	3.789642334
2239#2022-11-15	130.56832885742188	123.125	92.3357162475586	88.75	15.84655475616455	4.980107307434082	12.653618812561035	5.3216328620910645	1	1	1	1	7.443328857	3.585716248
2239#2022-11-15	131.44638061523438	123.125	92.9149398803711	88.75	15.71277904510498	4.980107307434082	11.782310485839844	5.3216328620910645	1	1	1	1	8.321380615	4.16493988
2239#2022-11-15	129.46054077148438	123.125	91.39355469	88.75	15.909773826599121	4.980107307434082	13.765274047851562	5.3216328620910645	1	1	1	1	6.335540771	2.64355469
2239#2022-11-15	132.70346069335938	123.125	92.34349060058594	88.75	15.816034317016602	4.980107307434082	12.475306510925293	5.3216328620910645	1	1	1	1	9.578460693	3.593490601
2255#2021-11-04	124.0217514038086	126	69.0457534790039	73	17.865877151489258	19.386648178100586	14.31631851196289	8.490113258361816	1	1	0	1	-1.978248596	-3.954246521
2255#2021-11-04	122.95426177978516	126	71.82060241699219	73	17.114294052124023	19.386648178100586	14.370975494384766	8.490113258361816	1	1	1	1	-3.04573822	-1.179397583
2255#2021-11-04	119.61031341552734	126	69.8885498046875	73	17.22343635559082	19.386648178100586	14.55106258392334	8.490113258361816	0	1	0	1	-6.389686584	-3.111450195
2255#2021-11-04	127.00775909423828	126	70.21825408935547	73	17.67498207092285	19.386648178100586	13.709012985229492	8.490113258361816	1	1	1	1	1.007759094	-2.781745911
2255#2021-11-04	126.77509307861328	126	70.35484313964844	73	17.94805335998535	19.386648178100586	13.765908241271973	8.490113258361816	1	1	1	1	0.775093079	-2.64515686
2255#2021-11-04	122.52714538574219	126	69.79896545410156	73	17.523466110229492	19.386648178100586	14.568378448486328	8.490113258361816	1	1	0	1	-3.472854614	-3.201034546
2255#2021-11-04	128.16355895996094	126	67.68569946289062	73	17.58257293701172	19.386648178100586	13.752025604248047	8.490113258361816	1	1	0	1	2.16355896	-5.314300537
2255#2021-11-04	119.65345001220703	126	70.65167999267578	73	17.1182804107666	19.386648178100586	13.847860336303711	8.490113258361816	0	1	1	1	-6.346549988	-2.348320007
2255#2021-11-04	127.35082244873047	126	70.59178161621094	73	17.57486915588379	19.386648178100586	13.756113052368164	8.490113258361816	1	1	1	1	1.350822449	-2.408218384
2255#2021-11-04	125.02938079833984	126	72.01486206054688	73	17.88261604309082	19.386648178100586	14.010126113891602	8.490113258361816	1	1	1	1	-0.970619202	-0.985137939
2259#2021-11-10	114.9937744140625	115.5	65.75946807861328	69	17.302934646606445	9.614662170410156	9.668373107910156	9.274720191955566	0	0	0	0	-0.506225586	-3.240531921
2259#2021-11-10	112.08440399169922	115.5	66.1436538696289	69	16.691823959350586	9.614662170410156	14.312920570373535	9.274720191955566	0	0	0	0	-3.415596008	-2.85634613
2259#2021-11-10	112.59459686279297	115.5	70.14192199707031	69	16.740842819213867	9.614662170410156	11.473875045776367	9.274720191955566	0	0	1	0	-2.905403137	1.141921997
2259#2021-11-10	113.79528045654297	115.5	68.80023956298828	69	17.08810043334961	9.614662170410156	9.165173530578613	9.274720191955566	0	0	0	0	-1.704719543	-0.199760437
2259#2021-11-10	114.1227798461914	115.5	65.37090301513672	69	16.966190338134766	9.614662170410156	10.09987735748291	9.274720191955566	0	0	0	0	-1.377220154	-3.629096985
2259#2021-11-10	112.01937866210938	115.5	69.73342895507812	69	16.162445068359375	9.614662170410156	12.734536170959473	9.274720191955566	0	0	0	0	-3.480621338	0.733428955
2259#2021-11-10	113.07178497314453	115.5	65.2999267578125	69	16.910186767578125	9.614662170410156	12.84447193145752	9.274720191955566	0	0	0	0	-2.428215027	-3.700073242
2259#2021-11-10	110.71531677246094	115.5	66.14378356933594	69	16.551340103149414	9.614662170410156	14.265625953674316	9.274720191955566	0	0	0	0	-4.784683228	-2.856216431
2259#2021-11-10	111.97079467773438	115.5	68.76221466064453	69	16.237775802612305	9.614662170410156	12.267593383789062	9.274720191955566	0	0	0	0	-3.529205322	-0.237785339
2259#2021-11-10	111.59583282470703	115.5	68.43046569824219	69	16.338510513305664	9.614662170410156	12.595462799072266	9.274720191955566	0	0	0	0	-3.904167175	-0.569534302
226#2021-06-23	123.04804992675781	131.125	58.589622497558594	62	17.73983383178711	7.205472946166992	13.315190315246582	3.8714182376861572	1	1	0	0	-8.076950073	-3.410377502
226#2021-06-23	132.450439453125	131.125	61.5960807800293	62	18.064327239990234	7.205472946166992	12.950258255004883	3.8714182376861572	1	1	0	0	1.325439453	-0.40391922
226#2021-06-23	130.81655883789062	131.125	60.82511901855469	62	18.604976654052734	7.205472946166992	14.110748291015625	3.8714182376861572	1	1	0	0	-0.308441162	-1.174880981
226#2021-06-23	136.1867218017578	131.125	61.35015106201172	62	17.86004066467285	7.205472946166992	12.79339599609375	3.8714182376861572	1	1	0	0	5.061721802	-0.649848938
226#2021-06-23	129.0670166015625	131.125	58.636436462402344	62	19.516273498535156	7.205472946166992	13.379196166992188	3.8714182376861572	1	1	0	0	-2.057983398	-3.363563538
226#2021-06-23	133.74949645996094	131.125	63.17933654785156	62	17.873029708862305	7.205472946166992	12.484983444213867	3.8714182376861572	1	1	0	0	2.62449646	1.179336548
226#2021-06-23	131.47662353515625	131.125	60.200504302978516	62	18.97916030883789	7.205472946166992	14.155868530273438	3.8714182376861572	1	1	0	0	0.351623535	-1.799495697
226#2021-06-23	122.13555145263672	131.125	57.96438217163086	62	17.84827995300293	7.205472946166992	13.315985679626465	3.8714182376861572	1	1	0	0	-8.989448547	-4.035617828
226#2021-06-23	127.97416687011719	131.125	59.80260467529297	62	18.800010681152344	7.205472946166992	14.754569053649902	3.8714182376861572	1	1	0	0	-3.15083313	-2.197395325
226#2021-06-23	126.29578399658203	131.125	60.44944381713867	62	18.300537109375	7.205472946166992	14.746065139770508	3.8714182376861572	1	1	0	0	-4.829216003	-1.550556183
2261#2021-11-13	121.17105865478516	132.875	68.40509033203125	77.625	16.094411849975586	11.861920356750488	13.422066688537598	12.46115779876709	1	1	0	1	-11.70394135	-9.219909668
2261#2021-11-13	120.11111450195312	132.875	69.78007507324219	77.625	16.222579956054688	11.861920356750488	12.939626693725586	12.46115779876709	1	1	0	1	-12.7638855	-7.844924927
2261#2021-11-13	123.57999420166016	132.875	70.60269927978516	77.625	17.645950317382812	11.861920356750488	12.886648178100586	12.46115779876709	1	1	1	1	-9.295005798	-7.02230072
2261#2021-11-13	121.67459106445312	132.875	68.11576080322266	77.625	15.91788387298584	11.861920356750488	13.346961975097656	12.46115779876709	1	1	0	1	-11.20040894	-9.509239197
2261#2021-11-13	117.67255401611328	132.875	67.93092346191406	77.625	16.216659545898438	11.861920356750488	13.664855003356934	12.46115779876709	0	1	0	1	-15.20244598	-9.694076538
2261#2021-11-13	119.53072357177734	132.875	70.14839172363281	77.625	16.323904037475586	11.861920356750488	12.677201271057129	12.46115779876709	0	1	1	1	-13.34427643	-7.476608276
2261#2021-11-13	132.86671447753906	132.875	73.90670013427734	77.625	18.31806182861328	11.861920356750488	13.504551887512207	12.46115779876709	1	1	1	1	-0.008285522	-3.718299866
2261#2021-11-13	125.53397369384766	132.875	73.14472198486328	77.625	17.721817016601562	11.861920356750488	11.83725643157959	12.46115779876709	1	1	1	1	-7.341026306	-4.480278015
2261#2021-11-13	117.2167739868164	132.875	68.0666732788086	77.625	16.100435256958008	11.861920356750488	13.59798812866211	12.46115779876709	0	1	0	1	-15.65822601	-9.558326721
2261#2021-11-13	127.52843475341797	132.875	71.52922058105469	77.625	18.24794578552246	11.861920356750488	12.7850341796875	12.46115779876709	1	1	1	1	-5.346565247	-6.095779419
2264#2021-11-17	138.42723083496094	156.5	70.30699920654297	62.375	21.823381423950195	4.92808723449707	14.391221046447754	5.280179023742676	1	1	1	0	-18.07276917	7.931999207
2264#2021-11-17	132.2574005126953	156.5	71.5258903503418	62.375	22.163225173950195	4.92808723449707	13.50672721862793	5.280179023742676	1	1	1	0	-24.24259949	9.15089035
2264#2021-11-17	123.59937286376953	156.5	65.72246170043945	62.375	19.841285705566406	4.92808723449707	13.983780860900879	5.280179023742676	1	1	0	0	-32.90062714	3.3474617
2264#2021-11-17	128.88278198242188	156.5	58.28194808959961	62.375	20.398324966430664	4.92808723449707	9.775723457336426	5.280179023742676	1	1	0	0	-27.61721802	-4.09305191
2264#2021-11-17	130.2863311767578	156.5	58.84762954711914	62.375	20.803531646728516	4.92808723449707	9.544175148010254	5.280179023742676	1	1	0	0	-26.21366882	-3.527370453
2264#2021-11-17	120.6625747680664	156.5	58.09451675415039	62.375	19.872119903564453	4.92808723449707	12.518282890319824	5.280179023742676	1	1	0	0	-35.83742523	-4.280483246
2264#2021-11-17	125.03363800048828	156.5	57.10810470581055	62.375	21.122478485107422	4.92808723449707	14.182823181152344	5.280179023742676	1	1	0	0	-31.466362	-5.266895294
2264#2021-11-17	130.71495056152344	156.5	58.666751861572266	62.375	21.284456253051758	4.92808723449707	9.875998497009277	5.280179023742676	1	1	0	0	-25.78504944	-3.708248138
2264#2021-11-17	125.88057708740234	156.5	57.28242874145508	62.375	18.36135482788086	4.92808723449707	13.267407417297363	5.280179023742676	1	1	0	0	-30.61942291	-5.092571259
2264#2021-11-17	126.04817199707031	156.5	58.3851203918457	62.375	21.182289123535156	4.92808723449707	12.360742568969727	5.280179023742676	1	1	0	0	-30.451828	-3.989879608
2312#2021-12-16	118.8832015991211	110	69.16390991210938	67.25	17.694000244140625	8.742521286010742	5.834889888763428	6.9515380859375	0	0	0	0	8.883201599	1.913909912
2312#2021-12-16	120.83695983886719	110	70.40311431884766	67.25	17.690467834472656	8.742521286010742	8.909006118774414	6.9515380859375	1	0	1	0	10.83695984	3.153114319
2312#2021-12-16	112.80175018310547	110	67.3672103881836	67.25	15.899910926818848	8.742521286010742	11.02649211883545	6.9515380859375	0	0	0	0	2.801750183	0.117210388
2312#2021-12-16	117.1831283569336	110	67.21192932128906	67.25	17.53788185119629	8.742521286010742	5.93630838394165	6.9515380859375	0	0	0	0	7.183128357	-0.038070679
2312#2021-12-16	123.9713134765625	110	69.12759399414062	67.25	18.884239196777344	8.742521286010742	3.7948105335235596	6.9515380859375	1	0	0	0	13.97131348	1.877593994
2312#2021-12-16	115.46942901611328	110	66.33990478515625	67.25	17.292821884155273	8.742521286010742	7.093400001525879	6.9515380859375	0	0	0	0	5.469429016	-0.910095215
2312#2021-12-16	123.7237319946289	110	72.68164063	67.25	18.42099952697754	8.742521286010742	9.09134578704834	6.9515380859375	1	0	1	0	13.72373199	5.43164063
2312#2021-12-16	123.99280548095703	110	72.59696960449219	67.25	18.56987762451172	8.742521286010742	8.528017044067383	6.9515380859375	1	0	1	0	13.99280548	5.346969604
2312#2021-12-16	119.81275177001953	110	70.63970947265625	67.25	17.72140884399414	8.742521286010742	9.634170532226562	6.9515380859375	0	0	1	0	9.81275177	3.389709473
2312#2021-12-16	108.7023696899414	110	63.72753143310547	67.25	17.542688369750977	8.742521286010742	11.419127464294434	6.9515380859375	0	0	0	0	-1.29763031	-3.522468567
234#2021-10-13	147.0172576904297	121.5	71.63953399658203	61.5	18.291770935058594	4.984034061431885	18.429494857788086	5.017202377319336	1	1	1	0	25.51725769	10.139534
234#2021-10-13	145.16343688964844	121.5	70.2730712890625	61.5	18.76307487487793	4.984034061431885	17.429901123046875	5.017202377319336	1	1	1	0	23.66343689	8.773071289
234#2021-10-13	145.8768768310547	121.5	69.61713409423828	61.5	18.590595245361328	4.984034061431885	17.35406494140625	5.017202377319336	1	1	0	0	24.37687683	8.117134094
234#2021-10-13	141.7947998046875	121.5	66.13996124267578	61.5	18.59086799621582	4.984034061431885	14.5802583694458	5.017202377319336	1	1	0	0	20.2947998	4.639961243
234#2021-10-13	144.9939422607422	121.5	68.22969055175781	61.5	18.870298385620117	4.984034061431885	16.907142639160156	5.017202377319336	1	1	0	0	23.49394226	6.729690552
234#2021-10-13	145.60369873046875	121.5	68.44712829589844	61.5	18.369117736816406	4.984034061431885	15.960546493530273	5.017202377319336	1	1	0	0	24.10369873	6.947128296
234#2021-10-13	144.25131225585938	121.5	68.56350708007812	61.5	18.944433212280273	4.984034061431885	16.879146575927734	5.017202377319336	1	1	0	0	22.75131226	7.06350708
234#2021-10-13	144.07659912109375	121.5	68.48735046386719	61.5	19.115631103515625	4.984034061431885	17.029294967651367	5.017202377319336	1	1	0	0	22.57659912	6.987350464
234#2021-10-13	142.97088623046875	121.5	67.24919891357422	61.5	18.303016662597656	4.984034061431885	13.990707397460938	5.017202377319336	1	1	0	0	21.47088623	5.749198914
234#2021-10-13	144.2178497314453	121.5	67.46846008300781	61.5	18.272964477539062	4.984034061431885	14.75369930267334	5.017202377319336	1	1	0	0	22.71784973	5.968460083
2343#2021-12-21	113.14154052734375	124.625	51.883514404296875	60.625	17.97636604309082	11.025969505310059	13.010420799255371	9.74006175994873	0	1	0	0	-11.48345947	-8.741485596
2343#2021-12-21	112.23798370361328	124.625	57.45203399658203	60.625	16.927541732788086	11.025969505310059	14.774133682250977	9.74006175994873	0	1	0	0	-12.3870163	-3.172966003
2343#2021-12-21	114.05613708496094	124.625	53.21715545654297	60.625	17.652355194091797	11.025969505310059	14.201030731201172	9.74006175994873	0	1	0	0	-10.56886292	-7.407844543
2343#2021-12-21	117.77476501464844	124.625	61.92970275878906	60.625	17.830934524536133	11.025969505310059	13.350777626037598	9.74006175994873	0	1	0	0	-6.850234985	1.304702759
2343#2021-12-21	117.1117172241211	124.625	55.57514953613281	60.625	17.439794540405273	11.025969505310059	14.313661575317383	9.74006175994873	0	1	0	0	-7.513282776	-5.049850464
2343#2021-12-21	111.49310302734375	124.625	52.50221252441406	60.625	18.25897216796875	11.025969505310059	15.713156700134277	9.74006175994873	0	1	0	0	-13.13189697	-8.122787476
2343#2021-12-21	115.18838500976562	124.625	57.02535629272461	60.625	17.188051223754883	11.025969505310059	13.946810722351074	9.74006175994873	0	1	0	0	-9.43661499	-3.599643707
2343#2021-12-21	123.2505111694336	124.625	62.735870361328125	60.625	17.155803680419922	11.025969505310059	11.871992111206055	9.74006175994873	1	1	0	0	-1.374488831	2.110870361
2343#2021-12-21	125.66226196289062	124.625	64.01615142822266	60.625	17.827829360961914	11.025969505310059	12.511068344116211	9.74006175994873	1	1	0	0	1.037261963	3.391151428
2343#2021-12-21	113.3490219116211	124.625	55.617820739746094	60.625	17.100738525390625	11.025969505310059	14.519864082336426	9.74006175994873	0	1	0	0	-11.27597809	-5.00717926
2349#2021-12-25	112.02058410644531	117.5	69.86898040771484	74.5	16.87188148498535	6.600831985473633	7.095871448516846	3.6217620372772217	0	0	0	1	-5.479415894	-4.631019592
2349#2021-12-25	113.15303039550781	117.5	72.62516021728516	74.5	16.390844345092773	6.600831985473633	5.903537273406982	3.6217620372772217	0	0	1	1	-4.346969604	-1.874839783
2349#2021-12-25	112.98542785644531	117.5	71.96492767333984	74.5	16.669261932373047	6.600831985473633	3.6246848106384277	3.6217620372772217	0	0	1	1	-4.514572144	-2.535072327
2349#2021-12-25	112.8602523803711	117.5	72.6855697631836	74.5	16.663097381591797	6.600831985473633	6.369821548461914	3.6217620372772217	0	0	1	1	-4.63974762	-1.814430237
2349#2021-12-25	112.93112182617188	117.5	71.98603820800781	74.5	16.629478454589844	6.600831985473633	5.305931568145752	3.6217620372772217	0	0	1	1	-4.568878174	-2.513961792
2349#2021-12-25	112.64673614501953	117.5	71.84075164794922	74.5	15.695201873779297	6.600831985473633	8.373095512390137	3.6217620372772217	0	0	1	1	-4.853263855	-2.659248352
2349#2021-12-25	112.71884155273438	117.5	71.88864135742188	74.5	15.635595321655273	6.600831985473633	8.106435775756836	3.6217620372772217	0	0	1	1	-4.781158447	-2.611358643
2349#2021-12-25	113.11367797851562	117.5	72.66527557373047	74.5	16.596981048583984	6.600831985473633	3.1811037063598633	3.6217620372772217	0	0	1	1	-4.386322021	-1.834724426
2349#2021-12-25	109.42620086669922	117.5	68.53887176513672	74.5	17.3553524017334	6.600831985473633	9.394963264465332	3.6217620372772217	0	0	0	1	-8.073799133	-5.961128235
2349#2021-12-25	112.70755767822266	117.5	72.41842651367188	74.5	15.820300102233887	6.600831985473633	8.000961303710938	3.6217620372772217	0	0	1	1	-4.792442322	-2.081573486
2369#2022-01-15	106.71442413330078	117.25	58.323974609375	65.625	21.261709213256836	3.401752233505249	15.314458847045898	6.707062244415283	0	0	0	0	-10.53557587	-7.301025391
2369#2022-01-15	108.13349151611328	117.25	56.004093170166016	65.625	19.62254524230957	3.401752233505249	15.439952850341797	6.707062244415283	0	0	0	0	-9.116508484	-9.62090683
2369#2022-01-15	109.12110900878906	117.25	58.58442306518555	65.625	22.043474197387695	3.401752233505249	18.783559799194336	6.707062244415283	0	0	0	0	-8.128890991	-7.040576935
2369#2022-01-15	107.69706726074219	117.25	56.78788375854492	65.625	20.63272476196289	3.401752233505249	15.994422912597656	6.707062244415283	0	0	0	0	-9.552932739	-8.837116241
2369#2022-01-15	107.52678680419922	117.25	56.41873550415039	65.625	20.103336334228516	3.401752233505249	15.643646240234375	6.707062244415283	0	0	0	0	-9.723213196	-9.206264496
2369#2022-01-15	110.02690124511719	117.25	63.658443450927734	65.625	23.47290802001953	3.401752233505249	23.453807830810547	6.707062244415283	0	0	0	0	-7.223098755	-1.966556549
2369#2022-01-15	106.85282897949219	117.25	58.16963577270508	65.625	21.114788055419922	3.401752233505249	17.39858055114746	6.707062244415283	0	0	0	0	-10.39717102	-7.455364227
2369#2022-01-15	105.94158172607422	117.25	58.041141510009766	65.625	19.796756744384766	3.401752233505249	15.518007278442383	6.707062244415283	0	0	0	0	-11.30841827	-7.58385849
2369#2022-01-15	108.68394470214844	117.25	62.183837890625	65.625	21.196578979492188	3.401752233505249	19.369102478027344	6.707062244415283	0	0	0	0	-8.566055298	-3.441162109
2369#2022-01-15	105.85770416259766	117.25	58.066741943359375	65.625	19.860719680786133	3.401752233505249	14.810754776000977	6.707062244415283	0	0	0	0	-11.39229584	-7.558258057
2395#2022-02-05	107.96399688720703	107.125	69.35112762451172	63.75	20.249391555786133	10.880579948425293	15.351287841796875	11.247018814086914	0	0	0	0	0.838996887	5.601127625
2395#2022-02-05	106.80224609375	107.125	68.79812622070312	63.75	19.113624572753906	10.880579948425293	15.707077980041504	11.247018814086914	0	0	0	0	-0.322753906	5.048126221
2395#2022-02-05	107.07331848144531	107.125	70.40811920166016	63.75	18.397655487060547	10.880579948425293	14.795927047729492	11.247018814086914	0	0	1	0	-0.051681519	6.658119202
2395#2022-02-05	105.74078369140625	107.125	67.5037612915039	63.75	18.227886199951172	10.880579948425293	15.392043113708496	11.247018814086914	0	0	0	0	-1.384216309	3.753761292
2395#2022-02-05	106.7477035522461	107.125	67.81224822998047	63.75	20.368778228759766	10.880579948425293	16.336183547973633	11.247018814086914	0	0	0	0	-0.377296448	4.06224823
2395#2022-02-05	106.7178726196289	107.125	68.19865417480469	63.75	19.109521865844727	10.880579948425293	15.985740661621094	11.247018814086914	0	0	0	0	-0.40712738	4.448654175
2395#2022-02-05	112.48616790771484	107.125	72.386962890625	63.75	23.691560745239258	10.880579948425293	17.269590377807617	11.247018814086914	0	0	1	0	5.361167908	8.636962891
2395#2022-02-05	112.2597885131836	107.125	72.42866516113281	63.75	23.113637924194336	10.880579948425293	16.438213348388672	11.247018814086914	0	0	1	0	5.134788513	8.678665161
2395#2022-02-05	105.45429229736328	107.125	68.0945053100586	63.75	17.917686462402344	10.880579948425293	15.604846954345703	11.247018814086914	0	0	0	0	-1.670707703	4.34450531
2395#2022-02-05	107.48751068115234	107.125	68.36336517333984	63.75	20.03066635131836	10.880579948425293	15.845649719238281	11.247018814086914	0	0	0	0	0.362510681	4.613365173
2397#2022-02-06	124.31562042236328	131.125	84.71479797363281	81.375	16.801959991455078	12.658587455749512	14.076811790466309	9.30111026763916	1	1	1	1	-6.809379578	3.339797974
2397#2022-02-06	124.95317077636719	131.125	86.19229888916016	81.375	16.930028915405273	12.658587455749512	13.726020812988281	9.30111026763916	1	1	1	1	-6.171829224	4.817298889
2397#2022-02-06	126.04318237304688	131.125	82.59014892578125	81.375	17.62693977355957	12.658587455749512	14.618048667907715	9.30111026763916	1	1	1	1	-5.081817627	1.215148926
2397#2022-02-06	125.59984588623047	131.125	82.71600341796875	81.375	17.943986892700195	12.658587455749512	14.75200366973877	9.30111026763916	1	1	1	1	-5.525154114	1.341003418
2397#2022-02-06	125.21958923339844	131.125	85.47604370117188	81.375	16.66516876220703	12.658587455749512	14.780342102050781	9.30111026763916	1	1	1	1	-5.905410767	4.101043701
2397#2022-02-06	126.16566467285156	131.125	85.53412628173828	81.375	17.17184829711914	12.658587455749512	13.672252655029297	9.30111026763916	1	1	1	1	-4.959335327	4.159126282
2397#2022-02-06	127.48770904541016	131.125	82.77316284179688	81.375	18.475767135620117	12.658587455749512	14.915390968322754	9.30111026763916	1	1	1	1	-3.637290955	1.398162842
2397#2022-02-06	128.94424438476562	131.125	84.44375610351562	81.375	18.29199219	12.658587455749512	14.41720199584961	9.30111026763916	1	1	1	1	-2.180755615	3.068756104
2397#2022-02-06	127.63920593261719	131.125	84.36248779296875	81.375	18.040525436401367	12.658587455749512	14.44491195678711	9.30111026763916	1	1	1	1	-3.485794067	2.987487793
2397#2022-02-06	132.28921508789062	131.125	90.27632904052734	81.375	17.992759704589844	12.658587455749512	11.49871826171875	9.30111026763916	1	1	1	1	1.164215088	8.901329041
242#2022-09-30	149.52999877929688	142.5	88.09233856201172	82.75	19.14077377319336	6.788847923278809	14.502281188964844	21.5385799407959	1	1	1	1	7.029998779	5.342338562
242#2022-09-30	143.11244201660156	142.5	81.50080871582031	82.75	19.383529663085938	6.788847923278809	15.527735710144043	21.5385799407959	1	1	1	1	0.612442017	-1.249191284
242#2022-09-30	147.4204864501953	142.5	84.95787811279297	82.75	19.333162307739258	6.788847923278809	15.355278968811035	21.5385799407959	1	1	1	1	4.92048645	2.207878113
242#2022-09-30	146.35946655273438	142.5	83.09419250488281	82.75	19.48595428466797	6.788847923278809	15.405094146728516	21.5385799407959	1	1	1	1	3.859466553	0.344192505
242#2022-09-30	143.23672485351562	142.5	81.60108184814453	82.75	19.28360939025879	6.788847923278809	15.55283260345459	21.5385799407959	1	1	1	1	0.736724854	-1.148918152
242#2022-09-30	144.8131103515625	142.5	82.18716430664062	82.75	19.6070613861084	6.788847923278809	15.46157455444336	21.5385799407959	1	1	1	1	2.313110352	-0.562835693
242#2022-09-30	143.99462890625	142.5	83.45711517333984	82.75	18.807462692260742	6.788847923278809	15.34616470336914	21.5385799407959	1	1	1	1	1.494628906	0.707115173
242#2022-09-30	143.30226135253906	142.5	80.78054809570312	82.75	19.578781127929688	6.788847923278809	15.232120513916016	21.5385799407959	1	1	1	1	0.802261353	-1.969451904
242#2022-09-30	143.47886657714844	142.5	82.07319641113281	82.75	19.35671615600586	6.788847923278809	15.290495872497559	21.5385799407959	1	1	1	1	0.978866577	-0.676803589
242#2022-09-30	145.89199829101562	142.5	83.31355285644531	82.75	19.343278884887695	6.788847923278809	15.516414642333984	21.5385799407959	1	1	1	1	3.391998291	0.563552856
2432#2022-02-28	122.52233123779297	127.875	77.27094268798828	77	17.080890655517578	9.403636932373047	13.681371688842773	6.94927978515625	1	1	1	1	-5.352668762	0.270942688
2432#2022-02-28	121.3789291381836	127.875	76.94659423828125	77	16.370744705200195	9.403636932373047	12.695173263549805	6.94927978515625	1	1	1	1	-6.496070862	-0.053405762
2432#2022-02-28	122.02537536621094	127.875	76.87613677978516	77	17.002304077148438	9.403636932373047	13.960589408874512	6.94927978515625	1	1	1	1	-5.849624634	-0.12386322
2432#2022-02-28	123.72036743164062	127.875	78.10614776611328	77	16.9237060546875	9.403636932373047	13.19127368927002	6.94927978515625	1	1	1	1	-4.154632568	1.106147766
2432#2022-02-28	121.74691009521484	127.875	76.89912414550781	77	16.77629852294922	9.403636932373047	13.320741653442383	6.94927978515625	1	1	1	1	-6.128089905	-0.100875854
2432#2022-02-28	126.49159240722656	127.875	82.1925277709961	77	16.297040939331055	9.403636932373047	13.079503059387207	6.94927978515625	1	1	1	1	-1.383407593	5.192527771
2432#2022-02-28	128.94705200195312	127.875	83.8260269165039	77	16.622793197631836	9.403636932373047	13.524142265319824	6.94927978515625	1	1	1	1	1.072052002	6.826026917
2432#2022-02-28	119.87728881835938	127.875	76.419677734375	77	16.995149612426758	9.403636932373047	14.261712074279785	6.94927978515625	0	1	1	1	-7.997711182	-0.580322266
2432#2022-02-28	122.70948791503906	127.875	77.72496032714844	77	16.728225708007812	9.403636932373047	12.890893936157227	6.94927978515625	1	1	1	1	-5.165512085	0.724960327
2432#2022-02-28	122.48717498779297	127.875	78.04436492919922	77	16.489002227783203	9.403636932373047	12.610503196716309	6.94927978515625	1	1	1	1	-5.387825012	1.044364929
2445#2022-03-07	136.45970153808594	150.75	60.221073150634766	59.875	19.7828369140625	7.266284465789795	16.663175582885742	7.565632343292236	1	1	0	0	-14.29029846	0.346073151
2445#2022-03-07	137.53445434570312	150.75	61.28956604003906	59.875	20.52251625061035	7.266284465789795	18.071889877319336	7.565632343292236	1	1	0	0	-13.21554565	1.41456604
2445#2022-03-07	141.92112731933594	150.75	70.07122802734375	59.875	20.227191925048828	7.266284465789795	14.420550346374512	7.565632343292236	1	1	1	0	-8.828872681	10.19622803
2445#2022-03-07	138.7299041748047	150.75	63.29363250732422	59.875	19.56482696533203	7.266284465789795	13.510493278503418	7.565632343292236	1	1	0	0	-12.02009583	3.418632507
2445#2022-03-07	128.3667449951172	150.75	58.18164063	59.875	19.921571731567383	7.266284465789795	16.550363540649414	7.565632343292236	1	1	0	0	-22.383255	-1.69335937
2445#2022-03-07	136.76223754882812	150.75	61.69673538208008	59.875	19.265729904174805	7.266284465789795	15.83858871459961	7.565632343292236	1	1	0	0	-13.98776245	1.821735382
2445#2022-03-07	136.5767059326172	150.75	60.775787353515625	59.875	19.744813919067383	7.266284465789795	16.79303550720215	7.565632343292236	1	1	0	0	-14.17329407	0.900787354
2445#2022-03-07	143.36322021484375	150.75	71.454593658447266	59.875	19.8653564453125	7.266284465789795	15.293598175048828	7.565632343292236	1	1	1	0	-7.386779785	11.57959366
2445#2022-03-07	137.4826202392578	150.75	61.1094970703125	59.875	19.574440002441406	7.266284465789795	16.689477920532227	7.565632343292236	1	1	0	0	-13.26737976	1.23449707
2445#2022-03-07	137.8818359	150.75	62.41525650024414	59.875	19.197813034057617	7.266284465789795	16.14290428161621	7.565632343292236	1	1	0	0	-12.8681641	2.5402565
2446#2022-03-07	122.36642456054688	126.5	74.56018829345703	89.25	20.190067291259766	6.1691131591796875	15.787352561950684	5.015364170074463	1	1	1	1	-4.133575439	-14.68981171
2446#2022-03-07	120.9780502319336	126.5	73.67455291748047	89.25	19.370914459228516	6.1691131591796875	15.862051010131836	5.015364170074463	1	1	1	1	-5.521949768	-15.57544708
2446#2022-03-07	115.33966827392578	126.5	71.98060607910156	89.25	18.86838722229004	6.1691131591796875	15.383825302124023	5.015364170074463	0	1	1	1	-11.16033173	-17.26939392
2446#2022-03-07	134.80186462402344	126.5	84.78218078613281	89.25	19.950002670288086	6.1691131591796875	15.440671920776367	5.015364170074463	1	1	1	1	8.301864624	-4.467819214
2446#2022-03-07	127.01435852050781	126.5	80.4589614868164	89.25	20.020570755004883	6.1691131591796875	15.729471206665039	5.015364170074463	1	1	1	1	0.514358521	-8.791038513
2446#2022-03-07	116.5401382446289	126.5	72.43466186523438	89.25	19.49755096435547	6.1691131591796875	16.622543334960938	5.015364170074463	0	1	1	1	-9.959861755	-16.81533813
2446#2022-03-07	118.41825866699219	126.5	72.2006607055664	89.25	19.02480125427246	6.1691131591796875	15.570054054260254	5.015364170074463	0	1	1	1	-8.081741333	-17.04933929
2446#2022-03-07	113.27265167236328	126.5	69.8611068725586	89.25	18.363428115844727	6.1691131591796875	14.931407928466797	5.015364170074463	0	1	0	1	-13.22734833	-19.38889313
2446#2022-03-07	132.51693725585938	126.5	82.59832763671875	89.25	20.721446990966797	6.1691131591796875	16.009130477905273	5.015364170074463	1	1	1	1	6.016937256	-6.651672363
2446#2022-03-07	122.34297180175781	126.5	76.58189392089844	89.25	20.202653884887695	6.1691131591796875	16.33295249938965	5.015364170074463	1	1	1	1	-4.157028198	-12.66810608
2454#2022-03-05	130.5185547	125.5	83.78170013427734	80.875	17.90306854248047	22.674325942993164	10.906611442565918	6.950295448303223	1	1	1	1	5.0185547	2.906700134
2454#2022-03-05	129.66751098632812	125.5	83.40769958496094	80.875	17.87394142150879	22.674325942993164	11.270990371704102	6.950295448303223	1	1	1	1	4.167510986	2.532699585
2454#2022-03-05	129.82562255859375	125.5	83.59137725830078	80.875	18.115949630737305	22.674325942993164	11.21076488494873	6.950295448303223	1	1	1	1	4.325622559	2.716377258
2454#2022-03-05	130.08494567871094	125.5	83.690185546875	80.875	17.9378719329834	22.674325942993164	10.930825233459473	6.950295448303223	1	1	1	1	4.584945679	2.815185547
2454#2022-03-05	129.8466797	125.5	83.53316497802734	80.875	17.84722328186035	22.674325942993164	11.097387313842773	6.950295448303223	1	1	1	1	4.3466797	2.658164978
2454#2022-03-05	126.12726593017578	125.5	82.10871124267578	80.875	18.67731285095215	22.674325942993164	12.277700424194336	6.950295448303223	1	1	1	1	0.62726593	1.233711243
2454#2022-03-05	128.81809997558594	125.5	83.84964752197266	80.875	18.9346866607666	22.674325942993164	12.117653846740723	6.950295448303223	1	1	1	1	3.318099976	2.974647522
2454#2022-03-05	128.20529174804688	125.5	82.89555358886719	80.875	18.29955291748047	22.674325942993164	11.503849029541016	6.950295448303223	1	1	1	1	2.705291748	2.020553589
2454#2022-03-05	125.76216125488281	125.5	81.89068603515625	80.875	18.969602584838867	22.674325942993164	12.240769386291504	6.950295448303223	1	1	1	1	0.262161255	1.015686035
2454#2022-03-05	129.5010223388672	125.5	83.67478942871094	80.875	18.13604164123535	22.674325942993164	11.340828895568848	6.950295448303223	1	1	1	1	4.001022339	2.799789429
2455#2022-03-09	127.29654693603516	151.5	81.9571533203125	101.875	15.974777221679688	11.936495780944824	16.350435256958008	5.742964267730713	1	1	1	1	-24.20345306	-19.91784668
2455#2022-03-09	130.3662872314453	151.5	86.3282699584961	101.875	16.953405380249023	11.936495780944824	15.721443176269531	5.742964267730713	1	1	1	1	-21.13371277	-15.54673004
2455#2022-03-09	128.4182891845703	151.5	83.59392547607422	101.875	16.794218063354492	11.936495780944824	15.940961837768555	5.742964267730713	1	1	1	1	-23.08171082	-18.28107452
2455#2022-03-09	127.15962219238281	151.5	85.95301818847656	101.875	16.304861068725586	11.936495780944824	13.772042274475098	5.742964267730713	1	1	1	1	-24.34037781	-15.92198181
2455#2022-03-09	125.42822265625	151.5	82.1441879272461	101.875	16.25673484802246	11.936495780944824	14.31335735321045	5.742964267730713	1	1	1	1	-26.07177734	-19.73081207
2455#2022-03-09	127.54225158691406	151.5	82.49905395507812	101.875	16.588769912719727	11.936495780944824	15.959559440612793	5.742964267730713	1	1	1	1	-23.95774841	-19.37594604
2455#2022-03-09	131.07496643066406	151.5	84.5037841796875	101.875	15.386712074279785	11.936495780944824	17.329866409301758	5.742964267730713	1	1	1	1	-20.42503357	-17.37121582
2455#2022-03-09	133.90821838378906	151.5	86.10467529296875	101.875	18.190685272216797	11.936495780944824	16.006393432617188	5.742964267730713	1	1	1	1	-17.59178162	-15.77032471
2455#2022-03-09	126.65277099609375	151.5	81.17378234863281	101.875	16.172332763671875	11.936495780944824	15.94429874420166	5.742964267730713	1	1	1	1	-24.847229	-20.70121765
2455#2022-03-09	126.94024658203125	151.5	84.64198303222656	101.875	16.413475036621094	11.936495780944824	14.255208969116211	5.742964267730713	1	1	1	1	-24.55975342	-17.23301697
2460#2022-03-11	101.68318939208984	105.375	60.877105712890625	59.25	16.505815505981445	8.136434555053711	16.066373825073242	7.118166923522949	0	0	0	0	-3.691810608	1.627105713
2460#2022-03-11	102.41867065429688	105.375	61.34664535522461	59.25	16.30838966369629	8.136434555053711	13.96950626373291	7.118166923522949	0	0	0	0	-2.956329346	2.096645355
2460#2022-03-11	106.74494171142578	105.375	65.12907409667969	59.25	15.91244888305664	8.136434555053711	13.221390724182129	7.118166923522949	0	0	0	0	1.369941711	5.879074097
2460#2022-03-11	110.52774810791016	105.375	65.20862579345703	59.25	15.891949653625488	8.136434555053711	13.417613983154297	7.118166923522949	0	0	0	0	5.152748108	5.958625793
2460#2022-03-11	102.82613372802734	105.375	61.59389877319336	59.25	16.685230255126953	8.136434555053711	17.32811737060547	7.118166923522949	0	0	0	0	-2.548866272	2.343898773
2460#2022-03-11	106.14163208007812	105.375	64.40765380859375	59.25	16.73489761352539	8.136434555053711	17.64492416381836	7.118166923522949	0	0	0	0	0.76663208	5.157653809
2460#2022-03-11	106.69794464111328	105.375	64.27851104736328	59.25	16.152849197387695	8.136434555053711	14.632238388061523	7.118166923522949	0	0	0	0	1.322944641	5.028511047
2460#2022-03-11	109.42959594726562	105.375	70.29397583007812	59.25	15.874606132507324	8.136434555053711	14.72305679321289	7.118166923522949	0	0	1	0	4.054595947	11.04397583
2460#2022-03-11	106.09491729736328	105.375	63.21793746948242	59.25	16.236852645874023	8.136434555053711	14.96070671081543	7.118166923522949	0	0	0	0	0.719917297	3.967937469
2460#2022-03-11	102.80255889892578	105.375	60.8999137878418	59.25	17.01426887512207	8.136434555053711	17.83356285095215	7.118166923522949	0	0	0	0	-2.572441101	1.649913788
2483#2022-05-12	105.4182357788086	109.625	64.92760467529297	69.25	16.66508674621582	4.978780746459961	16.51974868774414	3.847902297973633	0	0	0	0	-4.206764221	-4.322395325
2483#2022-05-12	105.04649353027344	109.625	63.90847396850586	69.25	16.957345962524414	4.978780746459961	16.122304916381836	3.847902297973633	0	0	0	0	-4.57850647	-5.341526031
2483#2022-05-12	106.04729461669922	109.625	65.55566406	69.25	16.61809539794922	4.978780746459961	17.133485794067383	3.847902297973633	0	0	0	0	-3.577705383	-3.69433594
2483#2022-05-12	106.6142578	109.625	65.6332778930664	69.25	16.70026969909668	4.978780746459961	17.48495101928711	3.847902297973633	0	0	0	0	-3.0107422	-3.616722107
2483#2022-05-12	106.30538940429688	109.625	63.63709259033203	69.25	17.312503814697266	4.978780746459961	19.11920738220215	3.847902297973633	0	0	0	0	-3.319610596	-5.61290741
2483#2022-05-12	105.44081115722656	109.625	64.99354553222656	69.25	16.174711227416992	4.978780746459961	15.487749099731445	3.847902297973633	0	0	0	0	-4.184188843	-4.256454468
2483#2022-05-12	105.78678894042969	109.625	65.546875	69.25	16.801084518432617	4.978780746459961	16.727352142333984	3.847902297973633	0	0	0	0	-3.83821106	-3.703125
2483#2022-05-12	105.19852447509766	109.625	64.69405364990234	69.25	16.288177490234375	4.978780746459961	16.057607650756836	3.847902297973633	0	0	0	0	-4.426475525	-4.55594635
2483#2022-05-12	105.05139923095703	109.625	63.790565490722656	69.25	16.611431121826172	4.978780746459961	15.969876289367676	3.847902297973633	0	0	0	0	-4.573600769	-5.459434509
2483#2022-05-12	107.06778717041016	109.625	66.91647338867188	69.25	16.620288848876953	4.978780746459961	17.33765411376953	3.847902297973633	0	0	0	0	-2.55721283	-2.333526611
2495#2022-04-04	111.67854309082031	114.5	71.40299224853516	75.25	16.317014694213867	10.91298770904541	16.344032287597656	8.08929443359375	0	0	1	1	-2.821456909	-3.847007751
2495#2022-04-04	108.68087005615234	114.5	69.5863265991211	75.25	16.459178924560547	10.91298770904541	15.357447624206543	8.08929443359375	0	0	0	1	-5.819129944	-5.663673401
2495#2022-04-04	108.19890594482422	114.5	69.16297149658203	75.25	16.4211368560791	10.91298770904541	15.412869453430176	8.08929443359375	0	0	0	1	-6.301094055	-6.087028503
2495#2022-04-04	105.51872253417969	114.5	67.35295867919922	75.25	16.550687789916992	10.91298770904541	15.106417655944824	8.08929443359375	0	0	0	1	-8.981277466	-7.897041321
2495#2022-04-04	109.2024154663086	114.5	69.62090301513672	75.25	16.297666549682617	10.91298770904541	15.658280372619629	8.08929443359375	0	0	0	1	-5.297584534	-5.629096985
2495#2022-04-04	110.02140808105469	114.5	70.19448852539062	75.25	16.261598587036133	10.91298770904541	15.425936698913574	8.08929443359375	0	0	1	1	-4.478591919	-5.055511475
2495#2022-04-04	108.53509521484375	114.5	69.39362335205078	75.25	16.460712432861328	10.91298770904541	15.543102264404297	8.08929443359375	0	0	0	1	-5.964904785	-5.856376648
2495#2022-04-04	108.60192108154297	114.5	69.27344512939453	75.25	16.333681106567383	10.91298770904541	15.665421485900879	8.08929443359375	0	0	0	1	-5.898078918	-5.976554871
2495#2022-04-04	107.4621353149414	114.5	68.56855773925781	75.25	16.43062973022461	10.91298770904541	15.491256713867188	8.08929443359375	0	0	0	1	-7.037864685	-6.681442261
2495#2022-04-04	110.43328857421875	114.5	70.2326889038086	75.25	16.219058990478516	10.91298770904541	15.573180198669434	8.08929443359375	0	0	1	1	-4.066711426	-5.017311096
2515#2022-04-26	100.5976791381836	109.125	60.99199295043945	61.875	16.927255630493164	5.937964916229248	12.86630630493164	5.469725608825684	0	0	0	0	-8.527320862	-0.88300705
2515#2022-04-26	100.89269256591797	109.125	61.100730895996094	61.875	17.085268020629883	5.937964916229248	12.80199146270752	5.469725608825684	0	0	0	0	-8.232307434	-0.774269104
2515#2022-04-26	101.75879669189453	109.125	62.1730842590332	61.875	16.837881088256836	5.937964916229248	12.421420097351074	5.469725608825684	0	0	0	0	-7.366203308	0.298084259
2515#2022-04-26	101.57806396484375	109.125	61.43271255493164	61.875	17.292078018188477	5.937964916229248	12.149435997009277	5.469725608825684	0	0	0	0	-7.546936035	-0.442287445
2515#2022-04-26	100.51161193847656	109.125	60.69791030883789	61.875	17.060251235961914	5.937964916229248	12.086612701416016	5.469725608825684	0	0	0	0	-8.613388062	-1.177089691
2515#2022-04-26	101.73206329345703	109.125	61.652278900146484	61.875	17.078283309936523	5.937964916229248	13.698248863220215	5.469725608825684	0	0	0	0	-7.392936707	-0.2227211
2515#2022-04-26	100.82831573486328	109.125	60.48210906982422	61.875	16.954885482788086	5.937964916229248	11.97350788116455	5.469725608825684	0	0	0	0	-8.296684265	-1.39289093
2515#2022-04-26	100.56111145019531	109.125	60.38574981689453	61.875	17.01999282836914	5.937964916229248	11.794927597045898	5.469725608825684	0	0	0	0	-8.56388855	-1.489250183
2515#2022-04-26	101.0645980834961	109.125	60.92818069458008	61.875	16.95511817932129	5.937964916229248	12.932964324951172	5.469725608825684	0	0	0	0	-8.060401917	-0.946819305
2515#2022-04-26	101.58460235595703	109.125	61.73752975463867	61.875	17.24386215209961	5.937964916229248	13.21489143371582	5.469725608825684	0	0	0	0	-7.540397644	-0.137470245
2518#2022-04-29	145.0768585205078	154.75	90.3218765258789	92.875	17.039447784423828	7.322543621063232	16.61806297302246	2.890883684158325	1	1	1	1	-9.673141479	-2.553123474
2518#2022-04-29	144.31039428710938	154.75	89.63959503173828	92.875	16.655033111572266	7.322543621063232	16.63302993774414	2.890883684158325	1	1	1	1	-10.43960571	-3.235404968
2518#2022-04-29	146.18609619140625	154.75	91.3338851928711	92.875	17.24589729309082	7.322543621063232	16.49622344970703	2.890883684158325	1	1	1	1	-8.563903809	-1.541114807
2518#2022-04-29	146.85061645507812	154.75	92.37147521972656	92.875	17.336450576782227	7.322543621063232	16.30630874633789	2.890883684158325	1	1	1	1	-7.899383545	-0.50352478
2518#2022-04-29	147.9302215576172	154.75	92.21234130859375	92.875	18.213172912597656	7.322543621063232	16.373809814453125	2.890883684158325	1	1	1	1	-6.819778442	-0.662658691
2518#2022-04-29	143.44859313964844	154.75	89.22830963134766	92.875	14.644791603088379	7.322543621063232	16.273601531982422	2.890883684158325	1	1	1	1	-11.30140686	-3.646690369
2518#2022-04-29	148.51675415039062	154.75	92.50592041015625	92.875	18.114459991455078	7.322543621063232	16.266870498657227	2.890883684158325	1	1	1	1	-6.23324585	-0.36907959
2518#2022-04-29	142.83265686035156	154.75	87.36447143554688	92.875	15.606904983520508	7.322543621063232	17.1446533203125	2.890883684158325	1	1	1	1	-11.91734314	-5.510528564
2518#2022-04-29	140.57958984375	154.75	86.44828033447266	92.875	13.540226936340332	7.322543621063232	17.273584365844727	2.890883684158325	1	1	1	1	-14.17041016	-6.426719666
2518#2022-04-29	146.9537353515625	154.75	91.93606567382812	92.875	17.630861282348633	7.322543621063232	16.422149658203125	2.890883684158325	1	1	1	1	-7.796264648	-0.938934326
2525#2022-05-09	106.57604217529297	110.5	70.1430892944336	71.875	18.033496856689453	6.346986293792725	14.951749801635742	3.443943738937378	0	0	1	1	-3.923957825	-1.731910706
2525#2022-05-09	112.90017700195312	110.5	74.53788757324219	71.875	16.871212005615234	6.346986293792725	10.860014915466309	3.443943738937378	0	0	1	1	2.400177002	2.662887573
2525#2022-05-09	112.81198120117188	110.5	74.38945007324219	71.875	16.6361026763916	6.346986293792725	10.65890121459961	3.443943738937378	0	0	1	1	2.311981201	2.514450073
2525#2022-05-09	108.4004898071289	110.5	69.69316101074219	71.875	17.358318328857422	6.346986293792725	12.123043060302734	3.443943738937378	0	0	0	1	-2.099510193	-2.181838989
2525#2022-05-09	111.83275604248047	110.5	74.19440460205078	71.875	17.411216735839844	6.346986293792725	11.613266944885254	3.443943738937378	0	0	1	1	1.332756042	2.319404602
2525#2022-05-09	112.5875244140625	110.5	74.71061706542969	71.875	17.218976974487305	6.346986293792725	12.702392578125	3.443943738937378	0	0	1	1	2.087524414	2.835617065
2525#2022-05-09	109.71601104736328	110.5	72.59032440185547	71.875	17.96739387512207	6.346986293792725	12.22868537902832	3.443943738937378	0	0	1	1	-0.783988953	0.715324402
2525#2022-05-09	112.08432006835938	110.5	73.92001342773438	71.875	16.604515075683594	6.346986293792725	12.231186866760254	3.443943738937378	0	0	1	1	1.584320068	2.045013428
2525#2022-05-09	108.29405212402344	110.5	71.3819351196289	71.875	17.86271858215332	6.346986293792725	14.159353256225586	3.443943738937378	0	0	1	1	-2.205947876	-0.49306488
2525#2022-05-09	108.8885498046875	110.5	70.58391571044922	71.875	16.98091697692871	6.346986293792725	12.776802062988281	3.443943738937378	0	0	1	1	-1.611450195	-1.29108429
2530#2022-05-12	114.62104797363281	117.5	75.22059631347656	80.25	15.800277709960938	12.259389877319336	17.687267303466797	6.979784965515137	0	0	1	1	-2.878952026	-5.029403687
2530#2022-05-12	115.64884948730469	117.5	73.45216369628906	80.25	16.010570526123047	12.259389877319336	13.251204490661621	6.979784965515137	0	0	1	1	-1.851150513	-6.797836304
2530#2022-05-12	116.76519012451172	117.5	76.32430267333984	80.25	16.0628662109375	12.259389877319336	11.135404586791992	6.979784965515137	0	0	1	1	-0.734809875	-3.925697327
2530#2022-05-12	124.0094223022461	117.5	79.68794250488281	80.25	17.32772445678711	12.259389877319336	12.171456336975098	6.979784965515137	1	0	1	1	6.509422302	-0.562057495
2530#2022-05-12	119.53807067871094	117.5	76.9206771850586	80.25	16.877117156982422	12.259389877319336	12.17198657989502	6.979784965515137	0	0	1	1	2.038070679	-3.329322815
2530#2022-05-12	123.92070770263672	117.5	79.45390319824219	80.25	17.340679168701172	12.259389877319336	12.297587394714355	6.979784965515137	1	0	1	1	6.420707703	-0.796096802
2530#2022-05-12	115.2406997680664	117.5	75.16197204589844	80.25	16.125587463378906	12.259389877319336	15.1961669921875	6.979784965515137	0	0	1	1	-2.259300232	-5.088027954
2530#2022-05-12	115.98017883300781	117.5	75.69187927246094	80.25	16.005332946777344	12.259389877319336	11.16705322265625	6.979784965515137	0	0	1	1	-1.519821167	-4.558120728
2530#2022-05-12	118.9902344	117.5	77.21072387695312	80.25	16.481157302856445	12.259389877319336	11.869752883911133	6.979784965515137	0	0	1	1	1.4902344	-3.039276123
2530#2022-05-12	123.69269561767578	117.5	79.59444427490234	80.25	17.24688720703125	12.259389877319336	12.155974388122559	6.979784965515137	1	0	1	1	6.192695618	-0.655555725
2531#2022-05-16	134.1464844	124.5	79.56723022460938	78.5	17.35995864868164	15.87791633605957	11.940224647521973	10.972951889038086	1	1	1	1	9.6464844	1.067230225
2531#2022-05-16	133.5906982421875	124.5	79.158447265625	78.5	17.25578498840332	15.87791633605957	11.9713773727417	10.972951889038086	1	1	1	1	9.090698242	0.658447266
2531#2022-05-16	132.8796844482422	124.5	79.65193939208984	78.5	17.30857276916504	15.87791633605957	12.160324096679688	10.972951889038086	1	1	1	1	8.379684448	1.151939392
2531#2022-05-16	133.9293670654297	124.5	79.15603637695312	78.5	17.224308013916016	15.87791633605957	11.853617668151855	10.972951889038086	1	1	1	1	9.429367065	0.656036377
2531#2022-05-16	134.284912109375	124.5	79.455810546875	78.5	17.290782928466797	15.87791633605957	11.864356994628906	10.972951889038086	1	1	1	1	9.784912109	0.955810547
2531#2022-05-16	133.74940490722656	124.5	79.20746612548828	78.5	17.327999114990234	15.87791633605957	11.964359283447266	10.972951889038086	1	1	1	1	9.249404907	0.707466125
2531#2022-05-16	134.06494140625	124.5	78.18762969970703	78.5	17.144563674926758	15.87791633605957	11.772719383239746	10.972951889038086	1	1	1	1	9.564941406	-0.3123703
2531#2022-05-16	132.91561889648438	124.5	79.40604400634766	78.5	17.444324493408203	15.87791633605957	12.181377410888672	10.972951889038086	1	1	1	1	8.415618896	0.906044006
2531#2022-05-16	134.6012725830078	124.5	79.44828796386719	78.5	17.405996322631836	15.87791633605957	11.765936851501465	10.972951889038086	1	1	1	1	10.10127258	0.948287964
2531#2022-05-16	134.08290100097656	124.5	79.14064025878906	78.5	17.298147201538086	15.87791633605957	11.84661865234375	10.972951889038086	1	1	1	1	9.582901001	0.640640259
257#2022-10-28	120.75457000732422	123.75	66.87885284423828	71	15.83061695098877	4.274260520935059	11.679841041564941	6.0398383140563965	1	1	0	1	-2.995429993	-4.121147156
257#2022-10-28	120.71215057373047	123.75	70.20333099365234	71	16.02842140197754	4.274260520935059	12.521001815795898	6.0398383140563965	1	1	1	1	-3.037849426	-0.796669006
257#2022-10-28	121.7603759765625	123.75	72.31724548339844	71	17.26538848876953	4.274260520935059	11.96580982208252	6.0398383140563965	1	1	1	1	-1.989624023	1.317245483
257#2022-10-28	118.2329330444336	123.75	70.3241195678711	71	15.859297752380371	4.274260520935059	11.397001266479492	6.0398383140563965	0	1	1	1	-5.517066956	-0.675880432
257#2022-10-28	120.11043548583984	123.75	70.10015106201172	71	16.648136138916016	4.274260520935059	12.465938568115234	6.0398383140563965	1	1	1	1	-3.639564514	-0.899848938
257#2022-10-28	117.60414123535156	123.75	65.45068359	71	15.82951831817627	4.274260520935059	11.989188194274902	6.0398383140563965	0	1	0	1	-6.145858765	-5.54931641
257#2022-10-28	111.96527862548828	123.75	65.07353973388672	71	15.892693519592285	4.274260520935059	13.899003982543945	6.0398383140563965	0	1	0	1	-11.78472137	-5.926460266
257#2022-10-28	123.1075668334961	123.75	70.38480377197266	71	17.66576385498047	4.274260520935059	11.529510498046875	6.0398383140563965	1	1	1	1	-0.642433167	-0.615196228
257#2022-10-28	120.21134185791016	123.75	70.96018981933594	71	16.726787567138672	4.274260520935059	12.353069305419922	6.0398383140563965	1	1	1	1	-3.538658142	-0.039810181
257#2022-10-28	109.56266784667969	123.75	66.03084564208984	71	15.50227165222168	4.274260520935059	13.928313255310059	6.0398383140563965	0	1	0	1	-14.18733215	-4.969154358
2575#2022-06-16	121.44257354736328	107.625	70.23505401611328	63.875	18.133316040039062	11.645241737365723	13.631254196166992	5.919796943664551	1	0	1	0	13.81757355	6.360054016
2575#2022-06-16	123.5136489868164	107.625	70.67227935791016	63.875	18.778352737426758	11.645241737365723	14.46833324432373	5.919796943664551	1	0	1	0	15.88864899	6.797279358
2575#2022-06-16	125.29873657226562	107.625	72.16936492919922	63.875	17.992795944213867	11.645241737365723	13.541910171508789	5.919796943664551	1	0	1	0	17.67373657	8.294364929
2575#2022-06-16	114.71002960205078	107.625	66.89027404785156	63.875	17.696256637573242	11.645241737365723	15.024322509765625	5.919796943664551	0	0	0	0	7.085029602	3.015274048
2575#2022-06-16	123.33650970458984	107.625	70.77877044677734	63.875	18.602752685546875	11.645241737365723	14.823127746582031	5.919796943664551	1	0	1	0	15.7115097	6.903770447
2575#2022-06-16	120.85160827636719	107.625	68.99849700927734	63.875	18.525611877441406	11.645241737365723	14.994544982910156	5.919796943664551	1	0	0	0	13.22660828	5.123497009
2575#2022-06-16	123.76402282714844	107.625	70.62602233886719	63.875	19.0952205657959	11.645241737365723	14.62048625946045	5.919796943664551	1	0	1	0	16.13902283	6.751022339
2575#2022-06-16	119.41372680664062	107.625	68.56429290771484	63.875	18.18029022216797	11.645241737365723	14.662224769592285	5.919796943664551	0	0	0	0	11.78872681	4.689292908
2575#2022-06-16	122.94847869873047	107.625	70.03370666503906	63.875	18.223236083984375	11.645241737365723	14.458678245544434	5.919796943664551	1	0	1	0	15.3234787	6.158706665
2575#2022-06-16	125.62666320800781	107.625	72.245849609375	63.875	18.67544174194336	11.645241737365723	14.171930313110352	5.919796943664551	1	0	1	0	18.00166321	8.370849609
2576#2022-06-18	131.7722625732422	154.875	81.66545867919922	93.5	17.884326934814453	14.892233848571777	12.392112731933594	8.652364730834961	1	1	1	1	-23.10273743	-11.83454132
2576#2022-06-18	130.91592407226562	154.875	81.86717987060547	93.5	17.509971618652344	14.892233848571777	12.785055160522461	8.652364730834961	1	1	1	1	-23.95907593	-11.63282013
2576#2022-06-18	128.79409790039062	154.875	81.2125473022461	93.5	17.409639358520508	14.892233848571777	12.548027038574219	8.652364730834961	1	1	1	1	-26.0809021	-12.2874527
2576#2022-06-18	129.893310546875	154.875	81.94246673583984	93.5	17.722206115722656	14.892233848571777	12.53504753112793	8.652364730834961	1	1	1	1	-24.98168945	-11.55753326
2576#2022-06-18	129.88034057617188	154.875	82.30519104003906	93.5	17.70886993408203	14.892233848571777	12.461614608764648	8.652364730834961	1	1	1	1	-24.99465942	-11.19480896
2576#2022-06-18	132.0702667236328	154.875	82.2069091796875	93.5	17.975215911865234	14.892233848571777	12.273642539978027	8.652364730834961	1	1	1	1	-22.80473328	-11.29309082
2576#2022-06-18	129.1740264892578	154.875	82.51151275634766	93.5	17.479890823364258	14.892233848571777	12.587946891784668	8.652364730834961	1	1	1	1	-25.70097351	-10.98848724
2576#2022-06-18	132.98785400390625	154.875	80.77226257324219	93.5	17.553850173950195	14.892233848571777	12.456803321838379	8.652364730834961	1	1	1	1	-21.887146	-12.72773743
2576#2022-06-18	132.8481903076172	154.875	80.43994903564453	93.5	17.490530014038086	14.892233848571777	12.897163391113281	8.652364730834961	1	1	1	1	-22.02680969	-13.06005096
2576#2022-06-18	127.60834503173828	154.875	81.96156311035156	93.5	17.5700626373291	14.892233848571777	12.257774353027344	8.652364730834961	1	1	1	1	-27.26665497	-11.53843689
2581#2022-10-28	134.27610778808594	129.625	76.06085205078125	73.125	20.215499877929688	14.007375717163086	15.267170906066895	16.061988830566406	1	1	1	1	4.651107788	2.935852051
2581#2022-10-28	120.4876708984375	129.625	66.95824432373047	73.125	18.343738555908203	14.007375717163086	15.508293151855469	16.061988830566406	1	1	0	1	-9.137329102	-6.166755676
2581#2022-10-28	130.46051025390625	129.625	75.89723205566406	73.125	19.390274047851562	14.007375717163086	14.780510902404785	16.061988830566406	1	1	1	1	0.835510254	2.772232056
2581#2022-10-28	119.87810516357422	129.625	69.98514556884766	73.125	19.062259674072266	14.007375717163086	15.404711723327637	16.061988830566406	0	1	0	1	-9.746894836	-3.139854431
2581#2022-10-28	121.67117309570312	129.625	68.1741714477539	73.125	18.980934143066406	14.007375717163086	15.516226768493652	16.061988830566406	1	1	0	1	-7.953826904	-4.950828552
2581#2022-10-28	137.64120483398438	129.625	79.49969482421875	73.125	21.01565933227539	14.007375717163086	15.63092041015625	16.061988830566406	1	1	1	1	8.016204834	6.374694824
2581#2022-10-28	130.177490234375	129.625	74.92903900146484	73.125	19.32217788696289	14.007375717163086	14.948678016662598	16.061988830566406	1	1	1	1	0.552490234	1.804039001
2581#2022-10-28	124.70467376708984	129.625	69.44843292236328	73.125	18.906124114990234	14.007375717163086	14.536933898925781	16.061988830566406	1	1	0	1	-4.920326233	-3.676567078
2581#2022-10-28	125.17286682128906	129.625	68.58245849609375	73.125	19.30451011657715	14.007375717163086	14.721077919006348	16.061988830566406	1	1	0	1	-4.452133179	-4.542541504
2581#2022-10-28	133.03677368164062	129.625	76.46963500976562	73.125	20.021387100219727	14.007375717163086	15.089838027954102	16.061988830566406	1	1	1	1	3.411773682	3.34463501
2584#2022-06-28	110.61393737792969	125.25	62.04745864868164	70.5	18.65702247619629	6.536594867706299	10.883744239807129	6.478326797485352	0	1	0	1	-14.63606262	-8.452541351
2584#2022-06-28	112.65142059326172	125.25	62.34016036987305	70.5	17.860788345336914	6.536594867706299	12.602367401123047	6.478326797485352	0	1	0	1	-12.59857941	-8.15983963
2584#2022-06-28	117.19027709960938	125.25	64.84530639648438	70.5	18.786609649658203	6.536594867706299	10.638233184814453	6.478326797485352	0	1	0	1	-8.0597229	-5.654693604
2584#2022-06-28	114.29364013671875	125.25	63.219146728515625	70.5	18.86090850830078	6.536594867706299	10.943663597106934	6.478326797485352	0	1	0	1	-10.95635986	-7.280853271
2584#2022-06-28	117.15865325927734	125.25	64.12255859	70.5	18.21773338317871	6.536594867706299	11.803638458251953	6.478326797485352	0	1	0	1	-8.091346741	-6.37744141
2584#2022-06-28	121.44573974609375	125.25	62.501373291015625	70.5	18.15298843383789	6.536594867706299	12.810856819152832	6.478326797485352	1	1	0	1	-3.804260254	-7.998626709
2584#2022-06-28	120.37560272216797	125.25	63.90482711791992	70.5	18.496313095092773	6.536594867706299	10.27090835571289	6.478326797485352	1	1	0	1	-4.874397278	-6.595172882
2584#2022-06-28	116.51258087158203	125.25	65.4337387084961	70.5	18.451229095458984	6.536594867706299	3.3898861408233643	6.478326797485352	0	1	0	1	-8.737419128	-5.066261292
2584#2022-06-28	112.96739196777344	125.25	62.335113525390625	70.5	18.395082473754883	6.536594867706299	13.105830192565918	6.478326797485352	0	1	0	1	-12.28260803	-8.164886475
2584#2022-06-28	120.29573059082031	125.25	63.59599685668945	70.5	18.374629974365234	6.536594867706299	10.985376358032227	6.478326797485352	1	1	0	1	-4.954269409	-6.904003143
2585#2022-06-27	110.16870880126953	127.125	68.83804321289062	79.25	17.12055778503418	6.90194034576416	19.163894653320312	5.517348766326904	0	1	0	1	-16.9562912	-10.41195679
2585#2022-06-27	109.26057434082031	127.125	69.09056091308594	79.25	16.948902130126953	6.90194034576416	19.603322982788086	5.517348766326904	0	1	0	1	-17.86442566	-10.15943909
2585#2022-06-27	109.36614990234375	127.125	68.63594818115234	79.25	16.990184783935547	6.90194034576416	18.84914779663086	5.517348766326904	0	1	0	1	-17.7588501	-10.61405182
2585#2022-06-27	106.8461685180664	127.125	64.82255554199219	79.25	16.61342430114746	6.90194034576416	15.400657653808594	5.517348766326904	0	1	0	1	-20.27883148	-14.42744446
2585#2022-06-27	106.29734802246094	127.125	65.2532730102539	79.25	17.00469970703125	6.90194034576416	18.024320602416992	5.517348766326904	0	1	0	1	-20.82765198	-13.99672699
2585#2022-06-27	106.8896713256836	127.125	64.53480529785156	79.25	16.803651809692383	6.90194034576416	15.824939727783203	5.517348766326904	0	1	0	1	-20.23532867	-14.7151947
2585#2022-06-27	104.02632904052734	127.125	63.575523376464844	79.25	16.4892520904541	6.90194034576416	15.953210830688477	5.517348766326904	0	1	0	1	-23.09867096	-15.67447662
2585#2022-06-27	110.9495849609375	127.125	68.94461822509766	79.25	17.36092758178711	6.90194034576416	21.203805923461914	5.517348766326904	0	1	0	1	-16.17541504	-10.30538177
2585#2022-06-27	105.08773803710938	127.125	63.757347106933594	79.25	16.501914978027344	6.90194034576416	14.280624389648438	5.517348766326904	0	1	0	1	-22.03726196	-15.49265289
2585#2022-06-27	107.95933532714844	127.125	66.13931274414062	79.25	16.855579376220703	6.90194034576416	16.63898468017578	5.517348766326904	0	1	0	1	-19.16566467	-13.11068726
2598#2022-07-08	124.89570617675781	118.75	78.4075927734375	80.25	17.074188232421875	22.53488540649414	9.435894012451172	18.38618278503418	1	0	1	1	6.145706177	-1.842407227
2598#2022-07-08	124.2896728515625	118.75	78.28185272216797	80.25	17.03875732421875	22.53488540649414	9.536271095275879	18.38618278503418	1	0	1	1	5.539672852	-1.968147278
2598#2022-07-08	127.35327911376953	118.75	79.35032653808594	80.25	17.17524528503418	22.53488540649414	10.107597351074219	18.38618278503418	1	0	1	1	8.603279114	-0.899673462
2598#2022-07-08	128.41131591796875	118.75	79.6338882446289	80.25	17.07270050048828	22.53488540649414	10.539224624633789	18.38618278503418	1	0	1	1	9.661315918	-0.616111755
2598#2022-07-08	123.78395080566406	118.75	78.16802978515625	80.25	16.958398818969727	22.53488540649414	9.32638931274414	18.38618278503418	1	0	1	1	5.033950806	-2.081970215
2598#2022-07-08	124.64981842041016	118.75	78.34745788574219	80.25	16.98025131225586	22.53488540649414	9.407804489135742	18.38618278503418	1	0	1	1	5.89981842	-1.902542114
2598#2022-07-08	127.92326354980469	118.75	79.27002716064453	80.25	17.0862979888916	22.53488540649414	10.267304420471191	18.38618278503418	1	0	1	1	9.17326355	-0.979972839
2598#2022-07-08	127.1671142578125	118.75	78.90230560302734	80.25	17.222909927368164	22.53488540649414	9.686057090759277	18.38618278503418	1	0	1	1	8.417114258	-1.347694397
2598#2022-07-08	127.35870361328125	118.75	78.91729736328125	80.25	17.230554580688477	22.53488540649414	9.737923622131348	18.38618278503418	1	0	1	1	8.608703613	-1.332702637
2598#2022-07-08	126.2931137084961	118.75	78.76979064941406	80.25	17.056764602661133	22.53488540649414	9.936413764953613	18.38618278503418	1	0	1	1	7.543113708	-1.480209351
2607#2022-08-07	119.22749328613281	112.25	72.93629455566406	64.375	17.63678550720215	11.737863540649414	10.162050247192383	7.383694648742676	0	0	1	0	6.977493286	8.561294556
2607#2022-08-07	119.4653091430664	112.25	70.01456451416016	64.375	17.644699096679688	11.737863540649414	8.015503883361816	7.383694648742676	0	0	1	0	7.215309143	5.639564514
2607#2022-08-07	119.40006256103516	112.25	72.59188842773438	64.375	17.75213623046875	11.737863540649414	10.391356468200684	7.383694648742676	0	0	1	0	7.150062561	8.216888428
2607#2022-08-07	118.42404174804688	112.25	71.75922393798828	64.375	17.49049949645996	11.737863540649414	9.784663200378418	7.383694648742676	0	0	1	0	6.174041748	7.384223938
2607#2022-08-07	120.40116882324219	112.25	72.44536590576172	64.375	17.78133201599121	11.737863540649414	11.016304016113281	7.383694648742676	1	0	1	0	8.151168823	8.070365906
2607#2022-08-07	118.12852478027344	112.25	71.670654296875	64.375	17.30097770690918	11.737863540649414	8.558500289916992	7.383694648742676	0	0	1	0	5.87852478	7.295654297
2607#2022-08-07	117.78572845458984	112.25	71.485595703125	64.375	17.288419723510742	11.737863540649414	8.975055694580078	7.383694648742676	0	0	1	0	5.535728455	7.110595703
2607#2022-08-07	116.35287475585938	112.25	70.98888397216797	64.375	17.029991149902344	11.737863540649414	9.097026824951172	7.383694648742676	0	0	1	0	4.102874756	6.613883972
2607#2022-08-07	121.0866470336914	112.25	74.76177978515625	64.375	17.806053161621094	11.737863540649414	12.071728706359863	7.383694648742676	1	0	1	0	8.836647034	10.38677979
2607#2022-08-07	118.79094696044922	112.25	71.74638366699219	64.375	17.443260192871094	11.737863540649414	8.970301628112793	7.383694648742676	0	0	1	0	6.54094696	7.371383667
2613#2022-08-01	135.057373046875	141.625	81.55465698242188	79.875	19.950414657592773	21.985870361328125	12.38736629486084	9.458681106567383	1	1	1	1	-6.567626953	1.679656982
2613#2022-08-01	136.23770141601562	141.625	78.4598159790039	79.875	22.639650344848633	21.985870361328125	13.662851333618164	9.458681106567383	1	1	1	1	-5.387298584	-1.415184021
2613#2022-08-01	113.39812469482422	141.625	75.25639343261719	79.875	16.342391967773438	21.985870361328125	13.154096603393555	9.458681106567383	0	1	1	1	-28.22687531	-4.618606567
2613#2022-08-01	131.20497131347656	141.625	79.39720916748047	79.875	20.127328872680664	21.985870361328125	14.098311424255371	9.458681106567383	1	1	1	1	-10.42002869	-0.477790833
2613#2022-08-01	128.8873748779297	141.625	78.81617736816406	79.875	19.27360725402832	21.985870361328125	13.559896469116211	9.458681106567383	1	1	1	1	-12.73762512	-1.058822632
2613#2022-08-01	121.2253646850586	141.625	76.56458282470703	79.875	18.18015480041504	21.985870361328125	13.737223625183105	9.458681106567383	1	1	1	1	-20.39963531	-3.310417175
2613#2022-08-01	123.49982452392578	141.625	77.11298370361328	79.875	19.650178909301758	21.985870361328125	14.884469985961914	9.458681106567383	1	1	1	1	-18.12517548	-2.762016296
2613#2022-08-01	130.13844299316406	141.625	78.09235382080078	79.875	18.72544288635254	21.985870361328125	12.606557846069336	9.458681106567383	1	1	1	1	-11.48655701	-1.782646179
2613#2022-08-01	125.9885025024414	141.625	76.75553131103516	79.875	19.237756729125977	21.985870361328125	13.451207160949707	9.458681106567383	1	1	1	1	-15.6364975	-3.119468689
2613#2022-08-01	133.02243041992188	141.625	81.54007720947266	79.875	19.528854370117188	21.985870361328125	12.829474449157715	9.458681106567383	1	1	1	1	-8.60256958	1.665077209
262#2021-03-25	114.29818725585938	124.75	56.24305725097656	59.625	17.50796890258789	12.96981430053711	13.690768241882324	9.869390487670898	0	1	0	0	-10.45181274	-3.381942749
262#2021-03-25	111.45404052734375	124.75	57.9058952331543	59.625	16.965843200683594	12.96981430053711	15.714034080505371	9.869390487670898	0	1	0	0	-13.29595947	-1.719104767
262#2021-03-25	110.601318359375	124.75	51.938594818115234	59.625	19.652326583862305	12.96981430053711	15.570030212402344	9.869390487670898	0	1	0	0	-14.14868164	-7.686405182
262#2021-03-25	113.96334075927734	124.75	59.68741226196289	59.625	16.812482833862305	12.96981430053711	13.649001121520996	9.869390487670898	0	1	0	0	-10.78665924	0.062412262
262#2021-03-25	112.20570373535156	124.75	56.60032272338867	59.625	17.55038833618164	12.96981430053711	15.03476619720459	9.869390487670898	0	1	0	0	-12.54429626	-3.024677277
262#2021-03-25	110.72123718261719	124.75	52.264404296875	59.625	19.51764488220215	12.96981430053711	17.32247543334961	9.869390487670898	0	1	0	0	-14.02876282	-7.360595703
262#2021-03-25	114.35221099853516	124.75	60.0105094909668	59.625	16.8226261138916	12.96981430053711	13.390499114990234	9.869390487670898	0	1	0	0	-10.397789	0.385509491
262#2021-03-25	113.67231750488281	124.75	57.269222259521484	59.625	17.63097381591797	12.96981430053711	14.220528602600098	9.869390487670898	0	1	0	0	-11.0776825	-2.35577774
262#2021-03-25	110.9089584350586	124.75	52.958553314208984	59.625	18.32643699645996	12.96981430053711	15.66226863861084	9.869390487670898	0	1	0	0	-13.84104156	-6.666446686
262#2021-03-25	110.07915496826172	124.75	51.73661804199219	59.625	18.402830123901367	12.96981430053711	14.171838760375977	9.869390487670898	0	1	0	0	-14.67084503	-7.888381958
2621#2022-08-11	135.74075317382812	126.875	86.879638671875	81.375	17.368770599365234	8.264253616333008	14.675189971923828	12.68887710571289	1	1	1	1	8.865753174	5.504638672
2621#2022-08-11	136.2105255126953	126.875	87.37371063232422	81.375	17.219768524169922	8.264253616333008	14.320055961608887	12.68887710571289	1	1	1	1	9.335525513	5.998710632
2621#2022-08-11	136.49148559570312	126.875	86.25509643554688	81.375	18.096912384033203	8.264253616333008	16.071369171142578	12.68887710571289	1	1	1	1	9.616485596	4.880096436
2621#2022-08-11	135.87911987304688	126.875	84.90728759765625	81.375	18.19194221496582	8.264253616333008	16.530614852905273	12.68887710571289	1	1	1	1	9.004119873	3.532287598
2621#2022-08-11	134.30162048339844	126.875	85.24895477294922	81.375	17.787166595458984	8.264253616333008	15.559343338012695	12.68887710571289	1	1	1	1	7.426620483	3.873954773
2621#2022-08-11	132.71029663085938	126.875	84.29164123535156	81.375	17.54798698425293	8.264253616333008	14.836302757263184	12.68887710571289	1	1	1	1	5.835296631	2.916641235
2621#2022-08-11	136.81893920898438	126.875	86.2407455444336	81.375	18.049152374267578	8.264253616333008	16.085363388061523	12.68887710571289	1	1	1	1	9.943939209	4.865745544
2621#2022-08-11	137.00221252441406	126.875	84.54290771484375	81.375	18.256139755249023	8.264253616333008	16.991748809814453	12.68887710571289	1	1	1	1	10.12721252	3.167907715
2621#2022-08-11	133.74343872070312	126.875	83.96827697753906	81.375	17.944442749023438	8.264253616333008	15.784639358520508	12.68887710571289	1	1	1	1	6.868438721	2.593276978
2621#2022-08-11	136.05410766601562	126.875	86.69619750976562	81.375	17.644065856933594	8.264253616333008	15.298336029052734	12.68887710571289	1	1	1	1	9.179107666	5.32119751
2642#2022-08-24	122.9944076538086	143	84.3674545288086	99.5	16.05510902404785	8.907490730285645	15.638233184814453	4.130554676055908	1	1	1	1	-20.00559235	-15.13254547
2642#2022-08-24	126.49205017089844	143	85.41145324707031	99.5	16.869281768798828	8.907490730285645	16.372941970825195	4.130554676055908	1	1	1	1	-16.50794983	-14.08854675
2642#2022-08-24	121.31492614746094	143	81.80260467529297	99.5	17.435121536254883	8.907490730285645	16.2761173248291	4.130554676055908	1	1	1	1	-21.68507385	-17.69739532
2642#2022-08-24	122.43077087402344	143	83.14027404785156	99.5	17.09457778930664	8.907490730285645	16.712318420410156	4.130554676055908	1	1	1	1	-20.56922913	-16.35972595
2642#2022-08-24	120.79815673828125	143	80.9984359741211	99.5	16.763362884521484	8.907490730285645	17.235599517822266	4.130554676055908	1	1	1	1	-22.20184326	-18.50156403
2642#2022-08-24	124.81929016113281	143	87.00577545166016	99.5	15.87509822845459	8.907490730285645	15.940110206604004	4.130554676055908	1	1	1	1	-18.18070984	-12.49422455
2642#2022-08-24	123.6279067993164	143	83.04584503173828	99.5	17.581552505493164	8.907490730285645	16.747745513916016	4.130554676055908	1	1	1	1	-19.3720932	-16.45415497
2642#2022-08-24	125.03601837158203	143	84.82560729980469	99.5	16.525094985961914	8.907490730285645	17.000423431396484	4.130554676055908	1	1	1	1	-17.96398163	-14.6743927
2642#2022-08-24	122.51742553710938	143	83.02214050292969	99.5	16.119686126708984	8.907490730285645	15.802838325500488	4.130554676055908	1	1	1	1	-20.48257446	-16.4778595
2642#2022-08-24	128.77438354492188	143	90.34908294677734	99.5	16.429487228393555	8.907490730285645	14.343453407287598	4.130554676055908	1	1	1	1	-14.22561646	-9.150917053
2647#2022-09-03	142.34254455566406	141.25	70.45823669433594	72.25	18.266468048095703	12.515121459960938	13.56212043762207	10.337607383728027	1	1	1	1	1.092544556	-1.791763306
2647#2022-09-03	138.7765350341797	141.25	68.83975219726562	72.25	19.060983657836914	12.515121459960938	14.336872100830078	10.337607383728027	1	1	0	1	-2.473464966	-3.410247803
2647#2022-09-03	137.6353759765625	141.25	69.13134766	72.25	17.58042335510254	12.515121459960938	12.557940483093262	10.337607383728027	1	1	0	1	-3.614624023	-3.11865234
2647#2022-09-03	140.77857971191406	141.25	72.14620971679688	72.25	20.435693740844727	12.515121459960938	16.249711990356445	10.337607383728027	1	1	1	1	-0.471420288	-0.103790283
2647#2022-09-03	142.4149627685547	141.25	70.6732177734375	72.25	18.694936752319336	12.515121459960938	14.861323356628418	10.337607383728027	1	1	1	1	1.164962769	-1.576782227
2647#2022-09-03	137.51356506347656	141.25	69.49678039550781	72.25	19.52620506286621	12.515121459960938	14.817848205566406	10.337607383728027	1	1	0	1	-3.736434937	-2.753219604
2647#2022-09-03	139.328369140625	141.25	69.73345184326172	72.25	17.582622528076172	12.515121459960938	12.54733657836914	10.337607383728027	1	1	0	1	-1.921630859	-2.516548157
2647#2022-09-03	139.68505859375	141.25	69.71715545654297	72.25	17.92445945739746	12.515121459960938	13.18881607055664	10.337607383728027	1	1	0	1	-1.564941406	-2.532844543
2647#2022-09-03	139.9234619140625	141.25	69.99529266357422	72.25	19.288433074951172	12.515121459960938	15.179967880249023	10.337607383728027	1	1	0	1	-1.326538086	-2.254707336
2647#2022-09-03	139.78799438476562	141.25	69.77511596679688	72.25	18.585784912109375	12.515121459960938	14.256978988647461	10.337607383728027	1	1	0	1	-1.462005615	-2.474884033
2648#2022-09-02	125.35786437988281	131.375	64.9970932006836	73.125	17.29884147644043	8.776419639587402	9.739657402038574	7.717740535736084	1	1	0	1	-6.01713562	-8.127906799
2648#2022-09-02	122.39842224121094	131.375	65.59358215332031	73.125	17.316715240478516	8.776419639587402	10.096341133117676	7.717740535736084	1	1	0	1	-8.976577759	-7.531417847
2648#2022-09-02	124.70509338378906	131.375	65.23226165771484	73.125	17.25175666809082	8.776419639587402	9.960400581359863	7.717740535736084	1	1	0	1	-6.669906616	-7.892738342
2648#2022-09-02	125.7799301147461	131.375	66.86123657226562	73.125	18.047401428222656	8.776419639587402	11.797501564025879	7.717740535736084	1	1	0	1	-5.595069885	-6.263763428
2648#2022-09-02	125.45758056640625	131.375	66.7621841430664	73.125	17.955020904541016	8.776419639587402	11.581356048583984	7.717740535736084	1	1	0	1	-5.917419434	-6.362815857
2648#2022-09-02	126.97893524169922	131.375	65.68251037597656	73.125	18.330766677856445	8.776419639587402	11.14753532409668	7.717740535736084	1	1	0	1	-4.396064758	-7.442489624
2648#2022-09-02	125.91766357421875	131.375	65.74551391601562	73.125	18.50042152404785	8.776419639587402	11.279032707214355	7.717740535736084	1	1	0	1	-5.457336426	-7.379486084
2648#2022-09-02	131.86880493164062	131.375	70.1761703491211	73.125	18.841007232666016	8.776419639587402	11.244879722595215	7.717740535736084	1	1	1	1	0.493804932	-2.948829651
2648#2022-09-02	125.79570007324219	131.375	70.2181167602539	73.125	17.86501121520996	8.776419639587402	11.217975616455078	7.717740535736084	1	1	1	1	-5.579299927	-2.90688324
2648#2022-09-02	126.22341918945312	131.375	65.94171905517578	73.125	17.894258499145508	8.776419639587402	10.706393241882324	7.717740535736084	1	1	0	1	-5.151580811	-7.183280945
2650#2022-09-03	128.95973205566406	126.375	79.53250122070312	80	17.97723960876465	13.862600326538086	15.266204833984375	9.454279899597168	1	1	1	1	2.584732056	-0.467498779
2650#2022-09-03	131.06622314453125	126.375	79.44922637939453	80	18.688735961914062	13.862600326538086	15.777542114257812	9.454279899597168	1	1	1	1	4.691223145	-0.550773621
2650#2022-09-03	127.42342376708984	126.375	79.64991760253906	80	17.26254653930664	13.862600326538086	14.201879501342773	9.454279899597168	1	1	1	1	1.048423767	-0.350082397
2650#2022-09-03	132.07017517089844	126.375	79.38782501220703	80	18.914108276367188	13.862600326538086	15.770488739013672	9.454279899597168	1	1	1	1	5.695175171	-0.612174988
2650#2022-09-03	128.3737030029297	126.375	79.67742919921875	80	17.47685432434082	13.862600326538086	14.59018325805664	9.454279899597168	1	1	1	1	1.998703003	-0.322570801
2650#2022-09-03	132.352783203125	126.375	77.80108642578125	80	18.933879852294922	13.862600326538086	15.306852340698242	9.454279899597168	1	1	1	1	5.977783203	-2.198913574
2650#2022-09-03	126.54022216796875	126.375	79.31843566894531	80	16.980804443359375	13.862600326538086	13.578095436096191	9.454279899597168	1	1	1	1	0.165222168	-0.681564331
2650#2022-09-03	132.0351104736328	126.375	79.85887145996094	80	18.752716064453125	13.862600326538086	15.87932300567627	9.454279899597168	1	1	1	1	5.660110474	-0.14112854
2650#2022-09-03	131.34388732910156	126.375	80.56824493408203	80	18.213960647583008	13.862600326538086	15.596024513244629	9.454279899597168	1	1	1	1	4.968887329	0.568244934
2650#2022-09-03	125.43909454345703	126.375	78.72718048095703	80	17.027982711791992	13.862600326538086	13.50216007232666	9.454279899597168	1	1	1	1	-0.935905457	-1.272819519
2659#2022-09-05	127.83824920654297	144	80.033447265625	87.625	18.07037925720215	14.52933120727539	14.128284454345703	5.696218490600586	1	1	1	1	-16.16175079	-7.591552734
2659#2022-09-05	129.1385498046875	144	79.48108673095703	87.625	18.77213478088379	14.52933120727539	14.653942108154297	5.696218490600586	1	1	1	1	-14.8614502	-8.143913269
2659#2022-09-05	133.90109252929688	144	81.01882934570312	87.625	20.04149627685547	14.52933120727539	15.432592391967773	5.696218490600586	1	1	1	1	-10.09890747	-6.606170654
2659#2022-09-05	132.52671813964844	144	81.94535827636719	87.625	19.462862014770508	14.52933120727539	15.011441230773926	5.696218490600586	1	1	1	1	-11.47328186	-5.679641724
2659#2022-09-05	137.09222412109375	144	82.95414733886719	87.625	20.22416877746582	14.52933120727539	15.477396965026855	5.696218490600586	1	1	1	1	-6.907775879	-4.670852661
2659#2022-09-05	133.8151397705078	144	80.98165893554688	87.625	19.988643646240234	14.52933120727539	15.349492073059082	5.696218490600586	1	1	1	1	-10.18486023	-6.643341064
2659#2022-09-05	126.24513244628906	144	76.13599395751953	87.625	17.758079528808594	14.52933120727539	13.57726001739502	5.696218490600586	1	1	1	1	-17.75486755	-11.48900604
2659#2022-09-05	127.7795181274414	144	77.85105895996094	87.625	17.806442260742188	14.52933120727539	13.821712493896484	5.696218490600586	1	1	1	1	-16.22048187	-9.77394104
2659#2022-09-05	129.7901611328125	144	78.55652618408203	87.625	19.164596557617188	14.52933120727539	14.876870155334473	5.696218490600586	1	1	1	1	-14.20983887	-9.068473816
2659#2022-09-05	129.1305694580078	144	80.43475341796875	87.625	18.004079818725586	14.52933120727539	13.894986152648926	5.696218490600586	1	1	1	1	-14.86943054	-7.190246582
266#2021-12-08	125.0458984	122.875	70.36576843261719	61.75	17.590852737426758	19.51058578491211	10.076323509216309	16.26413917541504	1	1	1	0	2.1708984	8.615768433
266#2021-12-08	124.37751770019531	122.875	70.3214340209961	61.75	17.025623321533203	19.51058578491211	8.079540252685547	16.26413917541504	1	1	1	0	1.5025177	8.571434021
266#2021-12-08	124.45882415771484	122.875	70.2738265991211	61.75	17.035804748535156	19.51058578491211	8.59911060333252	16.26413917541504	1	1	1	0	1.583824158	8.523826599
266#2021-12-08	124.96096801757812	122.875	70.26370239257812	61.75	17.446979522705078	19.51058578491211	10.003852844238281	16.26413917541504	1	1	1	0	2.085968018	8.513702393
266#2021-12-08	123.74141693115234	122.875	69.91732788085938	61.75	16.62545394897461	19.51058578491211	8.261404991149902	16.26413917541504	1	1	0	0	0.866416931	8.167327881
266#2021-12-08	123.70130920410156	122.875	69.6039810180664	61.75	16.52341079711914	19.51058578491211	7.657586574554443	16.26413917541504	1	1	0	0	0.826309204	7.853981018
266#2021-12-08	123.1731948852539	122.875	69.88404846191406	61.75	16.89348030090332	19.51058578491211	9.17437744140625	16.26413917541504	1	1	0	0	0.298194885	8.134048462
266#2021-12-08	120.64178466796875	122.875	69.16585540771484	61.75	16.381729125976562	19.51058578491211	12.819051742553711	16.26413917541504	1	1	0	0	-2.233215332	7.415855408
266#2021-12-08	124.17118835449219	122.875	67.61223602294922	61.75	16.1803035736084	19.51058578491211	7.570308208465576	16.26413917541504	1	1	0	0	1.296188354	5.862236023
266#2021-12-08	121.67888641357422	122.875	69.38487243652344	61.75	16.45326805114746	19.51058578491211	9.904709815979004	16.26413917541504	1	1	0	0	-1.196113586	7.634872437
2670#2023-03-01	115.44536590576172	113.375	59.59907913208008	54.5	17.352134704589844	18.68511199951172	16.014211654663086	10.641728401184082	0	0	0	0	2.070365906	5.099079132
2670#2023-03-01	118.20841979980469	113.375	61.751808166503906	54.5	16.72429656982422	18.68511199951172	16.386058807373047	10.641728401184082	0	0	0	0	4.8334198	7.251808167
2670#2023-03-01	116.87398529052734	113.375	70.37711334228516	54.5	17.280181884765625	18.68511199951172	17.737262725830078	10.641728401184082	0	0	1	0	3.498985291	15.87711334
2670#2023-03-01	118.23775482177734	113.375	64.02813720703125	54.5	16.842161178588867	18.68511199951172	17.75162696838379	10.641728401184082	0	0	0	0	4.862754822	9.528137207
2670#2023-03-01	118.2476577758789	113.375	60.708221435546875	54.5	16.980056762695312	18.68511199951172	16.88077163696289	10.641728401184082	0	0	0	0	4.872657776	6.208221436
2670#2023-03-01	116.6248779296875	113.375	59.98748016357422	54.5	16.99898338317871	18.68511199951172	16.326007843017578	10.641728401184082	0	0	0	0	3.24987793	5.487480164
2670#2023-03-01	118.07080841064453	113.375	64.37598419189453	54.5	17.002103805541992	18.68511199951172	17.8624267578125	10.641728401184082	0	0	0	0	4.695808411	9.875984192
2670#2023-03-01	119.17046356201172	113.375	63.22991943359375	54.5	16.63980484008789	18.68511199951172	16.796003341674805	10.641728401184082	0	0	0	0	5.795463562	8.729919434
2670#2023-03-01	118.72821044921875	113.375	63.81955337524414	54.5	16.934019088745117	18.68511199951172	17.037189483642578	10.641728401184082	0	0	0	0	5.353210449	9.319553375
2670#2023-03-01	119.10601043701172	113.375	64.98450469970703	54.5	16.939374923706055	18.68511199951172	17.376461029052734	10.641728401184082	0	0	0	0	5.731010437	10.4845047
2679#2022-10-02	133.81655883789062	127.375	85.00575256347656	75.625	17.540571212768555	22.964609146118164	15.34765625	11.613692283630371	1	1	1	1	6.441558838	9.380752563
2679#2022-10-02	136.82611083984375	127.375	86.63621520996094	75.625	17.725900650024414	22.964609146118164	15.807028770446777	11.613692283630371	1	1	1	1	9.45111084	11.01121521
2679#2022-10-02	140.6909942626953	127.375	89.95462799072266	75.625	17.257816314697266	22.964609146118164	14.918228149414062	11.613692283630371	1	1	1	1	13.31599426	14.32962799
2679#2022-10-02	139.7762908935547	127.375	88.62320709228516	75.625	17.487045288085938	22.964609146118164	15.242201805114746	11.613692283630371	1	1	1	1	12.40129089	12.99820709
2679#2022-10-02	135.85089111328125	127.375	86.96018981933594	75.625	17.428102493286133	22.964609146118164	15.285815238952637	11.613692283630371	1	1	1	1	8.475891113	11.33518982
2679#2022-10-02	136.70411682128906	127.375	87.02861022949219	75.625	17.59409523010254	22.964609146118164	15.582727432250977	11.613692283630371	1	1	1	1	9.329116821	11.40361023
2679#2022-10-02	147.648193359375	127.375	91.07493591308594	75.625	18.337045669555664	22.964609146118164	14.300554275512695	11.613692283630371	1	1	1	1	20.27319336	15.44993591
2679#2022-10-02	143.4891815185547	127.375	89.68838500976562	75.625	18.098451614379883	22.964609146118164	14.48331069946289	11.613692283630371	1	1	1	1	16.11418152	14.06338501
2679#2022-10-02	138.47354125976562	127.375	89.71084594726562	75.625	17.011051177978516	22.964609146118164	15.219013214111328	11.613692283630371	1	1	1	1	11.09854126	14.08584595
2679#2022-10-02	140.6422882080078	127.375	89.73505401611328	75.625	17.334423065185547	22.964609146118164	15.023073196411133	11.613692283630371	1	1	1	1	13.26728821	14.11005402
2685#2022-09-29	119.33932495117188	107.875	80.16857147216797	66.625	21.975204467773438	8.403010368347168	15.96834945678711	5.261826038360596	0	0	1	0	11.46432495	13.54357147
2685#2022-09-29	114.66468048095703	107.875	78.6951904296875	66.625	21.95340919494629	8.403010368347168	15.926807403564453	5.261826038360596	0	0	1	0	6.789680481	12.07019043
2685#2022-09-29	117.66556549072266	107.875	79.3977279663086	66.625	22.017929077148438	8.403010368347168	15.849396705627441	5.261826038360596	0	0	1	0	9.790565491	12.77272797
2685#2022-09-29	119.46244049072266	107.875	79.88948059082031	66.625	21.714529037475586	8.403010368347168	15.986300468444824	5.261826038360596	0	0	1	0	11.58744049	13.26448059
2685#2022-09-29	113.20989227294922	107.875	77.46895599365234	66.625	22.493608474731445	8.403010368347168	16.90271759033203	5.261826038360596	0	0	1	0	5.334892273	10.84395599
2685#2022-09-29	121.31217956542969	107.875	79.51118469238281	66.625	21.882728576660156	8.403010368347168	15.994038581848145	5.261826038360596	1	0	1	0	13.43717957	12.88618469
2685#2022-09-29	113.82688903808594	107.875	78.32636260986328	66.625	22.79715919494629	8.403010368347168	16.673694610595703	5.261826038360596	0	0	1	0	5.951889038	11.70136261
2685#2022-09-29	113.64524841308594	107.875	78.20812225341797	66.625	22.850542068481445	8.403010368347168	16.61275863647461	5.261826038360596	0	0	1	0	5.770248413	11.58312225
2685#2022-09-29	113.95930480957031	107.875	78.11871337890625	66.625	22.120235443115234	8.403010368347168	16.44674301147461	5.261826038360596	0	0	1	0	6.08430481	11.49371338
2685#2022-09-29	114.23372650146484	107.875	78.4870834350586	66.625	22.28606414794922	8.403010368347168	16.160015106201172	5.261826038360596	0	0	1	0	6.358726501	11.86208344
2690#2022-10-09	119.28255462646484	135.5	70.17025756835938	69.375	18.120487213134766	7.945870399475098	16.1130428314209	8.497906684875488	0	1	1	0	-16.21744537	0.795257568
2690#2022-10-09	124.75554656982422	135.5	75.22496032714844	69.375	19.92097282409668	7.945870399475098	18.803098678588867	8.497906684875488	1	1	1	0	-10.74445343	5.849960327
2690#2022-10-09	121.00297546386719	135.5	69.563232421875	69.375	18.974496841430664	7.945870399475098	13.653300285339355	8.497906684875488	1	1	0	0	-14.49702454	0.188232422
2690#2022-10-09	121.73123168945312	135.5	72.17720031738281	69.375	17.908910751342773	7.945870399475098	17.076648712158203	8.497906684875488	1	1	1	0	-13.76876831	2.802200317
2690#2022-10-09	118.82323455810547	135.5	70.27193450927734	69.375	18.21907615661621	7.945870399475098	14.943808555603027	8.497906684875488	0	1	1	0	-16.67676544	0.896934509
2690#2022-10-09	119.28670501708984	135.5	70.89879608154297	69.375	17.824474334716797	7.945870399475098	15.664741516113281	8.497906684875488	0	1	1	0	-16.21329498	1.523796082
2690#2022-10-09	124.74645233154297	135.5	74.85223388671875	69.375	18.5095272064209	7.945870399475098	16.915958404541016	8.497906684875488	1	1	1	0	-10.75354767	5.477233887
2690#2022-10-09	122.07274627685547	135.5	72.89146423339844	69.375	17.74715805053711	7.945870399475098	15.298980712890625	8.497906684875488	1	1	1	0	-13.42725372	3.516464233
2690#2022-10-09	125.09386444091797	135.5	74.43677520751953	69.375	18.906396865844727	7.945870399475098	17.741405487060547	8.497906684875488	1	1	1	0	-10.40613556	5.061775208
[truncated: 903 more rows]
[truncated: 1 more columns]
